# Supplementary material for: Human iPSC-derived neural stem cells displaying radial glia signature exhibit long-term safety in mice
Source: Nat Commun. 2024 Nov 1;15:9433. doi: 10.1038/s41467-024-53613-7 (PMC11530573; doi:10.1038/s41467-024-53613-7)
Supplement: Supplementary file 3 — Supplementary Data 1 [file 41467_2024_53613_MOESM3_ESM.zip]

Archive with 2 entries (2 files):
- Supplementary Data 1.xlsx
- __MACOSX/._Supplementary Data 1.xlsx
