# Supplementary material for: Human iPSC-derived neural stem cells displaying radial glia signature exhibit long-term safety in mice
Source: Nat Commun. 2024 Nov 1;15:9433. doi: 10.1038/s41467-024-53613-7 (PMC11530573; doi:10.1038/s41467-024-53613-7)
Supplement: Supplementary file 3 — Supplementary Data 1 [file 41467_2024_53613_MOESM3_ESM.zip › Supplementary Data 1.xlsx]

## Sheet: DEG hiPSC-NSC vs hiPSC
Differentially expressed genes by RNA-seq between hiPSC-NSC and hiPSC
Gene_symbol	log2FoldChange	padj
COL18A1	-2.71813	1.14e-81
FABP7	5.6229	4.24e-66
SYT11	5.5393	6.76e-63
MLC1	7.3962	3.32e-61
SNHG3	-3.51633	3.43e-53
RP11-166D19.1	6.28181	6.17e-49
LINC00458	-9.07382	5.21e-48
AGAP2	4.32082	5.5e-48
VRTN	-10.1491	7.68e-43
ATP1B2	3.77882	9.33e-42
CACNG4	3.09759	3.08e-40
LONRF2	5.20997	3.08e-40
DANCR	-2.30138	3.08e-40
ADGRB3	5.923	2.04e-39
POU3F3	5.6922	1.32e-38
MIR302B	-8.99208	2.32e-37
SPARCL1	7.66297	3.26e-34
ZNF536	5.47431	8.63e-33
TNNT1	-4.15932	1.1e-32
RP11-256I9.2	-10.0444	1.31e-32
SYT4	4.44133	2.84e-32
RP11-253E3.3	-4.75734	8.75e-32
RUFY3	2.16968	9.02e-31
MTURN	3.0192	1.16e-30
DHX33	-1.99219	7.22e-30
KREMEN1	3.34704	4.47e-29
PRDM14	-8.47022	7.33e-29
APOB	-5.47125	4.39e-28
ALPK3	-3.79849	5.97e-28
POU5F1	-8.9155	1.2e-27
IFI44L	8.94473	2.55e-27
ZSCAN10	-8.39213	8.86e-27
TEAD4	-4.3256	2.26e-26
ALPL	-5.61775	3.17e-26
SCG2	5.8898	3.38e-26
SFXN3	4.20662	4.82e-26
G3BP1	-1.62443	9.52e-26
HPDL	-5.55363	9.52e-26
RP11-1144P22.1	-9.56986	2.9e-25
CUBN	3.28394	3.05e-25
FAM83H	-4.18538	1.61e-24
RP11-359M6.1	-7.98566	1.61e-24
GPR137B	2.58819	2.78e-24
MAPK11	3.65296	5.97e-24
B3GNT7	-4.55714	8.08e-24
HEATR1	-1.5869	9.48e-24
NPAS3	4.56441	9.48e-24
CYP2S1	-7.98723	1.16e-23
TMTC2	2.6266	2.05e-23
CST1	-8.10058	2.63e-23
RP11-69I8.2	-9.35273	3.42e-23
SNRPD1	-1.61876	3.42e-23
MCM5	-2.87821	5.57e-23
HHLA1	-8.62195	5.73e-23
FOXH1	-6.97695	9.59e-23
GRIA2	6.66421	1.22e-22
LINC00678	-8.5225	1.29e-22
SUSD6	2.06978	1.37e-22
KNOP1	-1.9109	1.65e-22
BTN3A3	3.32887	2.08e-22
LUZP1	-1.84616	2.09e-22
FAM174B	-3.21573	2.75e-22
RP11-267L5.1	-8.61581	2.89e-22
CNRIP1	3.13254	3.9e-22
ABAT	4.13471	5.29e-22
RP11-867G2.6	-8.27035	5.68e-22
NRBP2	2.65504	8.53e-22
CALCR	-5.74908	8.84e-22
SLC22A17	1.93104	1.23e-21
CRYL1	4.34101	2.41e-21
DPP7	2.24962	5.71e-21
DNAH1	2.76296	6.06e-21
RPE65	6.09824	1.03e-20
PTMA	-1.46212	1.3e-20
FLT1	-7.46227	1.51e-20
PPP2R1B	-1.39797	2.22e-20
MTMR11	2.95543	2.41e-20
LAMA4	4.69863	3.01e-20
EPHA1	-6.40352	3.24e-20
CTD-2311M21.2	-7.03862	3.46e-20
NASP	-1.79347	4.46e-20
CDCA7	-2.18228	5.61e-20
ACTN3	-5.36303	6.49e-20
ZMYND10	3.70184	9.04e-20
PRSS8	-5.47312	1.39e-19
TDGF1	-8.16275	1.76e-19
ACSS1	3.94971	1.77e-19
PFAS	-2.36295	2.22e-19
LINC01108	-8.29639	2.35e-19
TERT	-6.90634	2.44e-19
COL24A1	4.60589	2.52e-19
SNAP91	4.54196	2.59e-19
MIXL1	-6.28024	3.18e-19
MSI2	1.80885	6.06e-19
FAM214A	2.62378	6.96e-19
HTR7	-7.95099	6.96e-19
CYP26A1	-4.93913	9.52e-19
PCTP	-1.6623	9.73e-19
CORO2B	2.87486	1.13e-18
L1TD1	-5.9155	1.22e-18
LINC00707	-7.65908	1.47e-18
RP11-553L6.5	4.52251	1.54e-18
DHX37	-2.65114	1.55e-18
APLNR	-4.71881	1.59e-18
SDK1	2.24012	2.01e-18
CTD-2501M5.1	-7.65292	2.24e-18
PPEF1	4.4421	2.4e-18
IFI44	7.8801	2.45e-18
CARD11	-5.64056	2.53e-18
GNG2	2.91376	2.73e-18
RRP1B	-1.70199	2.92e-18
TJP3	-4.09303	2.92e-18
LRRTM2	7.13539	3.31e-18
SLC38A5	-2.98453	3.52e-18
MIR99AHG	4.33187	3.52e-18
MIR17HG	-2.85208	3.77e-18
C21orf62	6.64749	4.04e-18
MTUS1	3.19378	4.34e-18
GOLGA6L5P	3.27705	4.34e-18
NOL6	-1.82613	5.27e-18
ADAMTS3	2.53718	5.82e-18
SYNE1	2.92992	8.03e-18
KBTBD8	-2.1552	9.5e-18
STAC	-3.17025	9.56e-18
MBOAT2	1.50531	1.14e-17
TCOF1	-1.93906	1.14e-17
EPB41L4A	2.3902	1.2e-17
RP11-132A1.3	-7.03226	1.37e-17
TRPS1	2.76894	1.37e-17
CBX4	2.07126	1.48e-17
ABCG1	5.98451	1.6e-17
EN2	5.00791	1.64e-17
CREBRF	2.0907	1.9e-17
DCT	5.57282	1.93e-17
PDCD4	1.46636	2.22e-17
FAM109B	-4.19744	2.3e-17
RP3-525N10.2	6.27639	2.6e-17
CAMK1D	1.95515	2.68e-17
LINC01158	5.14972	2.72e-17
LRP10	2.04322	3.62e-17
TMEM117	3.23893	5.07e-17
TRIML2	-7.58502	5.33e-17
RP11-431J24.2	-7.28463	5.54e-17
GAL	-6.76336	6.03e-17
UQCR11	-1.85827	6.22e-17
KIAA0895	3.01088	6.57e-17
KRT8	-4.12693	7.51e-17
MUC4	-5.44296	7.51e-17
NODAL	-7.96364	7.51e-17
SLC2A3	-2.37105	9.94e-17
OPCML	3.31619	1.01e-16
LINC01356	-6.27261	1.03e-16
NLGN1	1.80001	1.07e-16
LIN28A	-6.60805	1.13e-16
RBL2	1.30287	1.41e-16
VIL1	-5.89311	1.41e-16
MARCH9	1.7735	1.42e-16
AC007319.1	-4.82588	1.48e-16
NR6A1	-4.0055	1.58e-16
C6orf132	-6.50992	1.58e-16
BTN3A1	3.32166	1.6e-16
STMN4	6.16266	1.81e-16
TTF2	-1.95533	1.95e-16
ATIC	-2.16086	2.04e-16
LINC-ROR	-7.85219	2.11e-16
AC005062.2	-6.59325	2.42e-16
GPM6A	5.13146	3.29e-16
HSPA4L	3.49952	3.66e-16
PLEKHH2	3.55318	3.71e-16
NUDT15	-2.47354	3.85e-16
LINC00371	-7.77766	4.43e-16
LYAR	-2.15501	4.48e-16
ST8SIA4	2.57494	4.71e-16
MKRN3	7.65633	4.71e-16
CCKBR	-5.6102	5.02e-16
ZNF419	1.89411	5.22e-16
DPH2	-2.13334	5.55e-16
SMAD9	2.79092	5.61e-16
FGF14	3.97345	5.85e-16
CLDN6	-5.80573	6.99e-16
KIDINS220	1.45542	7.26e-16
TTC21A	2.93677	7.56e-16
CNPY1	5.05946	7.59e-16
EBF4	3.50384	7.66e-16
ICA1L	2.15164	8.07e-16
BID	-2.59637	8.31e-16
MRPL11	-1.86869	8.58e-16
SEZ6L	3.34478	8.73e-16
RASSF4	2.33891	9.21e-16
FAM83G	-3.54227	1.01e-15
FGD6	-1.65994	1.01e-15
DAZAP2	1.94716	1.04e-15
ZBTB24	-1.86602	1.17e-15
KIFAP3	1.96771	1.36e-15
SRSF1	-1.04233	1.46e-15
HAS3	-3.54543	1.67e-15
APOC1	-3.25747	1.77e-15
DPP4	-3.922	1.92e-15
MRC2	2.07436	2.19e-15
HCG11	-2.20428	2.7e-15
ABCA8	6.00658	2.84e-15
NFIA	5.51399	2.92e-15
PEA15	1.38001	2.92e-15
SERINC1	1.43785	2.92e-15
IDUA	2.95772	3.07e-15
ABCG2	-5.61264	3.4e-15
FUT9	2.7473	5.25e-15
FSTL5	4.11696	5.26e-15
HECA	1.84817	5.75e-15
DNAH7	3.64539	5.81e-15
HIP1R	2.99993	5.88e-15
DNALI1	2.25521	6.27e-15
CTD-2306M5.1	-5.94486	6.32e-15
KLHDC8A	5.08102	6.64e-15
ZNF862	1.90439	6.77e-15
PLEKHG6	-4.39817	6.81e-15
WNT8A	-6.51969	7.49e-15
LINC00461	5.80675	7.88e-15
DDX60L	4.24765	8.33e-15
KLF12	1.6233	8.42e-15
LPL	3.62124	9.9e-15
DRC1	3.91052	1.07e-14
CASC10	-2.27265	1.11e-14
FAM159B	-5.3649	1.31e-14
FAM198A	-4.1452	1.31e-14
APOA1	-5.62799	1.45e-14
CLN6	-2.44534	1.54e-14
FOXI3	-5.69865	1.7e-14
ARHGAP40	-5.44679	2.01e-14
WDR49	4.1341	2.11e-14
ORC1	-2.8963	2.11e-14
TESK1	1.17132	2.18e-14
MAP9	1.37065	2.22e-14
EXOSC2	-1.3208	2.25e-14
RFX3	1.90247	2.3e-14
PCDHB9	3.68565	2.48e-14
ZNF528	4.0787	2.71e-14
DDI2	-1.35444	2.79e-14
LLGL2	-4.37657	3.09e-14
KRT19	-4.72543	3.28e-14
VIM	2.06173	3.28e-14
F2RL2	4.57571	3.55e-14
WNT3A	-6.28866	3.72e-14
T	-7.60752	3.91e-14
RP11-420L9.5	3.41214	3.95e-14
FERMT1	-4.30221	3.98e-14
RRAGD	1.9921	3.99e-14
SNRPB	-1.48977	4.23e-14
UGT3A2	-5.27679	4.26e-14
SMIM14	1.69727	4.37e-14
TRPM4	1.96205	4.37e-14
DENND6B	2.80561	4.84e-14
FBXL2	2.02115	4.84e-14
RSL1D1	-1.30466	5.55e-14
SLC5A9	-7.03786	5.87e-14
RP11-161M6.2	3.11255	6.03e-14
DGKB	3.65776	6.45e-14
UMPS	-1.90389	6.85e-14
TNFRSF8	-7.23735	7.5e-14
CA12	5.72472	7.88e-14
MIR4664	-4.13864	7.88e-14
RPL22L1	-2.18071	9.01e-14
ALK	4.75195	9.76e-14
CHST3	1.74888	9.85e-14
EEF1B2	-1.46521	9.93e-14
FST	-4.10952	9.99e-14
GATA4	-7.3709	1.04e-13
SCO1	-1.43111	1.13e-13
CD109	2.29419	1.15e-13
LDHA	-1.64772	1.19e-13
SNHG17	-1.48396	1.23e-13
ANKRD36B	1.58388	1.33e-13
SEPT5	3.16062	1.36e-13
TRH	5.54316	1.37e-13
RP5-865N13.2	-7.21652	1.39e-13
C1orf228	3.17967	1.42e-13
MAML2	2.60068	1.53e-13
HMP19	6.06088	1.53e-13
AC064875.2	4.75051	1.57e-13
RPP25	-2.9401	1.66e-13
TF	3.22574	1.69e-13
WIBG	-1.76604	1.69e-13
DAZL	-5.88567	1.74e-13
TGIF2	-1.21591	1.78e-13
ZNF449	1.65907	2.01e-13
RP11-562F9.2	-7.56378	2.15e-13
WDR4	-2.61239	2.19e-13
FZD7	-1.88196	2.35e-13
RASGEF1A	-3.31225	2.73e-13
LPPR2	2.49537	2.75e-13
AC005276.1	-7.75815	2.75e-13
AIF1L	-1.98213	2.76e-13
BTG3	1.60229	2.89e-13
MFHAS1	-2.01461	2.95e-13
MIS18A	-1.48412	3e-13
EI24	-1.34067	3.99e-13
RET	-3.5311	4.05e-13
ARHGEF9	1.10164	4.15e-13
HHIP	3.70068	4.53e-13
EPCAM	-5.5417	4.68e-13
RXRB	1.26797	4.72e-13
ZCCHC12	3.78147	4.99e-13
ATP9A	2.05276	5.17e-13
AC005754.8	4.40719	5.17e-13
OLFML3	-2.97101	5.67e-13
ABHD12B	-6.73622	5.75e-13
AC124789.1	-4.18007	5.81e-13
CRIP2	3.22858	5.94e-13
GPR155	2.89787	6e-13
CYB5R2	-2.65337	6.02e-13
PNO1	-1.86119	6.06e-13
FAM49A	2.64513	6.09e-13
GPR137C	2.24552	6.4e-13
ADAM9	2.40382	6.4e-13
SOX15	-3.33474	6.45e-13
MMS22L	-1.0422	7.32e-13
CREB5	3.2246	7.48e-13
FAM71F1	-4.38549	8.24e-13
ZFHX2	-1.41112	8.69e-13
PSMB5	-1.19338	9.3e-13
KCNE3	-4.52716	9.6e-13
SARAF	1.1929	9.99e-13
TEX15	-2.38861	1.06e-12
CCT2	-1.15227	1.08e-12
CDKN2C	4.37006	1.1e-12
CTD-2142D14.1	-6.83736	1.13e-12
UNG	-2.28689	1.14e-12
KIAA1407	2.42312	1.16e-12
SORCS2	3.73948	1.19e-12
VAMP8	-3.82893	1.19e-12
ACSL1	1.91772	1.19e-12
LSAMP	2.73862	1.26e-12
IL11RA	2.80391	1.27e-12
TNC	2.08412	1.3e-12
SSPO	3.33546	1.31e-12
NPM1	-1.5896	1.34e-12
URB2	-2.41639	1.48e-12
SLC1A3	3.7989	1.55e-12
LRRC23	2.86193	1.56e-12
TANGO6	-1.4686	1.56e-12
HYDIN	2.49327	1.58e-12
SLC52A3	-6.38949	1.59e-12
SCN3A	5.6413	1.71e-12
DKK3	2.31512	1.81e-12
SENP7	1.8687	1.81e-12
NSD1	-1.37492	1.83e-12
DOK6	3.25205	1.84e-12
LMBRD1	1.40239	1.94e-12
CDX2	-6.37195	2.03e-12
INTU	1.53478	2.03e-12
TBC1D3F	1.77281	2.03e-12
PA2G4	-1.19114	2.18e-12
CPNE5	4.64448	2.2e-12
BCL2L12	-1.70343	2.23e-12
BYSL	-1.79593	2.38e-12
ABCA1	4.10187	2.67e-12
PAG1	2.66384	2.74e-12
FGFR4	-3.00773	2.8e-12
UNC80	4.08018	2.81e-12
EPHA5	4.7857	2.91e-12
RSPH3	1.48815	2.91e-12
IL13RA2	5.86943	3.05e-12
C9orf89	2.07305	3.06e-12
NOP14	-1.63637	3.21e-12
MRPL15	-1.66122	3.22e-12
ADAMTSL1	3.50959	3.34e-12
ITGB8	2.98112	3.34e-12
RANP4	3.89177	3.34e-12
XPO4	-1.06698	3.53e-12
AP000473.5	5.24529	3.58e-12
GEMIN5	-1.34293	3.61e-12
NUP62	-1.34842	3.64e-12
RFC4	-1.56316	3.67e-12
LINC00665	4.81711	3.74e-12
FAM8A1	1.58057	3.76e-12
EXOSC5	-2.64059	3.92e-12
WDR12	-1.36437	4.05e-12
NEUROD1	5.63323	4.13e-12
ZNF587B	-1.69853	4.21e-12
SGK2	3.23421	4.26e-12
SCGB3A2	-5.09928	4.33e-12
PRIM1	-1.91339	4.57e-12
PCDHB10	2.8986	4.65e-12
PHF5A	-1.70381	4.71e-12
SPOCK2	3.91898	4.88e-12
NOP56	-1.37386	5.09e-12
AP000473.8	5.60859	5.23e-12
TEK	-4.19407	5.57e-12
C7orf49	-1.18571	5.84e-12
TFAM	-1.39157	6.06e-12
MT1E	-5.7109	6.27e-12
PUS1	-2.44857	6.43e-12
DDX18	-1.2465	6.65e-12
CAD	-1.59604	6.81e-12
GEMIN7	-1.771	7.44e-12
DNAH9	2.56639	7.77e-12
PES1	-1.60548	7.77e-12
SOX17	-7.0231	7.92e-12
TPPP	3.99185	8.03e-12
PDK4	4.0468	8.07e-12
NUP155	-1.35529	8.1e-12
OBSL1	1.69035	8.11e-12
GAL3ST4	2.59008	8.21e-12
GRIA4	3.6665	8.21e-12
RAB22A	1.41278	8.21e-12
HOXB1	-6.07117	8.31e-12
MPP6	-1.36765	8.46e-12
CCT3	-1.46193	8.49e-12
SIRT2	1.88731	9.25e-12
RP11-132A1.4	-5.48242	9.25e-12
NMRK2	-5.8183	9.28e-12
GRAMD1C	2.29564	9.41e-12
DOK5	1.41318	9.44e-12
GAS2	3.24425	9.54e-12
SLCO2A1	-4.14524	1.05e-11
MYL7	-4.5404	1.09e-11
AIM1L	-3.65718	1.1e-11
MCM4	-2.37287	1.19e-11
MLLT6	1.47902	1.19e-11
SIL1	1.68275	1.21e-11
NDUFAF4	-1.47386	1.24e-11
ATXN1	2.882	1.25e-11
KLRG2	-5.81014	1.25e-11
ACTA1	-4.66516	1.27e-11
WDR31	2.0474	1.29e-11
C1QBP	-2.13889	1.31e-11
CYP4V2	1.62142	1.31e-11
BMPER	-4.39638	1.34e-11
THAP2	1.81388	1.47e-11
SNRPF	-1.50345	1.69e-11
SLC27A1	1.93789	1.74e-11
SLCO1C1	4.71804	1.76e-11
HHIPL2	-3.57941	1.76e-11
FAM98A	-1.06647	1.95e-11
NET1	-1.64329	2.01e-11
KIF9-AS1	1.69137	2.01e-11
ADRA2B	-3.6242	2.04e-11
HABP4	1.68475	2.04e-11
RP11-438B23.2	5.7539	2.1e-11
ERO1LB	1.8143	2.11e-11
TMEM50B	1.83888	2.11e-11
RRS1	-2.80043	2.16e-11
SPIRE1	2.03876	2.16e-11
AOX1	-2.90894	2.17e-11
C16orf89	-5.41587	2.43e-11
ISLR2	5.20998	2.43e-11
LINC00698	-5.21149	2.43e-11
TIMM13	-1.7991	2.54e-11
PDCD11	-1.53921	2.75e-11
FNDC3A	1.04977	2.9e-11
KIAA2022	2.92057	2.9e-11
DNAJC11	-1.22768	2.92e-11
DDX21	-1.99311	2.95e-11
AKTIP	1.24405	3.04e-11
PHYHIPL	3.6227	3.08e-11
CLEC2D	1.92627	3.24e-11
ACOXL	-5.46403	3.29e-11
RP11-380L11.4	3.95372	3.35e-11
DCLK2	4.00452	3.37e-11
CATSPERG	3.69231	3.4e-11
ASTN1	2.84423	3.45e-11
CALCRL	3.08938	3.48e-11
DOPEY1	1.41252	3.6e-11
SIVA1	-1.54663	3.6e-11
LAMP2	1.21246	3.85e-11
HIF3A	1.38179	3.87e-11
GTPBP4	-1.1573	3.98e-11
SCRG1	4.36095	4.11e-11
UGT3A1	-6.1361	4.11e-11
AZIN2	2.30091	4.14e-11
SERPINB9	-4.46608	4.36e-11
TERF2IP	2.17668	4.36e-11
CDA	-5.94618	4.4e-11
SMARCD3	2.79962	4.59e-11
ALDH5A1	1.74405	4.6e-11
TRIAP1	-1.30159	4.79e-11
BHLHE41	3.8293	4.95e-11
RP11-3B12.3	-6.65857	5.02e-11
SSPN	2.95885	5.09e-11
MRPL3	-1.44579	5.33e-11
EPS8	2.28967	5.4e-11
GYLTL1B	-5.4575	5.56e-11
FMN2	3.06719	5.69e-11
BEND3	-2.3143	5.73e-11
C20orf27	-1.38069	6.09e-11
HTRA1	2.51017	6.13e-11
MCM2	-2.32201	6.13e-11
COG7	1.16535	6.41e-11
XRCC2	-1.74606	6.52e-11
NOLC1	-1.49753	6.74e-11
RP11-698N11.4	3.05267	6.9e-11
TEX9	1.91072	7.09e-11
AP1M2	-4.8069	7.36e-11
NUP153	-1.1624	7.41e-11
ALDH16A1	-1.92327	7.5e-11
MARCH1	3.80791	7.59e-11
MYBBP1A	-1.93954	7.59e-11
EIF3B	-1.42403	7.71e-11
FBL	-1.53101	7.71e-11
RP11-848P1.9	2.88285	7.85e-11
SCNN1A	-5.36501	7.89e-11
CRAT	1.79986	8.2e-11
NELL2	1.51453	8.48e-11
FER1L4	2.69153	8.53e-11
XRCC5	-1.30277	8.59e-11
TMEM92	-3.97498	8.67e-11
API5	-1.08141	8.67e-11
IPO11	-1.46028	8.93e-11
TXLNB	3.46251	8.93e-11
PCDHB14	2.93272	9.36e-11
CTSV	-3.87332	9.68e-11
UVRAG	1.46692	9.83e-11
COA7	-2.07861	9.84e-11
KLHDC10	1.28546	1e-10
RAN	-1.56166	1.02e-10
HELLS	-1.61905	1.04e-10
TENM1	4.08872	1.04e-10
TGS1	-1.59938	1.06e-10
TOMM40	-1.58835	1.07e-10
ZNF333	2.04726	1.1e-10
EIF5A	-1.97913	1.12e-10
ZFP42	-7.14696	1.15e-10
PLCL1	4.62161	1.16e-10
GARNL3	1.80579	1.16e-10
CDK19	1.56319	1.18e-10
PPP1R9A	1.09762	1.19e-10
RP11-329B9.4	2.73451	1.19e-10
PCDHB4	3.39515	1.21e-10
POP7	-2.03548	1.23e-10
BCL6B	-4.15115	1.26e-10
CER1	-4.27984	1.26e-10
NPR1	-3.36953	1.34e-10
LINC00925	4.66132	1.38e-10
NUP160	-1.17375	1.39e-10
LAMA2	4.13134	1.42e-10
MYO19	-1.07748	1.42e-10
SLITRK1	3.305	1.44e-10
MAPK8IP3	1.14526	1.44e-10
NANOG	-5.64862	1.52e-10
NXPH2	-3.61194	1.55e-10
MFSD6	2.58102	1.56e-10
HPCAL4	5.07796	1.58e-10
SAT1	2.07079	1.64e-10
VWA3A	4.48537	1.64e-10
AUNIP	-2.48651	1.7e-10
RCC1	-1.84468	1.72e-10
CAPS	2.40555	1.72e-10
C10orf2	-1.95468	1.76e-10
RP1-74M1.3	2.72686	1.76e-10
KLF9	3.28252	1.8e-10
SH3BP5-AS1	2.25189	1.82e-10
FLAD1	-1.31537	1.84e-10
CDK20	1.94894	1.85e-10
NAT10	-1.38108	1.85e-10
GDF3	-5.64875	1.89e-10
STXBP2	-2.91425	1.9e-10
FLRT1	3.52775	1.9e-10
TBRG4	-1.50094	1.9e-10
SPINT2	-3.40997	1.97e-10
SIAE	1.92955	2.07e-10
LRRIQ1	2.77912	2.09e-10
YARS2	-1.40348	2.09e-10
SCD5	3.69592	2.11e-10
RRP9	-1.98125	2.22e-10
PTPN6	-3.54044	2.24e-10
WDR43	-1.61345	2.27e-10
ENKUR	3.39875	2.34e-10
FOXA3	-5.23324	2.41e-10
NOP58	-1.41974	2.5e-10
DKC1	-1.5023	2.55e-10
AHCYL2	1.02096	2.71e-10
POLR1A	-1.47814	2.74e-10
RP11-252A24.7	1.05798	2.75e-10
CNDP2	-1.71158	2.81e-10
NCLN	-1.79636	2.85e-10
OLIG3	-5.83391	2.87e-10
NDN	1.22855	2.89e-10
CFAP43	3.74511	3.03e-10
ANKFN1	3.56784	3.04e-10
AP002856.5	-6.55947	3.04e-10
CMSS1	-1.20664	3.04e-10
ARMT1	-1.722	3.06e-10
PMEL	-1.95553	3.1e-10
SORD	-1.42019	3.1e-10
PACRG	4.50201	3.13e-10
TXNRD2	-1.51126	3.22e-10
SNRPD3	-1.37601	3.26e-10
MAPT	4.51719	3.29e-10
FANK1	2.25863	3.61e-10
ADGRG1	3.57976	3.69e-10
LINC01091	4.67468	3.69e-10
PKMYT1	-2.26055	3.7e-10
SALL4	-2.71953	3.81e-10
ZNF83	1.91833	3.81e-10
EMID1	1.82889	3.98e-10
C20orf194	1.75809	4.04e-10
PHF2	1.41682	4.07e-10
MAP6	3.01986	4.12e-10
TIMP2	2.58859	4.29e-10
ARRDC4	3.18634	4.34e-10
ABT1	-1.12078	4.39e-10
HBP1	1.07069	4.45e-10
RP1-239B22.5	3.59632	4.54e-10
ERVH48-1	-5.58045	4.69e-10
PODXL	-3.30695	4.74e-10
RHOBTB3	2.45399	4.78e-10
KCNN2	-2.66699	4.78e-10
ABCF1	-1.35723	4.86e-10
GSTM2	2.96713	4.9e-10
VEGFB	1.42558	4.98e-10
RP11-545I5.3	2.59725	4.98e-10
FOXP2	3.19131	5.13e-10
RANBP1	-1.95155	5.16e-10
PCDHB16	3.33356	5.17e-10
RNF125	-2.92953	5.18e-10
WDR77	-1.69459	5.23e-10
ADRA2C	-3.11116	5.24e-10
QTRTD1	-1.51207	5.24e-10
RTN1	4.08343	5.35e-10
FAXDC2	2.068	5.35e-10
GRWD1	-1.91634	5.35e-10
RP11-690G19.3	2.16454	5.35e-10
EARS2	-1.51512	5.47e-10
TRIM14	-3.4095	5.47e-10
CDH20	3.96394	5.5e-10
HNRNPAB	-1.7167	5.5e-10
CTC-444N24.11	1.90749	5.52e-10
GPR85	3.59553	5.66e-10
AATF	-1.2773	5.66e-10
PWP2	-1.58234	5.66e-10
NAB2	1.48826	5.81e-10
SNX14	1.37839	5.9e-10
GCNT4	-2.45094	6.16e-10
MCM6	-1.93745	6.22e-10
SDC3	1.538	6.28e-10
RP11-424C20.2	-2.02167	6.28e-10
ZNF337	1.49425	6.38e-10
KLHDC1	2.73123	6.53e-10
TRIM65	-1.10333	6.66e-10
NCKAP5	3.16785	6.92e-10
GOLGA6L4	2.95007	7.03e-10
SERPINI2	4.61451	7.06e-10
GIPR	5.12274	7.12e-10
NMNAT1P3	-6.58938	7.12e-10
AC007682.1	-6.31214	7.27e-10
NOP16	-2.33393	7.35e-10
NPM1P27	-1.80435	7.35e-10
GNL3	-1.41955	7.51e-10
RP11-981G7.6	3.49191	7.53e-10
GRM7	3.49831	7.88e-10
TANC2	1.91752	8.05e-10
SP5	-4.57	8.17e-10
CTD-2267D19.6	-2.80569	9.33e-10
EFCAB7	1.61505	9.51e-10
SNORA73B	-4.38763	1e-09
AKAP9	1.19496	1.01e-09
FKBP1A	-1.07862	1.01e-09
UTP14A	-2.06446	1.01e-09
PERP	-2.51206	1.02e-09
JAK2	1.63498	1.02e-09
TOM1L2	2.40223	1.1e-09
LIX1L	2.19979	1.12e-09
PKP3	-4.23494	1.12e-09
AHCY	-1.36115	1.15e-09
ESRG	-6.85611	1.17e-09
ESRP1	-5.14548	1.18e-09
HRASLS5	-3.35178	1.2e-09
VPS9D1-AS1	-3.65689	1.23e-09
PAXIP1	-1.18258	1.24e-09
ZNF101	-1.56796	1.25e-09
ARF3	-1.24901	1.31e-09
CTC-286N12.1	-5.70836	1.36e-09
PPRC1	-1.64124	1.37e-09
POLR3B	-1.72629	1.41e-09
ANKRD18CP	-3.99339	1.44e-09
CSE1L	-1.74889	1.48e-09
TGFB3	3.67457	1.5e-09
CLP1	-1.36613	1.51e-09
YPEL5	1.26292	1.55e-09
BRIX1	-1.3178	1.56e-09
RPS19BP1	-1.17544	1.59e-09
SLC4A5	3.69804	1.59e-09
MPC1	1.4916	1.6e-09
GPM6B	2.40619	1.64e-09
AGPAT3	2.11416	1.68e-09
CHAF1A	-2.25835	1.7e-09
CCDC30	2.05546	1.72e-09
RAB17	-4.63433	1.72e-09
LINC00893	2.93885	1.75e-09
CFAP54	3.32435	1.76e-09
ARMC6	-1.78698	1.79e-09
RGS11	3.41883	1.83e-09
LY6H	3.27754	1.87e-09
MCM3	-2.24007	2.02e-09
WSB2	1.37567	2.11e-09
SYBU	3.23007	2.13e-09
UTP20	-2.33352	2.19e-09
TTLL3	2.55573	2.2e-09
CACNG8	2.93234	2.2e-09
ATRNL1	1.95293	2.21e-09
PXDC1	2.38959	2.23e-09
C10orf82	-3.70051	2.24e-09
BCHE	3.47704	2.27e-09
XRCC6	-1.39447	2.32e-09
FCF1	-1.26389	2.34e-09
SLC18A1	5.55072	2.45e-09
MXRA7	2.08526	2.46e-09
MRPL14	-1.09529	2.49e-09
AC007246.3	1.87231	2.52e-09
TOE1	-1.87924	2.62e-09
LINCR-0001	3.69241	2.63e-09
TONSL	-1.63503	2.71e-09
CCT6A	-1.14917	2.87e-09
PRPF19	-1.51751	2.93e-09
NFIX	4.92224	2.94e-09
ZNF704	2.13539	3.05e-09
CLVS2	3.64629	3.07e-09
HOMER1	-1.35813	3.13e-09
ALYREF	-1.51659	3.22e-09
PAICS	-1.66515	3.24e-09
TMEM37	-2.62685	3.3e-09
HACL1	-1.13833	3.49e-09
ARHGAP21	1.55951	3.57e-09
PLXNA3	1.33977	3.58e-09
NOXA1	2.78645	3.59e-09
IL12RB2	-4.49376	3.6e-09
TRIB2	1.53605	3.63e-09
SMYD5	-1.16694	3.64e-09
P4HA2	1.64738	3.67e-09
PALMD	4.66278	3.85e-09
ARHGEF34P	-3.41721	3.9e-09
ENO1	-1.41464	3.93e-09
GART	-1.24928	4.03e-09
SEC31B	1.79306	4.08e-09
WDR17	2.14664	4.42e-09
TTLL1	1.33612	4.45e-09
WDR47	1.85352	4.45e-09
DCC	3.47765	4.46e-09
DIEXF	-1.34478	4.55e-09
CDKN2D	2.57033	4.57e-09
WDR3	-1.36727	4.65e-09
STOML2	-1.04859	4.68e-09
ELAVL3	4.25274	4.73e-09
POMT1	1.27947	4.78e-09
AHI1	1.00691	4.8e-09
WDHD1	-1.60163	4.82e-09
PPAT	-1.63967	4.83e-09
SAR1B	1.21886	4.85e-09
LGALS3	3.86815	4.88e-09
VIPR1	-3.57546	4.88e-09
FAM198B	3.25727	4.95e-09
ENPP1	-2.6931	4.96e-09
SPHK2	-1.73281	5e-09
SORCS1	2.73534	5.03e-09
C4orf51	-6.13137	5.13e-09
HNF4A	-5.43641	5.13e-09
HNRNPF	-1.43114	5.15e-09
RP11-110I1.12	-2.21905	5.15e-09
TPT1-AS1	1.62743	5.25e-09
TXNIP	3.62197	5.26e-09
DIMT1	-1.16729	5.26e-09
NXPH1	3.97286	5.27e-09
DMKN	-4.21658	5.33e-09
CLUH	-1.41737	5.35e-09
TMEM125	-5.09265	5.35e-09
RP11-303G3.6	3.05462	5.4e-09
PCSK1	3.5	5.43e-09
RP11-400N13.2	-6.32663	5.55e-09
PPIL6	2.29558	5.65e-09
TIPIN	-1.42655	5.66e-09
EPHX3	-4.1693	5.75e-09
DCTPP1	-1.75634	5.77e-09
PGAM1	-1.83079	5.89e-09
RIOK1	-1.08079	5.89e-09
ZMAT1	2.48193	6.11e-09
RABGAP1	1.08598	6.22e-09
ZEB1	3.1158	6.45e-09
VENTX	-6.20268	6.48e-09
NRK	-2.05032	6.59e-09
PCDHB2	2.08898	6.66e-09
ARHGAP31	3.81092	6.69e-09
LSM3	-1.36581	6.7e-09
YWHAH	-1.08966	6.93e-09
RP9P	2.78435	7.04e-09
LRRK2	3.80857	7.1e-09
MLIP	5.44498	7.25e-09
RP11-244O19.1	3.01807	7.25e-09
JPH2	-3.14314	7.46e-09
TRIM28	-1.50528	7.49e-09
SLC17A6	3.83954	7.63e-09
PTPN14	-2.20104	7.72e-09
RPS26	-1.48388	7.78e-09
CACNG7	2.55742	7.8e-09
HMGA1	-3.6	7.87e-09
BEND7	1.74931	7.94e-09
TSGA10IP	-3.80275	7.94e-09
SOX8	2.27823	8.13e-09
MRPS12	-1.93852	8.15e-09
FARSA	-1.33703	8.73e-09
IFI27	1.65001	8.73e-09
CCDC146	3.32001	8.83e-09
NUDCD1	-1.29066	8.85e-09
JAM2	2.49907	9.01e-09
CYTL1	2.46564	9.59e-09
PIGW	-2.50695	9.63e-09
CCDC151	2.04504	9.68e-09
POLD1	-2.07915	9.69e-09
PLIN2	-1.52071	9.7e-09
KRT18	-3.5225	9.8e-09
CNR1	3.84904	9.97e-09
LGALS3BP	2.03916	9.97e-09
TMCO6	-1.19321	1e-08
SYT17	2.07812	1.01e-08
NR5A2	-4.03699	1.01e-08
ERBB4	3.10514	1.03e-08
WSB1	2.0336	1.03e-08
MRPS9	-1.07315	1.04e-08
AMER2	3.64403	1.06e-08
ARHGEF35	-4.12294	1.07e-08
C9orf69	-1.49945	1.08e-08
SCARB2	1.67942	1.12e-08
DNAJC27-AS1	3.48973	1.12e-08
RP1-213J1P__B.1	-4.68193	1.12e-08
ACYP2	1.59044	1.15e-08
NOTUM	-3.15743	1.15e-08
ZNF552	-1.44195	1.15e-08
PRKCQ	-3.31926	1.16e-08
WHAMMP2	2.76467	1.16e-08
MARCH6	1.20667	1.18e-08
CTC-301O7.4	1.82926	1.21e-08
CCDC159	2.40481	1.22e-08
STAT2	1.24692	1.22e-08
SLC4A3	2.11751	1.22e-08
ADSL	-1.45974	1.24e-08
PMM1	1.65312	1.24e-08
ALDH1B1	-1.67339	1.26e-08
TAPT1	1.4526	1.31e-08
SNRPC	-1.24501	1.35e-08
PTPRT	3.26008	1.36e-08
SLC8A1	2.66023	1.36e-08
TMEM178A	2.17537	1.5e-08
DENND1B	1.81854	1.51e-08
GPCPD1	1.10722	1.51e-08
ATP2B2	3.38442	1.62e-08
LINC00312	2.9933	1.63e-08
GRIN2B	2.60307	1.65e-08
PHYHD1	-3.22529	1.65e-08
SLC1A4	2.46013	1.65e-08
ALG1L7P	-6.16741	1.67e-08
WIPI1	1.7096	1.68e-08
AC005682.5	-3.28373	1.72e-08
RP11-1407O15.2	1.32577	1.72e-08
BST2	-3.24288	1.74e-08
DNMT1	-1.34667	1.74e-08
GRASP	2.32835	1.77e-08
METTL13	-1.6918	1.77e-08
WDR19	1.39563	1.8e-08
PLEKHA8P1	-1.90607	1.84e-08
DSCC1	-2.30511	1.89e-08
SLC39A1	-1.28703	1.9e-08
VRK2	-2.04821	1.9e-08
SCNN1D	1.7036	1.91e-08
RP11-91J19.4	2.12066	1.92e-08
TRIM9	2.57621	1.93e-08
CTC-471F3.5	2.35635	1.93e-08
NTNG1	3.23515	1.93e-08
CSPG5	2.4617	1.94e-08
PXK	1.57987	1.96e-08
WBSCR16	-1.3967	2.02e-08
UBA7	2.54283	2.03e-08
EIF4A3	-1.38543	2.03e-08
KRT6A	6.33653	2.04e-08
MOXD1	3.90062	2.05e-08
CD3EAP	-2.96111	2.11e-08
RP11-649A16.1	5.66755	2.11e-08
PDE8A	2.03012	2.14e-08
PJA2	1.4778	2.15e-08
STK11IP	1.17634	2.17e-08
ALPK1	3.97182	2.24e-08
CLIP3	1.71121	2.29e-08
TRIM71	-3.69705	2.31e-08
PDSS1	-1.34144	2.33e-08
RFWD3	-1.81749	2.34e-08
GSTM3	2.15946	2.34e-08
AC135178.1	1.79537	2.35e-08
N4BP3	-2.59043	2.37e-08
CCDC86	-2.26799	2.38e-08
CBLN2	5.51878	2.4e-08
LCA5	1.53534	2.41e-08
LINC01159	4.51004	2.47e-08
RP5-834N19.1	-5.77228	2.49e-08
PRUNE2	1.65646	2.51e-08
CLCN3	1.01924	2.52e-08
MTMR4	1.26588	2.54e-08
NANOGP8	-4.76288	2.54e-08
ERVMER34-1	-4.62516	2.56e-08
STK32B	2.0204	2.58e-08
RP11-469A15.2	-4.63437	2.59e-08
KCP	-2.45296	2.6e-08
DST	1.58512	2.65e-08
PIK3IP1	3.25784	2.66e-08
EML6	3.08365	2.68e-08
FRAT2	-3.12419	2.68e-08
RNF19A	1.34177	2.68e-08
SLC16A14	3.0903	2.69e-08
KARS	-1.04092	2.71e-08
CPVL	-2.37264	2.73e-08
PHC3	1.25674	2.74e-08
ABCB4	2.58422	2.79e-08
HNRNPC	-1.03626	2.83e-08
C1RL	1.36563	2.84e-08
WDR5	-1.19592	2.86e-08
RP1-140K8.5	4.5695	2.88e-08
FAM160A1	-3.74678	2.91e-08
ORC2	-1.23073	2.97e-08
TMEM177	-1.30891	2.99e-08
RBM19	-1.52316	3.01e-08
ZNF211	1.26435	3.02e-08
WBP1	2.37811	3.06e-08
NLE1	-1.34646	3.16e-08
AC141928.1	-3.35091	3.17e-08
AGER	1.78825	3.21e-08
ATP10B	5.56192	3.22e-08
ARHGAP33	1.88856	3.23e-08
PTCH2	3.03718	3.23e-08
RNASEH2B	-1.23041	3.25e-08
ZBTB41	1.6561	3.25e-08
RP11-379B18.5	2.93096	3.31e-08
ZBBX	2.68569	3.34e-08
ABCA5	3.82449	3.36e-08
AGMAT	-4.58148	3.39e-08
EMG1	-1.54449	3.42e-08
CBX2	-1.51464	3.48e-08
ESRRA	-1.07247	3.49e-08
RRAS2	-2.09782	3.5e-08
PPP2R5B	2.07812	3.53e-08
KRT8P3	-3.39879	3.54e-08
RPSA	-1.27997	3.55e-08
NIF3L1	-1.04331	3.58e-08
RP11-20D14.6	-3.89834	3.58e-08
CALCOCO1	1.82656	3.62e-08
KAT2B	2.2808	3.62e-08
TOMM22	-1.41931	3.62e-08
RP11-258C19.7	1.7524	3.63e-08
DCPS	-1.13565	3.64e-08
LINC00890	-3.72304	3.81e-08
UQCRH	-1.2411	3.89e-08
APRT	-1.90241	3.91e-08
ELAC2	-1.14878	3.91e-08
CLDN7	-5.0078	3.93e-08
CHD9	1.12196	3.93e-08
FEN1	-1.959	3.93e-08
RP11-343N15.5	1.88235	3.93e-08
RP11-999E24.3	1.9852	3.93e-08
LINC00674	1.73144	4.08e-08
RP11-282E4.1	4.29186	4.08e-08
ZSWIM8	1.20773	4.22e-08
ATRIP	-1.13665	4.3e-08
HSP90AB1	-1.36795	4.3e-08
IGIP	2.75298	4.32e-08
SLC35G2	2.29779	4.32e-08
RAB20	-2.89882	4.4e-08
C15orf39	-1.49717	4.41e-08
ZNF773	1.24165	4.43e-08
PABPC4	-1.11674	4.44e-08
YPEL4	5.67238	4.46e-08
RP11-632K20.7	2.21803	4.5e-08
BAIAP3	2.61032	4.51e-08
MED20	-1.51123	4.59e-08
ZNF880	2.62947	4.6e-08
SERBP1	-1.26338	4.63e-08
ERV3-1	2.32922	4.74e-08
THSD7A	2.72915	4.75e-08
CYBRD1	3.16132	4.8e-08
TAF5L	-1.14379	4.86e-08
MRTO4	-1.67121	4.89e-08
RAB40B	2.40073	5.06e-08
RASA3	1.33852	5.06e-08
SEC14L2	2.49449	5.14e-08
CFLAR	1.53489	5.16e-08
HNF1B	-3.70435	5.2e-08
RP11-67L2.2	1.68912	5.22e-08
STARD7	-1.21832	5.26e-08
TNFRSF10A	-2.74927	5.28e-08
HSPD1	-1.46053	5.28e-08
ZNF281	-1.27594	5.33e-08
ABCE1	-1.07361	5.34e-08
RABL2A	1.70735	5.35e-08
SAT2	1.48157	5.48e-08
EEF2KMT	-1.4836	5.48e-08
FRRS1L	2.92609	5.55e-08
LINC01102	4.95332	5.55e-08
LEFTY2	-4.73165	5.57e-08
PRKDC	-1.34627	5.7e-08
LURAP1L	2.5742	5.71e-08
SUPT16H	-1.42074	5.83e-08
POLR1E	-1.19948	5.85e-08
MTMR3	1.11186	5.92e-08
RP11-320N7.2	-5.70432	5.97e-08
SLC6A16	2.37223	5.97e-08
CLMN	1.67538	5.98e-08
H2AFZ	-1.34329	5.98e-08
CPNE4	3.6949	6.01e-08
C9orf9	1.85594	6.01e-08
SLC5A6	-2.00299	6.08e-08
APEX1	-1.17361	6.08e-08
PSME3	-1.51059	6.11e-08
ARHGEF16	-2.84733	6.24e-08
SNORD109A	-2.66588	6.25e-08
PHYKPL	1.27024	6.28e-08
ASCC3	-1.07019	6.31e-08
SLIRP	-1.52145	6.39e-08
PARP1	-1.54936	6.49e-08
PKMP3	3.29382	6.49e-08
S100A9	5.31223	6.53e-08
LTBP3	2.38306	6.54e-08
RP11-10O22.1	-5.89817	6.56e-08
GPN3	-1.14538	6.59e-08
PKP2	-2.824	6.6e-08
ETF1	-1.27303	6.63e-08
RP4-756G23.5	5.49457	6.76e-08
ELP6	-1.00091	6.84e-08
FUT1	-3.39813	6.9e-08
HERC2P2	1.42746	6.97e-08
PHF1	1.14133	7.03e-08
ST18	4.7851	7.28e-08
DMC1	-2.57308	7.36e-08
TCEA3	2.06535	7.36e-08
HPGD	-2.86909	7.56e-08
CDC42EP4	1.57836	7.6e-08
CDC6	-2.41833	7.62e-08
CPSF3	-1.12428	7.62e-08
DMGDH	3.11536	7.62e-08
NTHL1	-1.51766	7.72e-08
MRPL45	-1.0617	7.78e-08
ST3GAL5	1.88924	7.79e-08
AMD1	-1.67169	7.99e-08
AC002480.5	-5.75793	8.06e-08
AC006547.14	5.91855	8.09e-08
DNAAF1	3.56528	8.25e-08
ADAMTS19	-3.82799	8.26e-08
HNRNPM	-2.0194	8.34e-08
CTB-180C19.1	-5.45524	8.35e-08
RNASEH2A	-1.52823	8.41e-08
BRPF3	-1.25393	8.45e-08
RNF146	1.05314	8.54e-08
MSX1	-3.90697	8.79e-08
MYT1L	4.82592	8.79e-08
TK1	-2.12302	8.87e-08
IMPA2	-2.20104	8.9e-08
NACC1	-1.93331	8.95e-08
SPRY1	2.75933	8.96e-08
DNMT3B	-3.77056	8.98e-08
CTPS1	-1.63988	8.99e-08
DPYD	2.96186	9.2e-08
KLF3-AS1	2.5878	9.29e-08
SMPDL3B	-4.78731	9.29e-08
UHRF1	-1.93152	9.29e-08
FEZF2	4.43469	9.32e-08
MYCN	-2.57398	9.37e-08
PBX4	1.58573	9.49e-08
CEBPZ	-1.66281	9.59e-08
TRIM74	3.8185	9.69e-08
MAP1LC3A	2.31447	9.81e-08
LDLRAD4	3.42599	9.96e-08
SCAPER	1.59782	1.01e-07
MEOX2	5.1457	1.02e-07
NUP88	-1.20241	1.02e-07
PPIL1	-1.46933	1.02e-07
RPUSD1	-1.58174	1.02e-07
GSTA4	1.84625	1.04e-07
ARMCX3	1.35121	1.07e-07
TIMM8A	-1.39001	1.07e-07
TRUB2	-1.22408	1.09e-07
RNF138	-1.19212	1.1e-07
KB-1460A1.5	3.31093	1.11e-07
ZNF622	-1.30843	1.11e-07
ZC2HC1A	1.16467	1.13e-07
WDR81	-1.56363	1.14e-07
SURF6	-1.4406	1.15e-07
KIAA0020	-1.75812	1.16e-07
ITFG1	1.19336	1.18e-07
SET	-1.42325	1.19e-07
MYO16	3.26942	1.21e-07
MRPS2	-1.27279	1.21e-07
PON2	1.98008	1.21e-07
LRAT	-2.3929	1.22e-07
NLN	-1.47336	1.23e-07
ODF2L	1.07836	1.23e-07
TTYH1	2.80988	1.24e-07
ZNF25	2.78141	1.24e-07
RP11-460N11.2	4.11311	1.24e-07
AFP	-3.91924	1.25e-07
CD72	2.01305	1.25e-07
STX3	-2.08923	1.3e-07
FGA	-5.69244	1.3e-07
NOL4L	1.23828	1.3e-07
MCM7	-1.53587	1.32e-07
NLRX1	-1.20923	1.35e-07
CHEK1	-1.45116	1.38e-07
C1orf106	-2.18327	1.38e-07
S100B	5.0427	1.39e-07
CTD-2231H16.1	-1.74996	1.39e-07
IMP3	-1.82082	1.42e-07
SNRPD2	-1.14251	1.42e-07
DFNB31	1.72838	1.43e-07
SLC25A13	-1.48424	1.43e-07
SNRPG	-1.20491	1.44e-07
GCNT2	-1.845	1.48e-07
SPAG16	1.06738	1.48e-07
CSTF1	-1.00396	1.5e-07
GRB7	-4.29844	1.51e-07
RP11-226L15.5	1.73659	1.51e-07
SREBF1	2.44009	1.51e-07
TNFAIP1	1.04183	1.51e-07
PLEKHG3	-2.25436	1.52e-07
CCT5	-1.50554	1.59e-07
DNAH10OS	3.19796	1.59e-07
MAPKAPK3	-1.41223	1.59e-07
PDGFA	-3.00319	1.59e-07
EGFL7	-2.01627	1.6e-07
GLIPR1L1	-5.30181	1.6e-07
CBFA2T2	1.61665	1.61e-07
ACSL6	4.57762	1.62e-07
AC027612.4	-3.85284	1.63e-07
RPS2P46	-1.4487	1.63e-07
TAF15	-1.02782	1.63e-07
GNG7	1.30205	1.65e-07
CLK4	1.20607	1.65e-07
BTN2A1	1.05172	1.66e-07
CDX1	-3.66221	1.66e-07
CCDC51	-1.14792	1.67e-07
IHH	-4.57835	1.67e-07
RP11-329B9.3	3.40532	1.68e-07
RP11-598D14.1	-5.73577	1.68e-07
XXbac-BPG27H4.8	-5.94501	1.68e-07
RALYL	3.75072	1.69e-07
RP1-193H18.2	1.5359	1.71e-07
JAK1	1.70848	1.72e-07
APELA	-3.92895	1.73e-07
FAM228B	1.89844	1.74e-07
SCART1	2.41543	1.75e-07
MIR4454	-5.25338	1.77e-07
PGAM5	-1.62922	1.77e-07
PCSK2	2.76725	1.79e-07
PHB	-1.74322	1.79e-07
PPP3CC	1.26677	1.79e-07
NHP2	-1.36176	1.8e-07
ARID5A	1.8031	1.81e-07
ANKRD35	-3.09741	1.82e-07
POLE2	-1.29044	1.85e-07
RBPMS2	-2.66872	1.85e-07
CTD-2350C19.1	3.36964	1.85e-07
MTFR1L	1.11017	1.85e-07
ABHD15	2.02861	1.87e-07
C9orf129	-4.39676	1.87e-07
CELF4	4.02198	1.87e-07
MDN1	-1.73278	1.88e-07
FAM168A	1.07707	1.92e-07
CDKN2AIPNL	-1.37322	1.92e-07
PRAF2	1.68807	1.92e-07
RP11-571M6.8	3.86999	1.92e-07
SRSF7	-1.2314	1.92e-07
TM2D1	1.1285	1.92e-07
NDRG4	2.63512	1.93e-07
HSF4	4.55143	1.95e-07
C19orf48	-1.78171	1.98e-07
GTF3C2	-1.05883	1.98e-07
ASAH1	1.24953	2e-07
SRGAP1	1.43126	2.01e-07
SYNPR	3.16694	2.06e-07
ADAM32	3.08932	2.13e-07
FAM207A	-1.78536	2.14e-07
DYNC2LI1	1.61029	2.19e-07
RCC2	-1.52126	2.19e-07
SMAGP	-2.53656	2.19e-07
TMEM88	-3.45481	2.19e-07
MEGF9	2.64812	2.21e-07
AGO3	1.07936	2.21e-07
ZNF540	3.97793	2.21e-07
ARID4A	1.22113	2.24e-07
CRB1	4.11863	2.26e-07
MAGOHB	-1.14471	2.26e-07
HOXA1	-4.27118	2.27e-07
BAIAP2-AS1	1.62344	2.28e-07
RUVBL1	-1.48095	2.29e-07
CCDC184	2.73882	2.3e-07
GAS8	1.37603	2.3e-07
NBPF10	2.12264	2.36e-07
PALM	2.05903	2.39e-07
NDUFB9	-1.17191	2.4e-07
RP11-1114A5.4	2.27021	2.41e-07
CLIP2	1.85975	2.45e-07
APC2	3.25196	2.46e-07
WHAMM	1.35939	2.47e-07
NPDC1	2.02292	2.5e-07
P3H2	-3.26154	2.51e-07
PLXDC1	3.71755	2.56e-07
MRGPRF	-4.15185	2.58e-07
TMEM175	1.61426	2.62e-07
NIP7	-1.61098	2.64e-07
CD302	3.08687	2.66e-07
NOC2L	-1.26206	2.66e-07
CSAD	1.79865	2.68e-07
CRELD1	1.84663	2.72e-07
NANS	-1.70479	2.74e-07
ZNF711	1.17367	2.74e-07
MAPRE3	2.42691	2.75e-07
DDX23	-1.05401	2.76e-07
ADH5	-1.04426	2.77e-07
DYSF	-2.13985	2.77e-07
ARID3B	-2.41439	2.8e-07
MED22	-1.22021	2.8e-07
KLKB1	-3.65254	2.83e-07
NCAM2	3.58744	2.84e-07
LRCH1	1.52588	2.84e-07
C16orf59	-1.54354	2.87e-07
LRRC27	1.8046	2.87e-07
MARS2	-1.40062	2.87e-07
HEY1	3.32437	2.88e-07
CADM4	2.08246	2.89e-07
COA4	-1.5438	2.89e-07
RMI1	-1.19837	2.89e-07
C4A	2.6636	2.91e-07
TYRP1	3.87522	2.98e-07
NKTR	1.0243	3.01e-07
NFIB	3.64751	3.03e-07
CAPN13	-4.54885	3.06e-07
FAM227A	1.40386	3.09e-07
ATP10D	1.75444	3.14e-07
PIANP	1.78123	3.14e-07
GAD2	4.92964	3.17e-07
PARP14	1.74915	3.18e-07
RP11-611L7.1	1.23777	3.18e-07
GMNN	-1.46343	3.22e-07
SPRED1	1.06585	3.23e-07
CDC42BPG	-2.22472	3.26e-07
SLC4A10	4.12405	3.27e-07
FAM229B	1.60825	3.27e-07
VARS	-1.40331	3.27e-07
RBM14	-1.07961	3.28e-07
ATP7A	1.43221	3.34e-07
DYRK4	1.36564	3.34e-07
LRRC10B	3.24341	3.34e-07
PPP1R32	3.07863	3.38e-07
ADAMTS19-AS1	-3.13096	3.41e-07
MGME1	-1.23251	3.48e-07
PRMT5	-1.18321	3.48e-07
RGS3	1.08029	3.49e-07
FHL2	-2.20448	3.55e-07
SCN7A	2.85829	3.56e-07
AC144831.1	3.32959	3.57e-07
FXYD5	-3.46797	3.6e-07
ARHGEF12	1.16906	3.6e-07
PACS2	1.3693	3.66e-07
RP11-494M8.4	-4.05048	3.66e-07
PNP	-1.68912	3.74e-07
ANKRD6	1.59118	3.77e-07
LINC00342	2.03359	3.78e-07
GPATCH4	-2.71941	3.79e-07
ANKRD40	-1.02551	3.79e-07
CTD-2354A18.1	-5.78085	3.79e-07
FOXI2	-4.89661	3.79e-07
CHD3	1.35091	3.8e-07
MAMDC2-AS1	3.65292	3.86e-07
CASC15	1.42044	3.94e-07
IFIT2	2.75088	4e-07
NOVA1	1.87925	4.06e-07
RRP1	-1.15806	4.08e-07
HMBS	-1.18439	4.11e-07
SLC15A3	-3.38737	4.11e-07
PIK3R5	-3.64797	4.14e-07
NELL1	4.38233	4.17e-07
IZUMO4	1.97721	4.23e-07
TMEM8B	1.82682	4.27e-07
GRM5	3.21158	4.32e-07
TNFRSF11A	-4.34939	4.34e-07
BAIAP2L1	-2.77286	4.35e-07
NUMBL	1.14984	4.35e-07
POLR3G	-3.09915	4.35e-07
PRDM16	3.36839	4.35e-07
TCEAL7	1.69493	4.4e-07
MUC3A	-3.98291	4.42e-07
SIDT2	1.02066	4.42e-07
ZNF253	5.55365	4.44e-07
BMS1	-1.31532	4.47e-07
HMHA1	-3.8641	4.53e-07
GINS1	-1.6935	4.55e-07
RRP12	-1.53058	4.55e-07
RUNDC3A	4.12037	4.59e-07
HOXA-AS3	-5.72939	4.59e-07
RASAL2	1.00137	4.6e-07
PPM1G	-1.17623	4.61e-07
ST6GAL1	-2.13865	4.61e-07
SLC4A11	-2.09846	4.63e-07
CNGA3	4.14709	4.78e-07
DCAF13	-1.10683	4.79e-07
MASP1	3.63386	4.82e-07
PSMA3	-1.0025	4.82e-07
RPUSD2	-1.55091	4.83e-07
CDKL2	1.90017	4.85e-07
TTI1	-1.1565	4.89e-07
FPGT-TNNI3K	4.07025	4.99e-07
ZNF224	1.57329	4.99e-07
SARM1	1.60944	5e-07
CTB-55O6.8	3.30449	5e-07
E2F8	-1.85648	5.01e-07
GAS5-AS1	3.73666	5.01e-07
GOLGA1	1.39991	5.04e-07
ECE2	-2.25426	5.14e-07
AC069213.1	3.81926	5.17e-07
KRT17	4.45014	5.2e-07
BEST1	3.39714	5.24e-07
FARSB	-1.05107	5.28e-07
NOL11	-1.28758	5.29e-07
WDR66	2.29991	5.34e-07
GEM	2.5933	5.35e-07
RPLP1	-1.11699	5.35e-07
RP11-2E11.9	2.29631	5.37e-07
CTC-428G20.3	1.39415	5.43e-07
EIF4G1	-1.54207	5.54e-07
ARAP2	3.07918	5.58e-07
NALCN	3.8007	5.66e-07
USHBP1	-3.4545	5.68e-07
LINGO2	3.58018	5.75e-07
STARD13	2.3574	5.78e-07
MOK	2.17626	5.8e-07
RP11-250B2.3	2.11692	5.8e-07
ARHGEF5	-3.26973	5.87e-07
GPR3	-1.51658	5.87e-07
SYNJ1	1.6237	5.98e-07
TMA16	-1.31264	6.04e-07
ANAPC1	-1.44154	6.11e-07
NKIRAS1	1.26703	6.11e-07
CRTC3	1.53622	6.17e-07
ASAP3	1.75262	6.21e-07
GFRA1	2.67866	6.23e-07
ACAP1	-3.60906	6.31e-07
BBOX1	4.82017	6.32e-07
DDX10	-1.0595	6.39e-07
ACSL3	1.68162	6.43e-07
SAMD9	4.59832	6.45e-07
SNAP25	3.81584	6.49e-07
ACTL6B	4.24349	6.52e-07
RGS7BP	2.42086	6.55e-07
CLSTN3	1.7615	6.56e-07
TAOK3	2.12463	6.56e-07
ECM2	5.15945	6.56e-07
HTRA3	-1.83211	6.56e-07
SCD	2.12942	6.6e-07
C6orf3	2.30684	6.61e-07
NRN1	3.35498	6.63e-07
SLC25A28	1.22759	6.63e-07
SULT1C4	2.16773	6.64e-07
TSPAN12	-1.32226	6.68e-07
TBC1D19	1.82052	6.76e-07
NDC1	-1.33423	6.78e-07
TPCN1	1.40196	6.81e-07
TMPRSS5	2.54293	6.84e-07
KATNAL1	1.39062	6.85e-07
NRSN1	4.48247	6.93e-07
RFC2	-1.57212	6.93e-07
RSPH1	3.27245	6.93e-07
FXN	-1.46915	6.95e-07
MAB21L1	5.09644	6.97e-07
ECEL1P2	-5.56305	7e-07
CEP126	2.03221	7.05e-07
CIRH1A	-1.52742	7.05e-07
PARL	-1.02865	7.05e-07
F11R	-2.50906	7.06e-07
STARD9	1.80597	7.06e-07
RP1-151F17.2	3.12142	7.06e-07
LCK	-4.99495	7.11e-07
B2M	1.81314	7.14e-07
MVP	2.09698	7.19e-07
JPH1	-2.98121	7.21e-07
TBC1D4	-1.66345	7.32e-07
CDC25A	-2.03998	7.33e-07
DAZAP1	-1.24311	7.36e-07
GABRA2	2.90627	7.42e-07
MXD1	2.10476	7.42e-07
ST14	-4.05145	7.57e-07
ANKRD36C	1.79675	7.58e-07
AKT3	1.98564	7.61e-07
TSPEAR	-3.38394	7.61e-07
ORC6	-1.1454	7.64e-07
RP11-890B15.3	1.54792	7.65e-07
WHAMMP3	2.56076	7.66e-07
DNAI1	2.95277	7.69e-07
CFH	4.79427	7.75e-07
ANKS1B	2.55399	7.76e-07
C17orf96	-2.91479	7.76e-07
KIAA1551	-1.40465	7.81e-07
RPS6KA1	-1.49868	7.89e-07
TRMT1	-1.43979	7.92e-07
CORO2A	-2.88344	7.93e-07
CLUAP1	1.04834	8.07e-07
TP53INP2	1.5347	8.14e-07
RAD51	-2.03781	8.28e-07
RASA4	3.16571	8.28e-07
AC006273.5	-3.95876	8.3e-07
ADSS	-1.01538	8.39e-07
C8orf4	3.60726	8.39e-07
NPAS2	2.2859	8.47e-07
GALNT6	-3.38261	8.57e-07
SNHG15	-1.50841	8.59e-07
ITLN2	-5.04107	8.63e-07
LINC01355	1.65228	8.69e-07
RAB30	1.58264	8.7e-07
RRAGB	1.2137	8.74e-07
PSMA7	-1.02129	8.76e-07
ZPR1	-1.09682	8.77e-07
RP11-1006G14.4	2.15775	8.83e-07
HMCN2	-4.36748	8.94e-07
OGFRL1	1.29584	8.96e-07
LRPPRC	-1.00281	8.99e-07
RP11-524D16__A.3	3.27187	9.14e-07
TMEM200C	1.55953	9.33e-07
PIK3CA	1.023	9.47e-07
VAX1	4.69063	9.47e-07
KALRN	1.62326	9.55e-07
MDC1	-1.00471	9.6e-07
TMEM130	2.94568	9.86e-07
C20orf203	4.52244	9.96e-07
LYPLA2	-1.34631	9.97e-07
AC005154.6	1.94317	1e-06
APOL4	4.70066	1.01e-06
PLCD4	3.8063	1.01e-06
PTGDS	3.95586	1.02e-06
ADGRB2	2.08815	1.02e-06
ATAD3A	-1.24067	1.02e-06
FAM86C1	-1.59591	1.02e-06
GMDS-AS1	1.59646	1.02e-06
SSU72	-1.10407	1.02e-06
SGCD	4.2213	1.03e-06
TCP11L2	1.47087	1.04e-06
CLK1	1.29075	1.04e-06
TENM2	2.92753	1.05e-06
DUSP18	1.39763	1.06e-06
UBE2Q2P1	2.62445	1.06e-06
SMCO4	-1.67046	1.07e-06
PUS3	-1.01055	1.08e-06
RP11-240B13.2	-5.472	1.08e-06
AC091493.2	-5.02546	1.09e-06
SULF1	3.29305	1.09e-06
LRP2BP	2.89695	1.1e-06
LYST	2.76447	1.1e-06
STX12	1.31789	1.1e-06
ZNF117	2.52458	1.1e-06
CLDN16	-5.59477	1.1e-06
TP53INP1	2.07419	1.1e-06
TMEM107	1.2498	1.13e-06
KDF1	-5.11918	1.15e-06
LGALS12	-4.97226	1.15e-06
VPS28	1.08386	1.15e-06
DDR1	1.2168	1.16e-06
RHBDF2	-2.35375	1.17e-06
EVC2	-1.54002	1.17e-06
FGF3	-4.75817	1.18e-06
C8orf37	1.3979	1.2e-06
RP11-395B7.7	1.78274	1.2e-06
BTN3A2	3.1095	1.21e-06
CPNE2	2.52218	1.21e-06
NEFL	2.63962	1.21e-06
PIWIL2	4.86102	1.21e-06
CPEB2	2.80528	1.23e-06
FAM214B	1.4885	1.24e-06
PTBP1	-1.41377	1.24e-06
RP11-71N10.1	4.32229	1.24e-06
PAK1IP1	-1.61098	1.27e-06
RPP25L	-1.38128	1.28e-06
APPBP2	1.571	1.29e-06
GABRP	-4.51107	1.29e-06
MARCH5	1.02118	1.29e-06
PRKCDBP	-3.31953	1.29e-06
SLC17A8	4.00211	1.29e-06
CDC123	-1.187	1.31e-06
ICMT	-1.86857	1.31e-06
SFRP5	-5.36807	1.32e-06
C12orf76	1.09084	1.33e-06
DEC1	-4.44198	1.33e-06
RNMTL1	-1.63223	1.33e-06
MIR568	3.63755	1.34e-06
DNA2	-1.57561	1.36e-06
LRRC43	3.23717	1.36e-06
MYH11	-3.65458	1.36e-06
SOX9-AS1	2.97908	1.36e-06
MYCBP	-2.23521	1.37e-06
HCFC2	1.87666	1.37e-06
RAB32	1.27925	1.37e-06
PCDHB6	3.81894	1.38e-06
PRELID1	-1.56098	1.38e-06
NCR3LG1	3.02394	1.4e-06
CACYBP	-1.20502	1.41e-06
PRDX1	-1.59426	1.41e-06
RP11-108M9.4	-2.76154	1.41e-06
ZNF593	-1.56339	1.41e-06
EBF3	3.32946	1.42e-06
SS18L2	-1.18015	1.43e-06
CENPP	-1.47306	1.44e-06
SURF2	-1.53182	1.44e-06
TTI2	-1.01789	1.44e-06
KCTD16	2.71256	1.45e-06
ABCF2	-1.21171	1.46e-06
GGT7	1.30742	1.48e-06
PRICKLE4	2.2377	1.49e-06
SLC25A27	1.94341	1.49e-06
DTWD2	-1.73217	1.53e-06
MUC1	2.02526	1.53e-06
ARHGEF26-AS1	3.57235	1.54e-06
NBPF20	1.44737	1.54e-06
ZNF487	2.29519	1.54e-06
ARID3A	-1.94529	1.55e-06
FGFR1	-1.06136	1.55e-06
MSH6	-1.40971	1.55e-06
DDIT3	2.49137	1.56e-06
ABRACL	-2.04392	1.57e-06
MTHFD1	-1.90258	1.58e-06
PEX11A	1.42573	1.58e-06
GPRASP1	2.4485	1.59e-06
BOP1	-2.53255	1.6e-06
MYOCD	-2.99414	1.6e-06
BRICD5	1.09922	1.6e-06
HNRNPU	-1.1523	1.6e-06
DDX28	-1.78788	1.61e-06
PVRL2	-1.15772	1.61e-06
STK26	-2.40081	1.62e-06
HES3	-4.32814	1.63e-06
NSUN5	-1.31927	1.63e-06
HTATIP2	-2.38989	1.64e-06
PALM3	-1.74627	1.64e-06
PURG	1.2993	1.64e-06
ANGPTL1	4.2601	1.66e-06
DIAPH2	-2.14219	1.67e-06
LCNL1	4.3317	1.68e-06
NXPH3	-3.00436	1.68e-06
EXD3	2.09305	1.69e-06
SNRPGP2	-1.7787	1.69e-06
GNL3L	-1.28089	1.7e-06
STXBP6	-2.10063	1.7e-06
ABHD17B	-1.21919	1.71e-06
CCND1	-1.29709	1.73e-06
CACNB1	1.60328	1.74e-06
TTC6	4.22554	1.74e-06
TEX10	-1.23899	1.75e-06
MAN2C1	1.1394	1.75e-06
SLC25A12	1.56264	1.75e-06
SLC4A4	3.09176	1.76e-06
CCNE1	-2.27561	1.76e-06
GINS2	-1.70747	1.77e-06
MRPL57	-1.13831	1.78e-06
MXI1	1.44187	1.78e-06
RP11-297M9.1	-5.62928	1.78e-06
SCUBE1	3.50724	1.78e-06
PRDM8	4.23029	1.79e-06
HSD17B3	4.76003	1.8e-06
TFAP4	-1.78633	1.8e-06
SOSTDC1	3.05817	1.81e-06
DGKA	1.54369	1.82e-06
EIF1AX	-1.5242	1.82e-06
FAM161B	1.71648	1.82e-06
RPP40	-1.68409	1.82e-06
ALKBH4	-1.10825	1.83e-06
IFITM10	3.76993	1.83e-06
LIFR-AS1	2.61008	1.83e-06
FCHSD1	1.79537	1.84e-06
DENND4A	1.54656	1.85e-06
LINC00428	-5.30125	1.89e-06
ESRP2	-3.93577	1.9e-06
DTX3	1.00884	1.92e-06
ZNF699	1.82932	1.94e-06
GRIA1	3.02412	1.95e-06
PRSS27	1.69252	1.95e-06
DNAJC12	2.806	1.96e-06
DCDC2	2.91772	2e-06
CACNB4	2.65651	2.03e-06
CDCA4	-1.78109	2.03e-06
CTDP1	-1.36911	2.03e-06
KCNG3	-4.76903	2.03e-06
KDM2B	-1.45277	2.03e-06
PAXBP1-AS1	2.79498	2.03e-06
VAC14-AS1	5.29169	2.03e-06
CFAP74	3.71648	2.05e-06
ZFHX4-AS1	3.21022	2.05e-06
BRINP3	4.79605	2.06e-06
RGS6	2.80494	2.07e-06
GJA5	-2.88411	2.08e-06
INSM1	2.96198	2.08e-06
MYCT1	-5.33775	2.08e-06
SNRNP40	-1.1949	2.08e-06
BDH1	-1.49518	2.09e-06
GATAD2B	1.20207	2.1e-06
TTC29	-3.17318	2.1e-06
BRMS1	-1.06292	2.11e-06
XRN2	-1.04685	2.11e-06
ARNT2	1.23578	2.12e-06
NPPB	-4.11434	2.15e-06
RPA3	-1.3651	2.15e-06
PNMA2	2.3243	2.16e-06
PSD2	4.02644	2.16e-06
ABI3BP	4.50006	2.18e-06
C9orf41	-1.12788	2.23e-06
RETSAT	1.02109	2.23e-06
RP11-640N20.6	-5.32753	2.23e-06
SPACA6P	1.96897	2.23e-06
ROR1	-3.02358	2.25e-06
SMIM17	2.88196	2.25e-06
ILF2	-1.18896	2.28e-06
STARD4	1.73389	2.28e-06
WNT7B	3.32949	2.28e-06
JADE1	-1.84166	2.29e-06
EDA	-1.89933	2.32e-06
MBD5	1.23019	2.35e-06
CDH1	-3.69402	2.35e-06
SHC4	2.54668	2.35e-06
RP11-147L13.8	4.79199	2.36e-06
KLHL24	1.85164	2.38e-06
LDHB	-1.12459	2.38e-06
TMC6	-1.9057	2.41e-06
PLXNB3	2.70953	2.43e-06
PGM1	-1.67712	2.44e-06
SRSF2	-1.15821	2.46e-06
FBXO6	2.1132	2.47e-06
CUZD1	-3.94219	2.49e-06
PNPLA5	-5.38408	2.49e-06
RP1-241P17.1	-5.40436	2.49e-06
AIMP2	-1.80224	2.51e-06
ZNF385C	-1.81074	2.51e-06
PIGZ	3.43731	2.52e-06
ADGRV1	1.56973	2.55e-06
HGD	3.2856	2.56e-06
SPAG9	1.79689	2.6e-06
CHI3L1	-3.65779	2.62e-06
RNF103	1.42809	2.64e-06
PROX1	2.39526	2.65e-06
PRIM2	-1.66657	2.66e-06
FRMD4A	1.66241	2.67e-06
RRP15	-1.39928	2.67e-06
CES4A	2.65977	2.68e-06
MLF1	1.54437	2.7e-06
CENPW	-1.87057	2.71e-06
CDHR3	1.97521	2.71e-06
JUP	-1.47078	2.72e-06
RPUSD4	-1.23438	2.74e-06
LRRC39	2.32933	2.76e-06
EMP1	3.76232	2.77e-06
ASB8	1.25003	2.79e-06
ENOX1	2.01361	2.8e-06
RP11-166B2.1	2.11855	2.83e-06
ANO9	-3.63721	2.84e-06
RP11-56B16.2	-2.6659	2.84e-06
KIAA1549L	2.08344	2.87e-06
AC068587.2	2.54921	2.88e-06
PABPC1	-1.26231	2.9e-06
VPS9D1	1.81743	2.9e-06
DLX1	3.77023	2.91e-06
RP11-361F15.2	1.95343	2.93e-06
THOC6	-1.80669	2.94e-06
C6orf89	1.25412	2.95e-06
DCAF12L1	-2.79751	2.95e-06
SGIP1	3.49281	2.99e-06
ANKRD44	2.1137	3.01e-06
NUDC	-1.10713	3.01e-06
HSD17B14	1.22611	3.03e-06
RP11-307B6.3	3.69851	3.06e-06
CCDC33	3.17534	3.09e-06
TUBA1A	1.83516	3.1e-06
RP11-256I9.3	-5.21204	3.12e-06
DHRS1	1.2413	3.16e-06
TRO	1.18013	3.17e-06
NTS	-3.80639	3.18e-06
TJP2	-1.70729	3.19e-06
FGB	-4.75846	3.2e-06
JADE2	-2.31896	3.2e-06
RFC3	-1.59073	3.22e-06
C6orf1	1.50532	3.26e-06
HHIP-AS1	2.25254	3.28e-06
CTD-2006H14.2	2.01845	3.3e-06
ARX	4.3783	3.36e-06
GINS4	-1.7491	3.4e-06
LINC00937	-2.71111	3.44e-06
KREMEN2	-2.71301	3.5e-06
CRB3	-4.21595	3.53e-06
FBN3	-1.74542	3.53e-06
GNRH1	1.94737	3.54e-06
C8orf46	4.13581	3.55e-06
RP11-696N14.1	1.34134	3.6e-06
SEH1L	-1.00134	3.6e-06
OGDH	-1.10367	3.62e-06
ERN1	1.35748	3.63e-06
KRT5	5.18909	3.65e-06
SNX32	2.23339	3.67e-06
CES5AP1	4.42302	3.69e-06
ZC3HAV1	-1.67999	3.69e-06
FLT3	-3.09221	3.7e-06
HTR1D	-2.97578	3.73e-06
ABCA2	2.22644	3.75e-06
SMARCC1	-1.25613	3.75e-06
CGN	-1.97025	3.77e-06
SPRN	3.1089	3.78e-06
EMC3-AS1	-1.36526	3.81e-06
MFSD7	-3.46633	3.81e-06
VSTM2A	3.26156	3.81e-06
MYH7B	2.49989	3.85e-06
CENPM	-1.30516	3.89e-06
RAB25	-3.39036	3.9e-06
ZDHHC8P1	1.79827	3.91e-06
CFAP53	2.08191	3.94e-06
NEGR1	2.37586	3.95e-06
SEMA4G	1.29011	4.01e-06
SHISA4	2.03744	4.04e-06
ANP32A	-1.01168	4.04e-06
KIAA1107	2.09266	4.05e-06
MT1F	-2.8098	4.06e-06
ABI3	-4.40598	4.07e-06
BEND4	-2.97349	4.07e-06
PLEKHG1	2.86493	4.11e-06
BTBD19	1.98843	4.13e-06
CSDC2	2.52024	4.13e-06
DCUN1D5	-1.28457	4.18e-06
INSM2	5.26976	4.2e-06
PCDHB15	2.49793	4.24e-06
MFSD3	-1.53677	4.28e-06
RP11-360K13.1	-5.21166	4.31e-06
NDFIP1	1.63984	4.32e-06
MYH7	4.08131	4.33e-06
VEGFA	1.88189	4.35e-06
ZNF787	-1.30407	4.35e-06
SPINT1	-3.86823	4.36e-06
MRPL37	-1.07847	4.36e-06
RMI2	-1.65738	4.36e-06
R3HDM2	1.17869	4.37e-06
FAM46B	-3.49825	4.37e-06
ABCC9	3.84872	4.4e-06
FHIT	1.94395	4.4e-06
LY6G6C	2.6655	4.4e-06
CEP72	-1.45553	4.41e-06
SLC5A5	-4.19539	4.41e-06
GUCY2C	-4.25898	4.42e-06
RAVER1	-1.50331	4.42e-06
TRAF2	-1.41138	4.48e-06
ARPP21	4.40002	4.51e-06
EIF3K	-1.06649	4.51e-06
CDT1	-2.08284	4.55e-06
CNKSR1	-2.24297	4.59e-06
GRIK2	3.0367	4.59e-06
OPHN1	1.30505	4.62e-06
MAGEH1	1.39388	4.62e-06
EFHC1	1.42046	4.65e-06
RRP36	-1.18824	4.65e-06
SERHL2	2.68935	4.66e-06
SRM	-1.6497	4.66e-06
TEAD2	-1.36891	4.66e-06
AP001888.1	-5.19557	4.7e-06
PSMG1	-1.03018	4.7e-06
SCP2	1.22781	4.71e-06
C1R	1.61835	4.72e-06
XKR5	-2.21339	4.72e-06
PLEKHA2	2.5256	4.81e-06
SIPA1	-1.1279	4.83e-06
LSM4	-1.32246	4.99e-06
SKP2	-1.35453	5.07e-06
ADGRG5	-4.2071	5.08e-06
CCDC137	-1.47106	5.11e-06
LINC01405	-4.99292	5.11e-06
MLANA	5.15806	5.14e-06
LINC01124	-3.66118	5.25e-06
LOXL2	-1.54905	5.28e-06
AC005932.1	3.27977	5.33e-06
PI4K2B	-1.05601	5.34e-06
KCNE4	2.78697	5.36e-06
DDX11	-1.00397	5.37e-06
MALAT1	1.97869	5.51e-06
CPEB4	1.26703	5.63e-06
N4BP2L1	2.90711	5.63e-06
SPATA13	1.51751	5.66e-06
ARHGEF3	2.3083	5.7e-06
LSM12	-1.15189	5.7e-06
NPHP3	1.22277	5.71e-06
FTSJ2	-1.27239	5.73e-06
LAPTM4B	-1.60796	5.77e-06
MEPCE	-1.43676	5.77e-06
FAM60A	-1.68211	5.78e-06
MB21D2	-1.82751	5.78e-06
RP11-290F24.6	2.58755	5.78e-06
IFIT3	2.96291	5.81e-06
KLHL23	-1.15856	5.82e-06
CDO1	2.08307	5.85e-06
HSPA8	-1.587	5.92e-06
UQCC3	-1.29971	5.92e-06
RP4-717I23.3	2.22697	5.93e-06
KCNMB2	4.44123	5.96e-06
ERCC6L	-1.79084	6.01e-06
APOL2	1.81867	6.01e-06
FAM181B	3.22661	6.02e-06
RP5-964N17.1	-4.13291	6.06e-06
TUBE1	1.40115	6.07e-06
CLEC10A	-5.42134	6.1e-06
RP11-731J8.2	4.64036	6.1e-06
SNX18P3	-2.38733	6.1e-06
TCAP	2.54	6.12e-06
RP11-734I18.1	5.17609	6.14e-06
PKIA	1.58843	6.15e-06
NTRK3	2.39155	6.17e-06
AEBP1	1.01266	6.18e-06
DOCK10	2.9598	6.18e-06
GRK4	1.4441	6.21e-06
LOX	2.623	6.24e-06
NUP188	-1.17248	6.24e-06
MAPKBP1	1.28327	6.25e-06
TBR1	4.79413	6.25e-06
GRHL2	-3.87235	6.26e-06
TRIM73	3.09249	6.32e-06
PXDNL	3.934	6.32e-06
EXOC3L2	-4.61088	6.33e-06
RUFY2	1.21722	6.38e-06
PLA2G2A	-4.16343	6.39e-06
TDRD7	1.46322	6.41e-06
AC004485.3	-5.09439	6.54e-06
LCP1	-2.90642	6.7e-06
PINX1	-1.74514	6.7e-06
ENTPD7	-1.0096	6.73e-06
NCL	-1.33796	6.74e-06
CTD-2331H12.5	1.46569	6.78e-06
UBE2G1	-1.12087	6.94e-06
GOLGA8A	1.74268	6.99e-06
BTN2A2	1.44419	7.11e-06
PRR15	-4.04415	7.11e-06
SLC22A3	-3.59617	7.15e-06
APEX2	-1.40557	7.19e-06
QKI	1.06164	7.25e-06
CDYL	-1.06961	7.38e-06
BBS2	1.37999	7.4e-06
KDM8	-1.45823	7.52e-06
CCDC58	-1.09395	7.7e-06
KEL	-2.71386	7.77e-06
RUSC2	1.52286	7.81e-06
RECQL4	-1.48349	7.84e-06
FBXL18	-1.57168	7.86e-06
ZIC3	-2.0163	7.89e-06
GOLGA8R	4.38216	8.04e-06
POLR3K	-2.07586	8.09e-06
RBM5	1.25546	8.2e-06
ZEB1-AS1	1.64626	8.2e-06
PLBD1	-1.79285	8.22e-06
COMMD4	-1.27773	8.22e-06
LPAR3	-3.04088	8.26e-06
OVGP1	2.35153	8.26e-06
ADAT3	-2.17931	8.33e-06
PRR14	1.25115	8.34e-06
TSR1	-1.69345	8.35e-06
PAK3	2.29223	8.36e-06
INTS5	-1.39066	8.36e-06
HDHD1	-1.5209	8.46e-06
EIF5A2	1.39393	8.5e-06
AC022007.5	3.07631	8.6e-06
HSD17B8	1.35819	8.6e-06
RP1-40E16.9	3.67678	8.61e-06
RPF2	-1.56688	8.61e-06
KMT2E	1.57329	8.62e-06
SLC19A1	-1.49958	8.67e-06
EVI5	1.31264	8.7e-06
CCDC154	1.94154	8.72e-06
JAK3	1.81382	8.74e-06
NACAD	1.83495	8.74e-06
SF3B3	-1.00568	8.74e-06
CDX4	-5.31881	8.77e-06
TNFRSF25	1.94492	8.77e-06
C4orf33	1.82712	8.8e-06
GJA1	-2.8745	8.9e-06
TMEM216	-1.03496	8.96e-06
SMAP2	1.54893	9e-06
TMEM106C	1.25555	9.02e-06
RP2	1.30394	9.04e-06
DNAJC4	1.10465	9.05e-06
ELFN2	3.21645	9.05e-06
TMEM196	4.22935	9.06e-06
FBLN5	2.42635	9.07e-06
FSIP2	2.81565	9.07e-06
EVI5L	1.33737	9.16e-06
DDT	-1.74333	9.19e-06
TMEM67	1.19749	9.19e-06
GAS2L3	1.65674	9.23e-06
TCF21	-5.15439	9.3e-06
PHLDA1	1.87227	9.41e-06
CELF3	3.58726	9.43e-06
PTPRE	3.43848	9.44e-06
EPM2AIP1	1.07795	9.48e-06
PLXNC1	2.11478	9.51e-06
RHBDD3	-1.27503	9.51e-06
CHRAC1	-1.08797	9.56e-06
DNAJC27	1.25027	9.58e-06
FAM114A1	1.65113	9.66e-06
ADAMTS10	2.08678	9.68e-06
ANKRD54	1.03997	9.74e-06
NTN1	3.70667	9.75e-06
CLDN11	-1.97453	9.77e-06
PCDHB13	2.24852	9.85e-06
GREM2	3.5201	9.88e-06
STX16-NPEPL1	1.95282	9.91e-06
SCN2A	2.3693	1e-05
CARF	1.29167	1e-05
CMKLR1	2.3729	1.01e-05
MRPS26	-1.23223	1.01e-05
RGS17	1.20212	1.01e-05
TEKT1	5.1656	1.01e-05
SHOX2	4.66254	1.02e-05
CYBA	-2.28557	1.03e-05
ATL1	1.61773	1.03e-05
CALCOCO2	1.39303	1.03e-05
CDC7	-1.31539	1.03e-05
TMEM231	1.39069	1.04e-05
EFCAB1	3.10439	1.05e-05
PPP4R1L	1.0866	1.05e-05
CYYR1	-1.2947	1.07e-05
TMEM91	2.0803	1.07e-05
ZFYVE16	1.5221	1.07e-05
PDE4B	2.41605	1.09e-05
C19orf25	-1.03318	1.09e-05
RP11-553A10.1	4.61819	1.09e-05
RP11-88L24.4	5.01316	1.09e-05
SMCR8	-1.08606	1.09e-05
KIFC2	1.81326	1.1e-05
UBAP1L	2.11071	1.1e-05
AEN	-1.64612	1.11e-05
RP11-524C21.2	3.42987	1.11e-05
SCRT1	4.26701	1.11e-05
RP11-135L13.4	3.04474	1.12e-05
RP11-146I2.1	-4.88369	1.12e-05
RRAS	1.17393	1.12e-05
SYNGR1	1.52117	1.12e-05
AKAP6	2.7321	1.13e-05
GALP	-4.19826	1.13e-05
LIG4	1.24846	1.13e-05
SAMD14	1.82405	1.13e-05
FAM117A	-1.64953	1.14e-05
LINC00842	-4.30478	1.14e-05
SNRNP25	-1.49572	1.14e-05
CHD2	1.22145	1.15e-05
DMPK	1.22052	1.15e-05
TRIM67	4.06067	1.15e-05
FNIP1	1.0438	1.16e-05
BSPRY	-4.5473	1.17e-05
NUDT3	1.11031	1.17e-05
RP11-148B6.2	-5.04702	1.17e-05
ZNF284	2.09583	1.17e-05
GRID1	3.05698	1.18e-05
CD96	4.58819	1.19e-05
RP11-192H6.2	-4.64801	1.2e-05
VPS37B	1.28001	1.2e-05
LYRM5	1.28008	1.21e-05
CUL9	1.42235	1.21e-05
FBXL17	1.46134	1.21e-05
C7orf31	1.61074	1.22e-05
FAM107A	3.27853	1.22e-05
POU3F1	-2.62788	1.22e-05
PSMD2	-1.10233	1.22e-05
CPNE8	1.95654	1.23e-05
MYBL2	-1.9557	1.23e-05
PDE1A	3.57953	1.23e-05
POLA2	-1.42396	1.23e-05
CMBL	1.36245	1.24e-05
CSPG4P11	2.76099	1.24e-05
ETV5	2.14934	1.24e-05
LRBA	-1.0623	1.24e-05
MRPS34	-1.70159	1.25e-05
RPL26	-1.60868	1.25e-05
AC087073.1	-4.99922	1.26e-05
EVX1	-3.68287	1.26e-05
NLRP1	1.88403	1.27e-05
RP11-436K8.1	3.99693	1.27e-05
VSX1	4.17593	1.27e-05
RP11-400K9.4	3.28963	1.28e-05
MST1	1.91924	1.29e-05
TRAM1L1	1.48572	1.3e-05
ACSS2	2.42107	1.3e-05
CTBS	1.45471	1.3e-05
ANKRD36	1.55648	1.31e-05
CNGB1	4.00036	1.31e-05
MAK16	-1.57469	1.31e-05
NDUFAB1	-1.19433	1.31e-05
RBM12	-1.06868	1.31e-05
SNTG2	-4.06421	1.31e-05
XRCC3	-1.47623	1.31e-05
TCTN2	1.45681	1.32e-05
RP11-617F23.1	2.39305	1.32e-05
DDX54	-1.42643	1.33e-05
PPCDC	-1.71439	1.33e-05
CCT7	-1.14242	1.34e-05
SNED1	3.76064	1.34e-05
VPS13C	1.31582	1.35e-05
DAXX	-1.1757	1.36e-05
RP11-594N15.3	2.68259	1.36e-05
RP13-238F13.5	-3.17108	1.36e-05
SH3RF3	2.55416	1.36e-05
ICT1	-1.04584	1.39e-05
TRPV4	-2.40742	1.4e-05
CLVS1	3.31009	1.43e-05
[truncated: 4,032 more rows]

## Sheet: DEG(TF) hiPSC-NSC vs hiPSC
Differentially expressed TF by RNA-seq between hiPSC-NSC and hiPSC
TFs	log2FoldChange	padj
ARX	4.3783	3.36e-06
SOX8	2.27823	8.13e-09
PAX6	1.93312	0.00689441
NFIX	4.92224	2.94e-09
HIVEP2	1.21053	0.000129268
RUNX3	-1.62225	0.0392842
POU2F2	2.34993	0.00961472
HOXC8	-3.16556	0.00189536
NFE2L3	-2.62896	0.000332408
MXD1	2.10476	7.42e-07
DMRT3	2.69523	0.0187231
KLF6	1.61271	0.0088471
SREBF1	2.44009	1.51e-07
TEAD2	-1.36891	4.66e-06
RARB	-2.17665	0.00893402
RFX3	1.90247	2.3e-14
TCF7	-1.78801	0.000129268
GRHL2	-3.87235	6.26e-06
TFAP2C	-2.17751	0.0190357
RFX2	1.2261	0.0106648
TFAP4	-1.78633	1.8e-06
SOX10	-1.80205	0.0443925
SIX4	-1.23333	0.00329405
NFATC4	1.71645	1.46e-05
VSX1	4.17593	1.27e-05
MYBL2	-1.9557	1.23e-05
HNF4A	-5.43641	5.13e-09
E2F1	-1.07673	0.000106525
HSF4	4.55143	1.95e-07
TRPS1	2.76894	1.37e-17
RELB	-1.20491	0.00163894
MEIS3	1.0597	0.0027587
HBP1	1.07069	4.45e-10
HOXA1	-4.27118	2.27e-07
MEOX2	5.1457	1.02e-07
EBF3	3.32946	1.42e-06
TFAM	-1.39157	6.06e-12
UBTF	-1.07827	0.0299107
HNF1B	-3.70435	5.2e-08
SOX6	2.79396	0.000594607
FOXM1	-1.28215	0.00429229
NANOG	-5.64862	1.52e-10
BACH2	1.11235	0.0140808
NR3C1	1.52143	0.0140808
CDX1	-3.66221	1.66e-07
TFCP2L1	-4.06015	0.000169474
TLX2	-3.04586	0.0119654
CEBPZ	-1.66281	9.59e-08
PRRX1	2.65177	0.00557858
TFAP2E	2.22174	0.000118144
NR5A2	-4.03699	1.01e-08
PROX1	2.39526	2.65e-06
MYB	-1.81227	0.00204543
TCF21	-5.15439	9.3e-06
KLF12	1.6233	8.42e-15
KLF9	3.28252	1.8e-10
VSX2	3.63159	0.00648495
MXI1	1.44187	1.78e-06
HOXB1	-6.07117	8.31e-12
SMAD9	2.79092	5.61e-16
TBX2	2.94785	0.00020937
NEUROG3	2.90974	0.0267918
HIF3A	1.38179	3.87e-11
SPDEF	1.98515	0.0359073
RUNX2	2.02545	0.00312305
SOX9	1.82901	0.0183911
PAX8	1.83467	0.00212126
TCF15	-3.41313	0.000321246
HIVEP3	2.1591	0.000735414
FOXP2	3.19131	5.13e-10
SOX15	-3.33474	6.45e-13
FOXA1	3.33163	0.00010463
KLF16	-1.36987	2.32e-05
GATA5	-2.2644	0.0306648
NPAS1	-1.29366	0.0380943
CDX4	-5.31881	8.77e-06
BARX1	-3.08673	0.00523764
ARNTL	1.10874	0.00610014
GSC	-3.60862	0.000170243
GRHL1	1.34558	0.0334924
MYCN	-2.57398	9.37e-08
ETS1	-1.15206	0.0076249
TBX3	-2.67227	0.00187261
GATA4	-7.3709	1.04e-13
KLF4	2.93186	0.000430984
MYC	-1.35423	0.032147
TFAP2A	-2.23457	0.00369062
IRF4	-2.21054	0.000321233
STAT4	2.05197	0.000691893
ASCL1	1.92702	0.0379982
ZFHX3	1.9305	0.00205157
TP53	-1.44177	3.54e-05
SPIB	-3.70188	0.000379808
ZNF593	-1.56339	1.41e-06
TBX19	1.70847	3.5e-05
MAEL	1.70847	0.0299933
LHX9	2.52135	0.00660484
MEIS1	2.1925	0.00495616
DLX1	3.77023	2.91e-06
NR1I2	-2.11707	0.0101937
CREB5	3.2246	7.48e-13
ZNF157	1.52771	0.0301907
ST18	4.7851	7.28e-08
NFIB	3.64751	3.03e-07
NR6A1	-4.0055	1.58e-16
ZEB1	3.1158	6.45e-09
VAX1	4.69063	9.47e-07
NKX6-2	4.11819	0.000359393
ZNF215	-2.17378	0.000108998
TBX6	-1.66248	0.00947352
POU4F2	2.03745	0.0475424
NR3C2	1.76548	0.00897384
NR4A2	2.94072	0.000606735
JAZF1	1.47372	0.0029894
KLF10	1.72091	0.00636725
ETS2	-1.05661	0.015769
RUNX1	2.32165	0.000244892
NR2F6	-1.1454	0.0133741
FOXH1	-6.97695	9.59e-23
BCL6B	-4.15115	1.26e-10
NFIA	5.51399	2.92e-15
ZNF281	-1.27594	5.33e-08
LMX1A	-2.47379	0.0167545
NEUROD1	5.63323	4.13e-12
MSX1	-3.90697	8.79e-08
ELF3	-2.11158	0.00764415
FEV	3.0771	0.0255893
EOMES	-2.54205	0.000443606
EBF1	3.16196	1.67e-05
T	-7.60752	3.91e-14
NEUROD6	3.22615	0.0176022
HEY1	3.32437	2.88e-07
SOX17	-7.0231	7.92e-12
PHOX2A	-3.39746	3.75e-05
CDX2	-6.37195	2.03e-12
SALL2	-1.00173	0.0193755
ZNF202	-1.10196	0.00121292
NKX3-1	-2.98167	0.000541309
ZNF91	1.04969	0.000264905
ZNF23	1.30932	0.0102173
BATF2	-2.88988	0.016435
IRF2	1.33261	0.00189971
SHOX2	4.66254	1.02e-05
BNC1	-2.16535	0.0153872
ZFPM2	2.13172	0.0134208
SP7	-2.67014	0.018164
NPAS2	2.2859	8.47e-07
IRX2	-1.45646	0.00210988
SIX2	-2.50094	0.0059223
STAT2	1.24692	1.22e-08
FOXA3	-5.23324	2.41e-10
SCRT1	4.26701	1.11e-05
ETV5	2.14934	1.24e-05
ARNT2	1.23578	2.12e-06
RARG	-1.51208	0.0311612
ESRRA	-1.07247	3.49e-08
INSM1	2.96198	2.08e-06
ZNF622	-1.30843	1.11e-07
DDIT3	2.49137	1.56e-06
ZNF25	2.78141	1.24e-07
FOSL1	-1.30828	0.000324875
SOX11	1.05175	0.0127314
HIC1	2.44328	0.00253111
JUN	1.82909	0.00152846
LCORL	1.46921	4.85e-05
MSC	-3.1772	0.00126874
ATOH7	2.14969	0.0244856
NEUROG1	2.18438	0.0207001
SATB1	1.04497	0.000233201
POU6F1	1.67248	6.26e-05
FOXO4	-1.06157	0.0138443
POU3F2	1.97031	0.0367031
MAFF	1.7948	0.00261716
MIXL1	-6.28024	3.18e-19
POU3F1	-2.62788	1.22e-05
IKZF1	1.31123	0.0331019
ZNF396	1.57849	0.000429651
PPARA	1.24388	0.000173097
MITF	1.92065	0.00714624
FOXD3	-3.41891	0.000176038
MESP2	-3.29269	0.00183861
PAX5	2.5772	0.0158014
MYT1	3.30396	0.000300455
POU3F4	2.68951	0.0137414
HOXC6	-2.49089	0.031205
TEAD4	-4.3256	2.26e-26
TFDP1	-1.1064	0.00712511
HOXC4	-2.96625	0.0128868
POU3F3	5.6922	1.32e-38
RXRB	1.26797	4.72e-13
SP5	-4.57	8.17e-10
ZNF551	-1.36919	2.1e-05
POU5F1	-8.9155	1.2e-27
MXD3	1.80732	0.000149046
IRF9	1.91363	8.89e-05
EBF4	3.50384	7.66e-16
TBX15	3.41746	0.000207959
SALL4	-2.71953	3.81e-10
RHOXF1	2.56036	0.0429844
ZNF419	1.89411	5.22e-16
PBX4	1.58573	9.49e-08
ZNF574	-1.07557	0.0040078
EVX1	-3.68287	1.26e-05
ZKSCAN1	1.03953	0.000261904
GLIS3	2.17582	0.00539944
HLF	2.56124	0.00454553
NKX3-2	1.90997	0.049832
ZBTB24	-1.86602	1.17e-15
ZFP30	2.95025	0.00335412
ZNF549	1.07731	3.9e-05
ZSCAN18	1.60992	0.00137188
ZNF211	1.26435	3.02e-08
NEUROD4	2.93768	0.000236631
NKX2-2	3.32345	0.0156385
OVOL2	-4.43927	9.4e-05
ZNF436	3.0706	4.86e-05
ZSCAN10	-8.39213	8.86e-27
MNX1	-4.58239	0.000112551
ZNF337	1.49425	6.38e-10
CASZ1	-1.18603	0.0323574
TOE1	-1.87924	2.62e-09
SP110	1.25922	0.0299278
ZFHX2	-1.41112	8.69e-13
TBR1	4.79413	6.25e-06
FOXN4	3.52913	0.000263864
PRDM16	3.36839	4.35e-07
DMRTA2	2.73009	0.00134154
ZNF514	1.11166	0.00686697
ZNF711	1.17367	2.74e-07
PRDM14	-8.47022	7.33e-29
ZNF214	1.01302	0.0339641
SALL3	-2.02479	0.00458397
VENTX	-6.20268	6.48e-09
ZNF385D	1.71565	0.00325321
ZNF547	1.40456	0.000989699
ZFP36L2	-1.07803	0.0263608
PRDM8	4.23029	1.79e-06
ZNF117	2.52458	1.1e-06
ZIC3	-2.0163	7.89e-06
ZNF222	2.3613	0.000561691
ZNF333	2.04726	1.1e-10
ZNF382	3.0896	0.0210677
ZNF589	-1.42463	0.000482025
ZNF474	3.18562	0.000780358
FOXQ1	-3.01508	3.27e-05
TBX20	-3.11439	0.00495818
ZNF704	2.13539	3.05e-09
EN2	5.00791	1.64e-17
UNCX	2.67572	0.015533
ZNF488	-1.84268	0.0130708
DRGX	2.4549	0.0463686
ZBTB39	-1.2871	0.000630659
ZNF226	1.34642	3.41e-05
ZNF610	1.43573	3.11e-05
ZNF83	1.91833	3.81e-10
ZNF558	1.38623	2.7e-05
INSM2	5.26976	4.2e-06
ZBTB5	1.07981	9.48e-05
ZNF280A	-2.51234	0.0253063
ZNF692	1.04671	2.62e-05
ZNF439	2.33148	0.0489322
ZNF584	1.35775	0.00120965
NHLH1	2.63651	5.04e-05
ZNF540	3.97793	2.21e-07
ZMAT3	1.58004	0.000286592
ZNF596	1.30963	0.0338143
ZNF449	1.65907	2.01e-13
ZNF266	1.45524	0.000167797
ZIC4	3.18344	0.000564197
ZNF654	1.32102	0.000255125
ZNF404	4.2005	0.000135451
FOXL1	-1.66313	0.039693
FOXC2	-2.06677	0.0111945
OLIG3	-5.83391	2.87e-10
NHLH2	2.92929	0.000502536
ZNF491	2.4333	0.0186209
ZBTB41	1.6561	3.25e-08
ZNF114	-1.60263	0.000343083
ZNF454	3.44188	0.00283768
ZNF223	1.99298	0.0168042
ZNF552	-1.44195	1.15e-08
ZFP42	-7.14696	1.15e-10
ZNF771	-1.00367	0.036909
ZNF48	-1.17608	9.98e-05
ZFP3	2.93126	0.00889072
ZNF467	2.1123	6.98e-05
ZBTB20	1.68516	0.00940553
ZNF329	1.08413	0.0134161
ZNF101	-1.56796	1.25e-09
ZNF662	3.1473	0.00478921
ZNF438	1.43949	4.84e-05
FOXD4L1	2.58673	0.0116834
ZFP1	1.07481	9.92e-05
SNAI3	-2.73131	0.0307836
ZNF224	1.57329	4.99e-07
ZNF284	2.09583	1.17e-05
ZNF555	1.46175	0.000765465
MYT1L	4.82592	8.79e-08
ZNF546	1.43028	0.00140379
ZNF626	3.60264	0.00378827
ZNF548	1.25449	0.00209819
ZNF600	-1.06936	0.0378667
ZNF699	1.82932	1.94e-06
ZNF493	3.84661	0.00408248
ZNF239	-1.12245	0.020946
ZNF709	1.92387	0.00725637
ZNF441	3.33438	0.000303241
ZNF688	1.11258	1.77e-05
ZNF695	-1.00104	0.00383924
DMBX1	-3.56101	9.4e-05
ZNF615	2.27171	0.0127964
ZNF461	2.55184	0.00293399
HES5	2.51632	4.84e-05
ZNF248	1.09014	9.51e-05
ZNF251	1.17422	0.00010463
ZNF485	-1.16605	0.0204206
ZNF568	3.27726	0.0010833
ZNF511	-1.08815	0.000104742
ZNF536	5.47431	8.63e-33
ZFP2	1.66006	0.000306583
ZBTB12	-1.03744	0.0036085
ZFP57	-3.27711	0.00354106
ZNF155	1.47402	0.00137753
ONECUT3	2.33652	0.0190774
ZNF253	5.55365	4.44e-07
SCRT2	3.21217	0.00370441
AHR	1.59754	0.0117159
SIM1	2.11067	0.0133404
ARID5B	2.10121	0.0022368
SIM2	4.27438	0.000827192
IFI16	1.76937	0.00224245
PAWR	-1.09057	0.000715096
ARID3A	-1.94529	1.55e-06
MBNL3	-2.3413	0.000473713
C20orf194	1.75809	4.04e-10
TOX3	1.06249	5.39e-05
DNAJC2	-1.17119	0.000347091
TOX2	2.0635	0.0273793
ZNF831	-3.96071	0.00116026
E2F8	-1.85648	5.01e-07
HMGA1	-3.6	7.87e-09
SCAPER	1.59782	1.01e-07
ZNF787	-1.30407	4.35e-06
TERF1	-1.97345	0.00170158
NPAS3	4.56441	9.48e-24
MSGN1	-3.89933	0.00103362
SETBP1	1.1297	0.0251426
ZNF773	1.24165	4.43e-08
ZNF837	-1.32891	0.0164946
FEZF2	4.43469	9.32e-08
BOLA3	-1.4009	0.000535436
FOXK1	1.37001	0.000637866
ZMAT4	1.2196	0.00324575
E2F7	-1.17479	0.000163027
ZNF804A	2.19201	0.0102617
ID4	1.42982	0.00152469
AFF1	-1.26704	0.000132009
THAP2	1.81388	1.47e-11
HES3	-4.32814	1.63e-06
NEUROG2	2.38206	0.000160428
ZNF487	2.29519	1.54e-06
NOC4L	-1.02245	9.36e-05
FOXI2	-4.89661	3.79e-07
ZNF385C	-1.81074	2.51e-06
ZNF781	4.1933	0.000306583
ZNF774	1.05032	0.0158215
ZNF846	1.48594	9.58e-05
WDHD1	-1.60163	4.82e-09
RBM5	1.25546	8.2e-06
YBX2	-2.01185	0.000159155
DEPDC1	-1.15419	0.00854993
HMGB3	-1.22423	0.00103084
DEPDC1B	-1.39577	0.0019265
RAD51	-2.03781	8.28e-07
CUL1	-1.00444	0.000733051
MTA3	-1.01617	0.00195361
RGS11	3.41883	1.83e-09
SP140	-2.18836	0.0156766
NUFIP1	-1.05753	0.00725922
RAPGEF4	1.51326	0.0011252
DSP	-1.80617	0.00244638
DMC1	-2.57308	7.36e-08
RNF125	-2.92953	5.18e-10
CHRAC1	-1.08797	9.56e-06
PPP1R13L	-1.88937	0.000602491
TRMT1	-1.43979	7.92e-07
PLEKHA4	1.80441	0.00217021
ZC3HAV1	-1.67999	3.69e-06
MET	-1.31202	0.0241489
RGS9	1.23659	0.010553
TRIM3	1.26294	0.000196143
POLE4	-1.08449	0.000499378
FARSB	-1.05107	5.28e-07
RPA2	-1.10049	0.000221055
TGIF2	-1.21591	1.78e-13
NRK	-2.05032	6.59e-09
ZC3H4	-1.32353	2.15e-05
PLXNA3	1.33977	3.58e-09
RNF138	-1.19212	1.1e-07
DHX34	-1.0188	0.00210089
CD36	2.0681	0.000375445
PHF21A	1.09268	2.65e-05
SLC26A10	2.15847	1.73e-05
PLXNC1	2.11478	9.51e-06
SMAD6	-1.3892	0.00334766
MBNL2	1.42654	0.0351397
TIGD7	1.28159	8.94e-05
DUS3L	-1.62235	0.000143908
GATAD2B	1.20207	2.1e-06
SLC4A10	4.12405	3.27e-07
FAM171B	1.26965	3.72e-05
HES6	2.57297	1.66e-05
ADAMTS19	-3.82799	8.26e-08
SSRP1	-1.15176	7.59e-05
HMGA2	-1.88765	0.00151964
MBNL1	1.18967	0.00353394
SORBS2	1.21889	0.00418322
GPR155	2.89787	6e-13
TIPARP	1.8731	0.00278659
RAG1	1.8319	4.3e-05
ZMAT1	2.48193	6.11e-09
TERF2IP	2.17668	4.36e-11
GATAD2A	-1.13807	2.32e-05
ZNF528	4.0787	2.71e-14
HIST1H1E	-2.62492	0.0404433
HOPX	2.49701	0.0107566
CSDC2	2.52024	4.13e-06
SMARCC1	-1.25613	3.75e-06
CHD2	1.22145	1.15e-05
CBX2	-1.51464	3.48e-08
GTF2IRD2B	1.34171	0.00979833
CHD9	1.12196	3.93e-08
POLR2L	-1.31035	0.00042032
EIF3K	-1.06649	4.51e-06
FARSA	-1.33703	8.73e-09
MKRN3	7.65633	4.71e-16
RGS6	2.80494	2.07e-06
SF3A3	-1.05371	4.25e-05
ZFP90	1.09652	0.000175979
LIN28B	-2.7091	0.00153498
ZC3H6	1.45035	0.00323948
GTF2IRD2	1.61851	0.00187008
PRB3	-2.64067	0.038628
PLXNB3	2.70953	2.43e-06
TOX	1.61255	0.00806964
RBM20	-1.0539	0.0446682
FOXB2	-3.53762	0.00212822
PKHD1L1	3.21257	0.000516294
DPF3	2.19862	0.00261579

## Sheet: DEG hiPSC-NSC vs hfNSC
Differentially expressed genes by RNA-seq between hiPSC-NSC and hfNSC
Gene_symbol	log2FoldChange	padj
COL6A2	7.73864	1.42e-88
HEPACAM	-8.40707	1.3e-84
CD82	-4.42192	1.2e-82
OBSCN	6.70594	8.07e-78
PTPRZ1	-3.07216	8.58e-74
RNF180	-4.39736	1.09e-72
MLC1	-4.37159	2.64e-66
AC064875.2	-4.319	3e-64
COL4A5	6.92193	5.21e-62
TSC22D4	-3.7717	7.64e-61
hsa-mir-6723	-6.14867	4.32e-60
FABP5	4.60594	1.07e-58
PCDHGC3	-4.40412	3.94e-57
CHADL	-7.03031	2.64e-54
CUL7	4.38707	7.14e-54
ADGRE5	-4.58169	1.75e-53
LDHA	3.59608	2.71e-53
MEG3	-6.89959	1.93e-51
PEG3	-11.6322	1.08e-50
TENM4	6.96352	2.51e-49
CEBPZOS	4.28118	1.27e-48
COL3A1	11.8993	2.48e-48
NELL2	3.87004	2.19e-47
HIF3A	6.48664	2.91e-47
SYT4	7.78142	2.87e-45
MEGF6	6.78593	3.28e-45
MTUS1	4.77218	4.09e-45
ST8SIA4	5.75804	4.91e-45
CAT	-9.50278	1.8e-44
PAK1	5.53628	2.62e-42
SERPING1	4.94588	3.02e-42
ADGRL3	3.66635	1.23e-41
RHOU	5.35351	1.36e-41
STMN2	9.09649	1.48e-41
SLC4A11	-3.9685	6.35e-40
PCDH18	5.42463	8.41e-40
COL4A6	7.80221	6.84e-39
ZDBF2	3.87698	8.53e-38
SULF1	12.1354	9.24e-38
ITGAV	-2.63076	2.31e-37
CLDN5	-5.97576	3.46e-37
PCDHGC5	-4.90602	1.74e-36
TBC1D9	5.15689	2.71e-36
GRINA	-2.25492	4.87e-36
ZNF618	2.83263	7.76e-36
BEST3	-8.42469	8.39e-36
TIMP3	7.8314	1.08e-35
SFXN5	-3.15242	4.62e-35
FAM171B	-2.75742	5.03e-35
ENPP2	6.36359	1.44e-34
CDC42EP3	4.24218	2.98e-34
BASP1	8.04007	4.88e-34
DLK1	5.83779	7.43e-34
GJC1	3.95017	8.25e-34
HR	-6.33812	1.37e-33
MYH14	-2.80906	1.61e-33
IGF2BP1	9.99934	1.74e-33
SLC2A3	3.75248	1.83e-33
GNAI1	3.63536	2.25e-33
ADORA2B	-3.63821	4.05e-33
DAB1	7.76476	5.84e-33
LCA5	4.33998	1.68e-32
TMSB10	2.93903	1.69e-32
EPN2	-2.64216	1.7e-32
COL1A1	11.0418	3.1e-32
ADCYAP1R1	5.28006	4.8e-32
SMAD9	3.69987	2.2e-31
PTPRU	5.30423	2.52e-31
ADGRV1	4.23632	2.58e-31
DAZL	-8.68208	2.63e-31
C1QTNF1	-6.36943	5.59e-31
CACNA2D2	5.41679	7.78e-31
SLIT2	10.8419	8.36e-31
PPP1R1C	-6.13552	8.44e-31
EPB41	7.23978	1.51e-30
PTPRK	2.63366	2.8e-30
CNIH3	-4.52812	5.23e-30
C1R	-3.5776	6.53e-30
NEK9	2.0691	1.01e-29
CALB1	6.59322	1.39e-29
PCDHGC4	-3.34788	1.44e-29
FBLN1	8.35057	1.46e-29
B4GALT6	4.11259	2.25e-29
SLC10A4	-4.74011	4.05e-29
NLRC5	-4.15611	6.21e-29
COL6A3	12.3991	7.9e-29
RMST	8.27108	8.2e-29
PCDHB5	-3.93925	8.89e-29
ST8SIA2	5.80311	1.12e-28
SH3BGRL2	6.96477	1.13e-28
STAT6	4.42357	2.02e-28
AQP4	-7.9145	2.66e-28
CRABP2	5.81006	3.61e-28
LINC01114	-4.48461	3.85e-28
RNF152	6.39022	5.38e-28
ATRNL1	4.2011	7.55e-28
GPR137B	-2.33654	8.72e-28
NEFM	8.33178	9.38e-28
CST3	-4.5264	9.6e-28
MDFI	5.54171	1.53e-27
SMPD1	-2.5511	1.55e-27
PARP10	-3.43052	1.66e-27
ANGPTL4	-5.95658	1.73e-27
MGST1	8.50325	1.75e-27
WBSCR17	6.87386	1.75e-27
C15orf52	-3.51552	1.84e-27
CCDC8	7.18021	1.84e-27
COL5A1	6.24714	2.63e-27
PTK2B	-4.1827	3.2e-27
RAB31	-2.95989	3.39e-27
PMP2	-8.8131	3.58e-27
TMEM45A	4.52199	3.96e-27
LINC01268	-7.36424	4.04e-27
FER1L4	5.58034	4.09e-27
ADD2	5.43964	5.76e-27
MAPK15	7.2385	7.74e-27
PLCB4	7.60418	9.65e-27
SLC25A18	-5.01641	9.96e-27
EPHB2	6.46287	1.18e-26
SLC6A6	7.50342	1.45e-26
CD24P4	6.8387	1.72e-26
GUCY1A2	5.80687	2.5e-26
PHKG1	-3.99583	3.18e-26
HLA-A	-2.40197	3.7e-26
CHST11	-3.29414	3.85e-26
TRERF1	2.81712	4.26e-26
HIVEP2	3.53261	5.15e-26
ASXL3	6.15137	5.18e-26
FAM212B	-3.33648	8e-26
EMP1	6.882	9.17e-26
DSG2	8.87999	1.65e-25
PLK2	3.87267	2.11e-25
PLXDC2	8.70827	2.4e-25
ID3	10.4498	2.93e-25
MYL12A	4.76126	3.02e-25
GNG7	-2.341	4.17e-25
PMEL	5.52645	4.77e-25
UBE2E2	3.55787	5.82e-25
PHLDB2	5.92289	7.15e-25
ARAP3	4.17122	7.83e-25
TPBG	8.12276	8.35e-25
WNT5A	7.72823	8.53e-25
FRAS1	8.64847	8.63e-25
PIEZO2	6.35225	8.76e-25
COL2A1	4.72064	9.77e-25
ZNF528	-2.78394	1.16e-24
CDKN2C	-3.768	1.45e-24
SLC38A5	-3.66393	1.85e-24
PDPN	5.69352	2.1e-24
TNS1	3.55009	2.6e-24
NINJ1	-2.0624	3.23e-24
ETV1	-2.5687	3.8e-24
CLMN	7.70635	4.74e-24
GPR158	-4.27666	4.8e-24
THY1	6.55277	5.07e-24
ABCC1	3.51465	5.37e-24
CNTNAP2	3.62372	5.87e-24
RAB7A	-1.55409	6.66e-24
RARRES3	-5.2252	7.82e-24
C3orf70	-4.1587	1.02e-23
GPD1	-6.37294	1.02e-23
MYLK	7.36889	1.33e-23
ZNF536	7.9536	1.59e-23
CDH7	5.23426	1.66e-23
PSMB9	-5.62454	1.66e-23
NR2F1	7.83906	1.7e-23
SEMA3C	11.2858	1.74e-23
LYPD1	5.66841	1.98e-23
LTBP4	5.79633	2.07e-23
PCDH8	4.35409	2.27e-23
NLGN1	-1.88715	6.36e-23
PLAGL1	10.9815	6.77e-23
ZNF667	-9.40921	7.68e-23
SIRPA	-2.8528	8.85e-23
SLC47A1	-6.49107	9.54e-23
ATP8A1	4.62008	9.68e-23
C16orf74	-4.83633	1.06e-22
GPR37L1	-6.39329	1.08e-22
EFHD2	-2.01518	1.26e-22
RBMS1	9.89656	1.29e-22
DCC	5.13938	1.34e-22
ZFP3	-5.19815	1.42e-22
SCG5	6.67317	1.77e-22
DSP	9.1666	2.01e-22
HS6ST2	7.30011	2.33e-22
NMNAT2	7.41949	2.77e-22
HSD17B7P2	-6.14889	2.77e-22
FLRT2	9.96626	2.96e-22
KRT8	7.47678	3.15e-22
SRI	-2.39399	3.44e-22
USP53	5.12992	4.11e-22
FAM167A	6.04494	4.32e-22
OPCML	6.68883	5.82e-22
RP11-297M9.2	-4.21476	6.91e-22
TSPAN18	9.01232	7.56e-22
SFRP2	3.84603	8.53e-22
MAN2B2	-1.84041	9.39e-22
COL1A2	7.0259	1.42e-21
LRRTM3	-4.5559	1.57e-21
SCUBE1	8.14632	1.75e-21
CRABP1	9.85299	1.89e-21
RP11-343N15.5	-2.1399	1.89e-21
ZNF204P	6.42907	2.04e-21
SLFN5	5.8345	2.4e-21
NPTX2	8.48885	2.56e-21
RP11-698N11.2	-8.09244	2.76e-21
CTNNA2	8.56901	3.22e-21
RELN	8.90448	4.59e-21
SLC41A2	-2.56162	5.31e-21
SCNN1B	-6.98452	6.25e-21
CDYL2	4.77876	7.51e-21
DLX2	-4.70062	7.56e-21
VAV3	-3.15594	9e-21
SH3PXD2A	3.50745	9.05e-21
MID1	2.83472	1.17e-20
EFS	2.57723	1.24e-20
GFRA1	9.54851	1.35e-20
TMEM164	3.56027	1.35e-20
FAM198A	-5.76731	1.49e-20
COL18A1	2.42501	1.58e-20
B2M	-3.63852	1.65e-20
PTBP3	2.2766	1.79e-20
LRP2	10.9065	1.82e-20
ANO5	7.3846	2.23e-20
PKDCC	5.16023	2.47e-20
PCDHGA2	-4.86964	3.1e-20
RP11-782C8.2	-6.78038	3.33e-20
SERINC2	4.1141	3.65e-20
KIAA2022	5.8397	3.73e-20
ETS2	7.07025	4.11e-20
MMRN1	9.29751	4.86e-20
LAMA2	6.21664	5.11e-20
PCDHB16	-3.03494	5.14e-20
JUP	2.66559	5.94e-20
STK26	8.49394	6.13e-20
ZNF439	-4.31257	6.75e-20
BACH2	2.88111	8.53e-20
PARP8	3.42564	9.29e-20
TMEM132C	8.19143	9.61e-20
H19	9.0238	1.09e-19
CCDC109B	-2.70136	1.23e-19
ATP6V0E2	-2.9946	1.24e-19
ITPK1	-2.0986	1.27e-19
ZNF365	-3.27944	1.35e-19
MGLL	-5.20106	1.46e-19
C3orf14	5.15274	1.6e-19
CAMK2D	-2.18331	1.63e-19
BZRAP1	5.33118	1.85e-19
RPS6KA1	4.39362	1.85e-19
VEGFB	-1.68866	2.04e-19
RAB34	6.45913	2.25e-19
COL23A1	-3.59474	2.39e-19
CDON	8.60649	2.44e-19
AC068057.1	-4.52057	2.45e-19
MYO1D	4.50335	2.49e-19
AGPAT2	3.80486	2.54e-19
ITGA1	4.16181	2.54e-19
SALL4	5.37401	2.55e-19
CTSD	-1.94445	2.64e-19
PTGIS	6.78125	2.73e-19
IRX2	9.08264	3.65e-19
LGR5	6.13851	3.65e-19
ZNF503	5.51617	4.09e-19
MT3	-4.98746	4.26e-19
CCDC125	3.22398	4.45e-19
TGFBI	10.4779	4.6e-19
APOE	-5.33849	4.76e-19
LRRIQ1	7.38997	7.17e-19
CSPG5	-3.43422	8.84e-19
LRRC8B	-2.14115	9.13e-19
CHPT1	-2.29334	1.05e-18
CLGN	5.52039	1.1e-18
NTNG1	6.43985	1.12e-18
FGL2	-5.62096	1.17e-18
GAS2L1	-2.80103	1.27e-18
ZCCHC12	6.57182	1.49e-18
ANK2	-2.21529	1.52e-18
CYTL1	5.86141	1.53e-18
HYDIN	3.56576	1.56e-18
DPP7	-2.33719	1.89e-18
OCIAD2	6.37086	1.9e-18
PCLO	7.07384	2.01e-18
APOL6	-4.0217	2.4e-18
PTGFRN	-2.22378	2.43e-18
CAMK4	6.82716	2.97e-18
PIPOX	-3.04962	3.1e-18
PTGDS	-6.05723	3.11e-18
VSTM2L	4.26845	4.24e-18
NAALAD2	5.85925	4.33e-18
RPSAP58	3.42456	4.33e-18
EMID1	-2.22736	4.66e-18
FOXP1	4.50711	5.11e-18
NEK6	-2.31999	5.27e-18
RAP1GAP2	7.01856	6.94e-18
SNX10	6.40796	7.18e-18
SORT1	-1.84755	7.18e-18
DACH1	9.98793	7.51e-18
L1CAM	9.01861	1.02e-17
ID1	8.00859	1.15e-17
FAM21B	4.7916	1.42e-17
C12orf75	2.66566	1.54e-17
IGSF1	8.63333	1.57e-17
DSC2	8.70738	1.58e-17
STXBP5L	-3.37234	1.58e-17
WNT7B	6.53824	1.62e-17
DLX1	-5.09131	1.64e-17
FAM69C	-4.64747	1.99e-17
CNTN2	7.69249	2.04e-17
VPS37B	-1.66575	2.06e-17
PAIP2B	5.85746	2.18e-17
ATP1A1	-1.71912	2.57e-17
SLC6A2	-6.59839	2.57e-17
PTPRO	8.62046	2.73e-17
PRTG	3.12585	2.8e-17
HMCN1	7.58551	2.83e-17
AMOT	4.39804	2.85e-17
LMO4	-2.89555	2.91e-17
GBP2	-4.51714	3.34e-17
PAX3	10.3119	3.52e-17
ZNF300P1	-7.41535	3.59e-17
RP11-275H4.1	-7.06374	3.62e-17
TMEM30A	-1.303	4.06e-17
CASZ1	4.26362	4.17e-17
ENOPH1	-1.58039	5.06e-17
TMOD1	-5.07215	5.21e-17
NDRG2	-3.19767	5.37e-17
SMOC1	-3.94986	5.48e-17
CCDC144NL-AS1	8.81618	5.69e-17
TDO2	-4.92033	5.79e-17
FAM168A	-1.89404	6.64e-17
RGR	-6.26391	6.9e-17
CDH11	3.74513	6.98e-17
SLCO3A1	4.20057	7.34e-17
RAB26	-2.58324	7.55e-17
ETS1	7.66424	8.14e-17
NLGN3	-2.50059	8.79e-17
ABCG1	5.14729	9.29e-17
TSSC2	6.96666	9.5e-17
ICAM1	-4.17974	9.59e-17
ZNF667-AS1	-9.74062	9.68e-17
TMEM200A	8.375	1.01e-16
DBI	-3.20751	1.02e-16
IGFBP3	7.87397	1.13e-16
COL26A1	6.13951	1.16e-16
PMAIP1	4.10507	1.3e-16
LIMD2	2.16922	1.42e-16
SLIT3	9.86859	1.54e-16
GLRB	-1.91275	1.79e-16
REC8	3.35245	1.96e-16
AFF3	4.3538	2.24e-16
FZD7	2.66362	2.4e-16
IGF2	7.29311	2.51e-16
KIAA1644	8.82403	2.51e-16
PCDHA1	-7.36357	2.73e-16
NXPH3	-5.20474	2.82e-16
GSDMD	-3.30987	3e-16
CDH3	5.57504	3.16e-16
ISLR2	7.38562	3.52e-16
TTC39C	3.76475	3.63e-16
PLEKHB1	-2.46779	3.9e-16
RAP1GAP	-4.44737	3.9e-16
IQGAP2	2.87447	4.24e-16
LIX1	8.45875	4.71e-16
SLC44A5	4.6039	4.85e-16
GPR155	-2.901	5.03e-16
FOXP2	7.60697	5.13e-16
TAP1	-3.08907	5.53e-16
PLXNB3	-3.0971	5.68e-16
CPT1A	-3.06079	5.77e-16
ANK3	3.85613	5.92e-16
GPR88	-4.89658	6.42e-16
GLB1L2	3.64894	7.2e-16
GREB1L	9.17564	7.52e-16
STC2	7.23598	7.71e-16
GRIN2A	-4.06483	8.31e-16
SEZ6L	-3.45843	9.38e-16
FOXP4	3.90229	9.62e-16
ZHX3	-1.6097	1e-15
ABCC6P1	-3.46885	1.13e-15
NFASC	4.79727	1.18e-15
HEPH	3.10035	1.2e-15
PSMB8	-3.47063	1.34e-15
CDCA7L	-2.56527	1.36e-15
AL592494.5	-3.08548	1.46e-15
CX3CL1	-2.49489	1.48e-15
KIF16B	2.19685	1.48e-15
SLITRK5	9.43052	1.62e-15
ASTN2	-2.57718	1.71e-15
LRRC7	9.52973	1.73e-15
RCAN3	7.8285	1.95e-15
COL14A1	7.65639	1.96e-15
PCSK1	8.33307	2.25e-15
COL24A1	6.62651	2.49e-15
S100A10	3.23066	2.68e-15
TRIM9	-3.85087	3.02e-15
ZBTB46	3.12173	3.02e-15
PPCS	2.25899	3.25e-15
SCFD2	-2.04102	3.25e-15
AFAP1L2	5.88886	3.58e-15
NXPH1	-3.93185	3.61e-15
ZNF578	-5.89432	3.69e-15
PNMA3	6.25194	4.26e-15
TSPYL5	4.70251	4.26e-15
MXRA5	8.56513	4.45e-15
SLC6A15	9.46018	4.53e-15
EPHA4	2.14626	5.04e-15
SHANK1	7.9321	5.34e-15
TANGO2	-2.05053	5.39e-15
OPN3	3.62943	5.55e-15
TXNRD2	-1.9369	5.66e-15
SPATA18	-2.501	6.16e-15
PCDHGB7	4.40475	6.35e-15
PPP4R4	6.19271	6.4e-15
FAM3C	-1.88894	6.46e-15
EDIL3	9.46552	6.49e-15
RNF175	4.68049	6.77e-15
IGFBP5	4.22829	6.78e-15
GBP3	-3.42878	6.81e-15
GPRC5C	5.77314	6.94e-15
SCN4B	-4.8807	7.54e-15
TMEM132D	9.40322	8.08e-15
EFCAB13	-3.71592	8.12e-15
ITGA5	2.42347	8.49e-15
LAMA1	2.25031	8.66e-15
TGFB2	-2.44398	9.06e-15
CORO2B	-2.66907	9.08e-15
TRIM71	7.32806	9.21e-15
ZBED9	7.02872	9.57e-15
THSD4	6.38545	9.96e-15
PLXNC1	3.62815	1.03e-14
CHST15	5.80498	1.03e-14
ZNF346	9.24251	1.03e-14
RPS6KA6	4.80503	1.04e-14
NEU4	-4.30166	1.1e-14
SOD3	-5.9995	1.13e-14
MIPOL1	5.58539	1.18e-14
CD38	-6.34265	1.19e-14
CDKN1C	4.94414	1.2e-14
SHROOM4	4.73201	1.43e-14
GLI1	4.96883	1.51e-14
CADPS	2.94479	1.54e-14
MFAP2	4.08286	1.64e-14
POSTN	9.64495	1.68e-14
NR2F1-AS1	6.20793	1.68e-14
SPRN	-3.35301	1.69e-14
HSPA2	-3.89758	1.85e-14
IFIT2	-3.39152	1.86e-14
MAML3	2.93175	1.88e-14
LINC00511	-3.57581	1.96e-14
SNX22	-3.36229	2.11e-14
GATM	5.38365	2.45e-14
SLC39A8	4.14735	2.49e-14
F11R	4.51394	2.71e-14
AL627309.1	4.85792	2.72e-14
SEMA3F	8.34246	2.73e-14
PCDHGA7	-5.15459	2.79e-14
TRIB2	-1.88219	3.16e-14
MYL9	7.36315	3.2e-14
INPP5F	1.9232	3.29e-14
EMB	9.33875	3.39e-14
COL6A4P2	6.27531	3.59e-14
RAB3C	8.69089	3.78e-14
C9orf64	6.14229	3.79e-14
EDNRA	8.37718	3.92e-14
CNPY1	6.93352	3.97e-14
PAQR6	-3.15877	3.97e-14
FEZF1-AS1	9.32494	3.98e-14
MAP3K9	3.02899	4.31e-14
HIP1	-2.3948	4.32e-14
SLITRK1	7.84279	4.59e-14
MPC1	-2.00798	4.6e-14
LOXL2	2.6252	4.62e-14
SEPT6	2.35851	4.93e-14
SYNPR	-2.82408	5.02e-14
RIMS4	4.72488	5.27e-14
FSIP2	9.25827	6.52e-14
ELOVL2	-3.63061	6.63e-14
TBC1D8	2.57449	6.82e-14
PLEKHG4B	4.59425	6.83e-14
ZNF528-AS1	-4.78867	7.09e-14
ADAMTSL1	5.71558	7.16e-14
RAB11FIP1	9.16046	7.99e-14
NBPF3	4.60365	8.24e-14
PHYH	-1.82901	8.38e-14
BTBD11	3.51084	8.48e-14
PDE5A	6.16719	8.55e-14
TTC39A	-3.13013	8.85e-14
NKD2	7.31812	9.1e-14
PPL	5.9808	9.46e-14
LMO3	7.54202	1.02e-13
SLFN13	7.50534	1.12e-13
B3GALT1	-3.04334	1.13e-13
EN2	9.08981	1.22e-13
SLC1A6	6.71186	1.25e-13
CHDH	-3.30887	1.26e-13
IGSF9	4.96352	1.27e-13
ATP6V1E1	-1.24618	1.3e-13
CACNB2	-3.93346	1.32e-13
SARDH	3.5398	1.34e-13
COLGALT2	-4.37767	1.35e-13
SQSTM1	-1.78974	1.36e-13
PARM1	7.27646	1.42e-13
RCAN2	7.73613	1.45e-13
CDH23	7.49224	1.47e-13
DPPA4	7.42256	1.53e-13
CTSS	-4.09716	1.54e-13
ZSWIM5	4.74358	1.58e-13
JAK3	5.79807	1.59e-13
TSHZ2	9.0858	1.6e-13
RP1-74M1.3	7.51931	1.61e-13
OLFML2A	3.90491	1.65e-13
NEFL	5.31503	1.7e-13
ADAMTS20	7.50691	1.89e-13
LBH	6.11153	1.93e-13
HOOK1	5.97416	1.97e-13
FREM1	3.63614	1.97e-13
GPRIN2	7.55994	1.98e-13
ABHD2	-2.07296	1.99e-13
CXCL16	-4.22668	1.99e-13
CTSZ	6.21049	2.1e-13
ATP8A2	5.13465	2.14e-13
UBASH3B	-3.52725	2.14e-13
ZDHHC13	2.31495	2.14e-13
KCND3	-2.41242	2.19e-13
ATP1B2	-2.76719	2.2e-13
PCSK9	8.3518	2.28e-13
LNPEP	1.4526	2.36e-13
PCDHGA4	-3.44847	2.41e-13
GRIP1	3.05747	2.66e-13
COMT	-1.53057	2.66e-13
UBA7	-3.06189	2.69e-13
MUM1L1	6.34497	2.77e-13
TES	7.79081	2.78e-13
BID	-2.56782	2.88e-13
SLC1A2	-3.72572	2.89e-13
DCDC1	4.80993	2.92e-13
SLC2A1	3.4026	3.01e-13
P4HA2	2.08588	3.44e-13
COL21A1	8.28594	3.75e-13
BHLHE41	-2.59785	3.8e-13
PAPPA	9.13623	3.83e-13
GRIK2	5.57244	4.08e-13
CARD6	-4.25353	4.2e-13
RNF157-AS1	-3.44207	4.21e-13
BCAN	-5.31175	4.38e-13
DDR1	-1.85462	4.5e-13
LRRC55	8.90805	5.06e-13
MAP3K1	-3.30624	5.32e-13
PTPRE	7.14993	5.34e-13
LPIN3	6.62825	5.46e-13
NKAIN1	6.09067	5.59e-13
CYYR1	8.8168	5.94e-13
CTSH	-3.78033	6.97e-13
ACAT1	-1.52946	7.12e-13
IER3	8.03617	7.12e-13
LY6E	7.72096	7.21e-13
CCDC74A	2.05673	7.23e-13
TRH	6.22428	7.79e-13
DNAJC1	1.65751	7.81e-13
ST8SIA5	-3.67017	8.23e-13
EEF1A2	6.20325	8.58e-13
RP11-313J2.1	-7.49008	9.37e-13
FAM65B	4.77021	9.67e-13
AGT	-5.11402	1.05e-12
HERC2P2	2.93978	1.05e-12
KC6	9.09053	1.05e-12
GAS7	-3.16267	1.07e-12
KIT	8.2501	1.14e-12
ADGRG6	5.65076	1.17e-12
SOSTDC1	6.56665	1.26e-12
RASA1	1.19881	1.26e-12
SLC22A15	5.6494	1.27e-12
ZFHX3	2.25093	1.28e-12
FGF14	3.60846	1.3e-12
ZNF702P	4.81482	1.32e-12
VEPH1	4.31187	1.33e-12
SEMA6D	-2.27528	1.35e-12
NHLH1	6.89742	1.45e-12
DTX4	4.37107	1.45e-12
RUNX1T1	7.12026	1.46e-12
ADGRA2	6.75842	1.46e-12
COX6C	-1.58705	1.49e-12
NGEF	6.07763	1.55e-12
EML4	2.07257	1.62e-12
PCDHGA10	-3.67779	1.75e-12
PEPD	-2.04016	1.76e-12
CDS1	7.51444	1.8e-12
TPP1	-2.08438	1.81e-12
DSCAML1	-4.50486	1.83e-12
TYRP1	7.30587	1.9e-12
SYT13	8.83949	1.96e-12
PEA15	-1.34643	1.96e-12
CFAP69	3.88445	1.97e-12
GM2A	-1.51431	2.06e-12
PNPLA4	4.05455	2.15e-12
RIC3	2.69827	2.28e-12
KRT18	7.78238	2.28e-12
DAAM2	8.79948	2.3e-12
UNC5C	5.61868	2.38e-12
CNTN3	8.66418	2.39e-12
SNX21	-1.69409	2.54e-12
ZFR2	4.69942	2.61e-12
ARHGEF26	-2.0362	2.71e-12
DDO	-6.25507	2.81e-12
ROR2	7.68626	2.81e-12
IGSF9B	4.67478	3.04e-12
DBX2	-5.77321	3.12e-12
PARD6B	4.7768	3.12e-12
CYP27C1	6.68024	3.2e-12
SGK223	-2.38867	3.38e-12
CYP4F29P	8.62846	3.48e-12
FSTL5	8.68844	3.49e-12
CD109	2.1	3.51e-12
SERTAD4	6.11173	3.55e-12
STON1	2.35526	3.61e-12
ACTN2	-5.42367	3.75e-12
RELB	-2.60941	4.06e-12
GRM3	8.65017	4.09e-12
CACNB3	1.72956	4.1e-12
PLXDC1	7.1475	4.1e-12
CTHRC1	5.68908	4.12e-12
CNTN1	6.72404	4.22e-12
ARHGEF6	-2.82834	4.42e-12
ASAP1	-2.05453	4.49e-12
EBF3	6.32425	4.78e-12
PCDHB6	-2.58901	4.96e-12
RAPGEF5	4.53917	5.02e-12
ADGRL2	3.44804	5.21e-12
COL5A3	-1.75903	5.28e-12
RERG	7.01242	6.01e-12
SLC44A1	-1.08249	6.11e-12
STK32B	2.81791	6.21e-12
CYP1B1	5.90032	6.99e-12
FAM155A	3.1292	6.99e-12
PHIP	1.41703	7.71e-12
PLAUR	3.73982	8.12e-12
SAMD8	-1.43475	8.29e-12
LIMD1	-1.87164	8.34e-12
NRXN1	5.15981	8.79e-12
EHD2	-2.09318	8.88e-12
PPP1R1A	8.5391	9.01e-12
SAMD12	4.92979	9.14e-12
NME3	2.90915	9.59e-12
SCN9A	4.58887	9.77e-12
NAPA	-1.26094	9.85e-12
ADAMTS3	-2.17892	1.07e-11
RP11-11N9.4	3.37617	1.07e-11
TRAF1	3.55344	1.09e-11
ITGA9	4.03557	1.13e-11
SSPN	-2.1404	1.14e-11
PCSK2	8.55881	1.17e-11
KCNQ1OT1	3.39106	1.18e-11
PRRG3	7.16915	1.23e-11
FLNB	2.74583	1.24e-11
GPR50	7.95395	1.31e-11
SSBP3	1.75549	1.36e-11
HHIP	3.56087	1.42e-11
LRRC9	3.78034	1.5e-11
EPHB6	7.04961	1.51e-11
EBF1	8.58368	1.54e-11
TSPAN12	-1.94568	1.65e-11
TRPC4	8.47547	1.69e-11
CP	5.83608	1.72e-11
SMAD1	-1.43872	1.73e-11
HNMT	-4.14379	1.75e-11
HSDL2	-1.41118	1.79e-11
CUX2	7.35583	1.82e-11
HMGA2	4.65249	1.89e-11
TMEM189	-1.51048	1.93e-11
HADHB	-1.66406	2.16e-11
SDK2	1.96408	2.21e-11
XRRA1	1.87387	2.22e-11
NEBL	4.10547	2.33e-11
CLU	-3.97106	2.43e-11
IRS2	-2.4818	2.43e-11
MTMR10	-1.38289	2.44e-11
CCDC64	5.68556	2.47e-11
RASSF7	3.3483	2.48e-11
ARHGAP44	4.70446	2.49e-11
NID2	4.16504	2.65e-11
SLC47A2	-5.51213	2.66e-11
RBL2	1.40074	2.72e-11
ADAMTS2	7.17934	2.97e-11
GABRA2	5.25288	3.12e-11
CCDC74B	2.13564	3.17e-11
PLEKHA2	-2.70636	3.33e-11
BCL11A	3.64193	3.33e-11
LEF1	4.70278	3.37e-11
MACROD2	3.2391	3.48e-11
RP11-230B22.1	-3.13687	3.53e-11
RGS9	4.82671	3.57e-11
PABPC4L	4.88235	3.6e-11
ST3GAL5	-1.57252	3.6e-11
ERC2	8.34987	3.7e-11
PALD1	-1.44675	3.85e-11
MEIS1	4.08929	3.9e-11
SPINK5	8.30106	3.96e-11
CAMK2G	-1.25893	4.04e-11
TMEM63C	4.99365	4.12e-11
PCDH11X	8.63962	4.18e-11
D4S234E	5.52399	4.57e-11
ERICH3	-2.77493	4.87e-11
TMEM131	-1.50978	4.9e-11
PRSS12	7.17393	5.01e-11
BST1	-3.41004	5.1e-11
GPR85	8.28551	5.33e-11
CNTN4	7.7447	5.56e-11
DACH2	8.34938	5.71e-11
ADGRB1	-2.94931	6.01e-11
ANKH	5.24217	6.01e-11
ABHD4	-2.27281	6.04e-11
PLCL1	6.07481	6.05e-11
HDAC7	1.31328	6.09e-11
MPP3	3.06931	6.34e-11
BMP5	8.56108	6.36e-11
COL13A1	6.89293	6.37e-11
KCND2	-3.71773	6.62e-11
SLC7A2	8.32428	6.75e-11
RGS6	-3.33751	6.79e-11
KCNF1	-3.08631	6.83e-11
FABP7	-1.54748	6.86e-11
TNXB	5.50343	6.88e-11
PPFIA2	5.86481	6.94e-11
ATP6AP1	-1.11967	7.05e-11
ZDHHC8P1	8.26575	7.18e-11
DSC3	7.3219	7.23e-11
SVIP	1.71212	7.78e-11
APBB2	-1.77673	7.9e-11
APC	-2.10264	8.32e-11
DOK4	2.52035	8.32e-11
PLA2G16	-1.88967	8.5e-11
IGF1R	1.98342	8.82e-11
PRKCB	8.46342	8.82e-11
WSCD1	-2.56134	9.1e-11
KCNJ10	-4.81101	9.2e-11
CPAMD8	2.17477	9.65e-11
AC007277.3	-3.67734	9.74e-11
TMPRSS5	-2.541	9.78e-11
PDE1B	8.29926	9.93e-11
GPR27	5.0286	9.99e-11
ST6GAL2	3.77375	1.01e-10
KCNG1	7.41861	1.04e-10
MYRF	4.52595	1.04e-10
RASSF4	-1.7257	1.06e-10
IL17D	-2.54053	1.08e-10
TOX3	2.8533	1.1e-10
B4GAT1	-1.25964	1.11e-10
WNT8B	8.24793	1.11e-10
C10orf35	5.17241	1.12e-10
MAOA	2.49241	1.12e-10
NDRG1	5.3866	1.12e-10
ZNF608	1.46992	1.18e-10
KLHL14	8.23598	1.19e-10
MOB3B	-1.46031	1.19e-10
PAX8	5.64761	1.27e-10
RTN2	3.02066	1.3e-10
FBLN5	4.77174	1.35e-10
SNED1	8.48	1.35e-10
IL1RAP	4.6914	1.36e-10
EBF2	8.35163	1.38e-10
CDH18	8.53284	1.4e-10
CHRDL1	3.81721	1.4e-10
CTC-338M12.9	3.3166	1.44e-10
DKK3	-1.86825	1.45e-10
ENPP4	8.15657	1.47e-10
PRTFDC1	-1.91492	1.48e-10
DOC2GP	5.84062	1.49e-10
HPCAL4	8.32593	1.5e-10
BBOX1	-3.61024	1.52e-10
DCBLD1	-1.93475	1.53e-10
WDR49	2.60785	1.53e-10
APMAP	-1.3252	1.58e-10
BIN1	3.77736	1.61e-10
ASAH1	-1.66099	1.64e-10
CSRNP3	2.60008	1.69e-10
EPB41L3	-2.40315	1.69e-10
SEMA3D	8.26443	1.7e-10
EMC10	-1.65374	1.75e-10
MARCH1	6.96697	1.9e-10
KIAA1161	-2.95686	1.92e-10
NKX6-1	7.69805	1.94e-10
SYDE2	3.03539	2.04e-10
MTMR12	1.81548	2.07e-10
PCDHB8	-3.18438	2.1e-10
TMEM255A	7.03878	2.1e-10
PITPNC1	-1.96698	2.15e-10
FAM212B-AS1	-2.65103	2.16e-10
GBA	-2.06306	2.2e-10
PKNOX2	2.18947	2.22e-10
PRUNE2	-2.0712	2.26e-10
SLCO4C1	7.30227	2.26e-10
CDH8	8.28101	2.28e-10
JAZF1	2.82234	2.3e-10
PHEX	-2.83896	2.37e-10
ST6GALNAC3	2.869	2.37e-10
LRFN5	4.84322	2.42e-10
AC068535.2	-5.79927	2.42e-10
PAXIP1-AS2	-5.31325	2.51e-10
OXTR	2.9036	2.56e-10
MEX3B	1.93286	2.6e-10
SLC24A2	-3.26533	2.6e-10
HOXB2	8.29914	2.68e-10
RGS4	7.3438	2.7e-10
PDE4D	3.01426	2.73e-10
GAD1	-4.75928	2.76e-10
STPG1	4.06279	2.76e-10
GDPD5	-2.53956	2.77e-10
SSPO	3.22558	2.77e-10
ZMIZ1	-1.79166	2.83e-10
TAPBP	-1.66665	2.97e-10
NEUROD4	8.22453	3.07e-10
DAB2	5.33741	3.09e-10
LRRC3DN	4.221	3.26e-10
CDCA7	-1.88189	3.29e-10
KCNIP2	-2.2263	3.37e-10
LIN7A	2.71493	3.51e-10
GPRIN3	5.76205	3.56e-10
SCN3B	6.60587	3.65e-10
PARD3B	2.52756	3.94e-10
DFNB31	2.28668	3.96e-10
ADAMTS12	2.75318	4.01e-10
RIMBP2	7.61889	4.04e-10
DCN	5.7983	4.12e-10
PCDHB9	-1.96733	4.13e-10
NDST4	6.88831	4.4e-10
ABCD2	-3.79255	4.52e-10
LAMTOR1	-1.044	4.52e-10
RP11-561I11.4	-3.70227	4.55e-10
SNTB1	-2.78994	4.64e-10
LINC00391	-3.11382	4.69e-10
SLC16A3	4.36507	4.69e-10
DNAJA4	4.07872	4.72e-10
FRMPD3	4.22586	4.83e-10
OSTM1	-2.18444	4.87e-10
KCNK10	3.64574	5.02e-10
LINC00606	-4.69864	5.07e-10
MMP2	-2.68904	5.09e-10
CTGF	8.52781	5.19e-10
SHH	8.33668	5.42e-10
N4BP3	5.29811	5.48e-10
RBFOX1	7.27383	5.5e-10
IFI6	-2.56527	5.6e-10
ADGRG1	-2.48398	5.63e-10
CACNA1D	4.54933	5.69e-10
ALPK1	4.32038	5.79e-10
CRISPLD1	-1.57002	5.79e-10
NHLH2	6.3106	5.95e-10
SUCLG2	-1.50231	5.99e-10
PDE1A	8.15217	6e-10
FJX1	-2.91295	6.02e-10
SKIL	1.83022	6.12e-10
PIP5K1B	5.78698	6.13e-10
SGCB	-1.86722	6.34e-10
FZD10	7.10528	6.39e-10
XKR4	4.51709	6.44e-10
PLAG1	3.27442	6.44e-10
GULP1	1.55674	6.46e-10
KIAA1462	4.41693	6.81e-10
JADE3	2.10601	6.86e-10
NPAS3	-1.3181	7.29e-10
CYP2J2	-3.75664	7.32e-10
TSPAN14	-1.57463	7.53e-10
ZSWIM6	2.3631	7.61e-10
WIPF3	5.93087	7.75e-10
PAX7	8.08067	8.16e-10
CYSTM1	-2.13542	8.36e-10
LPPR3	3.75204	8.36e-10
AC004540.5	7.99293	8.52e-10
HOXB3	8.02307	8.55e-10
KCNH8	6.12957	8.6e-10
RHPN2	-1.87128	8.6e-10
NT5DC1	2.66889	8.69e-10
RP11-35N6.1	5.04284	8.69e-10
PCDHGB1	-4.04285	8.92e-10
DUSP18	2.3284	9.26e-10
PCDHGA1	-3.86353	1.01e-09
SLC25A20	-1.63641	1.02e-09
CXADR	1.68889	1.05e-09
CYP4F11	-7.91483	1.05e-09
GABBR2	-3.91627	1.05e-09
LINC01301	-2.79274	1.05e-09
HIBADH	1.60824	1.08e-09
IFI27	2.8431	1.09e-09
ZNF469	-3.31748	1.11e-09
ALDH1A3	7.13529	1.13e-09
NCALD	2.35605	1.13e-09
TAC1	8.06141	1.17e-09
RARRES2	4.32951	1.19e-09
GABRA3	6.28145	1.2e-09
GFRA2	6.72061	1.21e-09
VASH2	1.74407	1.22e-09
BCAT1	3.60558	1.23e-09
FOXA1	8.19052	1.23e-09
PIGT	-1.56069	1.23e-09
ZNF703	3.89033	1.26e-09
KHDRBS2	7.83566	1.28e-09
RAB5A	-1.00202	1.3e-09
NIPAL2	3.77394	1.31e-09
TALDO1	-1.4164	1.32e-09
ACACB	-1.9432	1.35e-09
RIMS1	8.12201	1.37e-09
GRIA4	-3.19829	1.38e-09
CHPF	-2.51367	1.38e-09
SCUBE3	2.73891	1.4e-09
SLC9A2	-4.20559	1.4e-09
MAB21L2	7.98074	1.43e-09
PHACTR1	6.66716	1.45e-09
RIN3	-2.08713	1.47e-09
LINGO2	7.96413	1.48e-09
CELF5	3.57266	1.49e-09
SRRM3	5.0194	1.5e-09
ST3GAL1	2.82366	1.52e-09
MICALL2	-1.84211	1.54e-09
PAX2	8.02749	1.59e-09
KIAA1522	2.91044	1.61e-09
REPS2	4.7177	1.68e-09
GUCY1B3	3.06287	1.72e-09
TFAP2A	6.13994	1.73e-09
SERPINB1	7.81559	1.75e-09
RP11-25K19.1	-1.86769	1.82e-09
TNFRSF21	-1.29834	1.86e-09
SORBS2	2.41585	1.92e-09
ALDH3A2	-1.58158	1.93e-09
SNTG1	-3.94048	1.93e-09
VCAN	2.14179	1.93e-09
TUSC1	6.39623	1.98e-09
ARID3B	3.4262	1.99e-09
MID2	4.46805	2e-09
MAP6D1	-2.16456	2e-09
FCGR2A	-5.20419	2.21e-09
MMD2	-4.87448	2.21e-09
FAM157C	3.18903	2.25e-09
CD36	6.00664	2.27e-09
ROM1	-2.72712	2.33e-09
ELFN2	6.9948	2.34e-09
GAS2	5.1697	2.35e-09
AC093375.1	7.88627	2.37e-09
CACNA1E	4.32094	2.42e-09
NAGLU	-1.86555	2.54e-09
OTX2	8.22814	2.56e-09
CHRNA3	7.83199	2.59e-09
GABRE	7.95622	2.62e-09
SLFN11	8.01836	2.65e-09
DIO2	-4.91457	2.74e-09
RNF122	1.96526	2.83e-09
PCDH15	5.87942	2.84e-09
NCAN	-4.95933	2.9e-09
CHCHD7	1.42723	2.92e-09
ARMC4	5.65603	2.97e-09
CACNA2D3	8.00002	3.04e-09
NMB	-2.71638	3.06e-09
RNPEPL1	-1.36164	3.06e-09
FEZF1	6.92925	3.09e-09
TNFRSF14	-3.04328	3.1e-09
KCNA6	3.94105	3.14e-09
SH2D3C	5.54888	3.15e-09
ACBD5	-1.20737	3.19e-09
HSPA7	-6.5636	3.19e-09
MYO3A	7.736	3.19e-09
CLDN11	4.92311	3.29e-09
CSMD3	6.2944	3.32e-09
FZD10-AS1	7.83599	3.36e-09
ATL2	1.43205	3.38e-09
KCNMA1	5.52322	3.46e-09
TVP23A	6.41133	3.52e-09
NEUROD1	6.80552	3.6e-09
GOLGA6L9	7.73391	3.65e-09
JAG2	4.49787	3.71e-09
HOPX	-4.34644	3.72e-09
MPP7	6.35732	3.74e-09
FAM89A	6.4262	3.84e-09
TICAM1	-2.48769	3.84e-09
RAMP1	-3.54982	3.85e-09
RAI14	2.0643	3.88e-09
TMEM130	4.9535	3.92e-09
RP11-438B23.2	7.84578	3.98e-09
ELOVL1	-1.97102	4e-09
WHAMMP3	3.6112	4.03e-09
ZIM2-AS1	-5.78149	4.07e-09
CPNE5	-3.37332	4.14e-09
LRP5L	3.25321	4.14e-09
F13A1	7.85892	4.19e-09
CCDC186	1.51661	4.28e-09
TP53INP2	-2.11094	4.36e-09
FIGN	2.47209	4.37e-09
COL15A1	7.89174	4.38e-09
IVNS1ABP	1.42041	4.54e-09
SLC7A3	4.93231	4.61e-09
BIRC3	-3.09483	4.62e-09
PLA2R1	6.91137	4.62e-09
DPP4	-3.31836	4.69e-09
IL34	-3.87382	4.69e-09
PTMA	1.07875	4.75e-09
PDGFA	-3.39933	4.78e-09
LHX5	7.94024	4.87e-09
CSF1	-1.98837	4.95e-09
DGKZ	-1.355	4.95e-09
WWP1	2.50994	5e-09
CDH13	5.29522	5.04e-09
SPAG17	6.9427	5.35e-09
DKK2	7.9584	5.44e-09
TRIM67	7.98411	5.46e-09
GPM6B	-2.08728	5.48e-09
MAP3K7CL	-3.62497	5.48e-09
MATN3	7.10332	5.48e-09
RAB3B	3.21474	5.55e-09
PCDHB17P	-3.43284	5.6e-09
C3orf67	4.31472	5.62e-09
GRIK3	-4.49379	5.7e-09
VRK2	7.66542	5.83e-09
GNG3	5.0888	5.85e-09
GCNT2	2.67433	5.87e-09
FANK1	2.64387	6.09e-09
MAP7	7.79368	6.14e-09
LRRC61	7.84756	6.29e-09
ATF7IP2	2.18884	6.34e-09
TTC6	7.94594	6.43e-09
NDST3	7.71034	6.92e-09
DAG1	-1.82294	6.94e-09
BEND6	-1.66519	7.02e-09
C1S	-2.70699	7.02e-09
PTPRT	-3.08118	7.02e-09
CSPG4	-3.0778	7.12e-09
KDR	7.82198	7.13e-09
SNX18P16	-6.43935	7.23e-09
CEP290	1.28125	7.28e-09
PLLP	-2.81864	7.35e-09
UGT8	6.33093	7.35e-09
HDHD1	-1.53375	7.41e-09
CPQ	7.66461	7.52e-09
MECOM	6.28136	7.7e-09
EFNB3	1.51605	7.87e-09
HEBP1	1.88574	7.88e-09
ENKUR	-2.01648	7.92e-09
ZEB1	-1.37315	7.94e-09
INPP5J	5.08505	8.4e-09
CBLN2	7.87301	8.63e-09
BST2	-3.11586	8.7e-09
GRIA3	-3.10657	8.74e-09
C11orf80	1.30087	8.76e-09
NRG3	7.64267	8.92e-09
MTMR7	7.61656	9.12e-09
SLC6A11	-5.58312	9.12e-09
TSPAN13	3.02225	9.12e-09
DKK1	5.7829	9.27e-09
RASL11B	6.87912	9.38e-09
GPR83	6.32256	9.41e-09
PLEKHA5	2.19486	9.41e-09
FAM107A	-4.08063	9.48e-09
TBC1D8B	2.59359	9.49e-09
SLC8A3	6.38605	9.81e-09
PICK1	1.74591	9.89e-09
CELF4	5.38155	1e-08
STXBP5	1.7627	1.03e-08
ADARB1	3.47043	1.03e-08
ITGA4	6.75144	1.06e-08
NRBF2	-2.1601	1.07e-08
PAK7	5.60965	1.08e-08
FLJ27354	-3.1483	1.08e-08
XKR7	6.53972	1.11e-08
MT2A	-2.15708	1.12e-08
KCTD9	1.34012	1.13e-08
RSPH9	4.55748	1.21e-08
BMP2	6.59939	1.25e-08
GCNT4	-2.56257	1.25e-08
SUSD4	5.04151	1.27e-08
PLS1	3.77145	1.3e-08
SLC6A16	2.25502	1.3e-08
GRID2	7.73885	1.32e-08
COL22A1	-3.1644	1.33e-08
PHACTR3	6.80835	1.36e-08
RP11-375N15.2	-2.65798	1.43e-08
SEMA4F	1.65489	1.43e-08
FAXC	2.1769	1.52e-08
ENPEP	6.08189	1.57e-08
HTRA1	-2.29836	1.57e-08
DAPK2	-2.00395	1.59e-08
UNC93B1	-1.79221	1.61e-08
GSDMB	2.27513	1.62e-08
SEPT5	-1.73977	1.62e-08
ARNT2	-1.4963	1.63e-08
LGALS3	-3.39015	1.63e-08
PHACTR2	5.0218	1.63e-08
UAP1L1	-2.93576	1.63e-08
NR2F2-AS1	7.56141	1.67e-08
H2AFY2	1.8028	1.69e-08
RARB	5.61282	1.73e-08
ADAM9	-1.83692	1.74e-08
GRIN2B	-2.90302	1.76e-08
CYP39A1	6.70584	1.79e-08
MYT1L	7.06417	1.81e-08
SLC26A1	-3.26859	1.82e-08
SLCO1A2	5.38248	1.82e-08
PREX1	-1.58238	1.84e-08
RP6-24A23.7	7.54286	1.86e-08
KIAA1598	3.5235	1.87e-08
GS1-72M22.1	4.73589	1.89e-08
CFAP221	2.59555	1.97e-08
PSAP	-1.22835	1.98e-08
AIF1L	-1.62051	1.99e-08
ZNF630	5.54221	1.99e-08
TC2N	7.4499	2e-08
SNRPN	2.17135	2.01e-08
EYA2	-2.64929	2.03e-08
ST3GAL4	-1.74341	2.06e-08
SELENBP1	-2.19211	2.15e-08
CAPN5	-1.86381	2.17e-08
CYBA	6.39835	2.19e-08
RPS6KA2	-2.36275	2.19e-08
MALT1	1.44474	2.21e-08
IRX1	7.65814	2.23e-08
ENHO	-2.28833	2.24e-08
PRR5	3.69457	2.26e-08
SMAD7	2.9633	2.28e-08
AK7	4.35023	2.3e-08
FBXO6	-1.7658	2.34e-08
TNFRSF1B	6.1494	2.34e-08
WNT4	7.51851	2.37e-08
CLDN1	7.51581	2.39e-08
GREM2	7.65482	2.4e-08
SLC17A6	7.52752	2.46e-08
IFIH1	-2.95216	2.47e-08
NUAK1	1.90499	2.47e-08
MET	7.48367	2.49e-08
TECTB	-3.85925	2.57e-08
TRPV3	-2.49486	2.57e-08
CFH	7.6249	2.6e-08
ARMC3	7.49739	2.6e-08
TFRC	-1.78471	2.6e-08
LINC00599	6.14903	2.69e-08
PBX3	2.88938	2.7e-08
NT5E	-3.86326	2.78e-08
EPHX1	-2.3589	2.88e-08
RP11-496I9.1	4.39261	3.06e-08
NUP62CL	6.12691	3.12e-08
IFI35	-3.30382	3.16e-08
SLITRK4	7.59072	3.23e-08
EFNA2	2.94404	3.24e-08
SLC7A14	7.37703	3.25e-08
MAP3K3	1.54641	3.26e-08
GABRB3	-2.71425	3.35e-08
RGS22	-3.22545	3.35e-08
CRYL1	-2.08522	3.36e-08
GALNT12	4.35578	3.36e-08
LDLRAD3	-2.31235	3.36e-08
LAG3	2.83126	3.39e-08
RASGRP2	-2.67518	3.4e-08
SYT7	5.56866	3.45e-08
OPRK1	5.86745	3.48e-08
THRB	4.64948	3.49e-08
BTBD1	-1.09088	3.6e-08
F2R	-2.2116	3.62e-08
GAD2	6.0348	3.68e-08
RAB5C	-1.54765	3.69e-08
STARD5	5.53485	3.69e-08
HS3ST4	6.35273	3.72e-08
DCHS2	7.47827	3.8e-08
POU6F2	7.58236	3.92e-08
PENK	7.50884	3.94e-08
ADAMTS15	2.9636	3.96e-08
EPHA5	4.33272	3.97e-08
ZNF790-AS1	-7.38527	3.97e-08
ADK	-1.25404	4.03e-08
DIO3OS	6.91648	4.03e-08
ADAMTS10	2.28476	4.1e-08
TSPAN2	7.31604	4.2e-08
PKP2	7.39138	4.21e-08
DNAH2	5.12556	4.26e-08
FAM118A	1.75644	4.29e-08
LHFP	-1.09663	4.32e-08
PRDM8	7.58808	4.32e-08
AC114730.3	-7.44468	4.45e-08
TSSC1	-1.23399	4.55e-08
TFPI	-2.92143	4.57e-08
ZMYND10	2.07133	4.57e-08
GLI2	1.95318	4.63e-08
CACNA1B	4.86618	4.64e-08
CCDC88C	-1.77806	4.66e-08
RBM24	3.21092	4.73e-08
STK32A	-2.64897	4.75e-08
FOXRED2	-2.09981	4.76e-08
ZNF391	2.74899	4.79e-08
LINC01021	5.84017	4.84e-08
ARHGAP28	3.47122	4.88e-08
TCTA	-2.09347	4.9e-08
LPAR6	2.81042	4.97e-08
MAGEE2	-7.35588	5.08e-08
RSPO3	7.52235	5.12e-08
RP11-656G20.1	7.58242	5.17e-08
HCG11	6.03522	5.19e-08
SPHK2	-1.55348	5.2e-08
CMKLR1	7.32733	5.21e-08
TOX2	7.61968	5.21e-08
AC091493.2	-6.15031	5.22e-08
BZW2	1.77781	5.22e-08
SLC1A3	-3.22182	5.35e-08
FAM83H	5.08624	5.65e-08
CASC15	2.06247	5.74e-08
NFAM1	-3.13491	5.78e-08
PCK2	4.10043	6.06e-08
INHBA	5.41334	6.16e-08
RP4-555D20.2	7.35625	6.24e-08
LRAT	7.29807	6.37e-08
HECW1	4.1136	6.39e-08
FZD5	3.43121	6.42e-08
RASSF10	7.42387	6.47e-08
FAM83H-AS1	7.26606	6.49e-08
POU2F2	5.62843	6.59e-08
CPXM2	7.23942	6.61e-08
ATXN7L3B	1.00077	6.62e-08
TRIM59	2.43583	6.73e-08
BAX	-1.15068	6.83e-08
DBH-AS1	3.84644	6.84e-08
IGDCC4	-1.14415	6.89e-08
IL4R	3.8046	6.92e-08
PEBP1	-1.10583	6.93e-08
CAMKK1	2.89673	6.98e-08
TUSC3	1.60557	7.16e-08
NAP1L2	3.26214	7.22e-08
C12orf5	-1.37149	7.23e-08
ACSL4	2.81257	7.34e-08
VSTM2A	6.40871	7.51e-08
SMPD3	5.24825	7.71e-08
BAMBI	3.76637	7.72e-08
KIAA0930	2.24591	7.72e-08
CCDC3	5.7093	7.78e-08
GPR63	3.21962	7.94e-08
HKDC1	-3.98615	7.96e-08
FABP3	4.53258	8.01e-08
PGM5	4.10276	8.01e-08
QKI	-1.30272	8.11e-08
CPVL	-2.62007	8.17e-08
NELL1	7.79533	8.21e-08
MYO10	-1.65299	8.28e-08
AKR1C2	7.47919	8.35e-08
SMCO4	3.54163	8.53e-08
TMEM151B	4.37523	8.62e-08
NKAIN2	7.25028	8.63e-08
VSIG10L	-1.84239	8.72e-08
LINC00648	7.39522	8.73e-08
THBS4	-2.85852	8.73e-08
PRR29	6.42774	8.8e-08
AP000662.4	3.3635	9.35e-08
PTPRA	-1.00853	9.61e-08
KLHL8	2.42046	9.64e-08
EDA	4.7467	1.02e-07
MBP	7.42802	1.02e-07
AC004067.5	-4.40974	1.03e-07
LINC00649	6.28222	1.03e-07
SPSB1	4.16626	1.03e-07
PMEPA1	2.64446	1.06e-07
AMIGO1	-1.66452	1.07e-07
CCDC102B	-2.54609	1.07e-07
DNAAF3	3.02025	1.07e-07
PDGFD	3.33273	1.07e-07
CTD-2231H16.1	5.19068	1.08e-07
ZIC4	4.18326	1.08e-07
SCN11A	4.81898	1.09e-07
TH	5.30209	1.1e-07
AKAP12	1.59738	1.11e-07
KIAA0895	1.71263	1.11e-07
ADCY8	-3.71205	1.12e-07
DHX37	-1.24977	1.16e-07
HOTAIRM1	7.46596	1.17e-07
TRDC	-3.12425	1.17e-07
IRX3	6.72946	1.19e-07
SEMA3E	-4.16114	1.19e-07
KSR2	7.2173	1.22e-07
PSMD5	1.339	1.22e-07
SEMA6B	4.03267	1.23e-07
F3	-2.35282	1.24e-07
CENPB	-1.28694	1.24e-07
FLNC	1.78406	1.24e-07
SGK2	3.56751	1.24e-07
SLC27A1	-1.39609	1.28e-07
AR	-1.8527	1.29e-07
CHST1	7.28778	1.29e-07
CYP26B1	4.80944	1.29e-07
PTPRG-AS1	5.85653	1.29e-07
SLC12A9	-1.39107	1.29e-07
TMTC2	1.65787	1.3e-07
IGSF11	-3.4142	1.31e-07
GUCY1A3	7.22006	1.33e-07
MAL2	7.35427	1.34e-07
PTGER3	5.65382	1.34e-07
HEYL	5.74112	1.38e-07
TMEM181	-1.09325	1.38e-07
ADAMTS1	2.88309	1.41e-07
ALS2CL	7.14881	1.43e-07
ARHGAP10	6.35598	1.45e-07
ODC1	1.55142	1.5e-07
LINC01060	-5.34665	1.54e-07
ODF2L	1.36677	1.55e-07
ENPP1	7.10853	1.58e-07
CCDC33	4.83997	1.59e-07
SEPT7P3	-4.20253	1.59e-07
ZMAT3	-2.20877	1.59e-07
FAT4	2.11806	1.61e-07
CCDC89	-5.45245	1.63e-07
GREM1	4.11109	1.63e-07
RP11-89K21.1	7.3776	1.65e-07
SCN7A	7.11884	1.65e-07
SPNS2	7.33391	1.65e-07
SULF2	2.24662	1.67e-07
LTBP2	3.31634	1.69e-07
GRIA2	-3.24664	1.7e-07
RASGRF2	-4.42374	1.7e-07
SHISA2	6.38896	1.7e-07
TMC6	3.77749	1.7e-07
VCAM1	-3.72107	1.7e-07
ITPR2	-2.42734	1.71e-07
ADM2	4.79567	1.71e-07
RP11-120J1.1	-3.84536	1.73e-07
COL25A1	5.17976	1.75e-07
SPOCK3	7.22914	1.76e-07
GPRC5B	-2.15959	1.78e-07
GLUL	-1.78886	1.79e-07
MBNL2	1.252	1.79e-07
RAB3IP	-1.50913	1.8e-07
CPEB4	-2.28751	1.81e-07
CORO2A	5.38446	1.82e-07
IL13RA2	7.11452	1.82e-07
CSNK1A1P1	7.41159	1.83e-07
FRMPD1	-4.10678	1.84e-07
EGFL6	7.10903	1.85e-07
BET1	1.42289	1.85e-07
KLF9	-2.96293	1.85e-07
MIEN1	-1.11958	1.85e-07
PCDHA4	4.1772	1.85e-07
NBEAL2	1.55782	1.86e-07
RP11-303G3.6	3.974	1.88e-07
PPP2R5A	-1.51646	1.89e-07
SLCO5A1	6.03703	1.9e-07
CASP1	-3.9589	1.91e-07
ISYNA1	1.34356	1.91e-07
BHLHE22	4.81261	1.92e-07
ACSL1	1.65787	1.93e-07
ASCC3	-1.16658	1.93e-07
PAPPA2	5.71259	1.93e-07
LAMP2	-1.02043	2e-07
SH3GL3	7.12451	2e-07
NGFRAP1	-1.22602	2.04e-07
ACKR3	4.11056	2.14e-07
DUXAP9	-7.15674	2.14e-07
C21orf62	-2.43116	2.15e-07
PCSK6	7.15284	2.15e-07
FAM84A	-2.40416	2.16e-07
MMS22L	1.10819	2.16e-07
PLA2G4A	7.19646	2.16e-07
COL4A3BP	-1.18766	2.19e-07
SSXP10	6.21395	2.2e-07
SLC24A3	-3.49344	2.23e-07
TSPAN3	-1.66377	2.24e-07
SLC38A2	1.65999	2.25e-07
MAP3K4	1.47163	2.28e-07
CALN1	7.19789	2.29e-07
CHAC1	4.52423	2.33e-07
IFNAR1	-1.32521	2.33e-07
ECEL1	6.51252	2.34e-07
ANKMY2	1.05019	2.37e-07
SLC4A4	-3.60201	2.4e-07
YJEFN3	2.4981	2.45e-07
RTN4RL2	4.1856	2.51e-07
TRPC3	5.7753	2.57e-07
GRM7	7.02957	2.58e-07
TXLNB	-2.21589	2.63e-07
TRIM69	-1.18995	2.64e-07
ADAMTS19	7.19678	2.66e-07
LMX1B	6.47156	2.67e-07
FGF18	5.38712	2.73e-07
ENPP5	7.02764	2.8e-07
CAMSAP3	2.69482	2.8e-07
BEX5	4.96619	2.83e-07
PTPRD	1.89844	2.83e-07
VILL	4.52711	2.84e-07
L3MBTL4	-2.67656	2.86e-07
FILIP1L	3.324	2.89e-07
KRT19	5.56694	2.89e-07
SV2C	5.45734	2.91e-07
TNIK	-1.27374	2.94e-07
HOXA2	7.33538	2.95e-07
LHX5-AS1	7.16561	2.95e-07
ARID3A	2.73259	3.01e-07
OLIG1	-4.89364	3.01e-07
SYNDIG1	4.77949	3.01e-07
CHRNA5	2.73713	3.07e-07
LAMP1	-1.69456	3.07e-07
FAM196B	7.09266	3.08e-07
TDRD7	-1.34347	3.09e-07
NAAA	-2.61598	3.1e-07
NFKBIB	-1.35668	3.13e-07
SLC4A10	4.68397	3.17e-07
SLC26A4	-3.37167	3.19e-07
RP11-166B2.1	3.42313	3.2e-07
C10orf90	-4.23843	3.21e-07
ZNF251	1.48372	3.21e-07
OPHN1	-1.4861	3.27e-07
NAPRT	-1.7463	3.29e-07
REXO2	-1.24532	3.29e-07
TPCN1	-1.09154	3.29e-07
FAM155B	5.25171	3.35e-07
LIMA1	-1.80577	3.38e-07
KCNN1	5.33687	3.41e-07
RASSF2	-2.28277	3.41e-07
KCNT2	1.87728	3.48e-07
D2HGDH	-1.26209	3.53e-07
IFIT1	-1.89536	3.53e-07
RGS11	-2.39435	3.56e-07
CCNA1	3.92444	3.69e-07
ATP5S	-1.317	3.7e-07
PLEKHA6	2.25568	3.72e-07
PTH1R	5.25861	3.73e-07
THRA	-1.38252	3.8e-07
OGFRL1	-1.83793	3.84e-07
SEMA5A	-2.76347	3.87e-07
IQCA1	6.95999	3.88e-07
FAM3C2	-2.03662	3.97e-07
APOC1	-3.30677	3.98e-07
FBXL2	1.65184	3.98e-07
AATK	2.37752	4.01e-07
CYB561	2.40994	4.12e-07
FAM105A	3.5866	4.16e-07
ADCYAP1	7.1113	4.22e-07
IFIT3	-3.00318	4.27e-07
MIRLET7BHG	-4.39537	4.27e-07
SLC1A5	3.4034	4.27e-07
CTD-2298J14.2	4.95135	4.29e-07
WNT3	3.24225	4.32e-07
DISC1	-1.80647	4.35e-07
LIN28B	7.1238	4.36e-07
ABCA13	4.6192	4.51e-07
MIR4697	4.70832	4.52e-07
SLC25A21-AS1	5.76258	4.62e-07
MN1	2.69522	4.64e-07
PPP1R3C	-2.43293	4.72e-07
ARL8A	-1.59363	4.74e-07
DIRAS2	5.70435	4.75e-07
BMP6	5.81541	4.75e-07
CHRNB4	7.00139	4.76e-07
APCDD1	2.51375	4.88e-07
RP11-612B6.2	-2.9258	4.96e-07
CPLX2	5.40525	5.01e-07
PPP2R2C	6.93691	5.06e-07
PLEKHA7	1.85415	5.09e-07
CD55	6.95044	5.13e-07
NR2F2	2.50577	5.13e-07
RP11-195F19.9	2.8703	5.13e-07
LRRC16A	-2.40975	5.15e-07
SCRG1	-2.28712	5.2e-07
AC011242.6	-5.29509	5.21e-07
SMTN	2.8172	5.21e-07
ARHGEF28	-2.25688	5.25e-07
LINC01094	-3.24359	5.28e-07
PTPN5	6.30559	5.36e-07
GPR61	-3.74917	5.43e-07
BAIAP2L1	6.9634	5.47e-07
FOXB1	7.06559	5.49e-07
CETN3	1.07202	5.5e-07
ZNF572	-5.57136	5.63e-07
FGFR4	3.4546	5.74e-07
SPIRE1	-1.02691	5.76e-07
WWC1	-1.41509	5.77e-07
FAM60A	2.11576	5.8e-07
RP11-247C2.2	7.1702	5.8e-07
SAMD11	5.04792	5.8e-07
KLF7	1.61419	5.85e-07
TGFBR2	3.47271	5.92e-07
TCF7	3.28872	5.94e-07
LHX9	6.12575	5.95e-07
ALPK2	4.50277	5.95e-07
ZBED6CL	6.95557	5.96e-07
SH3D21	2.05536	6.03e-07
CLUL1	6.98338	6.08e-07
DTNA	-1.32417	6.12e-07
STEAP3	-2.32666	6.12e-07
IKZF1	6.94548	6.14e-07
SEPT7	-1.77172	6.16e-07
AMOTL1	1.82446	6.18e-07
CNNM1	5.99972	6.2e-07
DNMT3B	3.04947	6.31e-07
CXXC4	3.34229	6.37e-07
RP11-82L18.4	-2.16381	6.48e-07
SLC35F1	-2.15893	6.48e-07
POMGNT2	-1.37239	6.59e-07
RASGEF1B	4.58933	6.69e-07
SNN	-1.58881	6.75e-07
SIX3	6.98346	6.81e-07
CTC-467M3.3	-6.93659	6.82e-07
DOC2A	4.08686	6.82e-07
GPX8	2.15084	6.82e-07
MOCS2	-1.46688	6.84e-07
SHISA9	6.17223	6.84e-07
AKR1C1	4.42763	6.85e-07
CD59	-1.89387	6.85e-07
FGF19	6.47672	6.85e-07
ST18	4.9074	6.88e-07
TPST1	-1.42427	6.88e-07
PROX1	-2.24531	6.9e-07
FXYD6	-1.4071	6.94e-07
SLFN12	4.36028	7.1e-07
RSPH1	3.8741	7.14e-07
ARHGAP42	-1.22598	7.23e-07
KANK4	6.88146	7.23e-07
NOL4L	1.52298	7.27e-07
AGTPBP1	1.42159	7.33e-07
POLE4	-1.5139	7.38e-07
C14orf132	1.56463	7.44e-07
PRKXP1	-2.9004	7.56e-07
BSPRY	-4.88255	7.6e-07
CECR1	4.67144	7.6e-07
EVA1A	6.88408	7.61e-07
UBTD1	-1.89033	7.62e-07
LRRTM4	-2.18699	7.72e-07
CCDC108	5.45218	7.82e-07
HLA-F	-3.62814	7.88e-07
TUBA3FP	2.37223	7.88e-07
RP11-215G15.5	4.67687	7.89e-07
RNF144A-AS1	2.89768	7.91e-07
KCNB1	4.92493	7.99e-07
DMRTA1	3.51132	8.02e-07
AF003625.3	5.8435	8.12e-07
STAMBPL1	4.02368	8.16e-07
RP11-431M7.3	-4.81482	8.28e-07
OTUB2	2.27268	8.31e-07
GNAL	2.59468	8.35e-07
ZNF257	-6.92082	8.41e-07
CD200	1.64416	8.44e-07
PCGF2	1.24321	8.44e-07
KANSL3	1.09866	8.56e-07
NEUROG2	4.37024	8.56e-07
FGF13	3.12987	8.59e-07
RP11-655M14.13	5.81171	8.59e-07
TSPAN19	6.90018	8.59e-07
FER1L5	5.79986	8.66e-07
NGFR	4.23006	8.7e-07
WDR81	-1.46892	8.93e-07
EPHA6	6.81497	8.97e-07
C4orf32	6.9638	8.97e-07
RHOH	4.75263	9.1e-07
ABLIM3	6.98183	9.33e-07
CA3	3.02656	9.38e-07
PINLYP	4.22366	9.39e-07
TRAF3IP2	-2.31934	9.7e-07
MPP6	1.21819	9.71e-07
RALYL	6.8508	9.85e-07
UBE2D4	-1.38642	9.94e-07
DDC	6.93996	1e-06
RBMS3	2.45133	1e-06
SERPINF1	3.37237	1.01e-06
MRPL40	-1.31301	1.03e-06
LINC00634	-2.90946	1.04e-06
PAQR8	-2.46148	1.04e-06
FAAH	1.95508	1.05e-06
MTTP	-3.52354	1.05e-06
HIVEP1	1.6775	1.06e-06
ZNF449	1.37929	1.06e-06
FAM222A	-2.63789	1.07e-06
WDR91	-1.38376	1.08e-06
SP100	-2.27495	1.09e-06
CEP85	1.97642	1.1e-06
FAM117B	1.48485	1.12e-06
IMPG2	-2.27999	1.12e-06
L1TD1	5.05716	1.12e-06
SEMA4D	1.78928	1.12e-06
ARNTL	-1.68697	1.13e-06
SOX3	5.52391	1.15e-06
RP11-449J1.1	-6.02947	1.16e-06
SDC1	2.34851	1.17e-06
ZIM2	-6.86269	1.17e-06
CDC42EP2	2.2162	1.18e-06
HOXB9	7.00019	1.18e-06
TMEM65	1.19374	1.23e-06
CTD-2514C3.1	-3.93294	1.24e-06
TGFBR1	2.02743	1.24e-06
FSD1	1.36386	1.25e-06
AC027612.4	-4.29958	1.27e-06
FBN2	3.26024	1.27e-06
SMAD6	5.63268	1.28e-06
TRPM8	-4.12172	1.29e-06
WIF1	6.93482	1.29e-06
AC004540.4	6.11	1.29e-06
BEND4	5.84534	1.29e-06
FAM86B3P	1.50181	1.29e-06
PAG1	-1.12582	1.29e-06
ZNF471	-6.90738	1.29e-06
NUDT10	1.50398	1.3e-06
RP11-461O7.1	-2.8879	1.33e-06
GATA2	6.03067	1.34e-06
LRRC8C	-2.41439	1.34e-06
MTHFD2	2.69802	1.35e-06
TLL2	4.39052	1.36e-06
EGFL7	5.59791	1.37e-06
SNX3	-1.46031	1.37e-06
KRT6A	7.019	1.38e-06
PDZD2	3.71109	1.38e-06
STXBP3	-1.08134	1.44e-06
TARBP1	1.59048	1.45e-06
CBLN1	5.34959	1.49e-06
SLC38A3	-2.38778	1.51e-06
MIR600HG	1.80781	1.51e-06
DUXAP8	-6.777	1.52e-06
TNFRSF19	1.58415	1.52e-06
CCDC106	-1.3216	1.56e-06
IFITM2	3.81065	1.57e-06
IL17RC	-1.42034	1.57e-06
ZFAND6	-1.35362	1.58e-06
CDH20	3.07989	1.59e-06
ECI2	-1.25651	1.59e-06
SPINT2	4.03588	1.59e-06
CLVS1	4.05452	1.61e-06
CTD-3065J16.6	-3.87017	1.62e-06
SUSD1	2.18014	1.63e-06
OLFM2	-1.60938	1.65e-06
KCNA2	-3.57947	1.69e-06
PEX5L	3.51253	1.69e-06
MOXD1	-3.4828	1.74e-06
GOLGA6L9	-5.69599	1.74e-06
STK38	1.44449	1.74e-06
HSPB8	2.83084	1.76e-06
LINC01415	-3.35989	1.76e-06
KIAA1549L	-1.78608	1.81e-06
NDNF	7.27234	1.81e-06
WNT9A	4.60237	1.83e-06
TMEM216	1.57465	1.85e-06
NXPH4	4.28375	1.88e-06
HEY1	2.93711	1.89e-06
DHRS3	6.13612	1.93e-06
CACNA1H	2.95799	1.96e-06
CCND2	-1.90582	1.97e-06
FAM83G	4.52155	1.97e-06
PPM1H	3.87755	1.98e-06
CEACAM19	2.46659	2e-06
LXN	6.67263	2e-06
PTCHD1	-2.45367	2.02e-06
NTM	-1.87855	2.05e-06
G2E3	1.67818	2.06e-06
ZNF215	5.73391	2.06e-06
SH3BP4	1.44547	2.08e-06
GAS2L3	2.06662	2.1e-06
ADAM11	3.34496	2.11e-06
ENDOD1	-1.81756	2.13e-06
ZNF518A	1.35256	2.15e-06
AGAP2	-1.16275	2.19e-06
RASSF8	1.51417	2.22e-06
ZNF214	2.49845	2.22e-06
GDPD3	2.84976	2.23e-06
GLYCTK-AS1	4.73708	2.26e-06
MXRA8	-2.15831	2.31e-06
ZBED3-AS1	-1.66758	2.32e-06
GPC4	2.12047	2.33e-06
MEOX2	5.94425	2.33e-06
RP11-54O7.3	5.31068	2.35e-06
SEZ6	-3.50692	2.4e-06
SIRT2	-1.48831	2.41e-06
PALM3	2.8354	2.48e-06
HSPG2	2.92385	2.49e-06
AC022431.2	-5.08389	2.54e-06
BGN	3.11191	2.58e-06
CFAP54	3.10979	2.59e-06
MTSS1	-1.54431	2.59e-06
ATCAY	3.39564	2.6e-06
CNRIP1	1.66998	2.61e-06
MAP1A	-1.3805	2.64e-06
ZNF804A	4.33355	2.65e-06
RIMS3	3.19948	2.68e-06
RP11-5C23.1	-4.10379	2.7e-06
SLC40A1	-2.08309	2.7e-06
HMGCLL1	6.73741	2.72e-06
LINC00893	1.79959	2.74e-06
MAATS1	2.50332	2.84e-06
RUNX1	3.35561	2.84e-06
BRINP3	6.78914	2.85e-06
EVC2	2.8626	2.87e-06
SHISA6	3.75957	2.92e-06
RPRM	5.63421	2.93e-06
RBM11	4.07607	2.96e-06
OLFML3	3.20496	2.96e-06
FBXL17	-1.23962	2.98e-06
GALNT9	6.63356	2.98e-06
SLC39A12	-4.0486	2.98e-06
ACOT2	-1.8611	3e-06
RP11-350D17.3	6.69185	3.02e-06
CCDC152	6.74235	3.04e-06
RP1-137H15.2	-2.42457	3.08e-06
EFEMP2	-1.42275	3.09e-06
ITGA8	6.7791	3.09e-06
CORO6	-1.7458	3.1e-06
CPA4	3.86525	3.1e-06
ABI3BP	5.81849	3.13e-06
ATP7B	1.43209	3.17e-06
OTX2-AS1	6.83261	3.17e-06
REL	1.90911	3.21e-06
CNTNAP4	6.64407	3.22e-06
INADL	1.47517	3.22e-06
FCGR2C	-5.62815	3.29e-06
MME	6.805	3.3e-06
PPP1R17	6.63286	3.34e-06
XDH	6.63759	3.35e-06
CCDC138	1.43524	3.39e-06
LUZP2	4.37787	3.41e-06
RP11-180N14.1	-2.81379	3.43e-06
MAP2	-1.30495	3.44e-06
PPAP2B	-1.66465	3.44e-06
CAPN6	5.04112	3.47e-06
CATSPERG	2.95177	3.53e-06
PPP1R14C	1.7166	3.53e-06
SLC17A8	6.67542	3.65e-06
STX12	-1.20049	3.65e-06
C6orf141	6.74617	3.67e-06
KCTD19	5.03757	3.77e-06
MIR210HG	2.22854	3.78e-06
METTL7A	-2.05078	3.79e-06
PDE10A	2.82929	3.82e-06
HMP19	4.20966	3.86e-06
MEGF9	-1.72337	3.86e-06
PCBP3	6.56263	3.86e-06
BBS7	1.34016	3.88e-06
SPAG6	6.58799	3.97e-06
RBP7	-4.25201	3.99e-06
URB1-AS1	-2.47892	4.1e-06
ASNA1	-1.41409	4.14e-06
HPS1	-1.1329	4.14e-06
ABCC8	4.89485	4.15e-06
IGFN1	5.22713	4.17e-06
SLC25A25-AS1	1.65355	4.17e-06
VIT	6.1542	4.17e-06
TBC1D2B	1.85104	4.19e-06
AMH	4.29308	4.2e-06
ARAP2	-2.51265	4.4e-06
CASC9	6.67012	4.42e-06
SLC35F3	6.59644	4.42e-06
TMCC3	4.16891	4.45e-06
DNAH5	-2.19611	4.46e-06
PLD5	-3.05809	4.47e-06
MLIP	3.96484	4.51e-06
RBFOX3	6.65428	4.54e-06
TSPO	-2.09573	4.56e-06
FEZ1	-1.31301	4.58e-06
RP11-1055B8.7	1.01734	4.61e-06
RP11-568K15.1	5.40704	4.74e-06
STMN1	1.13774	4.76e-06
STXBP6	4.27712	4.85e-06
RAB9A	-1.60465	5.02e-06
FAR2P1	6.74607	5.07e-06
KCNJ16	-2.40506	5.1e-06
SFMBT2	2.02498	5.1e-06
CPED1	5.19754	5.11e-06
HACD4	2.91038	5.12e-06
RAPGEF4	-2.13893	5.16e-06
STEAP2	4.84723	5.18e-06
PAK3	2.56708	5.19e-06
MACF1	-1.44826	5.22e-06
PPP2CB	-1.03288	5.22e-06
COL6A1	1.31769	5.26e-06
RAPGEFL1	1.21969	5.27e-06
SDC3	-1.13678	5.27e-06
TRIM25	-1.36619	5.28e-06
TSPAN11	-1.07648	5.31e-06
APELA	6.6395	5.33e-06
RP11-848P1.9	2.42069	5.35e-06
TBC1D30	2.95564	5.38e-06
EOMES	6.56503	5.44e-06
EN1	6.51203	5.45e-06
MGAM	3.58127	5.45e-06
KIZ	2.52194	5.52e-06
EGFR	-2.91463	5.54e-06
SLC8A1	2.406	5.59e-06
BAALC	-2.64925	5.65e-06
CAMK1	-1.71634	5.65e-06
CERS4	-1.28294	5.65e-06
EVA1C	-3.43162	5.65e-06
GLT1D1	2.82569	5.65e-06
HLA-C	-2.42819	5.67e-06
ARSB	-1.52583	5.7e-06
RP11-553L6.5	-1.92341	5.7e-06
MRPL34	-1.09619	5.88e-06
CCDC23	1.21435	5.95e-06
LINCR-0001	-2.26284	5.96e-06
ADCY3	1.05634	5.97e-06
TTYH3	-1.53226	5.99e-06
RP11-417J8.6	-6.54262	6.03e-06
GRM1	3.78937	6.05e-06
RSPO2	5.53784	6.1e-06
RSPO1	6.60772	6.17e-06
SNCG	5.48648	6.23e-06
FAM132B	3.38578	6.32e-06
SASS6	1.81503	6.34e-06
INPPL1	-1.13722	6.38e-06
GLDN	6.70896	6.39e-06
RP11-122D10.1	6.71202	6.39e-06
CA10	6.01843	6.43e-06
PDZRN3	-2.12613	6.45e-06
SLC5A12	3.915	6.52e-06
PKHD1L1	6.62913	6.53e-06
HORMAD2-AS1	-5.45822	6.55e-06
SORL1	-3.86949	6.56e-06
MAP1B	1.4304	6.58e-06
NEUROG1	6.54572	6.65e-06
FAM21A	-1.52495	6.73e-06
ZNF730	1.89035	6.77e-06
BEX2	2.57061	6.77e-06
OAF	1.85314	6.77e-06
KIRREL2	4.71714	6.81e-06
BICC1	2.65491	6.82e-06
KRT17	6.53499	6.86e-06
GRIN3A	6.54874	6.96e-06
FAM227A	1.48249	6.96e-06
DYNC1I1	4.28125	6.97e-06
NDST1	-1.16512	6.99e-06
ALDH1B1	-1.50207	7.02e-06
PTPRB	6.55316	7.03e-06
ARHGEF10	1.77653	7.11e-06
CERS1	-1.67011	7.2e-06
NACC2	-1.80836	7.26e-06
RP11-672L10.2	6.6018	7.26e-06
RASSF3	4.50844	7.27e-06
TRIM47	-2.64782	7.28e-06
TRPM4	1.88582	7.39e-06
C4orf47	3.35597	7.4e-06
ADAM8	2.68303	7.43e-06
ECH1	-1.43235	7.44e-06
GRAMD4	1.4417	7.44e-06
INTU	1.08691	7.44e-06
SLC37A1	2.99262	7.44e-06
SELV	-2.90406	7.6e-06
AP1B1	-1.23493	7.61e-06
CASK	-1.54254	7.63e-06
CSGALNACT1	-3.1767	7.67e-06
VWA5B2	5.71282	7.68e-06
MEGF10	-3.11431	7.71e-06
CADPS2	4.21739	7.78e-06
AC018647.3	-3.2841	7.79e-06
MAB21L1	4.46742	7.82e-06
FAM183A	5.64962	7.82e-06
PGAM2	-3.28978	7.89e-06
AC093642.3	-1.94943	7.96e-06
ZNF185	2.63642	7.98e-06
SNX18P15	-6.47784	8.03e-06
THOC1	1.0778	8.03e-06
KCNQ2	3.37725	8.06e-06
LARGE	-1.13879	8.12e-06
FAS	-1.76628	8.24e-06
CD248	2.92732	8.29e-06
NPR3	5.13275	8.33e-06
RP11-384O8.1	6.51939	8.33e-06
LY6H	2.75317	8.45e-06
KIF13B	-1.29053	8.47e-06
IL11RA	2.13791	8.5e-06
DLG3	1.93228	8.56e-06
PRKAA2	1.83057	8.56e-06
DRAM1	-1.8528	8.61e-06
HOXB-AS1	6.45476	8.61e-06
FBXO43	2.37973	8.69e-06
CTSA	-1.69908	8.77e-06
FZD4	1.64232	8.78e-06
GALNT14	6.48138	8.78e-06
RP11-231C18.1	-5.56342	8.78e-06
RP11-100E13.1	-5.4081	8.84e-06
NPAS2	2.44469	8.86e-06
ABLIM1	1.33136	8.89e-06
NPHP4	1.38919	8.91e-06
CHODL	4.62311	8.95e-06
RP11-551L14.1	3.00565	9.01e-06
ZIC5	3.97621	9.01e-06
APLNR	6.38161	9.23e-06
RP11-4O1.2	3.68178	9.23e-06
SUSD5	-4.11131	9.26e-06
RP11-314B1.2	6.42176	9.4e-06
MIR99AHG	1.18685	9.45e-06
RAI2	3.54022	9.45e-06
HLA-B	-3.37283	9.49e-06
FKBP9	-1.40487	9.56e-06
METRN	-1.30216	9.57e-06
OSBPL6	1.48195	9.61e-06
PPFIA4	2.97217	9.63e-06
CFAP74	4.69623	9.64e-06
GDAP1L1	4.68021	9.69e-06
PDGFRL	5.21025	9.69e-06
ZFAND1	1.75664	9.71e-06
AC007405.8	-4.06534	9.78e-06
TBX19	2.25024	9.78e-06
GAB1	-1.63755	9.95e-06
RP11-423P10.2	4.18927	9.96e-06
CPD	1.34808	1.01e-05
PLCH2	4.71007	1.01e-05
PPP1R13B	2.11077	1.01e-05
PSMB8-AS1	-3.99796	1.01e-05
GAREM	2.73073	1.02e-05
ATP11C	2.21402	1.03e-05
ELMO1	3.08776	1.05e-05
DYSF	6.34095	1.05e-05
ACER3	-1.49223	1.06e-05
BEAN1	6.33571	1.06e-05
RP11-782C8.1	-6.40626	1.06e-05
PROCR	5.69025	1.07e-05
RAB27B	6.44775	1.08e-05
SLC25A27	2.23569	1.08e-05
FGFR1OP	1.30208	1.09e-05
CFAP43	3.29347	1.1e-05
LCNL1	-3.20328	1.1e-05
MEST	1.9356	1.1e-05
RP4-773N10.4	1.95554	1.1e-05
P3H1	1.30633	1.11e-05
ATP1A3	4.34679	1.13e-05
CNP	-1.91027	1.13e-05
TSC22D3	1.7412	1.13e-05
ADGRB2	-2.16147	1.14e-05
DIO3	6.43403	1.14e-05
LYRM5	-1.34846	1.14e-05
GHR	4.69772	1.15e-05
PRKCD	1.75151	1.15e-05
DYNLL2	1.15642	1.16e-05
AMZ1	-3.67913	1.17e-05
EIF2S3L	3.73801	1.17e-05
RYR2	6.40505	1.17e-05
FRMD4B	2.5311	1.18e-05
RLBP1	-3.25151	1.19e-05
PLA2G3	4.18917	1.2e-05
RPS6KA3	1.40221	1.2e-05
MMP24	3.14139	1.21e-05
ADAMTS5	6.41799	1.21e-05
MCAM	-1.27868	1.21e-05
PTPRM	1.42137	1.21e-05
HSD17B14	-1.8295	1.22e-05
LINC00261	6.91063	1.22e-05
SCN5A	5.44598	1.22e-05
TWIST1	5.49986	1.24e-05
NEB	-2.67889	1.25e-05
DISP1	2.25437	1.28e-05
SYT2	6.76481	1.29e-05
CTC-301O7.4	1.783	1.29e-05
FAHD1	-1.53832	1.3e-05
KIAA0040	4.78951	1.3e-05
HSD11B1L	-1.66636	1.31e-05
TCTN2	1.36648	1.31e-05
RP11-710C12.1	4.12173	1.33e-05
RRAGD	-1.04169	1.33e-05
SEC14L2	-1.82062	1.33e-05
SCNN1G	-4.23978	1.37e-05
ZNF385D	-2.46598	1.37e-05
CNTN5	6.4414	1.38e-05
PTGER4	6.38096	1.39e-05
TRABD2B	4.82132	1.4e-05
SCARB1	-1.91858	1.41e-05
KCNJ6	3.30604	1.42e-05
WSCD2	5.37059	1.42e-05
NTN4	4.49068	1.43e-05
ELK3	2.78625	1.44e-05
SLC45A1	2.42369	1.44e-05
DLEC1	2.43232	1.45e-05
EPHA10	5.20667	1.46e-05
PKP4	1.54752	1.46e-05
TRIB3	2.95067	1.46e-05
DIRC2	-1.2067	1.48e-05
GNPTG	-1.67956	1.49e-05
LINC00969	1.52489	1.49e-05
TBX15	5.08145	1.49e-05
AC083843.1	1.32606	1.51e-05
CABP1	4.83177	1.54e-05
CHGB	3.23907	1.55e-05
IL12A	-3.28092	1.55e-05
CEBPD	-2.90588	1.56e-05
MAP4K4	-1.0562	1.57e-05
RASL10A	-2.7802	1.58e-05
SOX1	-1.60179	1.58e-05
VPS18	-1.22476	1.59e-05
TACR3	5.41416	1.6e-05
LAPTM4B	-1.02914	1.6e-05
ENOX1	2.02842	1.61e-05
IRS4	6.30033	1.61e-05
PLCXD3	4.84055	1.61e-05
CTC-523E23.1	3.82149	1.62e-05
CTSO	-1.99975	1.62e-05
FMN1	2.97926	1.62e-05
GTF2F2	-1.01535	1.62e-05
RP11-168O16.1	5.86043	1.62e-05
ZFP90	1.39778	1.62e-05
GABRB2	4.89905	1.64e-05
MEGF11	-3.00737	1.64e-05
TMEM71	-2.58403	1.65e-05
SOBP	-1.56697	1.66e-05
TMEM133	-1.46119	1.66e-05
ULBP1	3.35697	1.66e-05
FHOD1	1.53858	1.67e-05
CNGB1	6.34488	1.68e-05
EMILIN2	3.06382	1.68e-05
AQP4-AS1	-4.05159	1.69e-05
MIR17HG	2.30909	1.71e-05
7SK	-5.31141	1.72e-05
PTPRF	1.61955	1.77e-05
TRIM60P18	-6.3628	1.78e-05
AC010980.2	6.32743	1.79e-05
DNAAF1	3.36254	1.79e-05
SYCP2L	3.06731	1.81e-05
PCAT7	6.25902	1.82e-05
FGF10	6.3578	1.83e-05
GYPC	1.77498	1.83e-05
LANCL3	5.67714	1.84e-05
[truncated: 3,389 more rows]

## Sheet: GO UP hiPSC-NSC vs hiPSC
GO analysis of up-regulated genes in hiPSC-NSC vs hiPSC by RNA-seq
Category	ID	Name	q-value Bonferroni
GO: Biological Process	GO:0120036	plasma membrane bounded cell projection organization	8.712e-30
GO: Biological Process	GO:0030030	cell projection organization	1.284e-29
GO: Biological Process	GO:0022008	neurogenesis	1.088e-28
GO: Biological Process	GO:0048699	generation of neurons	3.038e-28
GO: Biological Process	GO:0030182	neuron differentiation	6.91e-28
GO: Biological Process	GO:0099536	synaptic signaling	1.956e-27
GO: Biological Process	GO:0098916	anterograde trans-synaptic signaling	4.501e-27
GO: Biological Process	GO:0007268	chemical synaptic transmission	4.501e-27
GO: Biological Process	GO:0099537	trans-synaptic signaling	8.517e-27
GO: Biological Process	GO:0048666	neuron development	3.557e-25
GO: Biological Process	GO:0031175	neuron projection development	2.999e-21
GO: Biological Process	GO:0050804	modulation of chemical synaptic transmission	1.52e-16
GO: Biological Process	GO:0099177	regulation of trans-synaptic signaling	1.858e-16
GO: Biological Process	GO:0048812	neuron projection morphogenesis	3.102e-16
GO: Biological Process	GO:0048858	cell projection morphogenesis	1.177e-15
GO: Biological Process	GO:0120039	plasma membrane bounded cell projection morphogenesis	1.339e-15
GO: Biological Process	GO:0050808	synapse organization	4.784e-15
GO: Biological Process	GO:0032990	cell part morphogenesis	2.137e-14
GO: Biological Process	GO:0007610	behavior	1.279e-13
GO: Biological Process	GO:0007267	cell-cell signaling	5.764e-13
GO: Biological Process	GO:0048667	cell morphogenesis involved in neuron differentiation	1.826e-12
GO: Biological Process	GO:0000902	cell morphogenesis	2.403e-12
GO: Biological Process	GO:0007417	central nervous system development	1.071e-11
GO: Biological Process	GO:0032989	cellular component morphogenesis	2.216e-11
GO: Biological Process	GO:0034330	cell junction organization	4.101e-10
GO: Biological Process	GO:0061564	axon development	8.058e-10
GO: Biological Process	GO:0031344	regulation of cell projection organization	1.609e-09
GO: Biological Process	GO:0120035	regulation of plasma membrane bounded cell projection organization	1.692e-09
GO: Biological Process	GO:0042391	regulation of membrane potential	4.447e-09
GO: Biological Process	GO:0007409	axonogenesis	5.958e-09
GO: Biological Process	GO:0006836	neurotransmitter transport	1.037e-08
GO: Biological Process	GO:0010975	regulation of neuron projection development	1.485e-08
GO: Biological Process	GO:0000904	cell morphogenesis involved in differentiation	1.937e-08
GO: Biological Process	GO:0001505	regulation of neurotransmitter levels	3.125e-08
GO: Biological Process	GO:0099003	vesicle-mediated transport in synapse	4.313e-08
GO: Biological Process	GO:0061512	protein localization to cilium	1.18e-07
GO: Biological Process	GO:0099504	synaptic vesicle cycle	1.998e-07
GO: Biological Process	GO:0007416	synapse assembly	3.231e-07
GO: Biological Process	GO:0044782	cilium organization	6.623e-07
GO: Biological Process	GO:0042073	intraciliary transport	6.858e-07
GO: Biological Process	GO:0098840	protein transport along microtubule	7.751e-07
GO: Biological Process	GO:0099118	microtubule-based protein transport	7.751e-07
GO: Biological Process	GO:0097485	neuron projection guidance	8.892e-07
GO: Biological Process	GO:0010970	transport along microtubule	1.06e-06
GO: Biological Process	GO:0060271	cilium assembly	1.193e-06
GO: Biological Process	GO:0035082	axoneme assembly	1.193e-06
GO: Biological Process	GO:0097712	vesicle targeting, trans-Golgi to periciliary membrane compartment	1.193e-06
GO: Biological Process	GO:1905349	ciliary transition zone assembly	1.193e-06
GO: Biological Process	GO:0035735	intraciliary transport involved in cilium assembly	1.193e-06
GO: Biological Process	GO:0099111	microtubule-based transport	1.405e-06
GO: Biological Process	GO:0050890	cognition	1.551e-06
GO: Biological Process	GO:0007017	microtubule-based process	1.699e-06
GO: Biological Process	GO:0007411	axon guidance	2.078e-06
GO: Biological Process	GO:0007018	microtubule-based movement	2.499e-06
GO: Biological Process	GO:0035249	synaptic transmission, glutamatergic	2.522e-06
GO: Biological Process	GO:0000226	microtubule cytoskeleton organization	2.937e-06
GO: Biological Process	GO:0001578	microtubule bundle formation	3.011e-06
GO: Biological Process	GO:0099643	signal release from synapse	3.704e-06
GO: Biological Process	GO:0007269	neurotransmitter secretion	3.704e-06
GO: Biological Process	GO:0030705	cytoskeleton-dependent intracellular transport	4.071e-06
GO: Biological Process	GO:0120031	plasma membrane bounded cell projection assembly	5.11e-06
GO: Biological Process	GO:0030031	cell projection assembly	7.447e-06
GO: Biological Process	GO:0007155	cell adhesion	1.182e-05
GO: Biological Process	GO:0022610	biological adhesion	1.187e-05
GO: Biological Process	GO:0003407	neural retina development	1.378e-05
GO: Biological Process	GO:0050803	regulation of synapse structure or activity	1.959e-05
GO: Biological Process	GO:0098742	cell-cell adhesion via plasma-membrane adhesion molecules	2.265e-05
GO: Biological Process	GO:0007156	homophilic cell adhesion via plasma membrane adhesion molecules	2.519e-05
GO: Biological Process	GO:0007626	locomotory behavior	2.582e-05
GO: Biological Process	GO:0003341	cilium movement	3.233e-05
GO: Biological Process	GO:0007611	learning or memory	3.816e-05
GO: Biological Process	GO:0060322	head development	4.226e-05
GO: Biological Process	GO:0007420	brain development	4.942e-05
GO: Biological Process	GO:0050806	positive regulation of synaptic transmission	0.000222
GO: Biological Process	GO:0050807	regulation of synapse organization	0.00029
GO: Biological Process	GO:0051960	regulation of nervous system development	0.0003614
GO: Biological Process	GO:0048199	vesicle targeting, to, from or within Golgi	0.0004075
GO: Biological Process	GO:0007423	sensory organ development	0.0004628
GO: Biological Process	GO:0048167	regulation of synaptic plasticity	0.0005589
GO: Biological Process	GO:0051648	vesicle localization	0.0007462
GO: Biological Process	GO:0016079	synaptic vesicle exocytosis	0.0007506
GO: Biological Process	GO:0035637	multicellular organismal signaling	0.0007819
GO: Biological Process	GO:0051650	establishment of vesicle localization	0.0008312
GO: Biological Process	GO:0007612	learning	0.0009093
GO: Biological Process	GO:0006903	vesicle targeting	0.0009577
GO: Biological Process	GO:0043010	camera-type eye development	0.001183
GO: Biological Process	GO:0051588	regulation of neurotransmitter transport	0.001254
GO: Biological Process	GO:0051640	organelle localization	0.001826
GO: Biological Process	GO:0046928	regulation of neurotransmitter secretion	0.001844
GO: Biological Process	GO:0043269	regulation of ion transport	0.002823
GO: Biological Process	GO:0034329	cell junction assembly	0.004295
GO: Biological Process	GO:0016358	dendrite development	0.00464
GO: Biological Process	GO:0051962	positive regulation of nervous system development	0.00498
GO: Biological Process	GO:0007010	cytoskeleton organization	0.00525
GO: Biological Process	GO:0060078	regulation of postsynaptic membrane potential	0.005368
GO: Biological Process	GO:0001654	eye development	0.006839
GO: Biological Process	GO:0016339	calcium-dependent cell-cell adhesion via plasma membrane cell adhesion molecules	0.007849
GO: Biological Process	GO:0001508	action potential	0.00805
GO: Biological Process	GO:0030900	forebrain development	0.008804
GO: Biological Process	GO:0150063	visual system development	0.009979
GO: Biological Process	GO:0051656	establishment of organelle localization	0.0118
GO: Biological Process	GO:0031503	protein-containing complex localization	0.02031
GO: Biological Process	GO:0048880	sensory system development	0.02089
GO: Biological Process	GO:0006812	cation transport	0.02218
GO: Biological Process	GO:0001764	neuron migration	0.03478
Pathway	1268763	Neuronal System	3.746e-11
Pathway	1268766	Transmission across Chemical Synapses	4.321e-09
Pathway	M5889	Ensemble of genes encoding extracellular matrix and extracellular matrix-associated proteins	3.942e-05
Pathway	1339115	Cardiac conduction	6.455e-05
Pathway	M5884	Ensemble of genes encoding core extracellular matrix including ECM glycoproteins, collagens and proteoglycans	0.0003462
Pathway	M39880	Ciliopathies	0.0003888
Pathway	1268786	Neurotransmitter Receptor Binding And Downstream Transmission In The Postsynaptic Cell	0.01044
Pathway	213818	Glutamatergic synapse	0.0165
Pathway	M3008	Genes encoding structural ECM glycoproteins	0.04149
Pathway	1268774	GABA synthesis, release, reuptake and degradation	0.04181

## Sheet: GO DOWN hiPSC-NSC vs hiPSC
GO analysis of down-regulated genes in hiPSC-NSC vs hiPSC by RNA-seq
Category	ID	Name	q-value Bonferroni
GO: Biological Process	GO:0042254	ribosome biogenesis	7.72e-41
GO: Biological Process	GO:0022613	ribonucleoprotein complex biogenesis	5.984e-36
GO: Biological Process	GO:0006364	rRNA processing	1.37e-33
GO: Biological Process	GO:0034470	ncRNA processing	1.476e-31
GO: Biological Process	GO:0016072	rRNA metabolic process	2.1e-31
GO: Biological Process	GO:0034660	ncRNA metabolic process	2.616e-31
GO: Biological Process	GO:0071897	DNA biosynthetic process	3.945e-26
GO: Biological Process	GO:0006260	DNA replication	4.6e-23
GO: Biological Process	GO:0006261	DNA-dependent DNA replication	2.666e-22
GO: Biological Process	GO:0006259	DNA metabolic process	3.676e-18
GO: Biological Process	GO:0044786	cell cycle DNA replication	8.225e-15
GO: Biological Process	GO:0033260	nuclear DNA replication	3.636e-13
GO: Biological Process	GO:0000278	mitotic cell cycle	2.508e-12
GO: Biological Process	GO:0140014	mitotic nuclear division	2.508e-12
GO: Biological Process	GO:1903047	mitotic cell cycle process	2.508e-12
GO: Biological Process	GO:0000280	nuclear division	4.52e-12
GO: Biological Process	GO:0044770	cell cycle phase transition	1.179e-11
GO: Biological Process	GO:0044772	mitotic cell cycle phase transition	2.209e-11
GO: Biological Process	GO:0007049	cell cycle	4.787e-11
GO: Biological Process	GO:0048285	organelle fission	8.269e-11
GO: Biological Process	GO:0042274	ribosomal small subunit biogenesis	2.541e-10
GO: Biological Process	GO:0022402	cell cycle process	7.754e-10
GO: Biological Process	GO:0042273	ribosomal large subunit biogenesis	1.159e-09
GO: Biological Process	GO:0006396	RNA processing	5.044e-09
GO: Biological Process	GO:0006270	DNA replication initiation	5.44e-09
GO: Biological Process	GO:0000723	telomere maintenance	6.565e-09
GO: Biological Process	GO:0051276	chromosome organization	8.791e-09
GO: Biological Process	GO:0032200	telomere organization	1.42e-08
GO: Biological Process	GO:0000082	G1/S transition of mitotic cell cycle	1.445e-07
GO: Biological Process	GO:0030490	maturation of SSU-rRNA	2.362e-07
GO: Biological Process	GO:0044843	cell cycle G1/S phase transition	2.383e-07
GO: Biological Process	GO:0009790	embryo development	3.129e-07
GO: Biological Process	GO:0043933	protein-containing complex subunit organization	5.721e-07
GO: Biological Process	GO:0032201	telomere maintenance via semi-conservative replication	1.139e-06
GO: Biological Process	GO:0000724	double-strand break repair via homologous recombination	1.255e-06
GO: Biological Process	GO:0000725	recombinational repair	2.262e-06
GO: Biological Process	GO:0071824	protein-DNA complex subunit organization	5.363e-06
GO: Biological Process	GO:0065004	protein-DNA complex assembly	5.477e-06
GO: Biological Process	GO:0034502	protein localization to chromosome	7.753e-06
GO: Biological Process	GO:0009792	embryo development ending in birth or egg hatching	1.386e-05
GO: Biological Process	GO:0043009	chordate embryonic development	5.28e-05
GO: Biological Process	GO:0006974	cellular response to DNA damage stimulus	5.346e-05
GO: Biological Process	GO:0000462	maturation of SSU-rRNA from tricistronic rRNA transcript (SSU-rRNA, 5.8S rRNA, LSU-rRNA)	6.008e-05
GO: Biological Process	GO:0000075	cell cycle checkpoint signaling	9.34e-05
GO: Biological Process	GO:0065003	protein-containing complex assembly	9.547e-05
GO: Biological Process	GO:0006302	double-strand break repair	0.0001233
GO: Biological Process	GO:0007346	regulation of mitotic cell cycle	0.0001301
GO: Biological Process	GO:0000470	maturation of LSU-rRNA	0.0001311
GO: Biological Process	GO:0071103	DNA conformation change	0.0001398
GO: Biological Process	GO:0034622	cellular protein-containing complex assembly	0.0001488
GO: Biological Process	GO:0006281	DNA repair	0.0001771
GO: Biological Process	GO:0042255	ribosome assembly	0.0002026
GO: Biological Process	GO:0010557	positive regulation of macromolecule biosynthetic process	0.000241
GO: Biological Process	GO:0048729	tissue morphogenesis	0.0002471
GO: Biological Process	GO:0000460	maturation of 5.8S rRNA	0.0003318
GO: Biological Process	GO:0007093	mitotic cell cycle checkpoint signaling	0.0007631
GO: Biological Process	GO:0090592	DNA synthesis involved in DNA replication	0.0007879
GO: Biological Process	GO:0006271	DNA strand elongation involved in DNA replication	0.0007879
GO: Biological Process	GO:0051301	cell division	0.001167
GO: Biological Process	GO:0045935	positive regulation of nucleobase-containing compound metabolic process	0.001326
GO: Biological Process	GO:0051052	regulation of DNA metabolic process	0.00146
GO: Biological Process	GO:0000479	endonucleolytic cleavage of tricistronic rRNA transcript (SSU-rRNA, 5.8S rRNA, LSU-rRNA)	0.00177
GO: Biological Process	GO:0000478	endonucleolytic cleavage involved in rRNA processing	0.00177
GO: Biological Process	GO:0000469	cleavage involved in rRNA processing	0.001776
GO: Biological Process	GO:0031328	positive regulation of cellular biosynthetic process	0.001779
GO: Biological Process	GO:0022616	DNA strand elongation	0.002212
GO: Biological Process	GO:0009891	positive regulation of biosynthetic process	0.002259
GO: Biological Process	GO:0006310	DNA recombination	0.00239
GO: Biological Process	GO:0051726	regulation of cell cycle	0.002485
GO: Biological Process	GO:0031570	DNA integrity checkpoint signaling	0.004479
GO: Biological Process	GO:0006399	tRNA metabolic process	0.008856
GO: Biological Process	GO:0008284	positive regulation of cell population proliferation	0.01122
GO: Biological Process	GO:1990830	cellular response to leukemia inhibitory factor	0.01399
GO: Biological Process	GO:1990823	response to leukemia inhibitory factor	0.01784
GO: Biological Process	GO:0045930	negative regulation of mitotic cell cycle	0.01846
GO: Biological Process	GO:0033554	cellular response to stress	0.02744
GO: Biological Process	GO:0000466	maturation of 5.8S rRNA from tricistronic rRNA transcript (SSU-rRNA, 5.8S rRNA, LSU-rRNA)	0.02907
GO: Biological Process	GO:0048863	stem cell differentiation	0.03684
GO: Biological Process	GO:0034655	nucleobase-containing compound catabolic process	0.03983
GO: Biological Process	GO:1902969	mitotic DNA replication	0.04152
GO: Biological Process	GO:0006401	RNA catabolic process	0.04334
Pathway	1269741	Cell Cycle	3.743e-17
Pathway	1269784	DNA strand elongation	5.685e-15
Pathway	M39335	DNA Replication	1.858e-13
Pathway	83039	DNA replication	1.703e-12
Pathway	M16853	DNA replication	1.703e-12
Pathway	1269773	Activation of the pre-replicative complex	6.377e-12
Pathway	1269649	Gene Expression	8.591e-12
Pathway	1269777	S Phase	1.727e-11
Pathway	1269763	Cell Cycle, Mitotic	2.681e-11
Pathway	1383087	rRNA modification in the nucleus and cytosol	2.705e-11
Pathway	1383085	rRNA processing	3.241e-11
Pathway	1269768	G1/S Transition	3.608e-11
Pathway	1269875	DNA Replication	1.077e-10
Pathway	M39678	Retinoblastoma Gene in Cancer	1.797e-10
Pathway	1427846	rRNA processing in the nucleus and cytosol	2.191e-09
Pathway	1269779	Synthesis of DNA	4.526e-09
Pathway	1269764	Mitotic G1-G1/S phases	9.895e-09
Pathway	1269857	Extension of Telomeres	2.341e-08
Pathway	1269757	Activation of ATR in response to replication stress	3.176e-08
Pathway	1383086	Major pathway of rRNA processing in the nucleolus and cytosol	3.098e-07
Pathway	1269853	Chromosome Maintenance	3.962e-07
Pathway	1269859	Telomere C-strand (Lagging Strand) Synthesis	1.512e-06
Pathway	1269774	E2F mediated regulation of DNA replication	6.337e-06
Pathway	1269785	Unwinding of DNA	1.397e-05
Pathway	M39627	G1 to S cell cycle control	1.659e-05
Pathway	M66	Validated targets of C-MYC transcriptional activation	5.308e-05
Pathway	199378	Ribosome biogenesis in eukaryotes	5.594e-05
Pathway	1269831	M/G1 Transition	5.939e-05
Pathway	1269832	DNA Replication Pre-Initiation	5.939e-05
Pathway	169351	Validated targets of C-MYC transcriptional activation	0.0001171
Pathway	M39490	DNA IR-damage and cellular response via ATR	0.0001171
Pathway	M39336	Pyrimidine metabolism	0.0001467
Pathway	1269788	Lagging Strand Synthesis	0.0001471
Pathway	83054	Cell cycle	0.0001718
Pathway	82946	Pyrimidine metabolism	0.0001851
Pathway	M7963	Cell cycle	0.0002287
Pathway	1269742	Cell Cycle Checkpoints	0.0002412
Pathway	1269753	G2/M Checkpoints	0.0002746
Pathway	1269790	Removal of the Flap Intermediate	0.000899
Pathway	M39650	Cell Cycle	0.001579
Pathway	M5109	Pyrimidine metabolism	0.001804
Pathway	1309103	Homologous DNA Pairing and Strand Exchange	0.002667
Pathway	M39668	DNA Mismatch Repair	0.00336
Pathway	1269789	Processive synthesis on the lagging strand	0.004038
Pathway	1309095	DNA Double-Strand Break Repair	0.005147
Pathway	1309102	HDR through Homologous Recombination (HRR)	0.005196
Pathway	1269856	Telomere Maintenance	0.006119
Pathway	1269772	G1/S-Specific Transcription	0.006743
Pathway	1269731	Metabolism of non-coding RNA	0.007782
Pathway	1269732	snRNP Assembly	0.007782
Pathway	1270364	Resolution of AP sites via the multiple-nucleotide patch replacement pathway	0.008039
Pathway	1270366	PCNA-Dependent Long Patch Base Excision Repair	0.008096
Pathway	1309099	Homology Directed Repair	0.0109
Pathway	M46	ATR signaling pathway	0.01827
Pathway	1309104	Presynaptic phase of homologous DNA pairing and strand exchange	0.03119
Pathway	MAP00240_Pyrimidine_metabolism	MAP00240 Pyrimidine metabolism	0.03285
Pathway	1309088	tRNA processing	0.04158

## Sheet: GO TF UP hiPSC-NSC vs hiPSC
GO analysis of up-regulated TFs in hiPSC-NSC vs hiPSC by RNA-seq
Category	ID	Name	q-value Bonferroni
GO: Biological Process	GO:0045165	cell fate commitment	4.483e-19
GO: Biological Process	GO:0048699	generation of neurons	4.394e-15
GO: Biological Process	GO:0022008	neurogenesis	2.432e-14
GO: Biological Process	GO:0007417	central nervous system development	1.452e-13
GO: Biological Process	GO:0009887	animal organ morphogenesis	8.158e-09
GO: Biological Process	GO:0007423	sensory organ development	1.029e-08
GO: Biological Process	GO:0007420	brain development	1.551e-08
GO: Biological Process	GO:0021953	central nervous system neuron differentiation	4.975e-07
GO: Biological Process	GO:0001654	eye development	2.432e-06
GO: Biological Process	GO:0030900	forebrain development	2.725e-06
GO: Biological Process	GO:0007389	pattern specification process	9.494e-06
GO: Biological Process	GO:0035270	endocrine system development	2.239e-05
GO: Biological Process	GO:0031018	endocrine pancreas development	0.0001632
GO: Biological Process	GO:0021537	telencephalon development	0.0003869
GO: Biological Process	GO:0021543	pallium development	0.0008873
GO: Biological Process	GO:0060537	muscle tissue development	0.002575
GO: Biological Process	GO:0021781	glial cell fate commitment	0.002999
GO: Biological Process	GO:0048709	oligodendrocyte differentiation	0.004896
GO: Biological Process	GO:1905962	glutamatergic neuron differentiation	0.01893
GO: Biological Process	GO:0002067	glandular epithelial cell differentiation	0.02325
GO: Biological Process	GO:0061448	connective tissue development	0.029

## Sheet: GO TF DOWN hiPSC-NSC vs hiPSC
GO analysis of down-regulated TFs in hiPSC-NSC vs hiPSC by RNA-seq
Category	ID	Name	q-value Bonferroni
GO: Biological Process	GO:0051254	positive regulation of RNA metabolic process	7.253e-52
GO: Biological Process	GO:1903508	positive regulation of nucleic acid-templated transcription	9.055e-50
GO: Biological Process	GO:0009790	embryo development	1.738e-29
GO: Biological Process	GO:0003002	regionalization	4.675e-20
GO: Biological Process	GO:0048729	tissue morphogenesis	1.386e-16
GO: Biological Process	GO:0045165	cell fate commitment	1.555e-09
GO: Biological Process	GO:0001704	formation of primary germ layer	2.721e-09
GO: Biological Process	GO:0001705	ectoderm formation	2.721e-09
GO: Biological Process	GO:0001706	endoderm formation	2.721e-09
GO: Biological Process	GO:0001707	mesoderm formation	2.721e-09
GO: Biological Process	GO:0007369	gastrulation	2.721e-09
GO: Biological Process	GO:0035019	somatic stem cell population maintenance	5.812e-09
GO: Biological Process	GO:0035295	tube development	8.247e-09
GO: Biological Process	GO:0003007	heart morphogenesis	1.618e-08
GO: Biological Process	GO:0019827	stem cell population maintenance	9.883e-07
GO: Biological Process	GO:0055123	digestive system development	8.219e-06
GO: Biological Process	GO:0072359	circulatory system development	3.212e-05
GO: Biological Process	GO:0001501	skeletal system development	0.0001307
GO: Biological Process	GO:0060485	mesenchyme development	0.0008257
Pathway	M39546	Mesodermal Commitment Pathway	6.696e-11
Pathway	M39591	Endoderm Differentiation	8.363e-08
Pathway	1269650	Generic Transcription Pathway	1.987e-07
Pathway	M39579	Preimplantation Embryo	6.438e-07
Pathway	M39448	Neural Crest Differentiation	2.789e-05
Pathway	1270346	Transcriptional regulation of pluripotent stem cells	6.386e-05
Pathway	M39681	Cardiac Progenitor Differentiation	0.0001084
Pathway	1270347	POU5F1 (OCT4), SOX2, NANOG activate genes related to proliferation	0.001589
Pathway	1269649	Gene Expression	0.00526
Pathway	1269652	Nuclear Receptor transcription pathway	0.03988

## Sheet: GO UP hiPSC-NSC vshfNSC
GO analysis of up-regulated genes in hiPSC-NSC vs hfNSC by RNA-seq (Log2fold >1, adj-p <0.05)
Category (DEG_up)	ID	Name	q-value Bonferroni
GO: Biological Process	GO:0030182	neuron differentiation	1.555e-32
GO: Biological Process	GO:0022008	neurogenesis	9.762e-32
GO: Biological Process	GO:0048699	generation of neurons	2.046e-31
GO: Biological Process	GO:0007267	cell-cell signaling	3.581e-27
GO: Biological Process	GO:0009888	tissue development	2.09e-23
GO: Biological Process	GO:0009887	organ morphogenesis	7.084e-22
GO: Biological Process	GO:2000026	regulation of multicellular organismal development	3.515e-21
GO: Biological Process	GO:0048666	neuron development	5.703e-21
GO: Biological Process	GO:0030030	cell projection organization	8.954e-21
GO: Biological Process	GO:0007417	central nervous system development	9.077e-21
GO: Biological Process	GO:0000902	cell morphogenesis	1.282e-20
GO: Biological Process	GO:0000904	cell morphogenesis involved in differentiation	2.893e-20
GO: Biological Process	GO:0007268	synaptic transmission	3.182e-20
GO: Biological Process	GO:0032989	cellular component morphogenesis	6.371e-20
GO: Biological Process	GO:0040011	locomotion	5.107e-19
GO: Biological Process	GO:0051094	positive regulation of developmental process	7.051e-18
GO: Biological Process	GO:0007389	pattern specification process	9.831e-18
GO: Biological Process	GO:0051240	positive regulation of multicellular organismal process	3.941e-17
GO: Biological Process	GO:0003002	regionalization	2.574e-16
GO: Biological Process	GO:0051960	regulation of nervous system development	2.995e-16
GO: Biological Process	GO:0007420	brain development	3.969e-16
GO: Biological Process	GO:0031175	neuron projection development	9.053e-16
GO: Biological Process	GO:0060322	head development	1.131e-15
GO: Biological Process	GO:0048598	embryonic morphogenesis	1.283e-15
GO: Biological Process	GO:0001501	skeletal system development	1.318e-15
GO: Biological Process	GO:0072359	circulatory system development	1.587e-15
GO: Biological Process	GO:0072358	cardiovascular system development	1.587e-15
GO: Biological Process	GO:0048870	cell motility	3.415e-15
GO: Biological Process	GO:0051674	localization of cell	3.415e-15
GO: Biological Process	GO:0048646	anatomical structure formation involved in morphogenesis	5.077e-15
GO: Biological Process	GO:0016477	cell migration	9.221e-15
GO: Biological Process	GO:0060429	epithelium development	9.646e-15
GO: Biological Process	GO:0045595	regulation of cell differentiation	1.261e-14
GO: Biological Process	GO:0048858	cell projection morphogenesis	2.098e-14
GO: Biological Process	GO:0007423	sensory organ development	2.239e-14
GO: Biological Process	GO:0048812	neuron projection morphogenesis	4.154e-14
GO: Biological Process	GO:0007155	cell adhesion	6.906e-14
GO: Biological Process	GO:0048729	tissue morphogenesis	9.652e-14
GO: Biological Process	GO:0051270	regulation of cellular component movement	1.082e-13
GO: Biological Process	GO:0032990	cell part morphogenesis	1.806e-13
GO: Biological Process	GO:0060284	regulation of cell development	1.925e-13
GO: Biological Process	GO:0022610	biological adhesion	1.947e-13
GO: Biological Process	GO:0048667	cell morphogenesis involved in neuron differentiation	2.521e-13
GO: Biological Process	GO:0061564	axon development	2.762e-13
GO: Biological Process	GO:0007409	axonogenesis	4.429e-13
GO: Biological Process	GO:0009790	embryo development	8.704e-13
GO: Biological Process	GO:0048864	stem cell development	1.341e-12
GO: Biological Process	GO:0045597	positive regulation of cell differentiation	3.488e-12
GO: Biological Process	GO:0048762	mesenchymal cell differentiation	3.667e-12
GO: Biological Process	GO:0050767	regulation of neurogenesis	5.869e-12
GO: Biological Process	GO:0014031	mesenchymal cell development	1.434e-11
GO: Biological Process	GO:0030334	regulation of cell migration	3.148e-11
GO: Biological Process	GO:0060485	mesenchyme development	3.318e-11
GO: Biological Process	GO:0048863	stem cell differentiation	5.251e-11
GO: Biological Process	GO:0045664	regulation of neuron differentiation	6.663e-11
GO: Biological Process	GO:0040012	regulation of locomotion	7.512e-11
GO: Biological Process	GO:0051962	positive regulation of nervous system development	7.519e-11
GO: Biological Process	GO:2000145	regulation of cell motility	1.023e-10
GO: Biological Process	GO:0007610	behavior	1.304e-10
GO: Biological Process	GO:0007507	heart development	1.465e-10
GO: Biological Process	GO:0030900	forebrain development	1.959e-10
GO: Biological Process	GO:0022603	regulation of anatomical structure morphogenesis	6.419e-10
GO: Biological Process	GO:0009719	response to endogenous stimulus	1.865e-09
GO: Biological Process	GO:0010720	positive regulation of cell development	3.421e-09
GO: Biological Process	GO:0001654	eye development	3.432e-09
GO: Biological Process	GO:0006811	ion transport	4.236e-09
GO: Biological Process	GO:0090596	sensory organ morphogenesis	6.362e-09
GO: Biological Process	GO:0044708	single-organism behavior	7.075e-09
GO: Biological Process	GO:0014070	response to organic cyclic compound	8.886e-09
GO: Biological Process	GO:0048568	embryonic organ development	1.056e-08
GO: Biological Process	GO:0048562	embryonic organ morphogenesis	1.292e-08
GO: Biological Process	GO:0051216	cartilage development	1.809e-08
GO: Biological Process	GO:0044057	regulation of system process	2.602e-08
GO: Biological Process	GO:0035107	appendage morphogenesis	2.603e-08
GO: Biological Process	GO:0035108	limb morphogenesis	2.603e-08
GO: Biological Process	GO:0097485	neuron projection guidance	2.691e-08
GO: Biological Process	GO:0007411	axon guidance	2.691e-08
GO: Biological Process	GO:0001655	urogenital system development	2.763e-08
GO: Biological Process	GO:0030198	extracellular matrix organization	2.962e-08
GO: Biological Process	GO:0003007	heart morphogenesis	3.321e-08
GO: Biological Process	GO:0043062	extracellular structure organization	3.455e-08
GO: Biological Process	GO:0002009	morphogenesis of an epithelium	3.88e-08
GO: Biological Process	GO:0030335	positive regulation of cell migration	5.902e-08
GO: Biological Process	GO:0035295	tube development	6.682e-08
GO: Biological Process	GO:0048514	blood vessel morphogenesis	8.425e-08
GO: Biological Process	GO:0010817	regulation of hormone levels	9.226e-08
GO: Biological Process	GO:0051093	negative regulation of developmental process	9.8e-08
GO: Biological Process	GO:0023061	signal release	1e-07
GO: Biological Process	GO:2000147	positive regulation of cell motility	1.431e-07
GO: Biological Process	GO:0006935	chemotaxis	1.841e-07
GO: Biological Process	GO:0051272	positive regulation of cellular component movement	1.917e-07
GO: Biological Process	GO:0042330	taxis	2.228e-07
GO: Biological Process	GO:0060173	limb development	3.227e-07
GO: Biological Process	GO:0048736	appendage development	3.227e-07
GO: Biological Process	GO:0001568	blood vessel development	3.751e-07
GO: Biological Process	GO:0040017	positive regulation of locomotion	3.829e-07
GO: Biological Process	GO:0035637	multicellular organismal signaling	4.011e-07
GO: Biological Process	GO:0071495	cellular response to endogenous stimulus	5.264e-07
GO: Biological Process	GO:0001508	action potential	5.326e-07
GO: Biological Process	GO:0072001	renal system development	5.55e-07
GO: Biological Process	GO:0042391	regulation of membrane potential	5.612e-07
GO: Biological Process	GO:0050769	positive regulation of neurogenesis	7.467e-07
GO: Biological Process	GO:0023056	positive regulation of signaling	1.238e-06
GO: Biological Process	GO:0043010	camera-type eye development	1.287e-06
GO: Biological Process	GO:0010769	regulation of cell morphogenesis involved in differentiation	1.433e-06
GO: Biological Process	GO:0001944	vasculature development	1.45e-06
GO: Biological Process	GO:0010647	positive regulation of cell communication	1.691e-06
GO: Biological Process	GO:0002062	chondrocyte differentiation	1.724e-06
GO: Biological Process	GO:0061448	connective tissue development	2.229e-06
GO: Biological Process	GO:0008015	blood circulation	2.263e-06
GO: Biological Process	GO:0043583	ear development	2.331e-06
GO: Biological Process	GO:0043269	regulation of ion transport	2.496e-06
GO: Biological Process	GO:0009952	anterior/posterior pattern specification	2.694e-06
GO: Biological Process	GO:0003013	circulatory system process	2.893e-06
GO: Biological Process	GO:0001822	kidney development	3.043e-06
GO: Biological Process	GO:0098742	cell-cell adhesion via plasma-membrane adhesion molecules	3.045e-06
GO: Biological Process	GO:0030326	embryonic limb morphogenesis	3.509e-06
GO: Biological Process	GO:0035113	embryonic appendage morphogenesis	3.509e-06
GO: Biological Process	GO:0098609	cell-cell adhesion	3.602e-06
GO: Biological Process	GO:0046903	secretion	3.693e-06
GO: Biological Process	GO:0030001	metal ion transport	3.971e-06
GO: Biological Process	GO:0048839	inner ear development	4.254e-06
GO: Biological Process	GO:0030902	hindbrain development	4.654e-06
GO: Biological Process	GO:0042060	wound healing	4.727e-06
GO: Biological Process	GO:0045666	positive regulation of neuron differentiation	5.04e-06
GO: Biological Process	GO:0051049	regulation of transport	5.549e-06
GO: Biological Process	GO:0070848	response to growth factor	7.177e-06
GO: Biological Process	GO:0060070	canonical Wnt signaling pathway	7.376e-06
GO: Biological Process	GO:0055085	transmembrane transport	1.039e-05
GO: Biological Process	GO:0071363	cellular response to growth factor stimulus	1.081e-05
GO: Biological Process	GO:0090287	regulation of cellular response to growth factor stimulus	1.104e-05
GO: Biological Process	GO:0001667	ameboidal-type cell migration	1.11e-05
GO: Biological Process	GO:0071772	response to BMP	1.184e-05
GO: Biological Process	GO:0071773	cellular response to BMP stimulus	1.184e-05
GO: Biological Process	GO:0007626	locomotory behavior	1.34e-05
GO: Biological Process	GO:0045596	negative regulation of cell differentiation	1.513e-05
GO: Biological Process	GO:0048705	skeletal system morphogenesis	1.936e-05
GO: Biological Process	GO:0003206	cardiac chamber morphogenesis	2.272e-05
GO: Biological Process	GO:0006836	neurotransmitter transport	2.742e-05
GO: Biological Process	GO:0014032	neural crest cell development	2.826e-05
GO: Biological Process	GO:0055123	digestive system development	2.992e-05
GO: Biological Process	GO:0010975	regulation of neuron projection development	3.026e-05
GO: Biological Process	GO:0034330	cell junction organization	3.037e-05
GO: Biological Process	GO:0051241	negative regulation of multicellular organismal process	3.049e-05
GO: Biological Process	GO:0001525	angiogenesis	3.153e-05
GO: Biological Process	GO:0050804	modulation of synaptic transmission	3.862e-05
GO: Biological Process	GO:0051130	positive regulation of cellular component organization	4.024e-05
GO: Biological Process	GO:0090092	regulation of transmembrane receptor protein serine/threonine kinase signaling pathway	4.356e-05
GO: Biological Process	GO:0003205	cardiac chamber development	5.498e-05
GO: Biological Process	GO:0032940	secretion by cell	5.936e-05
GO: Biological Process	GO:0001101	response to acid chemical	5.992e-05
GO: Biological Process	GO:0034220	ion transmembrane transport	6.41e-05
GO: Biological Process	GO:0006812	cation transport	6.652e-05
GO: Biological Process	GO:0006820	anion transport	7.814e-05
GO: Biological Process	GO:0086065	cell communication involved in cardiac conduction	7.895e-05
GO: Biological Process	GO:0010721	negative regulation of cell development	7.907e-05
GO: Biological Process	GO:0007178	transmembrane receptor protein serine/threonine kinase signaling pathway	8.012e-05
GO: Biological Process	GO:0042476	odontogenesis	8.331e-05
GO: Biological Process	GO:0030855	epithelial cell differentiation	8.66e-05
GO: Biological Process	GO:0007517	muscle organ development	8.841e-05
GO: Biological Process	GO:0060537	muscle tissue development	9.898e-05
GO: Biological Process	GO:0014706	striated muscle tissue development	0.0001024
GO: Biological Process	GO:0045216	cell-cell junction organization	0.0001041
GO: Biological Process	GO:0048706	embryonic skeletal system development	0.0001067
GO: Biological Process	GO:0045165	cell fate commitment	0.0001091
GO: Biological Process	GO:0061061	muscle structure development	0.0001157
GO: Biological Process	GO:0007167	enzyme linked receptor protein signaling pathway	0.0001293
GO: Biological Process	GO:0021953	central nervous system neuron differentiation	0.0001503
GO: Biological Process	GO:0048592	eye morphogenesis	0.0001535
GO: Biological Process	GO:0007010	cytoskeleton organization	0.00016
GO: Biological Process	GO:0001837	epithelial to mesenchymal transition	0.0001665
GO: Biological Process	GO:0050768	negative regulation of neurogenesis	0.0001728
GO: Biological Process	GO:0022604	regulation of cell morphogenesis	0.0001842
GO: Biological Process	GO:0003012	muscle system process	0.0002276
GO: Biological Process	GO:0008544	epidermis development	0.0002322
GO: Biological Process	GO:0060348	bone development	0.0002373
GO: Biological Process	GO:0042127	regulation of cell proliferation	0.0002387
GO: Biological Process	GO:0001503	ossification	0.0002453
GO: Biological Process	GO:0021537	telencephalon development	0.000265
GO: Biological Process	GO:0009953	dorsal/ventral pattern formation	0.0002779
GO: Biological Process	GO:0003231	cardiac ventricle development	0.0002818
GO: Biological Process	GO:0035136	forelimb morphogenesis	0.000312
GO: Biological Process	GO:0048565	digestive tract development	0.0003212
GO: Biological Process	GO:0033993	response to lipid	0.0003437
GO: Biological Process	GO:0009914	hormone transport	0.0003657
GO: Biological Process	GO:0046879	hormone secretion	0.0003766
GO: Biological Process	GO:0060541	respiratory system development	0.000407
GO: Biological Process	GO:0014033	neural crest cell differentiation	0.0004075
GO: Biological Process	GO:0021675	nerve development	0.0004162
GO: Biological Process	GO:0050803	regulation of synapse structure or activity	0.0005255
GO: Biological Process	GO:0023057	negative regulation of signaling	0.0005878
GO: Biological Process	GO:0050673	epithelial cell proliferation	0.0006045
GO: Biological Process	GO:0030534	adult behavior	0.0006159
GO: Biological Process	GO:0001505	regulation of neurotransmitter levels	0.0006455
GO: Biological Process	GO:0021536	diencephalon development	0.0006641
GO: Biological Process	GO:0035239	tube morphogenesis	0.0006819
GO: Biological Process	GO:0060021	palate development	0.0008085
GO: Biological Process	GO:0048585	negative regulation of response to stimulus	0.0008649
GO: Biological Process	GO:0051271	negative regulation of cellular component movement	0.0009022
GO: Biological Process	GO:0030509	BMP signaling pathway	0.0009158
GO: Biological Process	GO:0034329	cell junction assembly	0.0009186
GO: Biological Process	GO:0060415	muscle tissue morphogenesis	0.0009372
GO: Biological Process	GO:0035115	embryonic forelimb morphogenesis	0.0009957
GO: Biological Process	GO:0031344	regulation of cell projection organization	0.001016
GO: Biological Process	GO:0007611	learning or memory	0.001046
GO: Biological Process	GO:0030029	actin filament-based process	0.001053
GO: Biological Process	GO:0007612	learning	0.001121
GO: Biological Process	GO:0016055	Wnt signaling pathway	0.001126
GO: Biological Process	GO:0006936	muscle contraction	0.001262
GO: Biological Process	GO:0034765	regulation of ion transmembrane transport	0.001344
GO: Biological Process	GO:0042471	ear morphogenesis	0.001387
GO: Biological Process	GO:0009967	positive regulation of signal transduction	0.001442
GO: Biological Process	GO:0050678	regulation of epithelial cell proliferation	0.001482
GO: Biological Process	GO:0050890	cognition	0.001485
GO: Biological Process	GO:0006939	smooth muscle contraction	0.00153
GO: Biological Process	GO:0007156	homophilic cell adhesion via plasma membrane adhesion molecules	0.001548
GO: Biological Process	GO:0051961	negative regulation of nervous system development	0.001702
GO: Biological Process	GO:0009611	response to wounding	0.001923
GO: Biological Process	GO:0006813	potassium ion transport	0.002073
GO: Biological Process	GO:0010648	negative regulation of cell communication	0.002159
GO: Biological Process	GO:0006468	protein phosphorylation	0.002218
GO: Biological Process	GO:0051480	regulation of cytosolic calcium ion concentration	0.00222
GO: Biological Process	GO:0060828	regulation of canonical Wnt signaling pathway	0.002292
GO: Biological Process	GO:0034762	regulation of transmembrane transport	0.002475
GO: Biological Process	GO:0042472	inner ear morphogenesis	0.00248
GO: Biological Process	GO:0090257	regulation of muscle system process	0.002509
GO: Biological Process	GO:1903522	regulation of blood circulation	0.002519
GO: Biological Process	GO:0045935	positive regulation of nucleobase-containing compound metabolic process	0.002966
GO: Biological Process	GO:0007613	memory	0.002992
GO: Biological Process	GO:0040007	growth	0.003495
GO: Biological Process	GO:0032526	response to retinoic acid	0.00373
GO: Biological Process	GO:0040013	negative regulation of locomotion	0.003773
GO: Biological Process	GO:0060562	epithelial tube morphogenesis	0.00383
GO: Biological Process	GO:0098655	cation transmembrane transport	0.003957
GO: Biological Process	GO:0048589	developmental growth	0.003957
GO: Biological Process	GO:0031589	cell-substrate adhesion	0.00412
GO: Biological Process	GO:0008284	positive regulation of cell proliferation	0.004251
GO: Biological Process	GO:0030278	regulation of ossification	0.004273
GO: Biological Process	GO:0030199	collagen fibril organization	0.004501
GO: Biological Process	GO:0050808	synapse organization	0.00474
GO: Biological Process	GO:0051963	regulation of synapse assembly	0.004894
GO: Biological Process	GO:0001755	neural crest cell migration	0.005333
GO: Biological Process	GO:0043279	response to alkaloid	0.005885
GO: Biological Process	GO:0098900	regulation of action potential	0.006876
GO: Biological Process	GO:0071229	cellular response to acid chemical	0.006967
GO: Biological Process	GO:0030324	lung development	0.007414
GO: Biological Process	GO:0045665	negative regulation of neuron differentiation	0.007633
GO: Biological Process	GO:0086019	cell-cell signaling involved in cardiac conduction	0.008004
GO: Biological Process	GO:0007270	neuron-neuron synaptic transmission	0.008019
GO: Biological Process	GO:0061458	reproductive system development	0.008248
GO: Biological Process	GO:0071300	cellular response to retinoic acid	0.008618
GO: Biological Process	GO:0006814	sodium ion transport	0.008618
GO: Biological Process	GO:0006865	amino acid transport	0.008831
GO: Biological Process	GO:0044236	multicellular organismal metabolic process	0.008873
GO: Biological Process	GO:0015672	monovalent inorganic cation transport	0.00907
GO: Biological Process	GO:0061337	cardiac conduction	0.009087
GO: Biological Process	GO:0072073	kidney epithelium development	0.009668
GO: Biological Process	GO:0031328	positive regulation of cellular biosynthetic process	0.009849
GO: Biological Process	GO:0048644	muscle organ morphogenesis	0.009984
GO: Biological Process	GO:0046883	regulation of hormone secretion	0.009987
GO: Biological Process	GO:0006937	regulation of muscle contraction	0.01017
GO: Biological Process	GO:0010634	positive regulation of epithelial cell migration	0.01034
GO: Biological Process	GO:0048608	reproductive structure development	0.01047
GO: Biological Process	GO:0072089	stem cell proliferation	0.01051
GO: Biological Process	GO:0055074	calcium ion homeostasis	0.01053
GO: Biological Process	GO:0045778	positive regulation of ossification	0.01065
GO: Biological Process	GO:0030501	positive regulation of bone mineralization	0.01072
GO: Biological Process	GO:0071804	cellular potassium ion transport	0.01078
GO: Biological Process	GO:0071805	potassium ion transmembrane transport	0.01078
GO: Biological Process	GO:0030111	regulation of Wnt signaling pathway	0.01126
GO: Biological Process	GO:0015711	organic anion transport	0.01146
GO: Biological Process	GO:0045937	positive regulation of phosphate metabolic process	0.01165
GO: Biological Process	GO:0010562	positive regulation of phosphorus metabolic process	0.01165
GO: Biological Process	GO:0010770	positive regulation of cell morphogenesis involved in differentiation	0.01201
GO: Biological Process	GO:0030036	actin cytoskeleton organization	0.0124
GO: Biological Process	GO:1903524	positive regulation of blood circulation	0.0125
GO: Biological Process	GO:0019220	regulation of phosphate metabolic process	0.01339
GO: Biological Process	GO:0030323	respiratory tube development	0.01342
GO: Biological Process	GO:0043588	skin development	0.01394
GO: Biological Process	GO:0009891	positive regulation of biosynthetic process	0.01439
GO: Biological Process	GO:0072507	divalent inorganic cation homeostasis	0.01605
GO: Biological Process	GO:0060389	pathway-restricted SMAD protein phosphorylation	0.01705
GO: Biological Process	GO:0045995	regulation of embryonic development	0.01707
GO: Biological Process	GO:0048738	cardiac muscle tissue development	0.01717
GO: Biological Process	GO:0051174	regulation of phosphorus metabolic process	0.01732
GO: Biological Process	GO:0090132	epithelium migration	0.01835
GO: Biological Process	GO:0003151	outflow tract morphogenesis	0.01889
GO: Biological Process	GO:0050878	regulation of body fluid levels	0.0195
GO: Biological Process	GO:0051173	positive regulation of nitrogen compound metabolic process	0.01962
GO: Biological Process	GO:0007269	neurotransmitter secretion	0.01995
GO: Biological Process	GO:0051046	regulation of secretion	0.02027
GO: Biological Process	GO:0030500	regulation of bone mineralization	0.02031
GO: Biological Process	GO:0097305	response to alcohol	0.02104
GO: Biological Process	GO:0007416	synapse assembly	0.02191
GO: Biological Process	GO:0086070	SA node cell to atrial cardiac muscle cell communication	0.02295
GO: Biological Process	GO:0086015	SA node cell action potential	0.02295
GO: Biological Process	GO:0086018	SA node cell to atrial cardiac muscle cell signalling	0.02295
GO: Biological Process	GO:0060047	heart contraction	0.02342
GO: Biological Process	GO:0035270	endocrine system development	0.02377
GO: Biological Process	GO:0086010	membrane depolarization during action potential	0.02443
GO: Biological Process	GO:0031076	embryonic camera-type eye development	0.02443
GO: Biological Process	GO:0021983	pituitary gland development	0.02443
GO: Biological Process	GO:0035282	segmentation	0.02605
GO: Biological Process	GO:0090100	positive regulation of transmembrane receptor protein serine/threonine kinase signaling pathway	0.02605
GO: Biological Process	GO:0044259	multicellular organismal macromolecule metabolic process	0.02617
GO: Biological Process	GO:0048732	gland development	0.02645
GO: Biological Process	GO:0032963	collagen metabolic process	0.02845
GO: Biological Process	GO:0061035	regulation of cartilage development	0.03093
GO: Biological Process	GO:0003015	heart process	0.03104
GO: Biological Process	GO:0008016	regulation of heart contraction	0.03131
GO: Biological Process	GO:0032330	regulation of chondrocyte differentiation	0.03216
GO: Biological Process	GO:0006874	cellular calcium ion homeostasis	0.03409
GO: Biological Process	GO:0010628	positive regulation of gene expression	0.03447
GO: Biological Process	GO:1901700	response to oxygen-containing compound	0.03519
GO: Biological Process	GO:2000027	regulation of organ morphogenesis	0.03651
GO: Biological Process	GO:0009792	embryo development ending in birth or egg hatching	0.03778
GO: Biological Process	GO:0070169	positive regulation of biomineral tissue development	0.03888
GO: Biological Process	GO:0051050	positive regulation of transport	0.03916
GO: Biological Process	GO:0007204	positive regulation of cytosolic calcium ion concentration	0.03917
GO: Biological Process	GO:0009913	epidermal cell differentiation	0.03946
GO: Biological Process	GO:0016331	morphogenesis of embryonic epithelium	0.03949
GO: Biological Process	GO:0072503	cellular divalent inorganic cation homeostasis	0.03972
GO: Biological Process	GO:0090130	tissue migration	0.0411
GO: Biological Process	GO:0010595	positive regulation of endothelial cell migration	0.04118
GO: Biological Process	GO:0003208	cardiac ventricle morphogenesis	0.04363
GO: Biological Process	GO:0086069	bundle of His cell to Purkinje myocyte communication	0.04501
GO: Biological Process	GO:0009968	negative regulation of signal transduction	0.04588
GO: Biological Process	GO:1903530	regulation of secretion by cell	0.04757
GO: Biological Process	GO:0050807	regulation of synapse organization	0.04879
GO: Biological Process	GO:0030155	regulation of cell adhesion	0.0491
Pathway	106513	Neuronal System	2.678e-11
Pathway	576262	Extracellular matrix organization	1.314e-08
Pathway	83068	ECM-receptor interaction	6.264e-08
Pathway	106516	Transmission across Chemical Synapses	4.22e-07
Pathway	83113	Basal cell carcinoma	7.256e-07
Pathway	P06587	Nicotine pharmacodynamics pathway	3.158e-06
Pathway	83053	Neuroactive ligand-receptor interaction	1.256e-05
Pathway	83092	Melanogenesis	3.561e-05
Pathway	83105	Pathways in cancer	5.349e-05
Pathway	749777	Hippo signaling pathway	5.608e-05
Pathway	106378	Class B/2 (Secretin family receptors)	6.999e-05
Pathway	137962	Wnt signaling network	0.0001514
Pathway	645288	Collagen formation	0.0001552
Pathway	172847	Protein digestion and absorption	0.0002058
Pathway	106534	Neurotransmitter Receptor Binding And Downstream Transmission In The Postsynaptic Cell	0.0001964
Pathway	645289	Collagen biosynthesis and modifying enzymes	0.0002238
Pathway	105697	NCAM1 interactions	0.0003836
Pathway	366221	Potassium Channels	0.000469
Pathway	P00027	Heterotrimeric G-protein signaling pathway-Gq alpha and Go alpha mediated pathway	0.0004491
Pathway	83067	Focal adhesion	0.0005803
Pathway	692234	PI3K-Akt signaling pathway	0.0005842
Pathway	119532	Cell-cell junction organization	0.0006095
Pathway	552665	Morphine addiction	0.0007797
Pathway	105688	Axon guidance	0.0008325
Pathway	117293	Arrhythmogenic right ventricular cardiomyopathy (ARVC)	0.0008898
Pathway	160966	Cell junction organization	0.0009829
Pathway	P00012	Cadherin signaling pathway	0.001222
Pathway	730306	Assembly of collagen fibrils and other multimeric structures	0.002343
Pathway	537443	Retrograde endocannabinoid signaling	0.002514
Pathway	P00019	Endothelin signaling pathway	0.00262
Pathway	83050	Calcium signaling pathway	0.002785
Pathway	83063	Hedgehog signaling pathway	0.003874
Pathway	106572	Transmembrane transport of small molecules	0.004213
Pathway	83061	Wnt signaling pathway	0.005141
Pathway	477129	Developmental Biology	0.005579
Pathway	187200	Nitric oxide stimulates guanylate cyclase	0.007913
Pathway	P00057	Wnt signaling pathway	0.007804
Pathway	83065	Axon guidance	0.01218
Pathway	83064	TGF-beta signaling pathway	0.01587
Pathway	782000	Proteoglycans in cancer	0.02035
Pathway	187198	Platelet homeostasis	0.02007
Pathway	P00004	Alzheimer disease-presenilin pathway	0.01986
Pathway	213818	Glutamatergic synapse	0.03462
Pathway	161003	L1CAM interactions	0.03434
Pathway	583255	Nicotine addiction	0.04116
Pathway	377263	GABAergic synapse	0.04554
GO: Biological Process	GO:0035094	response to nicotine
GO: Biological Process	GO:0032330	regulation of chondrocyte differentiation
GO: Biological Process	GO:0051899	membrane depolarization
GO: Biological Process	GO:0002790	peptide secretion
GO: Biological Process	GO:0030510	regulation of BMP signaling pathway
GO: Biological Process	GO:0060041	retina development in camera-type eye
GO: Biological Process	GO:0045995	regulation of embryonic development
GO: Biological Process	GO:0045667	regulation of osteoblast differentiation
GO: Biological Process	GO:1903532	positive regulation of secretion by cell
GO: Biological Process	GO:0040036	regulation of fibroblast growth factor receptor signaling pathway
GO: Biological Process	GO:0086091	regulation of heart rate by cardiac conduction
GO: Biological Process	GO:2000021	regulation of ion homeostasis
GO: Biological Process	GO:0010632	regulation of epithelial cell migration
GO: Biological Process	GO:0051937	catecholamine transport
GO: Biological Process	GO:0010595	positive regulation of endothelial cell migration
GO: Biological Process	GO:0042327	positive regulation of phosphorylation
GO: Biological Process	GO:0010628	positive regulation of gene expression
GO: Biological Process	GO:0021872	forebrain generation of neurons
GO: Biological Process	GO:0061035	regulation of cartilage development
GO: Biological Process	GO:0007010	cytoskeleton organization
GO: Biological Process	GO:0060393	regulation of pathway-restricted SMAD protein phosphorylation
GO: Biological Process	GO:0044093	positive regulation of molecular function
GO: Biological Process	GO:0090066	regulation of anatomical structure size
GO: Biological Process	GO:0003208	cardiac ventricle morphogenesis
GO: Biological Process	GO:0010243	response to organonitrogen compound
GO: Biological Process	GO:0045823	positive regulation of heart contraction
GO: Biological Process	GO:0043542	endothelial cell migration
GO: Biological Process	GO:0045893	positive regulation of transcription, DNA-templated
GO: Biological Process	GO:1903508	positive regulation of nucleic acid-templated transcription
GO: Biological Process	GO:0048754	branching morphogenesis of an epithelial tube
Pathway	M5889	Ensemble of genes encoding extracellular matrix and extracellular matrix-associated proteins
Pathway	M5884	Ensemble of genes encoding core extracellular matrix including ECM glycoproteins, collagens and proteoglycans
Pathway	1268763	Neuronal System
Pathway	M3008	Genes encoding structural ECM glycoproteins
Pathway	1270244	Extracellular matrix organization
Pathway	83113	Basal cell carcinoma
Pathway	1268766	Transmission across Chemical Synapses
Pathway	83053	Neuroactive ligand-receptor interaction
Pathway	83068	ECM-receptor interaction
Pathway	83105	Pathways in cancer
Pathway	M5885	Ensemble of genes encoding ECM-associated proteins including ECM-affilaited proteins, ECM regulators and secreted factors
Pathway	M3005	Genes encoding collagen proteins
Pathway	P00012	Cadherin signaling pathway
Pathway	172847	Protein digestion and absorption
Pathway	1470926	Collagen chain trimerization
Pathway	117293	Arrhythmogenic right ventricular cardiomyopathy (ARVC)
Pathway	137962	Wnt signaling network
Pathway	1269570	Class B/2 (Secretin family receptors)
Pathway	1026136	Signaling pathways regulating pluripotency of stem cells
Pathway	1268821	Potassium Channels
Pathway	P06587	Nicotine pharmacodynamics pathway
Pathway	1383054	Defective B3GALTL causes Peters-plus syndrome (PpS)
Pathway	83092	Melanogenesis
Pathway	1269010	Diseases of glycosylation
Pathway	83065	Axon guidance
Pathway	1270245	Collagen formation
Pathway	1268735	O-glycosylation of TSR domain-containing proteins
Pathway	1268786	Neurotransmitter Receptor Binding And Downstream Transmission In The Postsynaptic Cell
Pathway	749777	Hippo signaling pathway
Pathway	M5887	Genes encoding structural components of basement membranes
Pathway	83061	Wnt signaling pathway
Pathway	1270246	Collagen biosynthesis and modifying enzymes
Pathway	1269544	GPCR ligand binding
Pathway	1270313	NCAM1 interactions
Pathway	1270303	Axon guidance
Pathway	P00057	Wnt signaling pathway
Pathway	83050	Calcium signaling pathway
Pathway	83067	Focal adhesion
Pathway	1268734	O-linked glycosylation
Pathway	P00027	Heterotrimeric G-protein signaling pathway-Gq alpha and Go alpha mediated pathway
Pathway	PW:0000201	canonical Wnt signaling
Pathway	537443	Retrograde endocannabinoid signaling
Pathway	552665	Morphine addiction
Pathway	1270247	Assembly of collagen fibrils and other multimeric structures
Pathway	M5883	Genes encoding secreted soluble factors
Pathway	P00004	Alzheimer disease-presenilin pathway
Pathway	1270302	Developmental Biology
Pathway	83064	TGF-beta signaling pathway
Pathway	692234	PI3K-Akt signaling pathway
Pathway	SMP00375	Verapamil Pathway
Pathway	SMP00359	Diltiazem Pathway
Pathway	SMP00329	Mexiletine Pathway
Pathway	SMP00326	Fosphenytoin (Antiarrhythmic) Pathway
Pathway	SMP00325	Disopyramide Pathway
Pathway	SMP00332	Ibutilide Pathway
Pathway	SMP00328	Lidocaine (Antiarrhythmic) Pathway
Pathway	SMP00323	Quinidine Pathway
Pathway	SMP00331	Flecainide Pathway
Pathway	SMP00330	Tocainide Pathway
Pathway	SMP00324	Procainamide (Antiarrhythmic) Pathway
Pathway	SMP00327	Phenytoin (Antiarrhythmic) Pathway
Pathway	1435207	Breast cancer
Pathway	1269903	Transmembrane transport of small molecules
Pathway	M5493	Genes related to Wnt-mediated signal transduction
Pathway	1270232	Cell junction organization
Pathway	1383049	Diseases associated with O-glycosylation of proteins
Pathway	782000	Proteoglycans in cancer
Pathway	1270323	L1CAM interactions
Pathway	1269868	Muscle contraction
Pathway	583255	Nicotine addiction
Pathway	1017634	cAMP signaling pathway
Pathway	1270233	Cell-cell junction organization

## Sheet: GO DOWN hiPSC-NSC vshfNSC
GO analysis of down-regulated genes in hiPSC-NSC vs hfNSC by RNA-seq (Log2fold <-1, adj-p <0.05)
Category (DEG_down)	ID	Name	q-value Bonferroni
GO: Biological Process	GO:0022610	biological adhesion	4.138e-09
GO: Biological Process	GO:0007155	cell adhesion	8.557e-09
GO: Biological Process	GO:0044712	single-organism catabolic process	8.336e-08
GO: Biological Process	GO:0007268	synaptic transmission	1.33e-07
GO: Biological Process	GO:0055085	transmembrane transport	7.46e-07
GO: Biological Process	GO:0006811	ion transport	8.736e-07
GO: Biological Process	GO:0042063	gliogenesis	1.135e-06
GO: Biological Process	GO:0034220	ion transmembrane transport	2.611e-06
GO: Biological Process	GO:0044708	single-organism behavior	2.922e-06
GO: Biological Process	GO:0022008	neurogenesis	3.32e-06
GO: Biological Process	GO:0006665	sphingolipid metabolic process	3.8e-06
GO: Biological Process	GO:1901565	organonitrogen compound catabolic process	5.652e-06
GO: Biological Process	GO:0006952	defense response	3.129e-05
GO: Biological Process	GO:0050808	synapse organization	4.86e-05
GO: Biological Process	GO:0048699	generation of neurons	4.92e-05
GO: Biological Process	GO:0006629	lipid metabolic process	5.358e-05
GO: Biological Process	GO:0006643	membrane lipid metabolic process	9.14e-05
GO: Biological Process	GO:0030204	chondroitin sulfate metabolic process	0.0001017
GO: Biological Process	GO:0050767	regulation of neurogenesis	0.0001302
GO: Biological Process	GO:0051960	regulation of nervous system development	0.0001653
GO: Biological Process	GO:0007610	behavior	0.0001882
GO: Biological Process	GO:0098742	cell-cell adhesion via plasma-membrane adhesion molecules	0.0002015
GO: Biological Process	GO:0050654	chondroitin sulfate proteoglycan metabolic process	0.0002462
GO: Biological Process	GO:0007417	central nervous system development	0.0002472
GO: Biological Process	GO:0030198	extracellular matrix organization	0.0002801
GO: Biological Process	GO:0043062	extracellular structure organization	0.0003053
GO: Biological Process	GO:0060284	regulation of cell development	0.0004204
GO: Biological Process	GO:0010001	glial cell differentiation	0.0005088
GO: Biological Process	GO:0044282	small molecule catabolic process	0.0006454
GO: Biological Process	GO:0006812	cation transport	0.0006572
GO: Biological Process	GO:0007267	cell-cell signaling	0.0006886
GO: Biological Process	GO:0055080	cation homeostasis	0.0007162
GO: Biological Process	GO:0007156	homophilic cell adhesion via plasma membrane adhesion molecules	0.000794
GO: Biological Process	GO:0006687	glycosphingolipid metabolic process	0.0009577
GO: Biological Process	GO:0030182	neuron differentiation	0.001194
GO: Biological Process	GO:0098660	inorganic ion transmembrane transport	0.001427
GO: Biological Process	GO:0007416	synapse assembly	0.001467
GO: Biological Process	GO:1901700	response to oxygen-containing compound	0.001851
GO: Biological Process	GO:0006024	glycosaminoglycan biosynthetic process	0.002125
GO: Biological Process	GO:0098662	inorganic cation transmembrane transport	0.002327
GO: Biological Process	GO:0042391	regulation of membrane potential	0.002341
GO: Biological Process	GO:0030001	metal ion transport	0.002375
GO: Biological Process	GO:0006023	aminoglycan biosynthetic process	0.002516
GO: Biological Process	GO:0098609	cell-cell adhesion	0.002957
GO: Biological Process	GO:0045087	innate immune response	0.003592
GO: Biological Process	GO:0098771	inorganic ion homeostasis	0.003632
GO: Biological Process	GO:0044255	cellular lipid metabolic process	0.004052
GO: Biological Process	GO:0051962	positive regulation of nervous system development	0.004344
GO: Biological Process	GO:0044242	cellular lipid catabolic process	0.004358
GO: Biological Process	GO:0098655	cation transmembrane transport	0.006969
GO: Biological Process	GO:0097164	ammonium ion metabolic process	0.00753
GO: Biological Process	GO:0048666	neuron development	0.007853
GO: Biological Process	GO:0051241	negative regulation of multicellular organismal process	0.007955
GO: Biological Process	GO:0048878	chemical homeostasis	0.008098
GO: Biological Process	GO:0045664	regulation of neuron differentiation	0.00815
GO: Biological Process	GO:0016042	lipid catabolic process	0.008719
GO: Biological Process	GO:1901135	carbohydrate derivative metabolic process	0.009727
GO: Biological Process	GO:0046395	carboxylic acid catabolic process	0.009744
GO: Biological Process	GO:0016054	organic acid catabolic process	0.009744
GO: Biological Process	GO:0031344	regulation of cell projection organization	0.01166
GO: Biological Process	GO:0035235	ionotropic glutamate receptor signaling pathway	0.01251
GO: Biological Process	GO:1901575	organic substance catabolic process	0.01254
GO: Biological Process	GO:0060322	head development	0.0127
GO: Biological Process	GO:2000026	regulation of multicellular organismal development	0.01275
GO: Biological Process	GO:0009725	response to hormone	0.01324
GO: Biological Process	GO:0015672	monovalent inorganic cation transport	0.01436
GO: Biological Process	GO:0048771	tissue remodeling	0.01463
GO: Biological Process	GO:0050801	ion homeostasis	0.01466
GO: Biological Process	GO:0050650	chondroitin sulfate proteoglycan biosynthetic process	0.01532
GO: Biological Process	GO:1903509	liposaccharide metabolic process	0.01533
GO: Biological Process	GO:0050890	cognition	0.01554
GO: Biological Process	GO:0055067	monovalent inorganic cation homeostasis	0.01691
GO: Biological Process	GO:1902531	regulation of intracellular signal transduction	0.01772
GO: Biological Process	GO:0002483	antigen processing and presentation of endogenous peptide antigen	0.01821
GO: Biological Process	GO:0055065	metal ion homeostasis	0.02108
GO: Biological Process	GO:0010975	regulation of neuron projection development	0.02159
GO: Biological Process	GO:0031175	neuron projection development	0.02163
GO: Biological Process	GO:1903053	regulation of extracellular matrix organization	0.02198
GO: Biological Process	GO:1901615	organic hydroxy compound metabolic process	0.02456
GO: Biological Process	GO:0080171	lytic vacuole organization	0.02765
GO: Biological Process	GO:0007040	lysosome organization	0.02765
GO: Biological Process	GO:0045595	regulation of cell differentiation	0.02802
GO: Biological Process	GO:1901136	carbohydrate derivative catabolic process	0.02811
GO: Biological Process	GO:1903510	mucopolysaccharide metabolic process	0.0286
GO: Biological Process	GO:0060337	type I interferon signaling pathway	0.02984
GO: Biological Process	GO:0006664	glycolipid metabolic process	0.03509
GO: Biological Process	GO:0071357	cellular response to type I interferon	0.03582
GO: Biological Process	GO:0002480	antigen processing and presentation of exogenous peptide antigen via MHC class I, TAP-independent	0.03844
GO: Biological Process	GO:0006672	ceramide metabolic process	0.04286
GO: Biological Process	GO:0050769	positive regulation of neurogenesis	0.04335
GO: Biological Process	GO:0006022	aminoglycan metabolic process	0.04648
GO: Biological Process	GO:0006029	proteoglycan metabolic process	0.04753
GO: Biological Process	GO:0010720	positive regulation of cell development	0.04861
GO: Biological Process	GO:0030203	glycosaminoglycan metabolic process	0.04921
GO: Biological Process	GO:0051049	regulation of transport	0.04955
Pathway	99052	Lysosome	1.051e-10
Pathway	645308	Chondroitin sulfate/dermatan sulfate metabolism	8.427e-06
Pathway	119543	Sphingolipid metabolism	0.000124
Pathway	685544	MPS IV - Morquio syndrome B	0.0004382
Pathway	685547	MPS IX - Natowicz syndrome	0.0004382
Pathway	685538	MPS II - Hunter syndrome	0.0004382
Pathway	685545	MPS VI - Maroteaux-Lamy syndrome	0.0004382
Pathway	685536	Mucopolysaccharidoses	0.0004382
Pathway	645297	Glycosaminoglycan metabolism	0.0004382
Pathway	685539	MPS IIIA - Sanfilippo syndrome A	0.0004382
Pathway	685541	MPS IIIC - Sanfilippo syndrome C	0.0004382
Pathway	685540	MPS IIIB - Sanfilippo syndrome B	0.0004382
Pathway	685537	MPS I - Hurler syndrome	0.0004382
Pathway	685546	MPS VII - Sly syndrome	0.0004382
Pathway	685543	MPS IV - Morquio syndrome A	0.0004382
Pathway	685542	MPS IIID - Sanfilippo syndrome D	0.0004382
Pathway	106513	Neuronal System	0.002642
Pathway	153910	Phagosome	0.00299
Pathway	530751	Glycosphingolipid metabolism	0.003377
Pathway	106516	Transmission across Chemical Synapses	0.006936
Pathway	645309	Chondroitin sulfate biosynthesis	0.009434
Pathway	106572	Transmembrane transport of small molecules	0.01141
Pathway	161034	Unblocking of NMDA receptor, glutamate binding and activation	0.01355
Pathway	161033	Activation of NMDA receptor upon glutamate binding and postsynaptic events	0.02796
Pathway	645311	CS/DS degradation	0.03104
Pathway	366163	Antigen Presentation: Folding, assembly and peptide loading of class I MHC	0.03454
Pathway	477135	Metabolism	0.04535
Pathway	187106	Interferon gamma signaling	0.04567

## Sheet: GO NODEG NSC vs fNSC
GO analysis of NO DEG genes in hiPSC-NSC vs hfNSC by RNA-seq
Category (notDEG_All)	ID	Name	q-value Bonferroni
GO: Biological Process	GO:0006396	RNA processing	1.207e-52
GO: Biological Process	GO:0034660	ncRNA metabolic process	2.062e-44
GO: Biological Process	GO:0016071	mRNA metabolic process	2.158e-36
GO: Biological Process	GO:0000278	mitotic cell cycle	1.325e-31
GO: Biological Process	GO:0007049	cell cycle	5.339e-31
GO: Biological Process	GO:0033554	cellular response to stress	1.648e-29
GO: Biological Process	GO:1903047	mitotic cell cycle process	2.321e-28
GO: Biological Process	GO:0006974	cellular response to DNA damage stimulus	2.385e-27
GO: Biological Process	GO:0006397	mRNA processing	1.452e-26
GO: Biological Process	GO:0022402	cell cycle process	7.356e-26
GO: Biological Process	GO:0032446	protein modification by small protein conjugation	1.379e-25
GO: Biological Process	GO:0070647	protein modification by small protein conjugation or removal	5.268e-25
GO: Biological Process	GO:0044265	cellular macromolecule catabolic process	1.326e-24
GO: Biological Process	GO:0022613	ribonucleoprotein complex biogenesis	2.254e-23
GO: Biological Process	GO:0016567	protein ubiquitination	9.944e-23
GO: Biological Process	GO:0008380	RNA splicing	6.818e-22
GO: Biological Process	GO:0006281	DNA repair	3.637e-21
GO: Biological Process	GO:0006412	translation	5.007e-21
GO: Biological Process	GO:0043043	peptide biosynthetic process	6.825e-21
GO: Biological Process	GO:0044772	mitotic cell cycle phase transition	7.869e-20
GO: Biological Process	GO:0009057	macromolecule catabolic process	1.891e-19
GO: Biological Process	GO:0044770	cell cycle phase transition	8.098e-19
GO: Biological Process	GO:0007005	mitochondrion organization	1.564e-18
GO: Biological Process	GO:0043632	modification-dependent macromolecule catabolic process	3.163e-18
GO: Biological Process	GO:0043604	amide biosynthetic process	1.18e-17
GO: Biological Process	GO:0019941	modification-dependent protein catabolic process	3.288e-17
GO: Biological Process	GO:0006511	ubiquitin-dependent protein catabolic process	1.399e-16
GO: Biological Process	GO:0046907	intracellular transport	1.459e-16
GO: Biological Process	GO:0006259	DNA metabolic process	4.788e-16
GO: Biological Process	GO:0051276	chromosome organization	1.645e-15
GO: Biological Process	GO:0043161	proteasome-mediated ubiquitin-dependent protein catabolic process	3.241e-14
GO: Biological Process	GO:1902582	single-organism intracellular transport	5.43e-14
GO: Biological Process	GO:0070727	cellular macromolecule localization	7.897e-14
GO: Biological Process	GO:0044248	cellular catabolic process	9.73e-14
GO: Biological Process	GO:0010498	proteasomal protein catabolic process	1.15e-13
GO: Biological Process	GO:0051603	proteolysis involved in cellular protein catabolic process	1.499e-13
GO: Biological Process	GO:0010608	posttranscriptional regulation of gene expression	1.925e-13
GO: Biological Process	GO:0006518	peptide metabolic process	2.169e-13
GO: Biological Process	GO:0034613	cellular protein localization	2.491e-13
GO: Biological Process	GO:0044257	cellular protein catabolic process	3.495e-13
GO: Biological Process	GO:0044764	multi-organism cellular process	4.332e-13
GO: Biological Process	GO:0016032	viral process	6.62e-13
GO: Biological Process	GO:0051726	regulation of cell cycle	2.031e-12
GO: Biological Process	GO:0016482	cytoplasmic transport	2.235e-12
GO: Biological Process	GO:0033365	protein localization to organelle	1.82e-11
GO: Biological Process	GO:0007067	mitotic nuclear division	1.919e-11
GO: Biological Process	GO:0030163	protein catabolic process	1.651e-10
GO: Biological Process	GO:0006886	intracellular protein transport	3.06e-10
GO: Biological Process	GO:0007017	microtubule-based process	1.462e-09
GO: Biological Process	GO:0044419	interspecies interaction between organisms	1.654e-09
GO: Biological Process	GO:0044403	symbiosis, encompassing mutualism through parasitism	1.654e-09
GO: Biological Process	GO:0016568	chromatin modification	2.213e-09
GO: Biological Process	GO:0043603	cellular amide metabolic process	5.189e-09
GO: Biological Process	GO:0048285	organelle fission	8.263e-09
GO: Biological Process	GO:0000280	nuclear division	1.006e-08
GO: Biological Process	GO:0080135	regulation of cellular response to stress	1.209e-08
GO: Biological Process	GO:1901575	organic substance catabolic process	3.179e-08
GO: Biological Process	GO:1902580	single-organism cellular localization	9.859e-08
GO: Biological Process	GO:0007346	regulation of mitotic cell cycle	1.182e-07
GO: Biological Process	GO:1901566	organonitrogen compound biosynthetic process	2.344e-07
GO: Biological Process	GO:0006913	nucleocytoplasmic transport	7.007e-07
GO: Biological Process	GO:0051169	nuclear transport	8.182e-07
GO: Biological Process	GO:0072594	establishment of protein localization to organelle	9.046e-07
GO: Biological Process	GO:0006417	regulation of translation	1.498e-06
GO: Biological Process	GO:0051301	cell division	2.289e-06
GO: Biological Process	GO:0016570	histone modification	2.579e-06
GO: Biological Process	GO:0006260	DNA replication	4.032e-06
GO: Biological Process	GO:0034622	cellular macromolecular complex assembly	4.244e-06
GO: Biological Process	GO:0033043	regulation of organelle organization	4.917e-06
GO: Biological Process	GO:0018205	peptidyl-lysine modification	7.271e-06
GO: Biological Process	GO:0034470	ncRNA processing	2.599e-05
GO: Biological Process	GO:0009894	regulation of catabolic process	3.339e-05
GO: Biological Process	GO:0051656	establishment of organelle localization	3.537e-05
GO: Biological Process	GO:0065003	macromolecular complex assembly	4.132e-05
GO: Biological Process	GO:0034248	regulation of cellular amide metabolic process	4.162e-05
GO: Biological Process	GO:0022411	cellular component disassembly	4.509e-05
GO: Biological Process	GO:0034655	nucleobase-containing compound catabolic process	4.629e-05
GO: Biological Process	GO:0010564	regulation of cell cycle process	4.913e-05
GO: Biological Process	GO:0042176	regulation of protein catabolic process	7.955e-05
GO: Biological Process	GO:0044270	cellular nitrogen compound catabolic process	9.181e-05
GO: Biological Process	GO:0045786	negative regulation of cell cycle	0.0001178
GO: Biological Process	GO:0015031	protein transport	0.0001289
GO: Biological Process	GO:0031329	regulation of cellular catabolic process	0.000135
GO: Biological Process	GO:0006325	chromatin organization	0.0001393
GO: Biological Process	GO:0043687	post-translational protein modification	0.0001647
GO: Biological Process	GO:0016569	covalent chromatin modification	0.0001916
GO: Biological Process	GO:0032984	macromolecular complex disassembly	0.0002536
GO: Biological Process	GO:0032259	methylation	0.0003254
GO: Biological Process	GO:0006605	protein targeting	0.0003704
GO: Biological Process	GO:0051640	organelle localization	0.0004041
GO: Biological Process	GO:0046700	heterocycle catabolic process	0.000583
GO: Biological Process	GO:0019439	aromatic compound catabolic process	0.0006959
GO: Biological Process	GO:0071822	protein complex subunit organization	0.0007226
GO: Biological Process	GO:0044802	single-organism membrane organization	0.0009395
GO: Biological Process	GO:0000226	microtubule cytoskeleton organization	0.001027
GO: Biological Process	GO:0031400	negative regulation of protein modification process	0.002349
GO: Biological Process	GO:0051172	negative regulation of nitrogen compound metabolic process	0.002664
GO: Biological Process	GO:2000113	negative regulation of cellular macromolecule biosynthetic process	0.002753
GO: Biological Process	GO:0010629	negative regulation of gene expression	0.003724
GO: Biological Process	GO:0018193	peptidyl-amino acid modification	0.005032
GO: Biological Process	GO:0007264	small GTPase mediated signal transduction	0.007194
GO: Biological Process	GO:0051348	negative regulation of transferase activity	0.01061
GO: Biological Process	GO:0010558	negative regulation of macromolecule biosynthetic process	0.01115
GO: Biological Process	GO:0043241	protein complex disassembly	0.01418
GO: Biological Process	GO:0019058	viral life cycle	0.01648
GO: Biological Process	GO:0006352	DNA-templated transcription, initiation	0.02662
GO: Biological Process	GO:0016236	macroautophagy	0.0317
GO: Biological Process	GO:0070925	organelle assembly	0.03547
GO: Biological Process	GO:0009890	negative regulation of biosynthetic process	0.04029
GO: Biological Process	GO:0006914	autophagy	0.0432
GO: Biological Process	GO:1901361	organic cyclic compound catabolic process	0.04527
GO: Biological Process	GO:0031327	negative regulation of cellular biosynthetic process	0.04767
Pathway	105937	Gene Expression	1.344e-58
Pathway	105765	Cell Cycle, Mitotic	3.437e-34
Pathway	105938	Generic Transcription Pathway	1.142e-26
Pathway	530733	Cell Cycle	1.827e-26
Pathway	105812	M Phase	9.499e-18
Pathway	160950	Processing of Capped Intron-Containing Pre-mRNA	1.346e-15
Pathway	105782	S Phase	1.376e-15
Pathway	125136	Spliceosome	2.012e-15
Pathway	730317	Mitotic Metaphase and Anaphase	5.844e-14
Pathway	105818	Mitotic Anaphase	9.174e-14
Pathway	160941	Mitotic G1-G1/S phases	3.446e-13
Pathway	105983	HIV Infection	5.836e-13
Pathway	105952	mRNA Splicing - Major Pathway	7.398e-13
Pathway	105951	mRNA Splicing	7.398e-13
Pathway	106557	RNA Polymerase II Transcription	9.56e-13
Pathway	730318	Separation of Sister Chromatids	2.928e-12
Pathway	105769	G1/S Transition	3.175e-11
Pathway	105897	DNA Replication	1.039e-10
Pathway	83056	Ubiquitin mediated proteolysis	1.105e-10
Pathway	105984	HIV Life Cycle	1.271e-10
Pathway	105815	Mitotic Prometaphase	1.844e-10
Pathway	83054	Cell cycle	4.331e-10
Pathway	105739	Cell Cycle Checkpoints	4.331e-10
Pathway	105995	Late Phase of HIV Life Cycle	5.112e-10
Pathway	167325	Protein processing in endoplasmic reticulum	1.011e-09
Pathway	366162	Antigen processing: Ubiquitination & Proteasome degradation	1.316e-09
Pathway	105784	Synthesis of DNA	1.532e-09
Pathway	177876	RNA transport	3.467e-09
Pathway	730315	Resolution of Sister Chromatid Cohesion	1.396e-08
Pathway	105837	DNA Repair	1.482e-08
Pathway	105820	M/G1 Transition	2.635e-07
Pathway	105898	DNA Replication Pre-Initiation	2.635e-07
Pathway	160942	Mitotic G2-G2/M phases	2.863e-06
Pathway	83098	Parkinson's disease	4.464e-06
Pathway	105921	Respiratory electron transport, ATP synthesis by chemiosmotic coupling, and heat production by uncoupling proteins.	4.496e-06
Pathway	477137	The citric acid (TCA) cycle and respiratory electron transport	6.446e-06
Pathway	105801	G2/M Transition	6.464e-06
Pathway	82946	Pyrimidine metabolism	8.541e-06
Pathway	366161	Class I MHC mediated antigen processing & presentation	1.691e-05
Pathway	106230	Metabolism of proteins	1.983e-05
Pathway	83100	Huntington's disease	2.957e-05
Pathway	105899	Regulation of DNA replication	3.411e-05
Pathway	160962	Respiratory electron transport	4.537e-05
Pathway	105648	Apoptosis	0.0001266
Pathway	477135	Metabolism	0.0001981
Pathway	117291	RNA degradation	0.0002434
Pathway	105901	Removal of licensing factors from origins	0.0002434
Pathway	83036	Ribosome	0.0006155
Pathway	83097	Alzheimer's disease	0.0006367
Pathway	193328	mRNA surveillance pathway	0.0007579
Pathway	105786	Switching of origins to a post-replicative state	0.0009279
Pathway	105787	Orc1 removal from chromatin	0.0009279
Pathway	105826	Regulation of APC/C activators between G1/S and early anaphase	0.001083
Pathway	106010	Host Interactions of HIV factors	0.001134
Pathway	105829	Activation of APC/C and APC/C:Cdc20 mediated degradation of mitotic proteins	0.001626
Pathway	106263	Metabolism of nucleotides	0.001635
Pathway	187211	Regulation of mRNA Stability by Proteins that Bind AU-rich Elements	0.001673
Pathway	105825	APC/C-mediated degradation of cell cycle proteins	0.001675
Pathway	160944	Regulation of mitotic cell cycle	0.001675
Pathway	862188	Non-alcoholic fatty liver disease (NAFLD)	0.001863
Pathway	105831	APC/C:Cdc20 mediated degradation of mitotic proteins	0.002529
Pathway	585562	Epstein-Barr virus infection	0.002733
Pathway	105821	Assembly of the pre-replicative complex	0.006858
Pathway	199378	Ribosome biogenesis in eukaryotes	0.00787
Pathway	106510	Signaling by Wnt	0.01194
Pathway	105783	Cyclin A:Cdk2-associated events at S phase entry	0.0136
Pathway	106511	Degradation of beta-catenin by the destruction complex	0.01551
Pathway	106485	Signaling by NOTCH	0.01711
Pathway	82942	Oxidative phosphorylation	0.01755
Pathway	105808	Recruitment of mitotic centrosome proteins and complexes	0.01815
Pathway	105807	Centrosome maturation	0.01815
Pathway	105833	APC/C:Cdc20 mediated degradation of Securin	0.02495
Pathway	105835	APC/C:Cdh1 mediated degradation of Cdc20 and other APC/C:Cdh1 targeted proteins in late mitosis/early G1	0.02682
Pathway	105770	Cyclin E associated events during G1/S transition	0.0272
Pathway	P00049	Parkinson disease	0.03184
Pathway	105904	Unfolded Protein Response	0.04814

[truncated: 10 more sheets: DEG hiPSC-NSC vs GSC, DEG hfNSC vs GSC, GO UP hiPSC-NSC vs GSC, GO DOWN hiPSC-NSC vs GSC, GO UP hfNSC vs GSC, GO DOWN hfNSC vs GSC, DEG hiPSC-NSC vs LRG, DEG hiPSC-NSC vs MRG, GO UP hiPSC-NSC vs LRG, GO DOWN hiPSC-NSC vs LRG]
