# Supplementary material for: Human iPSC-derived neural stem cells displaying radial glia signature exhibit long-term safety in mice
Source: Nat Commun. 2024 Nov 1;15:9433. doi: 10.1038/s41467-024-53613-7 (PMC11530573; doi:10.1038/s41467-024-53613-7)
Supplement: Supplementary file 4 — Supplementary Data 2 [file 41467_2024_53613_MOESM4_ESM.zip › Supplementary Data 2.xlsx]

## Sheet: hiPSC PROM
Chromosome	Start	End
chr1	711506	716506
chr1	711650	716650
chr1	892189	897189
chr1	893467	898467
chr1	914997	919997
chr1	930931	935931
chr1	933052	938052
chr1	953003	958003
chr1	1049241	1054241
chr1	1147018	1152018
chr1	1164911	1169911
chr1	1165129	1170129
chr1	1184214	1184602
chr1	1179602	1184602
chr1	1206765	1211765
chr1	1208103	1213103
chr1	1241447	1246447
chr1	1242489	1247489
chr1	1257571	1262571
chr1	1257636	1262636
chr1	1264194	1269194
chr1	1282230	1287230
chr1	1294657	1299657
chr1	1311546	1313375
chr1	1308375	1313375
chr1	1332208	1337208
chr1	1332402	1337402
chr1	1338632	1343632
chr1	1340193	1345193
chr1	1341976	1346976
chr1	1353125	1358125
chr1	1354649	1359649
chr1	1359008	1364008
chr1	1367453	1372453
chr1	1367741	1372741
chr1	1404643	1409643
chr1	1445031	1450031
chr1	1473333	1478333
chr1	1507749	1512749
chr1	1507855	1512855
chr1	1512636	1512855
chr1	1507749	1512749
chr1	1507855	1512855
chr1	1512636	1517636
chr1	1548295	1553295
chr1	1548675	1553675
chr1	1587973	1592973
chr1	1588286	1593286
chr1	1621667	1626667
chr1	1674931	1679931
chr1	1709396	1714396
chr1	1819995	1824995
chr1	1820410	1825410
chr1	2118737	2123737
chr1	2141462	2146462
chr1	2141513	2146513
chr1	2141659	2146659
chr1	2143120	2148120
chr1	2157634	2162634
chr1	2255632	2260632
chr1	2256081	2261081
chr1	2304292	2309292
chr1	2307299	2312299
chr1	2320646	2325646
chr1	2320767	2325767
chr1	2342736	2347736
chr1	2354919	2359919
chr1	2459184	2460539
chr1	2455539	2460539
chr1	2459184	2464184
chr1	2455539	2460539
chr1	2475404	2480404
chr1	2484578	2489578
chr1	2485970	2490970
chr1	2515430	2515499
chr1	2515430	2520430
chr1	2561507	2566507
chr1	2561981	2566981
chr1	2715786	2720786
chr1	3047773	3052773
chr1	3224160	3229160
chr1	3368490	3373490
chr1	3525559	3530559
chr1	3539066	3544066
chr1	3538807	3543807
chr1	3661400	3666400
chr1	3710568	3715568
chr1	3771278	3776278
chr1	3771345	3776345
chr1	3814357	3819357
chr1	3814436	3819436
chr1	4712292	4717292
chr1	6049026	6054026
chr1	6050033	6055033
chr1	6293532	6298532
chr1	6293800	6298800
chr1	6301752	6306752
chr1	6318535	6323535
chr1	6451115	6456115
chr1	6451951	6456951
chr1	6612095	6617095
chr1	6612741	6617741
chr1	6637561	6642561
chr1	6671245	6676245
chr1	6672167	6677167
chr1	6682426	6687426
chr1	6759484	6764484
chr1	6842403	6847403
chr1	6842884	6847884
chr1	7828829	7833829
chr1	8083868	8088868
chr1	8084298	8089298
chr1	8482205	8487205
chr1	8875202	8880202
chr1	8935566	8940566
chr1	8936394	8941394
chr1	8936808	8941808
chr1	8941092	8941808
chr1	9292334	9297334
chr1	9350439	9355439
chr1	9597041	9602041
chr1	9646432	9651432
chr1	9882084	9887084
chr1	9967894	9972894
chr1	10000481	10005481
chr1	10000965	10005965
chr1	10000986	10005986
chr1	10004876	10005986
chr1	10090390	10095390
chr1	10268363	10273363
chr1	10456149	10461149
chr1	10487659	10492659
chr1	10487659	10492659
chr1	10488234	10493234
chr1	10530083	10534845
chr1	10530083	10535083
chr1	10696798	10701798
chr1	11039594	11044594
chr1	11069914	11074914
chr1	11117581	11122581
chr1	11157232	11162232
chr1	11157438	11162438
chr1	11320064	11325064
chr1	11330763	11335763
chr1	11536723	11541723
chr1	11749207	11754207
chr1	11749286	11754286
chr1	11793641	11798641
chr1	11863707	11868707
chr1	11864477	11869477
chr1	11965709	11970709
chr1	11967484	11972484
chr1	11983985	11988985
chr1	11991762	11996762
chr1	12037738	12042738
chr1	12077023	12082023
chr1	12081681	12082023
chr1	12074865	12079865
chr1	12135541	12140541
chr1	12138104	12143104
chr1	12287624	12292624
chr1	12675237	12680237
chr1	12676750	12681750
chr1	13907460	13912460
chr1	14024193	14025194
chr1	14024193	14029193
chr1	14922700	14927700
chr1	15571268	15576268
chr1	15733429	15738429
chr1	15733891	15738891
chr1	15850529	15855529
chr1	15850808	15855808
chr1	15909105	15914105
chr1	15941495	15943862
chr1	15941495	15946495
chr1	16008327	16013327
chr1	16008467	16013467
chr1	16007123	16012123
chr1	16060400	16065400
chr1	16060891	16065891
chr1	16080602	16085602
chr1	16171859	16176859
chr1	16172142	16177142
chr1	16300127	16305127
chr1	16312177	16317177
chr1	16313866	16318866
chr1	16342870	16347870
chr1	16343589	16348589
chr1	16483261	16485082
chr1	16479206	16484206
chr1	16480082	16485082
chr1	16676449	16681449
chr1	16676570	16681570
chr1	16693525	16698525
chr1	16764667	16766419
chr1	16764667	16769667
chr1	16823252	16828252
chr1	16838280	16843280
chr1	16838640	16843640
chr1	16941386	16942557
chr1	16937557	16942557
chr1	16968678	16973678
chr1	16969569	16974569
chr1	17044152	17049152
chr1	17213090	17218090
chr1	17213644	17218644
chr1	17219975	17224975
chr1	17228771	17233771
chr1	17302921	17307921
chr1	17304830	17309830
chr1	17378165	17383165
chr1	17632190	17637190
chr1	17730756	17735756
chr1	17763720	17768720
chr1	17863830	17868830
chr1	18804924	18809924
chr1	18955000	18960000
chr1	19226775	19231775
chr1	19245115	19250115
chr1	19280680	19285680
chr1	19534270	19539270
chr1	19534495	19539495
chr1	19575533	19580533
chr1	19575546	19580546
chr1	19636140	19641140
chr1	19636320	19641320
chr1	19809566	19814566
chr1	19920826	19925826
chr1	19920973	19925973
chr1	19920977	19925977
chr1	20138360	20143360
chr1	20139271	20144271
chr1	20206506	20211506
chr1	20510078	20515078
chr1	20510479	20515479
chr1	20810213	20815213
chr1	20832154	20837154
chr1	20985500	20990500
chr1	21111316	21116316
chr1	21500622	21505622
chr1	21500877	21505877
chr1	21590075	21595075
chr1	21669497	21674497
chr1	21833358	21838358
chr1	21910465	21915465
chr1	22107599	22112599
chr1	22232091	22237091
chr1	22261290	22266290
chr1	22348961	22353961
chr1	22349181	22354181
chr1	22376620	22381620
chr1	22775844	22780844
chr1	23034832	23039832
chr1	23343441	23344843
chr1	23343441	23348441
chr1	23412051	23417051
chr1	23668329	23673329
chr1	23692990	23697990
chr1	23693435	23698435
chr1	23694247	23699247
chr1	23855212	23860212
chr1	23883785	23888785
chr1	24015769	24020769
chr1	24067145	24072145
chr1	24102277	24107277
chr1	24102395	24107395
chr1	24114960	24119960
chr1	24124771	24129771
chr1	24283049	24288049
chr1	24283099	24288099
chr1	24304917	24309917
chr1	24511949	24516949
chr1	24645891	24648312
chr1	24645891	24650891
chr1	24740924	24744784
chr1	24739784	24744784
chr1	24826887	24831887
chr1	25069348	25074348
chr1	25285336	25290336
chr1	25289112	25294112
chr1	25347494	25352494
chr1	25556493	25561493
chr1	25571828	25576828
chr1	25591127	25596127
chr1	25661456	25666456
chr1	25661908	25666908
chr1	25662204	25667204
chr1	25664962	25669962
chr1	25754183	25759183
chr1	25754888	25759888
chr1	25941459	25946459
chr1	25983102	25988102
chr1	26124167	26129167
chr1	26142631	26147631
chr1	26143763	26148763
chr1	26144788	26149788
chr1	26183403	26188403
chr1	26183604	26188604
chr1	26201487	26206487
chr1	26230982	26235982
chr1	26235740	26235982
chr1	26230445	26235445
chr1	26322148	26327148
chr1	26435164	26440164
chr1	26483011	26488011
chr1	26493862	26498862
chr1	26495812	26500812
chr1	26558191	26563191
chr1	26603167	26608167
chr1	26672710	26677710
chr1	26678121	26683121
chr1	26734769	26739769
chr1	26756273	26761273
chr1	26796441	26801441
chr1	26853752	26858752
chr1	27018122	27023122
chr1	27020024	27025024
chr1	27111463	27116463
chr1	27150701	27155701
chr1	27187133	27192133
chr1	27214288	27219288
chr1	27224229	27229229
chr1	27224457	27229457
chr1	27284397	27289397
chr1	27317698	27322698
chr1	27336827	27341827
chr1	27558343	27563343
chr1	27558507	27563507
chr1	27646151	27651151
chr1	27649210	27651151
chr1	27649320	27651151
chr1	27666013	27671013
chr1	27690883	27695883
chr1	27716648	27718472
chr1	27716648	27721648
chr1	27814169	27819169
chr1	27849816	27854816
chr1	27928442	27933442
chr1	27959288	27964288
chr1	27986733	27991733
chr1	28049990	28054990
chr1	28097194	28102194
chr1	28097869	28102869
chr1	28154789	28159789
chr1	28158412	28159789
chr1	28238757	28243757
chr1	28259004	28264004
chr1	28283473	28288473
chr1	28284204	28289204
chr1	28412707	28417707
chr1	28517947	28522947
chr1	28560120	28565120
chr1	28557036	28562036
chr1	28583538	28588538
chr1	28653013	28658013
chr1	28693614	28698614
chr1	28829955	28834955
chr1	28829992	28834992
chr1	28832571	28837571
chr1	28841488	28846488
chr1	28877097	28882097
chr1	28902834	28907834
chr1	28906995	28911995
chr1	28916212	28921212
chr1	28967097	28972097
chr1	28967240	28972240
chr1	28972612	28977612
chr1	28992744	28997744
chr1	29060633	29065633
chr1	29447947	29452947
chr1	29505999	29510999
chr1	29577695	29582695
chr1	31294575	31299575
chr1	31379108	31384108
chr1	31536338	31541338
chr1	31709901	31714901
chr1	31767162	31772162
chr1	31767342	31772342
chr1	32038674	32043674
chr1	32039616	32044616
chr1	32107150	32112150
chr1	32107795	32112795
chr1	32107997	32112997
chr1	32221836	32226836
chr1	32252231	32257231
chr1	32407957	32412957
chr1	32476930	32481930
chr1	32535132	32540132
chr1	32536575	32541575
chr1	32571139	32576139
chr1	32642787	32647787
chr1	32669915	32674915
chr1	32672195	32674915
chr1	32668736	32673736
chr1	32685029	32690029
chr1	32685472	32690472
chr1	32704721	32709721
chr1	32714340	32715334
chr1	32714340	32719340
chr1	32755187	32760187
chr1	32799480	32804480
chr1	32813764	32818764
chr1	32814622	32819622
chr1	32857832	32862832
chr1	33002528	33007528
chr1	33114004	33119004
chr1	33114243	33119243
chr1	33204986	33209986
chr1	33279868	33284868
chr1	33281254	33286254
chr1	33335583	33340583
chr1	33436768	33441768
chr1	33719646	33724646
chr1	33724313	33724646
chr1	33799965	33800593
chr1	33799965	33804965
chr1	33813453	33818453
chr1	33935746	33940746
chr1	34628943	34633943
chr1	34629984	34634984
chr1	35322917	35327917
chr1	35448414	35453414
chr1	35448454	35453454
chr1	35494842	35499842
chr1	35495069	35500069
chr1	35656249	35661249
chr1	35659070	35664070
chr1	35732068	35732583
chr1	35732068	35737068
chr1	36020574	36025574
chr1	36021051	36026051
chr1	36104945	36109945
chr1	36169375	36174375
chr1	36182573	36187573
chr1	36233068	36238068
chr1	36271273	36276273
chr1	36393216	36398216
chr1	36393819	36398819
chr1	36551976	36552176
chr1	36551976	36556976
chr1	36612598	36617598
chr1	36618680	36623680
chr1	36687517	36692517
chr1	36786835	36791835
chr1	36787255	36792255
chr1	36848997	36853997
chr1	36865960	36870960
chr1	36860993	36865993
chr1	36913586	36918586
chr1	36927538	36932538
chr1	37937512	37942512
chr1	37937653	37942653
chr1	37977875	37982875
chr1	38017403	38022403
chr1	38019343	38024343
chr1	38020020	38024343
chr1	38059036	38064036
chr1	38155414	38160414
chr1	38155590	38160590
chr1	38270151	38275151
chr1	38271357	38276357
chr1	38322792	38327792
chr1	38323869	38328869
chr1	38410229	38415229
chr1	38454093	38459093
chr1	38454634	38459634
chr1	38472430	38473778
chr1	38468778	38473778
chr1	38938368	38943368
chr1	39322995	39327995
chr1	39323172	39328172
chr1	39404971	39409971
chr1	39454395	39459395
chr1	39489490	39494490
chr1	39669684	39674684
chr1	39873651	39878651
chr1	40021879	40026879
chr1	40039962	40044962
chr1	40344850	40349850
chr1	40346683	40351683
chr1	40365428	40365917
chr1	40365428	40370428
chr1	40503405	40508405
chr1	40560875	40565875
chr1	40624545	40629545
chr1	40721139	40726139
chr1	40721279	40726279
chr1	40726156	40726279
chr1	40913274	40918274
chr1	41128829	41133829
chr1	41154820	41155760
chr1	41154820	41159820
chr1	41155238	41160238
chr1	41325518	41330518
chr1	41327086	41332086
chr1	41442507	41447507
chr1	41705326	41710326
chr1	41705545	41710545
chr1	41947844	41952844
chr1	42799048	42804048
chr1	42801547	42804048
chr1	42919288	42924288
chr1	42919438	42924438
chr1	43121596	43126596
chr1	43141906	43146906
chr1	43145598	43150598
chr1	43145598	43146906
chr1	43145598	43150598
chr1	43230255	43235255
chr1	43230440	43235440
chr1	43280295	43285295
chr1	43280454	43285454
chr1	43309593	43314593
chr1	43309780	43314780
chr1	43422030	43427030
chr1	43422220	43427220
chr1	43635320	43640320
chr1	43821829	43826829
chr1	43822126	43827126
chr1	43831196	43836196
chr1	43852979	43853284
chr1	43852979	43857979
chr1	43853053	43858053
chr1	43917098	43922098
chr1	43917160	43922160
chr1	44113329	44118329
chr1	44171309	44176309
chr1	44168995	44173995
chr1	44409723	44414723
chr1	44410111	44415111
chr1	44437659	44442659
chr1	44442115	44447115
chr1	44433172	44438172
chr1	44499298	44499639
chr1	44494639	44499639
chr1	44818432	44823432
chr1	45137727	45142727
chr1	45137864	45142864
chr1	45194342	45199342
chr1	45202990	45207990
chr1	45238423	45243423
chr1	45238982	45243982
chr1	45239036	45244036
chr1	45239662	45244662
chr1	45241015	45246015
chr1	45241562	45246562
chr1	45243887	45246562
chr1	45263397	45268397
chr1	45270457	45275457
chr1	45271654	45276654
chr1	45283169	45288169
chr1	45449782	45454782
chr1	45451897	45456897
chr1	45455006	45456897
chr1	45474501	45479501
chr1	45475319	45480319
chr1	45769381	45774381
chr1	45790045	45795045
chr1	45802842	45807842
chr1	45803642	45808642
chr1	45954372	45959372
chr1	45986219	45991219
chr1	46013715	46018715
chr1	46047018	46052018
chr1	46087229	46092229
chr1	46150386	46155386
chr1	46151285	46156285
chr1	46213822	46218822
chr1	46597703	46602703
chr1	46710860	46715860
chr1	46766780	46771780
chr1	46766803	46771803
chr1	46803349	46808349
chr1	47129547	47134547
chr1	47132027	47137027
chr1	47182324	47187324
chr1	47642422	47647422
chr1	47642443	47647443
chr1	47777319	47782319
chr1	47796969	47801969
chr1	48460067	48465067
chr1	48692733	48697733
chr1	48935345	48940345
chr1	51423435	51428435
chr1	51423917	51428917
chr1	51698268	51699528
chr1	51698268	51703268
chr1	51699443	51704443
chr1	51792826	51797826
chr1	51981481	51986481
chr1	51982500	51987500
chr1	52341977	52346977
chr1	52453936	52458936
chr1	52458912	52458936
chr1	52496563	52501563
chr1	52496988	52501988
chr1	52519297	52524297
chr1	52519343	52524343
chr1	52605546	52610546
chr1	52816659	52821659
chr1	52829365	52834365
chr1	52831849	52834365
chr1	52867631	52872631
chr1	52867736	52872736
chr1	53016659	53021659
chr1	53017990	53022990
chr1	53065544	53070544
chr1	53161538	53166538
chr1	53189626	53194626
chr1	53548674	53553674
chr1	53577748	53582748
chr1	53659601	53664601
chr1	53683789	53688789
chr1	53683835	53688835
chr1	53701782	53706782
chr1	53701782	53706782
chr1	53767708	53772708
chr1	53791242	53796242
chr1	53791405	53796405
chr1	54302033	54307033
chr1	54304720	54307033
chr1	54409102	54414102
chr1	54409250	54414250
chr1	54516677	54521677
chr1	54516760	54521760
chr1	54517252	54522252
chr1	54663209	54668209
chr1	54663246	54668246
chr1	55005430	55010430
chr1	55178995	55183995
chr1	55227687	55232687
chr1	55350048	55355048
chr1	55350391	55355391
chr1	55350736	55355736
chr1	55443965	55448965
chr1	55678286	55683286
chr1	55681034	55686034
chr1	55685552	55686034
chr1	59009906	59014906
chr1	59009974	59014974
chr1	59040666	59045666
chr1	59163264	59168264
chr1	59247285	59252285
chr1	59248323	59253323
chr1	59519221	59524221
chr1	59519815	59524815
chr1	59759810	59764810
chr1	62188595	62193595
chr1	62205596	62210596
chr1	62205649	62210649
chr1	62658003	62658694
chr1	62658003	62663003
chr1	62899468	62904468
chr1	63151469	63156469
chr1	63151653	63156653
chr1	63247306	63252306
chr1	63786230	63791230
chr1	63787612	63792612
chr1	63830761	63835761
chr1	63986543	63991543
chr1	64056447	64061447
chr1	64056892	64061892
chr1	64237193	64242193
chr1	64933928	64938928
chr1	65208278	65213278
chr1	65530920	65535920
chr1	65610732	65615732
chr1	65883748	65888748
chr1	65883770	65888770
chr1	65883748	65883999
chr1	67388070	67393070
chr1	67388078	67393078
chr1	67517282	67522282
chr1	67893598	67898598
chr1	68148244	68153244
chr1	68295486	68300486
chr1	68296650	68301650
chr1	68696303	68701303
chr1	68960404	68965404
chr1	68959859	68964859
chr1	70668803	70673803
chr1	70668865	70673865
chr1	70684206	70689206
chr1	70817917	70822917
chr1	70817988	70822988
chr1	70874401	70879401
chr1	71544480	71549480
chr1	71544507	71549507
chr1	75196336	75201336
chr1	75196592	75201592
chr1	76187196	76192196
chr1	76187536	76192536
chr1	76252662	76256074
chr1	76249379	76254379
chr1	76250257	76255257
chr1	76251074	76256074
chr1	77330626	77335626
chr1	77682615	77687615
chr1	78146604	78151604
chr1	78223037	78228037
chr1	78242809	78243049
chr1	78242809	78247809
chr1	78243089	78248089
chr1	78351698	78356698
chr1	78352724	78357724
chr1	78442294	78447294
chr1	78442359	78447359
chr1	78442726	78447726
chr1	78467738	78472738
chr1	84462333	84467333
chr1	84541114	84546114
chr1	84541245	84546245
chr1	84761549	84766549
chr1	84942442	84947442
chr1	84969474	84974474
chr1	84969748	84974748
chr1	85037663	85042663
chr1	85153986	85158986
chr1	85356396	85361396
chr1	85511682	85516682
chr1	85664229	85669229
chr1	85722855	85727855
chr1	85727479	85727855
chr1	85739898	85744898
chr1	85740273	85745273
chr1	86041433	86046433
chr1	86041925	86046925
chr1	86043944	86048944
chr1	86171616	86176616
chr1	86859523	86864523
chr1	87167645	87172645
chr1	87167759	87172759
chr1	87377607	87382607
chr1	87377831	87382831
chr1	87398074	87403074
chr1	87791651	87796651
chr1	89147405	89152405
chr1	89148387	89153387
chr1	89355127	89360127
chr1	89456136	89461136
chr1	89456143	89461143
chr1	89987895	89992895
chr1	90095953	90100953
chr1	90096131	90101131
chr1	90096199	90101199
chr1	90095953	90097784
chr1	90283927	90288927
chr1	90284073	90289073
chr1	90457380	90462380
chr1	90458171	90463171
chr1	91485329	91490329
chr1	91486976	91491976
chr1	91867926	91872926
chr1	91963908	91968908
chr1	92493039	92498039
chr1	92543362	92543468
chr1	92543362	92548362
chr1	92762022	92767022
chr1	92762044	92767044
chr1	93295082	93300082
chr1	93424557	93429557
chr1	93542292	93547292
chr1	93642976	93647976
chr1	93643785	93648785
chr1	93808945	93813945
chr1	93809082	93814082
chr1	93911188	93916188
chr1	94309888	94314888
chr1	94310206	94315206
chr1	94310230	94315230
chr1	94342974	94347974
chr1	94372466	94377466
chr1	94881433	94886433
chr1	95004856	95009856
chr1	95087240	95092240
chr1	95390334	95395334
chr1	95390622	95395622
chr1	95580394	95585394
chr1	95580979	95585979
chr1	95583203	95588203
chr1	95697038	95702038
chr1	95697211	95702211
chr1	97184721	97189721
chr1	100313140	100318140
chr1	100432845	100437845
chr1	100432920	100437920
chr1	100501153	100506153
chr1	100596011	100601011
chr1	100596206	100601206
chr1	100712890	100717890
chr1	100712146	100717146
chr1	100729176	100734176
chr1	100729263	100734263
chr1	101357984	101362984
chr1	101359054	101364054
chr1	101359132	101364132
chr1	101488934	101493934
chr1	101489144	101494144
chr1	104063684	104068684
chr1	104065605	104070605
chr1	104065813	104070813
chr1	107596767	107601767
chr1	108740971	108745971
chr1	108740048	108745048
chr1	109201648	109206648
chr1	109232445	109237445
chr1	109286796	109291796
chr1	109415472	109420472
chr1	109503606	109508606
chr1	109503611	109508611
chr1	109616124	109621124
chr1	109629925	109634925
chr1	109630980	109635980
chr1	109644888	109645315
chr1	109640315	109645315
chr1	109754040	109759040
chr1	109823308	109828308
chr1	109938073	109943073
chr1	109966562	109971562
chr1	110023601	110028601
chr1	110049860	110054860
chr1	110088733	110093733
chr1	110088733	110088959
chr1	110170427	110175427
chr1	110304149	110309149
chr1	110524808	110529808
chr1	110878628	110883628
chr1	110879293	110884293
chr1	110948064	110953064
chr1	111503424	111508424
chr1	111504201	111509201
chr1	111679749	111684749
chr1	111680338	111685338
chr1	111886410	111891410
chr1	111907531	111912531
chr1	111986920	111991920
chr1	111988986	111993986
chr1	111989498	111994498
chr1	112279963	112284963
chr1	112295946	112300946
chr1	112295367	112300367
chr1	112936303	112941303
chr1	113159295	113164295
chr1	113160947	113165947
chr1	113213263	113218263
chr1	113247556	113252556
chr1	113251555	113252556
chr1	113390150	113395150
chr1	113390765	113395765
chr1	113496537	113501537
chr1	113497135	113502135
chr1	113613227	113618227
chr1	113613331	113618331
chr1	113930871	113935871
chr1	114299611	114304611
chr1	114352501	114357501
chr1	114352598	114357598
chr1	114445263	114450263
chr1	114445323	114450323
chr1	114469314	114474314
chr1	114469614	114474614
chr1	114519563	114524563
chr1	114694041	114699041
chr1	115051281	115056281
chr1	115121760	115126760
chr1	115257015	115262015
chr1	115298797	115303797
chr1	115320806	115325806
chr1	115629621	115634621
chr1	116182074	116187074
chr1	116912790	116917790
chr1	116958744	116958991
chr1	116958744	116963744
chr1	117018964	117023964
chr1	117111161	117116161
chr1	117449653	117450272
chr1	117449653	117454653
chr1	117450179	117455179
chr1	117599612	117604612
chr1	117600425	117605425
chr1	117662709	117667709
chr1	117905595	117910595
chr1	117907571	117912571
chr1	118469753	118474753
chr1	118469843	118474843
chr1	119680519	119685519
chr1	119680794	119685794
chr1	120187896	120192896
chr1	120609740	120614740
chr1	121136114	121141114
chr1	121138166	121143166
chr1	121258127	121263127
chr1	121258643	121263643
chr1	143742917	143747917
chr1	144531538	144536538
chr1	145093720	145098720
chr1	145206619	145211619
chr1	145206645	145211645
chr1	145379934	145384934
chr1	145380257	145385257
chr1	145505098	145510098
chr1	145506003	145511003
chr1	145572733	145577733
chr1	145586939	145591939
chr1	145608525	145613525
chr1	145608536	145613536
chr1	145824603	145829603
chr1	145824705	145829705
chr1	146552627	146553795
chr1	146552627	146557627
chr1	146641629	146646629
chr1	146641850	146646850
chr1	146642265	146647265
chr1	146644681	146647265
chr1	146647192	146647265
chr1	146711791	146716791
chr1	146712200	146717200
chr1	147010682	147015682
chr1	147733251	147738251
chr1	147804386	147809386
chr1	147804386	147804896
chr1	147991646	147996646
chr1	148238965	148243965
chr1	148553479	148558479
chr1	149221721	149226721
chr1	149810265	149815265
chr1	149818091	149823091
chr1	149819839	149824839
chr1	149820143	149825143
chr1	149821681	149826681
chr1	149811978	149816978
chr1	149812108	149817108
chr1	149814883	149819883
chr1	149855732	149860732
chr1	149856025	149861025
chr1	149856940	149861940
chr1	149856966	149861966
chr1	149886934	149891934
chr1	149897736	149902736
chr1	149906291	149911291
chr1	149980125	149985125
chr1	150036869	150041869
chr1	150118873	150123873
chr1	150206004	150211004
chr1	150206815	150211815
chr1	150227054	150232054
chr1	150227181	150232181
chr1	150231593	150232181
chr1	150227054	150232054
chr1	150227181	150232181
chr1	150231593	150236593
chr1	150238100	150243100
chr1	150239480	150244480
chr1	150252453	150257453
chr1	150263789	150268789
chr1	150291425	150296425
chr1	150333067	150338067
chr1	150457387	150462387
chr1	150485733	150490733
chr1	150531469	150532700
chr1	150531469	150536469
chr1	150536836	150541836
chr1	150539245	150544245
chr1	150549566	150554566
chr1	150599588	150604588
chr1	150851659	150851744
chr1	150846744	150851744
chr1	150896239	150901239
chr1	150943099	150948099
chr1	150944979	150949979
chr1	150951993	150956993
chr1	150978351	150983351
chr1	150978396	150983396
chr1	151017716	151022716
chr1	151027734	151032734
chr1	151040301	151045301
chr1	151040554	151045554
chr1	151135924	151140924
chr1	151167925	151170297
chr1	151167925	151172925
chr1	151224679	151229679
chr1	151251594	151256594
chr1	151251905	151256905
chr1	151297691	151302691
chr1	151297925	151302925
chr1	151316943	151321943
chr1	151317333	151322333
chr1	151342709	151347709
chr1	151369510	151374510
chr1	151429441	151434441
chr1	151480486	151485486
chr1	151510281	151515281
chr1	151510492	151515492
chr1	151515772	151520772
chr1	151582041	151587041
chr1	151583339	151588339
chr1	151671002	151676002
chr1	151680409	151685409
chr1	151680409	151685409
chr1	151686790	151691790
chr1	151732945	151737945
chr1	151733540	151738540
chr1	151735685	151740685
chr1	151736976	151740685
chr1	151739477	151740685
chr1	151810533	151815533
chr1	151811813	151816813
chr1	151811853	151816853
chr1	151964366	151969366
chr1	151964507	151969507
chr1	152017883	152022883
chr1	153366747	153371747
chr1	153503579	153508579
chr1	153506220	153511220
chr1	153537866	153542866
chr1	153586962	153588121
chr1	153583121	153588121
chr1	153597902	153602902
chr1	153604025	153609025
chr1	153604068	153609068
chr1	153604316	153609316
chr1	153604373	153609373
chr1	153628630	153633630
chr1	153641024	153646024
chr1	153696329	153701329
chr1	153698043	153703043
chr1	153744330	153749330
chr1	153755797	153760797
chr1	153765149	153770149
chr1	153892951	153897951
chr1	153916672	153921672
chr1	153928601	153933601
chr1	153936492	153941492
chr1	153937510	153942510
chr1	153937688	153942688
chr1	153947664	153952664
chr1	153947719	153952719
chr1	153960735	153965735
chr1	153965608	153965735
chr1	153956334	153961334
chr1	154125092	154130092
chr1	154190155	154195155
chr1	154190604	154195604
chr1	154242487	154247487
chr1	154295529	154296066
chr1	154295529	154300529
chr1	154523585	154528585
chr1	154529004	154534004
chr1	154597975	154602975
chr1	154906967	154911967
chr1	154907346	154912346
chr1	154926099	154931099
chr1	154931801	154936801
chr1	154933829	154938829
chr1	154944371	154949371
chr1	154944629	154949629
chr1	154945669	154950669
chr1	154953314	154958314
chr1	154963562	154968562
chr1	154972627	154977627
chr1	155003757	155008757
chr1	155003800	155008800
chr1	155020542	155021094
chr1	155020542	155025542
chr1	155033707	155038707
chr1	155033724	155038724
chr1	155033724	155038724
chr1	155105320	155110320
chr1	155110571	155115571
chr1	155113247	155115571
chr1	155143373	155148373
chr1	155143451	155148451
chr1	155157248	155162248
chr1	155160207	155165207
chr1	155162468	155167468
chr1	155164159	155169159
chr1	155175990	155180990
chr1	155176342	155181342
chr1	155181110	155181342
chr1	155194714	155199714
chr1	155198266	155199714
chr1	155211990	155216990
chr1	155222774	155227774
chr1	155229721	155234721
chr1	155276039	155281039
chr1	155291467	155293187
chr1	155291467	155296467
chr1	155533597	155535098
chr1	155529321	155534321
chr1	155530098	155535098
chr1	155655251	155660251
chr1	155656291	155661291
chr1	155826691	155831691
chr1	155826800	155831800
chr1	155878695	155883695
chr1	155901691	155906691
chr1	155908980	155913980
chr1	155946090	155951090
chr1	155988250	155993250
chr1	156021085	156026085
chr1	156022043	156027043
chr1	156028451	156033451
chr1	156044664	156049664
chr1	156049289	156054289
chr1	156049864	156054864
chr1	156159494	156164494
chr1	156161380	156166380
chr1	156180273	156185273
chr1	156180284	156185284
chr1	156209253	156214253
chr1	156215381	156220381
chr1	156250120	156255120
chr1	156250226	156255226
chr1	156262963	156267963
chr1	156266928	156267963
chr1	156304605	156309605
chr1	156423869	156428869
chr1	156468120	156473120
chr1	156539896	156544896
chr1	156559054	156560247
chr1	156559054	156564054
chr1	156568788	156573788
chr1	156628716	156633716
chr1	156644689	156649689
chr1	156659289	156664289
chr1	156673108	156678108
chr1	156695734	156700734
chr1	156696091	156701091
chr1	156708882	156713882
chr1	156717902	156722902
chr1	156734217	156739217
chr1	156860990	156865990
chr1	157012662	157017662
chr1	157105766	157110766
chr1	157960563	157965563
chr1	157992840	157997840
chr1	158967258	158972258
chr1	159748222	159753222
chr1	159867369	159872369
chr1	159867453	159872453
chr1	159893022	159898022
chr1	159912886	159917886
chr1	160066233	160071233
chr1	160083049	160088049
chr1	160172627	160177627
chr1	160172667	160177667
chr1	160176159	160177667
chr1	160229034	160234034
chr1	160252420	160257420
chr1	160252420	160257420
chr1	160253638	160258638
chr1	160310562	160315562
chr1	160310690	160315690
chr1	160367876	160372876
chr1	160922089	160927089
chr1	160988638	160993638
chr1	161006252	161011252
chr1	161006280	161011280
chr1	161006252	161007124
chr1	161013267	161018267
chr1	161065651	161070651
chr1	161085376	161090376
chr1	161085401	161090401
chr1	161099978	161104978
chr1	161120066	161125066
chr1	161126639	161131639
chr1	161126740	161131740
chr1	161133700	161138700
chr1	161144787	161149787
chr1	161166346	161169394
chr1	161166346	161171346
chr1	161281547	161282262
chr1	161281547	161286547
chr1	161368579	161373579
chr1	161373358	161373579
chr1	161717048	161722048
chr1	161733517	161738517
chr1	161733584	161738584
chr1	162332697	162337697
chr1	162334198	162339198
chr1	162464541	162469541
chr1	162528598	162533598
chr1	162528823	162533823
chr1	163289077	163294077
chr1	163289184	163294184
chr1	164741378	164746378
chr1	165597598	165602598
chr1	165665487	165670487
chr1	165665600	165670600
chr1	165735666	165740666
chr1	165794268	165799268
chr1	165794492	165799492
chr1	165867420	165872420
chr1	166806181	166811181
chr1	166843064	166848064
chr1	167187249	167192249
chr1	167187566	167192566
chr1	167520504	167525504
chr1	167596830	167601830
chr1	167597411	167602411
chr1	167687929	167692929
chr1	167903778	167908778
chr1	167902521	167907521
chr1	168104321	168109321
chr1	168145671	168150671
chr1	168192676	168197676
chr1	169070862	169075862
chr1	169072435	169077435
chr1	169452741	169457741
chr1	169452880	169457880
chr1	169761607	169766607
chr1	169860908	169865908
chr1	170498770	170503770
chr1	170499288	170504288
chr1	171452151	171453546
chr1	171452151	171457151
chr1	171708887	171713887
chr1	171748288	171753288
chr1	172410730	172415730
chr1	172498989	172503989
chr1	173443905	173448905
chr1	173681580	173686580
chr1	173791141	173796141
chr1	173791358	173796358
chr1	173834720	173839720
chr1	173835520	173840520
chr1	173832324	173834886
chr1	173832324	173837324
chr1	173988935	173993935
chr1	173989147	173994147
chr1	174126048	174131048
chr1	174126642	174131642
chr1	174965800	174970800
chr1	174963161	174968161
chr1	174989216	174994216
chr1	174990061	174995061
chr1	176174129	176179129
chr1	176174284	176179284
chr1	178004585	178009585
chr1	178004642	178009642
chr1	178060364	178065364
chr1	178060619	178065619
chr1	178509387	178514387
chr1	178509450	178514450
chr1	178691800	178696800
chr1	178692920	178697920
chr1	178992439	178997439
chr1	179048012	179053012
chr1	179196319	179201319
chr1	179260425	179265425
chr1	179330948	179335948
chr1	179332355	179337355
chr1	179848677	179853677
chr1	179849230	179854230
chr1	179848677	179849438
chr1	179921075	179926075
chr1	179921373	179926373
chr1	180121469	180126469
chr1	180469589	180474589
chr1	180598640	180603640
chr1	180879790	180884790
chr1	180921523	180926523
chr1	180989547	180994547
chr1	181055138	181060138
chr1	181057745	181062745
chr1	182358841	182363841
chr1	182581889	182586889
chr1	182806004	182811004
chr1	182990095	182995095
chr1	183438381	183443381
chr1	183438851	183443851
chr1	183602392	183607392
chr1	183602720	183607720
chr1	184004363	184009363
chr1	184018311	184023311
chr1	184353338	184358338
chr1	184353692	184358692
chr1	184941182	184946182
chr1	185011996	185016996
chr1	185123704	185128704
chr1	185123712	185128712
chr1	185283961	185288961
chr1	185284411	185289411
chr1	186342325	186347325
chr1	186342390	186347390
chr1	186647059	186652059
chr1	186647254	186652254
chr1	192775669	192780669
chr1	193024045	193029045
chr1	193026052	193031052
chr1	193026737	193031737
chr1	193088647	193093647
chr1	196575855	196580855
chr1	197113324	197118324
chr1	197167172	197172172
chr1	197168092	197173092
chr1	197742326	197747326
chr1	197869277	197874277
chr1	198123593	198128593
chr1	200376684	200381684
chr1	200587362	200592362
chr1	200636135	200641135
chr1	200636597	200641597
chr1	200706186	200711186
chr1	200857676	200862676
chr1	200990328	200995328
chr1	200990577	200995577
chr1	201138202	201143202
chr1	201344390	201349390
chr1	201366236	201371236
chr1	201395603	201400603
chr1	201396494	201401494
chr1	201476084	201481084
chr1	201473869	201478869
chr1	201686136	201691136
chr1	201704134	201709134
chr1	201704134	201705034
chr1	201795769	201800769
chr1	201796187	201801187
chr1	201855308	201860308
chr1	201922119	201927119
chr1	201949000	201950089
chr1	201949000	201950270
chr1	201949000	201954000
chr1	201974573	201979573
chr1	201976981	201981981
chr1	201977998	201982998
chr1	202111369	202116369
chr1	202128216	202133216
chr1	202315327	202320327
chr1	202776098	202781098
chr1	202777457	202782457
chr1	202777582	202782582
chr1	202828248	202833248
chr1	202828382	202833382
chr1	202855763	202860763
chr1	202895264	202900264
chr1	202925200	202930200
chr1	202933908	202938908
chr1	202974014	202979014
chr1	202993126	202998126
chr1	203253780	203258780
chr1	203271937	203276937
chr1	203272119	203277119
chr1	203593189	203598189
chr1	203762282	203767282
chr1	203762937	203767937
chr1	203828231	203833231
chr1	204039743	204044743
chr1	204163114	204168114
chr1	204378419	204383419
chr1	204461352	204466352
chr1	204483011	204488011
chr1	204529149	204534149
chr1	204593403	204598403
chr1	204652361	204657361
chr1	204674058	204679058
chr1	205028880	205033880
chr1	205088643	205093643
chr1	205178227	205183227
chr1	205288383	205293383
chr1	205415026	205420026
chr1	205422557	205427557
chr1	205422582	205427582
chr1	205471223	205476223
chr1	205598590	205603590
chr1	205647087	205652087
chr1	205716904	205721904
chr1	205780376	205785376
chr1	206783404	206788404
chr1	206855789	206857808
chr1	206855789	206860789
chr1	207220301	207225301
chr1	207223825	207228825
chr1	207492353	207497353
chr1	207666992	207671992
chr1	207922902	207927902
chr1	209955404	209960404
chr1	209958538	209960404
chr1	210109038	210114038
chr1	210403644	210408644
chr1	210404892	210409892
chr1	210499096	210504096
chr1	211429219	211434219
chr1	211497457	211502457
chr1	211553645	211558645
chr1	211749584	211754584
chr1	211754567	211754584
chr1	212000688	212005688
chr1	212001614	212006614
chr1	212206384	212211384
chr1	212206419	212211419
chr1	212456379	212461379
chr1	212728675	212733675
chr1	212962624	212967624
chr1	212962670	212967670
chr1	213026208	213031208
chr1	213028930	213033930
chr1	213029097	213034097
chr1	213026208	213029122
chr1	213028930	213031208
chr1	213028930	213033930
chr1	213029097	213034097
chr1	213028930	213029122
chr1	213121362	213126362
chr1	213186668	213191668
chr1	213222089	213227089
chr1	214451945	214456945
chr1	214723292	214728292
chr1	214774038	214779038
chr1	215738235	215743235
chr1	217801924	217806924
chr1	217802166	217807166
chr1	218456129	218461129
chr1	218516520	218521520
chr1	218517077	218522077
chr1	219344686	219349686
chr1	219344803	219349803
chr1	220217500	220222500
chr1	220264944	220266304
chr1	220264944	220269944
chr1	220443296	220443759
chr1	220443296	220448296
chr1	220699068	220704068
chr1	220919067	220924067
chr1	220957601	220962601
chr1	221913018	221918018
chr1	222788928	222793928
chr1	222812700	222817700
chr1	222883395	222884373
chr1	222883395	222888395
chr1	222884052	222889052
chr1	222985864	222990864
chr1	222985906	222990906
chr1	224031174	224036174
chr1	224299289	224304289
chr1	224398481	224403481
chr1	224515589	224520589
chr1	224542052	224547052
chr1	224619862	224624862
chr1	224622235	224627235
chr1	225614127	225619127
chr1	225838344	225843344
chr1	225963031	225968031
chr1	225995294	226000294
chr1	226067569	226072569
chr1	226109478	226114478
chr1	226109478	226114478
chr1	226184532	226189532
chr1	226247052	226252052
chr1	226247077	226252077
chr1	226371931	226376931
chr1	226374422	226379422
chr1	226495070	226500070
chr1	226593280	226598280
chr1	226597336	226598280
chr1	226734001	226739001
chr1	226924524	226929524
chr1	227503675	227508675
chr1	227746382	227751382
chr1	227748744	227753744
chr1	227920612	227925612
chr1	227932392	227937392
chr1	228126884	228131884
chr1	228267861	228272861
chr1	228290612	228295612
chr1	228294513	228299513
chr1	228325163	228325193
chr1	228325163	228330163
chr1	228335053	228340053
chr1	228350713	228355713
chr1	228351016	228356016
chr1	228393331	228398331
chr1	228398865	228403865
chr1	228592041	228597041
chr1	228592582	228597582
chr1	228602062	228607062
chr1	228643060	228648060
chr1	228643308	228648308
chr1	228647275	228648308
chr1	228672262	228677262
chr1	228868324	228873324
chr1	229228152	229233152
chr1	229360809	229365809
chr1	229404275	229409275
chr1	229404322	229409322
chr1	229404846	229409846
chr1	229476541	229481541
chr1	229641603	229646603
chr1	229641748	229646748
chr1	229691942	229696942
chr1	229759294	229764294
chr1	229759481	229764481
chr1	230401729	230406729
chr1	230775735	230780735
chr1	231002835	231007835
chr1	231374433	231379433
chr1	231374453	231379453
chr1	231470350	231475350
chr1	231471098	231476098
chr1	231558290	231563290
chr1	231661802	231666802
chr1	231661899	231666899
chr1	231661899	231666899
chr1	232938143	232943143
chr1	233083851	233088851
chr1	233428959	233433959
chr1	233428973	233433973
chr1	233461014	233466014
chr1	233747250	233752250
chr1	234505432	234510432
chr1	234506702	234511702
chr1	234506839	234511839
chr1	234612349	234617349
chr1	234665025	234670025
chr1	234740254	234745254
chr1	234742771	234747771
chr1	234857289	234862289
chr1	235090478	235095478
chr1	235103309	235108309
chr1	235288752	235293752
chr1	235289751	235294751
chr1	235322272	235327272
chr1	235488165	235493165
chr1	235489034	235494034
chr1	235528175	235533175
chr1	235587798	235592798
chr1	235665281	235670281
chr1	235811554	235816554
chr1	236685308	236690308
chr1	236765304	236770304
chr1	236956110	236961110
chr1	241680561	241685561
chr1	242008769	242013769
chr1	243416150	243421150
chr1	243416820	243421820
chr1	244011881	244016881
chr1	244212085	244217085
chr1	244556462	244561462
chr1	244615179	244617936
chr1	244612936	244617936
chr1	244813737	244818737
chr1	244996124	245001124
chr1	245025344	245030344
chr1	245025540	245030540
chr1	245130507	245135507
chr1	245131890	245136890
chr1	246727126	246732126
chr1	246727246	246732246
chr1	246884849	246889849
chr1	247092780	247097780
chr1	247168895	247173895
chr1	247239613	247244613
chr1	247246869	247251869
chr1	247265174	247270174
chr1	247273219	247278219
chr1	247371658	247376658
chr1	247492648	247497648
chr1	249118076	249123076
chr1	249118332	249123332
chr1	249129909	249134909
chr1	249150843	249155843
chr1	249150863	249155863
chr1	249197895	249202895
chr10	177905	182905
chr10	685218	690218
chr10	693388	698388
chr10	733183	738183
chr10	975064	980064
chr10	976466	981466
chr10	1031781	1036781
chr10	1031838	1036838
chr10	1092610	1097610
chr10	1092978	1097978
chr10	1203208	1208208
chr10	1401332	1406332
chr10	3106025	3110693
chr10	3106025	3111025
chr10	3212503	3217503
chr10	3305695	3310695
chr10	3824973	3829973
chr10	4283604	4288604
chr10	5452014	5457014
chr10	5539033	5544033
chr10	5724301	5729301
chr10	5815534	5820534
chr10	5853448	5858448
chr10	5929035	5934035
chr10	5929369	5934369
chr10	6128450	6133450
chr10	6184381	6189381
chr10	6189086	6189381
chr10	6242156	6247156
chr10	6619763	6624763
chr10	6619881	6624881
chr10	7827490	7832490
chr10	7827592	7832592
chr10	7857967	7862967
chr10	8091004	8096004
chr10	8092912	8097912
chr10	8092947	8097947
chr10	8093067	8098067
chr10	11650804	11655804
chr10	11651253	11656253
chr10	11781865	11786865
chr10	11934199	11939199
chr10	12082669	12087669
chr10	12108471	12113471
chr10	12169136	12174136
chr10	12170315	12175315
chr10	12235464	12240464
chr10	12235643	12240643
chr10	12388981	12393981
chr10	13138949	13143949
chr10	13139152	13144152
chr10	13199277	13202636
chr10	13199277	13204277
chr10	13201054	13206054
chr10	13341912	13346912
chr10	13387797	13392797
chr10	13568016	13573016
chr10	13568474	13573474
chr10	13722021	13727021
chr10	13744478	13749478
chr10	14692241	14697241
chr10	14877663	14882663
chr10	14878074	14883074
chr10	14918185	14923185
chr10	14918319	14923319
chr10	14998938	15003938
chr10	15128275	15133275
chr10	15128275	15133275
chr10	15133110	15133275
chr10	15136679	15138110
chr10	15136679	15141679
chr10	15136818	15141818
chr10	15208192	15213192
chr10	15210777	15213192
chr10	15410561	15415561
chr10	15900019	15905019
chr10	16476442	16481442
chr10	16857027	16862027
chr10	17241553	17246553
chr10	17269484	17274484
chr10	17274332	17274484
chr10	17267758	17272758
chr10	17656876	17661876
chr10	17683377	17688377
chr10	17683624	17688624
chr10	18427106	18432106
chr10	18941623	18943051
chr10	18938051	18943051
chr10	18945714	18946623
chr10	18945714	18950714
chr10	18945834	18950834
chr10	20102668	20107668
chr10	21432988	21437988
chr10	21460443	21465443
chr10	21460616	21465616
chr10	21783070	21788070
chr10	21783691	21788691
chr10	21812111	21817111
chr10	21820594	21825594
chr10	22290198	22295198
chr10	22602403	22607403
chr10	22602817	22607817
chr10	22607640	22612640
chr10	22607640	22607817
chr10	22607640	22612640
chr10	22627044	22632044
chr10	22631899	22632044
chr10	23381935	23386935
chr10	23725698	23730698
chr10	25010097	25015097
chr10	25239033	25244033
chr10	25239670	25244670
chr10	25302589	25307589
chr10	25303087	25308087
chr10	26984088	26989088
chr10	27147516	27152516
chr10	27386921	27391921
chr10	27441253	27446253
chr10	27441695	27446695
chr10	27528559	27533559
chr10	27529559	27534559
chr10	27790697	27795697
chr10	28285477	28290477
chr10	28286217	28291217
chr10	28291131	28291217
chr10	28818922	28823922
chr10	28819172	28824172
chr10	28963771	28968771
chr10	30023210	30028210
chr10	30720366	30725366
chr10	31318366	31323366
chr10	31604924	31609924
chr10	31606876	31611876
chr10	31891028	31896028
chr10	32042564	32047564
chr10	32215242	32220242
chr10	32342859	32347859
chr10	32343174	32348174
chr10	32632927	32637927
chr10	32633374	32638374
chr10	32633825	32638825
chr10	32665226	32670226
chr10	32732568	32737568
chr10	33245273	33250273
chr10	35101753	35106753
chr10	35102195	35107195
chr10	35377070	35382070
chr10	35413219	35418219
chr10	35413448	35418448
chr10	35622829	35627829
chr10	35927680	35932680
chr10	35927862	35932862
chr10	38144168	38149168
chr10	38144534	38149534
chr10	38263061	38268061
chr10	38263253	38268253
chr10	38297078	38302078
chr10	38378479	38383479
chr10	38380764	38385764
chr10	43045770	43050770
chr10	43048388	43050770
chr10	43131492	43136492
chr10	43131516	43136516
chr10	43275749	43280749
chr10	43631282	43636282
chr10	43631434	43636434
chr10	43834734	43839734
chr10	43902114	43907114
chr10	43929782	43934782
chr10	44099199	44104199
chr10	44099355	44104355
chr10	44138890	44143890
chr10	44141804	44146804
chr10	44138890	44141820
chr10	45452355	45457355
chr10	45452406	45457406
chr10	45452637	45457637
chr10	45493423	45498423
chr10	45493836	45498836
chr10	46087854	46092854
chr10	46165728	46170728
chr10	46220148	46225148
chr10	46220179	46225179
chr10	46218986	46223986
chr10	49512198	49517198
chr10	50321054	50326054
chr10	51562608	51567608
chr10	52382211	52387211
chr10	52382423	52387423
chr10	52496578	52501578
chr10	53456855	53461855
chr10	58118536	58123536
chr10	60025194	60030194
chr10	60026318	60031318
chr10	60092235	60097235
chr10	60142282	60147282
chr10	61120439	61125439
chr10	61663914	61668914
chr10	62490748	62495748
chr10	62491600	62496600
chr10	62535589	62540589
chr10	63658559	63663559
chr10	64025966	64030966
chr10	64562016	64567016
chr10	64563147	64568147
chr10	64890550	64895550
chr10	65222489	65227489
chr10	65223222	65228222
chr10	65278623	65283623
chr10	67327596	67332596
chr10	69606783	69611783
chr10	69641927	69646927
chr10	69832605	69837605
chr10	70088431	70093431
chr10	70090306	70095306
chr10	70164551	70169551
chr10	70229379	70234379
chr10	70284731	70289731
chr10	70317913	70322913
chr10	70478269	70480052
chr10	70478269	70483269
chr10	70584798	70589798
chr10	70658534	70663534
chr10	70713384	70718384
chr10	70748393	70753393
chr10	70745987	70750987
chr10	70880768	70885768
chr10	70937488	70942488
chr10	71387507	71392507
chr10	71810052	71815052
chr10	71890190	71895190
chr10	71903932	71908932
chr10	71927779	71932779
chr10	71991167	71996167
chr10	72139882	72144882
chr10	72161635	72166635
chr10	72236077	72241077
chr10	72573217	72578217
chr10	72646041	72651041
chr10	72975485	72980485
chr10	72973057	72974827
chr10	72973057	72978057
chr10	73076515	73081515
chr10	73495081	73500081
chr10	73608626	73613626
chr10	73721623	73726623
chr10	73846290	73851290
chr10	73974392	73979392
chr10	73978010	73979392
chr10	73973287	73978287
chr10	74031178	74036178
chr10	74033238	74038238
chr10	74112488	74117488
chr10	74383399	74388399
chr10	74449389	74454389
chr10	74858555	74859232
chr10	74854232	74859232
chr10	74925424	74930424
chr10	74926313	74931313
chr10	75006120	75011120
chr10	75009951	75014951
chr10	75010049	75015049
chr10	75004618	75009618
chr10	75116117	75121117
chr10	75171334	75176334
chr10	75252783	75257783
chr10	75253282	75258282
chr10	75383211	75388211
chr10	75383254	75388254
chr10	75387814	75388254
chr10	75487727	75492727
chr10	75487745	75492745
chr10	75487772	75492772
chr10	75487820	75492820
chr10	75489082	75494082
chr10	75498081	75503081
chr10	75501620	75506620
chr10	75531799	75536799
chr10	75529549	75534549
chr10	75529878	75534878
chr10	75539305	75544305
chr10	75542840	75544305
chr10	75539305	75544305
chr10	75542840	75547840
chr10	75568909	75573909
chr10	75569089	75574089
chr10	75570776	75575776
chr10	75599091	75604091
chr10	75631843	75636843
chr10	75666435	75671435
chr10	75755372	75760372
chr10	75908321	75913321
chr10	75908460	75913460
chr10	76582840	76584388
chr10	76582840	76587840
chr10	76866479	76871479
chr10	76967412	76972412
chr10	76993288	76998288
chr10	77158259	77163259
chr10	77158504	77163504
chr10	77159164	77164164
chr10	77188846	77193846
chr10	79624133	79629133
chr10	79683878	79688878
chr10	79684630	79689630
chr10	79791018	79796018
chr10	79786803	79791803
chr10	80825152	80830152
chr10	80826292	80831292
chr10	81104725	81109725
chr10	81583158	81588158
chr10	81583850	81588850
chr10	81835902	81840902
chr10	81836168	81841168
chr10	81888938	81893938
chr10	81962828	81967828
chr10	81964966	81969966
chr10	82165085	82170085
chr10	82211422	82216422
chr10	85896696	85901696
chr10	85897838	85902838
chr10	86085842	86090842
chr10	88279072	88284072
chr10	88279202	88284202
chr10	88513555	88518555
chr10	88513907	88518907
chr10	88715875	88720875
chr10	88725449	88730449
chr10	88726738	88731738
chr10	88727998	88732998
chr10	88728083	88733083
chr10	88728568	88733568
chr10	88851418	88856418
chr10	88852123	88857123
chr10	89099869	89104869
chr10	89099993	89104993
chr10	89262132	89267132
chr10	89416870	89421870
chr10	89417260	89422260
chr10	89575185	89580185
chr10	89620694	89625694
chr10	89620370	89625370
chr10	90341787	90346787
chr10	90342990	90347990
chr10	90344010	90347990
chr10	90636991	90641991
chr10	90636991	90638707
chr10	91171814	91176814
chr10	91171843	91176843
chr10	91402480	91407480
chr10	91402539	91407539
chr10	91402715	91407715
chr10	91456928	91461928
chr10	91458867	91463867
chr10	91456928	91460185
chr10	92615171	92620171
chr10	92628973	92633973
chr10	92977408	92982408
chr10	93167596	93172596
chr10	93555548	93560548
chr10	93555569	93560569
chr10	93665388	93670388
chr10	93666740	93671740
chr10	93681026	93686026
chr10	94048344	94053344
chr10	94048420	94053420
chr10	94331333	94336333
chr10	94350543	94355543
chr10	94354544	94355543
chr10	95459829	95464829
chr10	95515066	95520066
chr10	95651230	95656230
chr10	96120216	96125216
chr10	96159761	96164761
chr10	96303047	96308047
chr10	96940910	96945910
chr10	96951457	96956457
chr10	96988401	96993401
chr10	97048281	97053281
chr10	97318671	97323671
chr10	97413963	97418963
chr10	97451400	97456400
chr10	97800651	97805651
chr10	97886972	97891972
chr10	98344709	98349709
chr10	98477771	98482771
chr10	98589517	98591021
chr10	98589517	98594517
chr10	99049913	99054913
chr10	99049913	99054913
chr10	99076522	99081522
chr10	99091821	99096821
chr10	99091958	99096958
chr10	99158372	99163372
chr10	99158627	99163627
chr10	99183331	99183564
chr10	99183331	99188331
chr10	99183417	99188417
chr10	99203274	99208274
chr10	99203427	99208427
chr10	99256051	99261051
chr10	99256125	99261125
chr10	99390844	99395844
chr10	99470430	99475430
chr10	99494378	99499378
chr10	99891887	99896887
chr10	100172441	100177441
chr10	100188617	100193617
chr10	100204184	100209184
chr10	101187881	101192881
chr10	101188448	101193448
chr10	101377866	101382866
chr10	101378312	101383312
chr10	101416763	101421763
chr10	101489357	101494357
chr10	101767176	101772176
chr10	101945591	101950591
chr10	101947293	101950591
chr10	101986876	101991876
chr10	101986924	101991924
chr10	102024937	102029937
chr10	102043969	102048969
chr10	102103647	102108647
chr10	102104381	102109381
chr10	102130872	102135872
chr10	102286329	102291329
chr10	102287128	102292128
chr10	102287138	102292138
chr10	102287257	102292257
chr10	102669826	102674826
chr10	102669996	102674996
chr10	102744624	102749624
chr10	102744772	102749772
chr10	102742871	102747871
chr10	102753875	102758875
[truncated: 13,844 more rows]

## Sheet: hiPSC-NSC PROM
Chromosome	Start	End
chr1	760402	765402
chr1	760488	765488
chr1	892189	897189
chr1	893467	898467
chr1	930931	935931
chr1	933052	938052
chr1	941109	946109
chr1	946073	946109
chr1	946073	946109
chr1	946073	951073
chr1	946303	951303
chr1	953003	958003
chr1	1007187	1012187
chr1	1049241	1054241
chr1	1099984	1104984
chr1	1100743	1105743
chr1	1101885	1106885
chr1	1102237	1107237
chr1	1106764	1111764
chr1	1147018	1152018
chr1	1164911	1169911
chr1	1165129	1170129
chr1	1206765	1211765
chr1	1208103	1213103
chr1	1241447	1246447
chr1	1242489	1247489
chr1	1257571	1262571
chr1	1257636	1262636
chr1	1264194	1269194
chr1	1282230	1287230
chr1	1294657	1299657
chr1	1311546	1313375
chr1	1308375	1313375
chr1	1332208	1337208
chr1	1332402	1337402
chr1	1338632	1343632
chr1	1340193	1345193
chr1	1341976	1346976
chr1	1367453	1372453
chr1	1367741	1372741
chr1	1404643	1409643
chr1	1445031	1450031
chr1	1473333	1478333
chr1	1507749	1512749
chr1	1507855	1512855
chr1	1512636	1512855
chr1	1548295	1553295
chr1	1548675	1553675
chr1	1587973	1592973
chr1	1588286	1593286
chr1	1621667	1626667
chr1	1709396	1714396
chr1	1819995	1824995
chr1	1820410	1825410
chr1	2118737	2123737
chr1	2141462	2146462
chr1	2141513	2146513
chr1	2141659	2146659
chr1	2143120	2148120
chr1	2157634	2162634
chr1	2255632	2260632
chr1	2256081	2261081
chr1	2314311	2319311
chr1	2320646	2325646
chr1	2320767	2325767
chr1	2342736	2347736
chr1	2354919	2359919
chr1	2459184	2464184
chr1	2455539	2460539
chr1	2475404	2480404
chr1	2484578	2489578
chr1	2485970	2490970
chr1	2515430	2515499
chr1	2515430	2520430
chr1	2982501	2987501
chr1	2983232	2988232
chr1	3224160	3229160
chr1	3539066	3544066
chr1	3538807	3543807
chr1	3661400	3666400
chr1	3710568	3715568
chr1	3771278	3776278
chr1	3771345	3776345
chr1	3814357	3819357
chr1	3814436	3819436
chr1	6049026	6054026
chr1	6050033	6055033
chr1	6293532	6298532
chr1	6293800	6298800
chr1	6451115	6456115
chr1	6451951	6456951
chr1	6612095	6617095
chr1	6612741	6617741
chr1	6637561	6642561
chr1	6671245	6676245
chr1	6672167	6677167
chr1	6682426	6687426
chr1	6759484	6764484
chr1	6842403	6847403
chr1	6842884	6847884
chr1	7447314	7452314
chr1	7828829	7833829
chr1	8083868	8088868
chr1	8084298	8089298
chr1	8375386	8380386
chr1	8482205	8487205
chr1	8875202	8880202
chr1	8935566	8940566
chr1	8936394	8941394
chr1	8936808	8941808
chr1	8941092	8941808
chr1	9003426	9008426
chr1	9239763	9244763
chr1	9292334	9297334
chr1	9350439	9355439
chr1	9597041	9602041
chr1	9646432	9651432
chr1	9882084	9887084
chr1	9967894	9972894
chr1	10000481	10005481
chr1	10000965	10005965
chr1	10000986	10005986
chr1	10004876	10005986
chr1	10090390	10095390
chr1	10268363	10273363
chr1	10356524	10361524
chr1	10456149	10461149
chr1	10487659	10492659
chr1	10487659	10492659
chr1	10488234	10493234
chr1	10530083	10534845
chr1	10530083	10535083
chr1	11039594	11044594
chr1	11069914	11074914
chr1	11117581	11122581
chr1	11157232	11162232
chr1	11157438	11162438
chr1	11320064	11325064
chr1	11330763	11335763
chr1	11536723	11541723
chr1	11711932	11716932
chr1	11713342	11718342
chr1	11721681	11726681
chr1	11793641	11798641
chr1	11837176	11842176
chr1	11863707	11868707
chr1	11864477	11869477
chr1	11965709	11970709
chr1	11967484	11972484
chr1	11983985	11988985
chr1	11991762	11996762
chr1	12037738	12042738
chr1	12077023	12082023
chr1	12081681	12082023
chr1	12074865	12079865
chr1	12224560	12229560
chr1	12287624	12292624
chr1	13907460	13912460
chr1	14024193	14025194
chr1	14024193	14029193
chr1	14922700	14927700
chr1	15476460	15481460
chr1	15476528	15481528
chr1	15571268	15576268
chr1	15733429	15738429
chr1	15733891	15738891
chr1	15927621	15932621
chr1	15928577	15933577
chr1	15932140	15933577
chr1	15941495	15943862
chr1	15941495	15946495
chr1	16008327	16013327
chr1	16008467	16013467
chr1	16007123	16012123
chr1	16060400	16065400
chr1	16060891	16065891
chr1	16080602	16085602
chr1	16171859	16176859
chr1	16172142	16177142
chr1	16300127	16305127
chr1	16342870	16347870
chr1	16343589	16348589
chr1	16367772	16372772
chr1	16364024	16369024
chr1	16483261	16485082
chr1	16479206	16484206
chr1	16480082	16485082
chr1	16676449	16681449
chr1	16676570	16681570
chr1	16693525	16698525
chr1	16764667	16766419
chr1	16764667	16769667
chr1	16823252	16828252
chr1	16838280	16843280
chr1	16838640	16843640
chr1	16941386	16942557
chr1	16937557	16942557
chr1	16941386	16946386
chr1	16937557	16942557
chr1	16968678	16973678
chr1	16969569	16974569
chr1	17228771	17233771
chr1	17302921	17307921
chr1	17304830	17309830
chr1	17335923	17340923
chr1	17378165	17383165
chr1	17632190	17637190
chr1	17673570	17678570
chr1	17763720	17768720
chr1	17863830	17868830
chr1	19226775	19231775
chr1	19245115	19250115
chr1	19280680	19285680
chr1	19534270	19539270
chr1	19534495	19539495
chr1	19575533	19580533
chr1	19575546	19580546
chr1	19636140	19641140
chr1	19636320	19641320
chr1	19809566	19814566
chr1	19920826	19925826
chr1	19920973	19925973
chr1	19920977	19925977
chr1	20206506	20211506
chr1	20810213	20815213
chr1	20832154	20837154
chr1	20957448	20962448
chr1	20985500	20990500
chr1	21111316	21116316
chr1	21500622	21505622
chr1	21500877	21505877
chr1	21669497	21674497
chr1	22107599	22112599
chr1	22261290	22266290
chr1	22348961	22353961
chr1	22349181	22354181
chr1	22376620	22381620
chr1	22775844	22780844
chr1	23034832	23039832
chr1	23343441	23344843
chr1	23343441	23348441
chr1	23668329	23673329
chr1	23692990	23697990
chr1	23693435	23698435
chr1	23694247	23699247
chr1	23808561	23813561
chr1	23855212	23860212
chr1	23883785	23888785
chr1	24015769	24020769
chr1	24067145	24072145
chr1	24102277	24107277
chr1	24102395	24107395
chr1	24114960	24119960
chr1	24124771	24129771
chr1	24283049	24288049
chr1	24283099	24288099
chr1	24304917	24309917
chr1	25069348	25074348
chr1	25294856	25299856
chr1	25347494	25352494
chr1	25556493	25561493
chr1	25571828	25576828
chr1	25661456	25666456
chr1	25661908	25666908
chr1	25662204	25667204
chr1	25664962	25669962
chr1	25754183	25759183
chr1	25754888	25759888
chr1	25867571	25872571
chr1	25941459	25946459
chr1	26124167	26129167
chr1	26142631	26147631
chr1	26143763	26148763
chr1	26144788	26149788
chr1	26201487	26206487
chr1	26230982	26235982
chr1	26235740	26235982
chr1	26230445	26235445
chr1	26322148	26327148
chr1	26435164	26440164
chr1	26493862	26498862
chr1	26495812	26500812
chr1	26558191	26563191
chr1	26603167	26608167
chr1	26756273	26761273
chr1	26796441	26801441
chr1	27018122	27023122
chr1	27020024	27025024
chr1	27111463	27116463
chr1	27150701	27155701
chr1	27187133	27192133
chr1	27214288	27219288
chr1	27224229	27229229
chr1	27224457	27229457
chr1	27317698	27322698
chr1	27558343	27563343
chr1	27558507	27563507
chr1	27646151	27651151
chr1	27649210	27654210
chr1	27649320	27654320
chr1	27716648	27718472
chr1	27716648	27721648
chr1	27814169	27819169
chr1	27849816	27854816
chr1	27928442	27933442
chr1	28049990	28054990
chr1	28097194	28102194
chr1	28097869	28102869
chr1	28154789	28159789
chr1	28158412	28163412
chr1	28238757	28243757
chr1	28412707	28417707
chr1	28560120	28565120
chr1	28557036	28562036
chr1	28583538	28588538
chr1	28653013	28658013
chr1	28693614	28698614
chr1	28829955	28834955
chr1	28829992	28834992
chr1	28832571	28837571
chr1	28841488	28846488
chr1	28877097	28882097
chr1	28902834	28907834
chr1	28906995	28911995
chr1	28967097	28972097
chr1	28967240	28972240
chr1	28972612	28977612
chr1	28992744	28997744
chr1	29060633	29065633
chr1	29211103	29216103
chr1	29447947	29452947
chr1	29505999	29510999
chr1	29554954	29559954
chr1	31294575	31299575
chr1	31379108	31384108
chr1	31536338	31541338
chr1	31767162	31772162
chr1	31767342	31772342
chr1	31847197	31852197
chr1	31900114	31905114
chr1	32080787	32085787
chr1	32107150	32112150
chr1	32107795	32112795
chr1	32107997	32112997
chr1	32221836	32226836
chr1	32227994	32232994
chr1	32252231	32257231
chr1	32476930	32481930
chr1	32535132	32540132
chr1	32536575	32541575
chr1	32571139	32576139
chr1	32642787	32647787
chr1	32663487	32668487
chr1	32669915	32674915
chr1	32672195	32674915
chr1	32668736	32673736
chr1	32685029	32690029
chr1	32685472	32690472
chr1	32704721	32709721
chr1	32755187	32760187
chr1	32799480	32804480
chr1	32813764	32818764
chr1	32814622	32819622
chr1	32857832	32862832
chr1	33002528	33007528
chr1	33114004	33119004
chr1	33114243	33119243
chr1	33166697	33171697
chr1	33204986	33209986
chr1	33279868	33284868
chr1	33281254	33286254
chr1	33427786	33432786
chr1	33544097	33549097
chr1	33544205	33549205
chr1	33719646	33724646
chr1	33724313	33724646
chr1	33795593	33800593
chr1	33799965	33804965
chr1	33813453	33818453
chr1	33935746	33940746
chr1	35322917	35327917
chr1	35448414	35453414
chr1	35448454	35453454
chr1	35494842	35499842
chr1	35495069	35500069
chr1	35656249	35661249
chr1	35659070	35661249
chr1	35732068	35732583
chr1	35732068	35737068
chr1	36020574	36025574
chr1	36021051	36026051
chr1	36104945	36109945
chr1	36169375	36174375
chr1	36233068	36238068
chr1	36271273	36276273
chr1	36393216	36398216
chr1	36393819	36398819
chr1	36551976	36552176
chr1	36551976	36556976
chr1	36612598	36617598
chr1	36618680	36623680
chr1	36687517	36692517
chr1	36769488	36774488
chr1	36786835	36791835
chr1	36787255	36792255
chr1	36848997	36853997
chr1	36865960	36870960
chr1	36860993	36865993
chr1	36913586	36918586
chr1	36927538	36932538
chr1	37937512	37942512
chr1	37937653	37942653
chr1	37977875	37982875
chr1	38017403	38022403
chr1	38019343	38024343
chr1	38020020	38024343
chr1	38059036	38064036
chr1	38155414	38160414
chr1	38155590	38160590
chr1	38270151	38275151
chr1	38271357	38276357
chr1	38322792	38327792
chr1	38323869	38328869
chr1	38410229	38415229
chr1	38454093	38459093
chr1	38454634	38459634
chr1	38472430	38473778
chr1	38468778	38473778
chr1	38938368	38943368
chr1	39322995	39327995
chr1	39323172	39328172
chr1	39454395	39459395
chr1	39489490	39494490
chr1	39544488	39549488
chr1	39669684	39674684
chr1	39873651	39878651
chr1	40039962	40044962
chr1	40096588	40101588
chr1	40103117	40108117
chr1	40344850	40349850
chr1	40346683	40351683
chr1	40360917	40365917
chr1	40365428	40370428
chr1	40503405	40508405
chr1	40624545	40629545
chr1	40721139	40726139
chr1	40721279	40726279
chr1	40726156	40726279
chr1	40913274	40918274
chr1	40940387	40945387
chr1	40971833	40976833
chr1	40971913	40976913
chr1	41128829	41133829
chr1	41154820	41155760
chr1	41154820	41159820
chr1	41155238	41160238
chr1	41325518	41330518
chr1	41327086	41332086
chr1	41442507	41447507
chr1	41705326	41710326
chr1	41705545	41710545
chr1	41825094	41830094
chr1	41947844	41952844
chr1	42799048	42804048
chr1	42801547	42804048
chr1	42919288	42924288
chr1	42919438	42924438
chr1	43121596	43126596
chr1	43145598	43146906
chr1	43145598	43150598
chr1	43230255	43235255
chr1	43230440	43235440
chr1	43280295	43285295
chr1	43280454	43285454
chr1	43309593	43314593
chr1	43309780	43314780
chr1	43422030	43427030
chr1	43422220	43427220
chr1	43821829	43826829
chr1	43822126	43827126
chr1	43831196	43836196
chr1	43852979	43853284
chr1	43852979	43857979
chr1	43853053	43858053
chr1	43917098	43922098
chr1	43917160	43922160
chr1	44113329	44118329
chr1	44171309	44176309
chr1	44168995	44173995
chr1	44409723	44414723
chr1	44410111	44415111
chr1	44437659	44442659
chr1	44442115	44447115
chr1	44433172	44438172
chr1	44499298	44499639
chr1	44494639	44499639
chr1	44676627	44681627
chr1	44818432	44823432
chr1	44868366	44873366
chr1	45137727	45142727
chr1	45137864	45142864
chr1	45202990	45207990
chr1	45238423	45243423
chr1	45238982	45243982
chr1	45239036	45244036
chr1	45239662	45244662
chr1	45241015	45246015
chr1	45241562	45246562
chr1	45243887	45246562
chr1	45263397	45268397
chr1	45270457	45275457
chr1	45271654	45276654
chr1	45306235	45311235
chr1	45307254	45312254
chr1	45449782	45454782
chr1	45451897	45456897
chr1	45455006	45456897
chr1	45474501	45479501
chr1	45475319	45480319
chr1	45769381	45774381
chr1	45802842	45807842
chr1	45803642	45808642
chr1	45986219	45991219
chr1	46047018	46052018
chr1	46087229	46092229
chr1	46150386	46155386
chr1	46151285	46156285
chr1	46213822	46218822
chr1	46597703	46602703
chr1	46666506	46671506
chr1	46683477	46688477
chr1	46710860	46715860
chr1	46766780	46771780
chr1	46766803	46771803
chr1	46803349	46808349
chr1	46857437	46862437
chr1	47080015	47085015
chr1	47080063	47085063
chr1	47129547	47134547
chr1	47132027	47137027
chr1	47182324	47187324
chr1	47777319	47782319
chr1	47796969	47801969
chr1	48935345	48940345
chr1	49240141	49245141
chr1	51423435	51428435
chr1	51423917	51428917
chr1	51698268	51699528
chr1	51698268	51703268
chr1	51699443	51704443
chr1	51981481	51986481
chr1	51982500	51987500
chr1	52341977	52346977
chr1	52453936	52458936
chr1	52458912	52458936
chr1	52496563	52501563
chr1	52496988	52501988
chr1	52519297	52524297
chr1	52519343	52524343
chr1	52605546	52610546
chr1	52816659	52821659
chr1	52829365	52834365
chr1	52831849	52834365
chr1	52867631	52872631
chr1	52867736	52872736
chr1	53016659	53021659
chr1	53017990	53022990
chr1	53189626	53194626
chr1	53388595	53393595
chr1	53390384	53395384
chr1	53390401	53395401
chr1	53391846	53396846
chr1	53525354	53530354
chr1	53659601	53664601
chr1	53683789	53688789
chr1	53683835	53688835
chr1	53701782	53706782
chr1	53701782	53706782
chr1	53791242	53796242
chr1	53791405	53796405
chr1	54302033	54307033
chr1	54304720	54307033
chr1	54409102	54414102
chr1	54409250	54414250
chr1	54516677	54521677
chr1	54516760	54521760
chr1	54517252	54522252
chr1	54663209	54668209
chr1	54663246	54668246
chr1	55178995	55183995
chr1	55227687	55232687
chr1	55350048	55355048
chr1	55350391	55355391
chr1	55350736	55355736
chr1	55678286	55683286
chr1	55681034	55686034
chr1	55685552	55686034
chr1	57108474	57113474
chr1	57108495	57113495
chr1	57282869	57287869
chr1	59009906	59014906
chr1	59009974	59014974
chr1	59163264	59168264
chr1	59247285	59252285
chr1	59248323	59253323
chr1	59759810	59764810
chr1	61546702	61551702
chr1	62188595	62193595
chr1	62205596	62210596
chr1	62205649	62210649
chr1	62899468	62904468
chr1	63151469	63156469
chr1	63151653	63156653
chr1	63247306	63252306
chr1	63830761	63835761
chr1	63986543	63991543
chr1	64056447	64061447
chr1	64056892	64061892
chr1	64237193	64242193
chr1	64933928	64938928
chr1	65208278	65213278
chr1	65429687	65434687
chr1	65530920	65535920
chr1	65610732	65615732
chr1	65883748	65888748
chr1	65883770	65888770
chr1	65883748	65883999
chr1	66996566	67001566
chr1	67388070	67393070
chr1	67388078	67393078
chr1	67517282	67522282
chr1	67893598	67898598
chr1	68148244	68153244
chr1	68295486	68300486
chr1	68296650	68301650
chr1	68696303	68701303
chr1	68960404	68965404
chr1	68959859	68964859
chr1	70668803	70673803
chr1	70668865	70673865
chr1	70684206	70689206
chr1	70817917	70822917
chr1	70817988	70822988
chr1	70874401	70879401
chr1	71544480	71549480
chr1	71544507	71549507
chr1	72745917	72750917
chr1	75136922	75141922
chr1	75196336	75201336
chr1	75196592	75201592
chr1	76187196	76192196
chr1	76187536	76192536
chr1	76252662	76257662
chr1	76249379	76254379
chr1	76250257	76255257
chr1	76251074	76256074
chr1	77330626	77335626
chr1	77682615	77687615
chr1	78146604	78151604
chr1	78223037	78228037
chr1	78242809	78243049
chr1	78242809	78247809
chr1	78243089	78248089
chr1	78351698	78356698
chr1	78352724	78357724
chr1	78442294	78447294
chr1	78442359	78447359
chr1	78442726	78447726
chr1	78467738	78472738
chr1	84462333	84467333
chr1	84541114	84546114
chr1	84541245	84546245
chr1	84761549	84766549
chr1	84942442	84947442
chr1	84969474	84974474
chr1	84969748	84974748
chr1	85153986	85158986
chr1	85664229	85669229
chr1	85722855	85727855
chr1	85727479	85727855
chr1	85739898	85744898
chr1	85740273	85745273
chr1	85930478	85935478
chr1	86041433	86046433
chr1	86041925	86046925
chr1	86043944	86048944
chr1	86171616	86176616
chr1	86620126	86625126
chr1	86859523	86864523
chr1	87167645	87172645
chr1	87167759	87172759
chr1	87377607	87382607
chr1	87377831	87382831
chr1	87791651	87796651
chr1	89147405	89152405
chr1	89148387	89153387
chr1	89355127	89360127
chr1	89456136	89461136
chr1	89456143	89461143
chr1	89987895	89992895
chr1	90283927	90288927
chr1	90284073	90289073
chr1	90457380	90462380
chr1	90458171	90463171
chr1	91314707	91319707
chr1	91314816	91319816
chr1	91485329	91490329
chr1	91486976	91491976
chr1	91867926	91872926
chr1	91963908	91968908
chr1	92762022	92767022
chr1	92762044	92767044
chr1	93295082	93300082
chr1	93424557	93429557
chr1	93542292	93547292
chr1	93642976	93647976
chr1	93643785	93648785
chr1	93808945	93813945
chr1	93809082	93814082
chr1	93911188	93916188
chr1	94309888	94314888
chr1	94310206	94315206
chr1	94310230	94315230
chr1	94342974	94347974
chr1	94372466	94377466
chr1	94881433	94886433
chr1	95004856	95009856
chr1	95390334	95395334
chr1	95390622	95395622
chr1	95536001	95541001
chr1	95697038	95702038
chr1	95697211	95702211
chr1	97184721	97189721
chr1	98384105	98389105
chr1	99124736	99129736
chr1	100313140	100318140
chr1	100432845	100437845
chr1	100432920	100437920
chr1	100501153	100506153
chr1	100596011	100601011
chr1	100596206	100601206
chr1	100712890	100717890
chr1	100712146	100717146
chr1	100729176	100734176
chr1	100729263	100734263
chr1	101357984	101362984
chr1	101359054	101364054
chr1	101359132	101364132
chr1	101488934	101493934
chr1	101489144	101494144
chr1	101699584	101704584
chr1	101699944	101704944
chr1	104063684	104068684
chr1	104065605	104070605
chr1	104065813	104070813
chr1	107596767	107601767
chr1	107680129	107685129
chr1	109232445	109237445
chr1	109286796	109291796
chr1	109503606	109508606
chr1	109503611	109508611
chr1	109582350	109587350
chr1	109586950	109587350
chr1	109616124	109621124
chr1	109629925	109634925
chr1	109630980	109635980
chr1	109644888	109645315
chr1	109640315	109645315
chr1	109754040	109759040
chr1	109790141	109795141
chr1	109823308	109828308
chr1	109847163	109852163
chr1	109938073	109943073
chr1	109966562	109971562
chr1	110023601	110028601
chr1	110034174	110039174
chr1	110088733	110093733
chr1	110083959	110084994
chr1	110083959	110088959
chr1	110088733	110093733
chr1	110088733	110088959
chr1	110170427	110175427
chr1	110304149	110309149
chr1	110450364	110455364
chr1	110524808	110529808
chr1	110878628	110883628
chr1	110879293	110884293
chr1	110948064	110953064
chr1	111503424	111508424
chr1	111504201	111509201
chr1	111679749	111684749
chr1	111680338	111685338
chr1	111986920	111991920
chr1	111988986	111993986
chr1	111989498	111994498
chr1	112279963	112284963
chr1	112295946	112300946
chr1	112295367	112300367
chr1	112936303	112941303
chr1	113159295	113164295
chr1	113160947	113165947
chr1	113213263	113218263
chr1	113247556	113252556
chr1	113251555	113252556
chr1	113496537	113501537
chr1	113497135	113502135
chr1	113613227	113618227
chr1	113613331	113618331
chr1	113930871	113935871
chr1	114299611	114304611
chr1	114352501	114357501
chr1	114352598	114357598
chr1	114445263	114450263
chr1	114445323	114450323
chr1	114469314	114474314
chr1	114469614	114474614
chr1	115051281	115056281
chr1	115121760	115126760
chr1	115257015	115262015
chr1	115298797	115303797
chr1	115320806	115325806
chr1	116912790	116917790
chr1	116958744	116958991
chr1	116958744	116963744
chr1	117111161	117116161
chr1	117211871	117212875
chr1	117207875	117212875
chr1	117449653	117450272
chr1	117449653	117454653
chr1	117450179	117455179
chr1	117662709	117667709
chr1	117905595	117910595
chr1	117907571	117912571
chr1	118469753	118474753
chr1	118469843	118474843
chr1	119680519	119685519
chr1	119680794	119685794
chr1	120187896	120192896
chr1	120609740	120614740
chr1	121136114	121141114
chr1	121138166	121143166
chr1	144531538	144536538
chr1	144590863	144595863
chr1	145073686	145078686
chr1	145093720	145098720
chr1	145206619	145211619
chr1	145206645	145211645
chr1	145435969	145440969
chr1	145474585	145479585
chr1	145505098	145510098
chr1	145506003	145511003
chr1	145513576	145518576
chr1	145513752	145518752
chr1	145572733	145577733
chr1	145608525	145613525
chr1	145608536	145613536
chr1	146371046	146376046
chr1	146711791	146716791
chr1	146712200	146717200
chr1	147010682	147015682
chr1	147140118	147145118
chr1	148553479	148558479
chr1	148925822	148930822
chr1	149221721	149226721
chr1	149855732	149860732
chr1	149856025	149861025
chr1	149856940	149861940
chr1	149856966	149861966
chr1	149886934	149891934
chr1	149897736	149902736
chr1	149906291	149911291
chr1	149980125	149985125
chr1	150036869	150041869
chr1	150118873	150123873
chr1	150206004	150211004
chr1	150206815	150211815
chr1	150238100	150243100
chr1	150239480	150244480
chr1	150252453	150257453
chr1	150263789	150268789
chr1	150291425	150296425
chr1	150333067	150338067
chr1	150457387	150462387
chr1	150527700	150532700
chr1	150531469	150536469
chr1	150536836	150541836
chr1	150539245	150544245
chr1	150549566	150554566
chr1	150599588	150604588
chr1	150851659	150851744
chr1	150846744	150851744
chr1	150896239	150901239
chr1	150943099	150948099
chr1	150944979	150949979
chr1	150978351	150983351
chr1	150978396	150983396
chr1	151017716	151022716
chr1	151027734	151032734
chr1	151040301	151045301
chr1	151040554	151045554
chr1	151116604	151121604
chr1	151135924	151140924
chr1	151167925	151170297
chr1	151167925	151172925
chr1	151224679	151229679
chr1	151251594	151256594
chr1	151251905	151256905
chr1	151297691	151302691
chr1	151297925	151302925
chr1	151316943	151321943
chr1	151317333	151322333
chr1	151342709	151347709
chr1	151369510	151374510
chr1	151429441	151434441
chr1	151480486	151485486
chr1	151510281	151515281
chr1	151510492	151515492
chr1	151582041	151587041
chr1	151583339	151588339
chr1	151671002	151676002
chr1	151686790	151691790
chr1	151732945	151737945
chr1	151733540	151738540
chr1	151735685	151740685
chr1	151736976	151740685
chr1	151739477	151740685
chr1	151879784	151884784
chr1	153597902	153602902
chr1	153604025	153609025
chr1	153604068	153609068
chr1	153604316	153609316
chr1	153604373	153609373
chr1	153628630	153633630
chr1	153641024	153646024
chr1	153696329	153701329
chr1	153698043	153703043
chr1	153755797	153760797
chr1	153765149	153770149
chr1	153892951	153897951
chr1	153916672	153921672
chr1	153928601	153933601
chr1	153936492	153941492
chr1	153937510	153942510
chr1	153937688	153942688
chr1	153947664	153952664
chr1	153947719	153952719
chr1	153960735	153965735
chr1	153965608	153965735
chr1	153956334	153961334
chr1	154190155	154195155
chr1	154190604	154195604
chr1	154242487	154247487
chr1	154295529	154296066
chr1	154295529	154300529
chr1	154375169	154380169
chr1	154376540	154381540
chr1	154529004	154534004
chr1	154597975	154602975
chr1	154906967	154911967
chr1	154907346	154912346
chr1	154926099	154931099
chr1	154931801	154936801
chr1	154933829	154938829
chr1	154944371	154949371
chr1	154944629	154949629
chr1	154945669	154950669
chr1	154953314	154958314
chr1	154972627	154977627
chr1	155020542	155021094
chr1	155020542	155025542
chr1	155033707	155038707
chr1	155033724	155038724
chr1	155033724	155038724
chr1	155105320	155110320
chr1	155110571	155115571
chr1	155113247	155115571
chr1	155143373	155148373
chr1	155143451	155148451
chr1	155157248	155162248
chr1	155160207	155165207
chr1	155162468	155167468
chr1	155164159	155169159
chr1	155160207	155162248
chr1	155160207	155165207
chr1	155162468	155167468
chr1	155164159	155169159
chr1	155175990	155180990
chr1	155176342	155181342
chr1	155181110	155181342
chr1	155194714	155199714
chr1	155198266	155199714
chr1	155222774	155227774
chr1	155229721	155234721
chr1	155276039	155281039
chr1	155288187	155293187
chr1	155291467	155296467
chr1	155533597	155535098
chr1	155529321	155534321
chr1	155530098	155535098
chr1	155655251	155660251
chr1	155656291	155661291
chr1	155826691	155831691
chr1	155826800	155831800
chr1	155878695	155883695
chr1	155901691	155906691
chr1	155946090	155951090
chr1	155958681	155963681
chr1	155988250	155993250
chr1	156021085	156026085
chr1	156022043	156027043
chr1	156044664	156049664
chr1	156049289	156054289
chr1	156049864	156054864
chr1	156049289	156049664
chr1	156049289	156054289
chr1	156049864	156054864
chr1	156159494	156164494
chr1	156161380	156166380
chr1	156250120	156255120
chr1	156250226	156255226
chr1	156304605	156309605
chr1	156423869	156428869
chr1	156468120	156473120
chr1	156547019	156552019
chr1	156559054	156560247
chr1	156559054	156564054
chr1	156568788	156573788
chr1	156628716	156633716
chr1	156644689	156649689
chr1	156659289	156664289
chr1	156673108	156678108
chr1	156695734	156700734
chr1	156696091	156701091
chr1	156708882	156713882
chr1	156717902	156722902
chr1	156734217	156739217
chr1	157012662	157017662
chr1	157105766	157110766
chr1	157960563	157965563
chr1	158967258	158972258
chr1	159893022	159898022
chr1	159999283	160004283
chr1	160066233	160071233
chr1	160083049	160088049
chr1	160157785	160162785
chr1	160172627	160177627
chr1	160172667	160177667
chr1	160176159	160181159
chr1	160229034	160234034
chr1	160252420	160257420
chr1	160252420	160257420
chr1	160253638	160258638
chr1	160310562	160315562
chr1	160310690	160315690
chr1	160334357	160339357
chr1	160367876	160372876
chr1	161013267	161018267
chr1	161037260	161038155
chr1	161037260	161042260
chr1	161065651	161070651
chr1	161085376	161090376
chr1	161085401	161090401
chr1	161099978	161104978
chr1	161120066	161125066
chr1	161126639	161131639
chr1	161126740	161131740
chr1	161133700	161138700
chr1	161144787	161149787
chr1	161281547	161282262
chr1	161281547	161286547
chr1	161368579	161373579
chr1	161373358	161373579
chr1	161717048	161722048
chr1	161733517	161738517
chr1	161733584	161738584
chr1	161991144	161996144
chr1	162037064	162042064
chr1	162464541	162469541
chr1	162528598	162533598
chr1	162528823	162533823
chr1	163289077	163294077
chr1	163289184	163294184
chr1	165565200	165570200
chr1	165597598	165602598
chr1	165665487	165670487
chr1	165665600	165670600
chr1	165735666	165740666
chr1	165794268	165799268
chr1	165794492	165799492
chr1	166806181	166811181
chr1	166843064	166848064
chr1	166942219	166947219
chr1	167187249	167192249
chr1	167187566	167192566
chr1	167520504	167525504
chr1	167687929	167692929
chr1	167903778	167908778
chr1	167902521	167907521
chr1	168104321	168109321
chr1	168145671	168150671
chr1	168192676	168197676
chr1	169334705	169339705
chr1	169334708	169339708
chr1	169452741	169457741
chr1	169452880	169457880
chr1	169761607	169766607
chr1	169860908	169865908
chr1	170498770	170503770
chr1	170499288	170504288
chr1	171452151	171453546
chr1	171452151	171457151
chr1	171708887	171713887
chr1	171748288	171753288
chr1	171808121	171813121
chr1	172410730	172415730
chr1	172498989	172503989
chr1	173443905	173448905
chr1	173681580	173686580
chr1	173791141	173796141
chr1	173791358	173796358
chr1	173834720	173839720
chr1	173835520	173840520
chr1	173832324	173834886
chr1	173832324	173837324
chr1	173988935	173993935
chr1	173989147	173994147
chr1	174126048	174131048
chr1	174126642	174131642
chr1	174965800	174970800
chr1	174963161	174968161
chr1	174989216	174994216
chr1	174990061	174995061
chr1	176174129	176179129
chr1	176174284	176179284
chr1	178060364	178065364
chr1	178060619	178065619
chr1	178509387	178514387
chr1	178509450	178514450
chr1	178691800	178696800
chr1	178692920	178697920
chr1	178992439	178997439
chr1	179048012	179053012
chr1	179196319	179201319
chr1	179260425	179265425
chr1	179330948	179335948
chr1	179332355	179337355
chr1	179848677	179853677
chr1	179849230	179854230
chr1	179848677	179849438
chr1	179921075	179926075
chr1	179921373	179926373
chr1	180121469	180126469
chr1	180469589	180474589
chr1	180598640	180603640
chr1	180921523	180926523
chr1	180989547	180994547
chr1	181055138	181060138
chr1	181057745	181062745
chr1	181157785	181162785
chr1	182358841	182363841
chr1	182806004	182811004
chr1	182990095	182995095
chr1	183385237	183390237
chr1	183438381	183443381
chr1	183438851	183443851
chr1	183602392	183607392
chr1	183602720	183607720
chr1	184004363	184009363
chr1	184018311	184023311
chr1	184353338	184358338
chr1	184353692	184358692
chr1	184721547	184726547
chr1	184941182	184946182
chr1	185011996	185016996
chr1	185123704	185128704
chr1	185123712	185128712
chr1	185283961	185288961
chr1	185284411	185289411
chr1	186342325	186347325
chr1	186342390	186347390
chr1	192775669	192780669
chr1	193024045	193029045
chr1	193026052	193031052
chr1	193026737	193031737
chr1	193072744	193077744
chr1	193088647	193093647
chr1	196575855	196580855
chr1	197113324	197118324
chr1	197167172	197172172
chr1	197168092	197173092
chr1	197742326	197747326
chr1	197869277	197874277
chr1	198123593	198128593
chr1	198904058	198909058
chr1	200376684	200381684
chr1	200587362	200592362
chr1	200636135	200641135
chr1	200636597	200641597
chr1	200706186	200711186
chr1	200857676	200862676
chr1	201079194	201084194
chr1	201093812	201098812
chr1	201138202	201143202
chr1	201395603	201400603
chr1	201396494	201401494
chr1	201431774	201436774
chr1	201435865	201440865
chr1	201476084	201481084
chr1	201473869	201478869
chr1	201640772	201645772
chr1	201795769	201800769
chr1	201796187	201801187
chr1	201855308	201860308
chr1	201922119	201927119
chr1	201949000	201950089
chr1	201949000	201950270
chr1	201949000	201954000
chr1	202111369	202116369
chr1	202128216	202133216
chr1	202134679	202139679
chr1	202308608	202313608
chr1	202315327	202320327
chr1	202405024	202410024
chr1	202776098	202781098
chr1	202777457	202782457
chr1	202777582	202782582
chr1	202855763	202860763
chr1	202895264	202900264
chr1	202925200	202930200
chr1	202933908	202938908
chr1	202974014	202979014
chr1	202993126	202998126
chr1	203119528	203124528
chr1	203142441	203147441
chr1	203240269	203245269
chr1	203253780	203258780
chr1	203271937	203276937
chr1	203272119	203277119
chr1	203593189	203598189
chr1	203762282	203767282
chr1	203762937	203767937
chr1	203828231	203833231
chr1	203965971	203970971
chr1	204039743	204044743
chr1	204097690	204102690
chr1	204118807	204123807
chr1	204180720	204185720
chr1	204313886	204318886
chr1	204378419	204383419
chr1	204461352	204466352
chr1	204483011	204488011
chr1	204529149	204534149
chr1	204630500	204635500
chr1	204652361	204657361
chr1	204795279	204800279
chr1	205009825	205014825
chr1	205088643	205093643
chr1	205178227	205183227
chr1	205194804	205199804
chr1	205288383	205293383
chr1	205317875	205322875
chr1	205323718	205328718
chr1	205415026	205420026
chr1	205422557	205427557
chr1	205422582	205427582
chr1	205471223	205476223
chr1	205598590	205603590
chr1	205647087	205652087
chr1	205716904	205721904
chr1	205742088	205747088
chr1	205780376	205785376
chr1	205901756	205906756
chr1	206221048	206226048
chr1	206221476	206226476
chr1	206641291	206646291
chr1	206783404	206788404
chr1	206855789	206857808
chr1	206855789	206860789
chr1	207220301	207225301
chr1	207223825	207228825
chr1	207492353	207497353
chr1	207922902	207927902
chr1	208415165	208420165
chr1	210109038	210114038
chr1	210499096	210504096
chr1	211429219	211434219
chr1	211553645	211558645
chr1	211749584	211754584
chr1	211754567	211754584
chr1	211846460	211851460
chr1	211846604	211851604
chr1	212000688	212005688
chr1	212001614	212006614
chr1	212206384	212211384
chr1	212206419	212211419
chr1	212456379	212461379
chr1	212603729	212608729
chr1	212728675	212733675
chr1	212736176	212741176
chr1	212962624	212967624
chr1	212962670	212967670
chr1	213028930	213031208
chr1	213028930	213033930
chr1	213029097	213034097
chr1	213028930	213029122
chr1	213121362	213126362
chr1	213186668	213191668
chr1	213222089	213227089
chr1	214158473	214163473
chr1	214158473	214159024
chr1	214451945	214456945
chr1	214723292	214728292
chr1	214774038	214779038
chr1	215738235	215743235
chr1	217801924	217806924
chr1	217802166	217807166
chr1	218456129	218461129
chr1	218516520	218521520
chr1	218517077	218522077
chr1	219344686	219349686
chr1	219344803	219349803
chr1	219728034	219733034
chr1	220217500	220222500
chr1	220264944	220266304
chr1	220264944	220269944
chr1	220443296	220443759
chr1	220443296	220448296
chr1	220699068	220704068
chr1	220919067	220924067
chr1	221913018	221918018
chr1	222788928	222793928
chr1	222812700	222817700
chr1	222883395	222884373
chr1	222883395	222888395
chr1	222884052	222889052
chr1	222985864	222990864
chr1	222985906	222990906
chr1	224031174	224036174
chr1	224299289	224304289
chr1	224515589	224520589
chr1	224542052	224547052
chr1	224619862	224624862
chr1	224622235	224627235
chr1	225614127	225619127
chr1	225838344	225843344
chr1	225885806	225890806
chr1	225963031	225968031
chr1	225995294	226000294
chr1	226031723	226036723
chr1	226067569	226072569
chr1	226109478	226114478
chr1	226109478	226114478
chr1	226184532	226189532
chr1	226247052	226252052
chr1	226247077	226252077
chr1	226268840	226273840
chr1	226371931	226376931
chr1	226374422	226379422
chr1	226495070	226500070
chr1	226924524	226929524
chr1	227055385	227060385
chr1	227503675	227508675
chr1	227746382	227751382
chr1	227748744	227753744
chr1	227913740	227918740
chr1	227920612	227925612
chr1	227932392	227937392
chr1	228126884	228131884
chr1	228267861	228272861
chr1	228290612	228295612
chr1	228294513	228299513
chr1	228325163	228325193
chr1	228325163	228330163
chr1	228335053	228340053
chr1	228350713	228355713
chr1	228351016	228356016
chr1	228398865	228403865
chr1	228592041	228597041
chr1	228592582	228597582
chr1	228672262	228677262
chr1	228868324	228873324
chr1	229476541	229481541
chr1	229641603	229646603
chr1	229641748	229646748
chr1	229691942	229696942
chr1	229759294	229764294
chr1	229759481	229764481
chr1	230775735	230780735
chr1	230880630	230885630
chr1	231002835	231007835
chr1	231112121	231117121
chr1	231112227	231117227
chr1	231173492	231178492
chr1	231374433	231379433
chr1	231374453	231379453
chr1	231470350	231475350
chr1	231471098	231476098
chr1	231558290	231563290
chr1	231661802	231666802
chr1	231661899	231666899
chr1	231661899	231666899
chr1	231760061	231765061
chr1	232938143	232943143
chr1	233083851	233088851
chr1	233428959	233433959
chr1	233428973	233433973
chr1	234505432	234510432
chr1	234506702	234511702
chr1	234506839	234511839
chr1	234612349	234617349
chr1	234665025	234670025
chr1	234740254	234745254
chr1	234742771	234747771
chr1	234857289	234862289
chr1	235090478	235095478
chr1	235103309	235108309
chr1	235288752	235293752
chr1	235289751	235294751
chr1	235322272	235327272
chr1	235488165	235493165
chr1	235489034	235494034
chr1	235665281	235670281
chr1	235811554	235816554
chr1	236225962	236230962
chr1	236225962	236226477
chr1	236303332	236308332
chr1	236442819	236447819
chr1	236447760	236447819
chr1	236685308	236690308
chr1	236765304	236770304
chr1	236956110	236961110
chr1	241680561	241685561
chr1	242008769	242013769
chr1	243416150	243421150
chr1	243416820	243421820
chr1	244011881	244016881
chr1	244212085	244217085
chr1	244615179	244617936
chr1	244612936	244617936
chr1	244813737	244818737
chr1	244996124	245001124
chr1	245025344	245030344
chr1	245025540	245030540
chr1	245130507	245135507
chr1	245131890	245136890
chr1	246668114	246673114
chr1	246727126	246732126
chr1	246727246	246732246
chr1	246884849	246889849
chr1	247092780	247097780
chr1	247168895	247173895
chr1	247239613	247244613
chr1	247246869	247251869
chr1	247265174	247270174
chr1	247273219	247278219
chr1	247371658	247376658
chr1	247492648	247497648
chr1	249118076	249123076
chr1	249118332	249123332
chr1	249129909	249134909
chr1	249150843	249155843
chr1	249150863	249155863
chr1	249197895	249202895
chr10	177905	182905
chr10	672078	677078
chr10	693388	698388
chr10	706998	711998
chr10	711900	711998
chr10	733183	738183
chr10	975064	980064
chr10	976466	981466
chr10	1031781	1036781
chr10	1031838	1036838
chr10	1092610	1097610
chr10	1092978	1097978
chr10	3212503	3217503
chr10	3824973	3829973
chr10	4283604	4288604
chr10	5452014	5457014
chr10	5657624	5662624
chr10	5724301	5729301
chr10	5853448	5858448
chr10	5929035	5934035
chr10	5929369	5934369
chr10	6128450	6133450
chr10	6242156	6247156
chr10	7827490	7832490
chr10	7827592	7832592
chr10	7857967	7862967
chr10	10834443	10839443
chr10	11650804	11655804
chr10	11651253	11656253
chr10	11862838	11867838
chr10	11934199	11939199
chr10	12082669	12087669
chr10	12108471	12113471
chr10	12169136	12174136
chr10	12170315	12175315
chr10	12235464	12240464
chr10	12235643	12240643
chr10	12388981	12393981
chr10	13138949	13143949
chr10	13139152	13144152
chr10	13199277	13202636
chr10	13199277	13204277
chr10	13201054	13206054
chr10	13341912	13346912
chr10	13387797	13392797
chr10	13568016	13573016
chr10	13568474	13573474
chr10	13626427	13631427
chr10	13744478	13749478
chr10	13749915	13754915
chr10	13910297	13915297
chr10	14877663	14882663
chr10	14878074	14883074
chr10	14918185	14923185
chr10	14918319	14923319
chr10	14993931	14998931
chr10	14998938	15003938
chr10	15128275	15133275
chr10	15128275	15133275
chr10	15133110	15133275
chr10	15136679	15138110
chr10	15136679	15141679
chr10	15136818	15141818
chr10	15208192	15213192
chr10	15210777	15213192
chr10	15410561	15415561
chr10	15900019	15905019
chr10	16857027	16862027
chr10	17241553	17246553
chr10	17269484	17274484
chr10	17274332	17274484
chr10	17267758	17272758
chr10	17683377	17688377
chr10	17683624	17688624
chr10	18941623	18943051
chr10	18938051	18943051
chr10	18945714	18946623
chr10	18945714	18950714
chr10	18945834	18950834
chr10	20102668	20107668
chr10	21460443	21465443
chr10	21460616	21465616
chr10	21783070	21788070
chr10	21783691	21788691
chr10	21812111	21817111
chr10	21820594	21825594
chr10	22290198	22295198
chr10	22602403	22607403
chr10	22602817	22607817
chr10	22607640	22612640
chr10	22627044	22632044
chr10	22631899	22632044
chr10	23000984	23005984
chr10	23381935	23386935
chr10	23725698	23730698
chr10	25010097	25015097
chr10	25239033	25244033
chr10	25239670	25244670
chr10	25302589	25307589
chr10	25303087	25308087
chr10	26220139	26225139
chr10	26220696	26225696
chr10	26984088	26989088
chr10	27147516	27152516
chr10	27386921	27391921
chr10	27441253	27446253
chr10	27441695	27446695
chr10	27528559	27533559
chr10	27529559	27534559
chr10	27790697	27795697
chr10	28285477	28290477
chr10	28286217	28291217
chr10	28291131	28291217
chr10	28818922	28823922
chr10	28819172	28824172
chr10	28963771	28968771
chr10	30023210	30028210
chr10	30720366	30725366
chr10	31318366	31323366
chr10	31604924	31609924
chr10	31606876	31611876
chr10	31891028	31896028
chr10	31993816	31998816
chr10	32215242	32220242
chr10	32342859	32347859
chr10	32343174	32348174
chr10	32632927	32637927
chr10	32633374	32638374
chr10	32633825	32638825
chr10	32665226	32670226
chr10	32732568	32737568
chr10	33245273	33250273
chr10	33622690	33627690
chr10	35101753	35106753
chr10	35102195	35107195
chr10	35377070	35382070
chr10	35413219	35418219
chr10	35413448	35418448
chr10	35622829	35627829
chr10	35927680	35932680
chr10	35927862	35932862
chr10	38144168	38149168
chr10	38144534	38149534
chr10	38263061	38268061
chr10	38263253	38268253
chr10	38297078	38302078
chr10	38378479	38383479
chr10	38380764	38385764
chr10	43045770	43050770
chr10	43048388	43053388
chr10	43131492	43136492
chr10	43131516	43136516
chr10	43275749	43280749
chr10	43631282	43636282
chr10	43631434	43636434
chr10	43902114	43907114
chr10	43929782	43934782
chr10	44067566	44072566
chr10	44099199	44104199
chr10	44099355	44104355
chr10	44138890	44143890
chr10	44141804	44146804
chr10	44138890	44141820
chr10	45471758	45476758
chr10	45493423	45498423
chr10	45493836	45498836
chr10	46165728	46170728
chr10	46991587	46996587
chr10	48352524	48357524
chr10	48355426	48357524
chr10	49512198	49517198
chr10	51562608	51567608
chr10	52382211	52387211
chr10	52382423	52387423
chr10	52496578	52501578
chr10	53456855	53461855
chr10	58118536	58123536
chr10	60025194	60030194
chr10	60026318	60031318
chr10	60092235	60097235
chr10	60142282	60147282
chr10	60933850	60938850
chr10	61120439	61125439
chr10	61663914	61668914
chr10	62535589	62540589
chr10	63420219	63425219
chr10	63658559	63663559
chr10	64025966	64030966
chr10	64131451	64136451
chr10	64562016	64567016
chr10	64563147	64568147
chr10	64890550	64895550
chr10	65222489	65227489
chr10	65223222	65228222
chr10	65278623	65283623
chr10	69606783	69611783
chr10	69641927	69646927
chr10	69832605	69837605
chr10	70088431	70093431
chr10	70090306	70095306
chr10	70164551	70169551
chr10	70229379	70234379
chr10	70284731	70289731
chr10	70317913	70322913
chr10	70478269	70480052
chr10	70478269	70483269
chr10	70584798	70589798
chr10	70658534	70663534
chr10	70713384	70718384
chr10	70748393	70753393
chr10	70745987	70750987
chr10	70880768	70885768
chr10	70937488	70942488
chr10	71208729	71213729
chr10	71810052	71815052
chr10	71903932	71908932
chr10	71927779	71932779
chr10	71991167	71996167
chr10	72161635	72166635
chr10	72573217	72578217
chr10	72646041	72651041
chr10	73076515	73081515
chr10	73495081	73500081
chr10	73608626	73613626
chr10	73721623	73726623
chr10	73846290	73851290
chr10	73974392	73979392
chr10	73978010	73979392
chr10	73973287	73978287
chr10	74031178	74036178
chr10	74033238	74038238
chr10	74112488	74117488
chr10	74383399	74388399
chr10	74449389	74454389
chr10	74858555	74859232
chr10	74854232	74859232
chr10	74925424	74930424
chr10	74926313	74931313
chr10	75006120	75011120
chr10	75009951	75014951
chr10	75010049	75015049
chr10	75004618	75009618
chr10	75009951	75011120
chr10	75009951	75014951
chr10	75010049	75015049
chr10	75116117	75121117
chr10	75171334	75176334
chr10	75252783	75257783
chr10	75253282	75258282
chr10	75383211	75388211
chr10	75383254	75388254
chr10	75387814	75388254
chr10	75487727	75492727
chr10	75487745	75492745
chr10	75487772	75492772
chr10	75487820	75492820
chr10	75489082	75494082
chr10	75498081	75503081
chr10	75501620	75506620
chr10	75531799	75536799
chr10	75529549	75534549
chr10	75529878	75534878
chr10	75539305	75544305
chr10	75542840	75547840
chr10	75568909	75573909
chr10	75569089	75574089
chr10	75570776	75575776
chr10	75631843	75636843
chr10	75666435	75671435
chr10	75755372	75760372
chr10	75908321	75913321
chr10	75908460	75913460
chr10	76579388	76584388
chr10	76582840	76587840
chr10	76582840	76584388
chr10	76582840	76587840
chr10	76866479	76871479
chr10	76967412	76972412
chr10	77158259	77163259
chr10	77158504	77163504
chr10	77159164	77164164
chr10	79683878	79688878
chr10	79684630	79689630
chr10	79791018	79796018
chr10	79786803	79791803
chr10	80761060	80766060
chr10	80825152	80830152
chr10	80826292	80831292
chr10	81104725	81109725
chr10	81202883	81207883
chr10	81835902	81840902
chr10	81836168	81841168
chr10	81888938	81893938
chr10	82165085	82170085
chr10	82211422	82216422
chr10	85896696	85901696
chr10	85897838	85902838
chr10	86085842	86090842
chr10	88279072	88284072
chr10	88279202	88284202
chr10	88425706	88430706
chr10	88513555	88518555
chr10	88513907	88518907
chr10	88715875	88720875
chr10	88725449	88730449
chr10	88726738	88731738
chr10	88727998	88732998
chr10	88728083	88733083
chr10	88728568	88733568
chr10	88851418	88856418
chr10	88852123	88857123
chr10	89262132	89267132
chr10	89416870	89421870
chr10	89417260	89422260
chr10	89575185	89580185
chr10	89620694	89625694
chr10	89620370	89625370
chr10	91085151	91090151
chr10	91171814	91176814
chr10	91171843	91176843
chr10	91402480	91407480
chr10	91402539	91407539
chr10	91402715	91407715
chr10	91456928	91461928
chr10	91458867	91463867
chr10	91456928	91460185
chr10	92628973	92633973
chr10	92810308	92815308
chr10	92977408	92982408
chr10	93167596	93172596
chr10	93555548	93560548
chr10	93555569	93560569
chr10	93665388	93670388
chr10	93666740	93671740
chr10	93681026	93686026
chr10	94048344	94053344
chr10	94048420	94053420
chr10	94331333	94336333
chr10	94350543	94355543
chr10	94354544	94355543
chr10	95239574	95244574
chr10	95253889	95258889
chr10	95459829	95464829
chr10	95515066	95520066
chr10	95751246	95756246
chr10	96120216	96125216
chr10	96159761	96164761
chr10	96303047	96308047
chr10	96940910	96945910
chr10	97048281	97053281
chr10	97318671	97323671
chr10	97413963	97418963
chr10	97451400	97456400
chr10	97800651	97805651
chr10	97886972	97891972
chr10	98344709	98349709
chr10	98589517	98591021
chr10	98589517	98594517
chr10	99049913	99054913
chr10	99049913	99054913
chr10	99076522	99081522
chr10	99091821	99096821
chr10	99091958	99096958
chr10	99158372	99163372
chr10	99158627	99163627
chr10	99183331	99183564
chr10	99183331	99188331
chr10	99183417	99188417
chr10	99203274	99208274
chr10	99203427	99208427
chr10	99256051	99261051
chr10	99256125	99261125
chr10	99329698	99334698
chr10	99390844	99395844
chr10	99470430	99475430
chr10	99494378	99499378
chr10	99891887	99896887
chr10	100172441	100177441
chr10	100204184	100209184
chr10	101187881	101192881
chr10	101188448	101193448
chr10	101377866	101382866
chr10	101378312	101383312
chr10	101416763	101421763
chr10	101489357	101494357
chr10	101767176	101772176
chr10	101945591	101950591
chr10	101947293	101950591
chr10	101986876	101991876
chr10	101986924	101991924
chr10	102024937	102029937
chr10	102043969	102048969
chr10	102103647	102108647
chr10	102104381	102109381
chr10	102118897	102123897
chr10	102130872	102135872
chr10	102286329	102291329
chr10	102287128	102292128
chr10	102287138	102292138
chr10	102287257	102292257
chr10	102669826	102674826
chr10	102669996	102674996
chr10	102744624	102749624
chr10	102744772	102749772
chr10	102742871	102747871
chr10	102753875	102758875
chr10	102818262	102823262
chr10	102819098	102824098
chr10	103111320	103116320
chr10	103345527	103350527
chr10	103452552	103457552
chr10	103540670	103545670
chr10	103576196	103581196
chr10	103576335	103581335
chr10	103813450	103818450
chr10	103822647	103827647
chr10	103877710	103882710
chr10	103890287	103895287
chr10	103909433	103914433
chr10	104002789	104003731
chr10	104002789	104007789
chr10	104151367	104156367
chr10	104176446	104181446
chr10	104178796	104183796
chr10	104189918	104194918
chr10	104193769	104194918
chr10	104207074	104212074
chr10	104208800	104213800
chr10	104218649	104223649
chr10	104259982	104264982
chr10	104261244	104266244
chr10	104401397	104406397
chr10	104401753	104406753
chr10	104471664	104476664
chr10	104471795	104476795
chr10	104501227	104506227
chr10	104611480	104616480
chr10	104611529	104616529
chr10	104625678	104630678
chr10	104626773	104631773
chr10	104675550	104676842
chr10	104675550	104680550
chr10	104950556	104955556
chr10	105108391	105113391
chr10	105125224	105130224
chr10	105153723	105158723
chr10	105153905	105158905
chr10	105151658	105156658
chr10	105207453	105212453
chr10	105210103	105215103
chr10	105210160	105215160
chr10	105251236	105256236
chr10	105612801	105617801
chr10	105724459	105729459
chr10	105879316	105884316
chr10	105989620	105994620
chr10	105992614	105994620
chr10	106025677	106030677
chr10	106026131	106031131
chr10	106095662	106100662
chr10	108921792	108926792
chr10	111680811	111685811
chr10	111964863	111969863
chr10	111965849	111970849
chr10	112062209	112067209
chr10	112253462	112258462
chr10	112255096	112260096
chr10	112324949	112329949
chr10	112627001	112632001
chr10	112629065	112634065
chr10	112629491	112634491
chr10	112676532	112681532
chr10	112676801	112681801
chr10	114204172	114209172
chr10	114204256	114209256
chr10	114707509	114712509
chr10	114709134	114714134
chr10	115436442	115441442
chr10	115611642	115616642
chr10	115611920	115616920
chr10	115931438	115936438
chr10	115931479	115936479
chr10	116442262	116447262
chr10	116579003	116584003
chr10	116695452	116700452
chr10	116850624	116855624
chr10	118030479	118035479
chr10	118499585	118504585
chr10	118606523	118611523
chr10	118607216	118612216
chr10	118895312	118900312
chr10	119132478	119137478
chr10	119299455	119304455
chr10	119302079	119307079
chr10	119803290	119808290
chr10	119803614	119808614
chr10	120099340	120104340
chr10	120512261	120517261
chr10	120837816	120842816
chr10	120861098	120866098
chr10	120922679	120927679
chr10	120935845	120940845
chr10	120964601	120969601
chr10	120965543	120970543
chr10	120969869	120970543
chr10	121354041	121359041
chr10	121408382	121413382
chr10	121483109	121488109
chr10	121649568	121654568
chr10	121649723	121654723
chr10	122608187	122613187
chr10	122608221	122613221
chr10	123355472	123360472
chr10	123685327	123690327
chr10	123685816	123690816
chr10	123732232	123737232
chr10	124131712	124136712
chr10	124711397	124716397
chr10	124711419	124716419
chr10	124765833	124770833
chr10	124765995	124770995
chr10	124911293	124916293
chr10	125850706	125855706
chr10	126105045	126110045
chr10	126147903	126152903
chr10	126430338	126435338
chr10	126477796	126482796
chr10	126477939	126482939
chr10	126487854	126492854
chr10	126490833	126495833
chr10	126603212	126608212
chr10	126847239	126852239
chr10	127405434	127410434
chr10	127405584	127410584
chr10	127405635	127410635
chr10	127509317	127510809
[truncated: 12,490 more rows]

## Sheet: hfNSC PROM
Chromosome	Start	End
chr1	711506	716506
chr1	711650	716650
chr1	750251	755251
chr1	750592	755592
chr1	760402	765402
chr1	760488	765488
chr1	892189	897189
chr1	893467	898467
chr1	899377	904377
chr1	930931	935931
chr1	933052	938052
chr1	946073	946109
chr1	946073	951073
chr1	946303	951303
chr1	953003	958003
chr1	1049241	1054241
chr1	1069897	1074897
chr1	1164911	1169911
chr1	1165129	1170129
chr1	1206765	1211765
chr1	1208103	1213103
chr1	1241447	1246447
chr1	1242489	1247489
chr1	1251569	1256569
chr1	1257571	1262571
chr1	1257636	1262636
chr1	1282230	1287230
chr1	1294657	1299657
chr1	1311546	1316546
chr1	1308375	1313375
chr1	1332208	1337208
chr1	1332402	1337402
chr1	1338632	1343632
chr1	1340193	1345193
chr1	1341976	1346976
chr1	1353125	1358125
chr1	1354649	1359649
chr1	1359008	1364008
chr1	1367453	1372453
chr1	1367741	1372741
chr1	1404643	1409643
chr1	1445031	1450031
chr1	1473333	1478333
chr1	1507749	1512749
chr1	1507855	1512855
chr1	1512636	1512855
chr1	1548295	1553295
chr1	1548675	1553675
chr1	1587973	1592973
chr1	1588286	1593286
chr1	1621667	1626667
chr1	1653266	1658266
chr1	1653451	1658451
chr1	1674931	1679931
chr1	1709396	1714396
chr1	1819995	1824995
chr1	1820410	1825410
chr1	2118737	2123737
chr1	2141462	2146462
chr1	2141513	2146513
chr1	2141659	2146659
chr1	2143120	2148120
chr1	2157634	2162634
chr1	2320646	2325646
chr1	2320767	2325767
chr1	2342736	2347736
chr1	2459184	2464184
chr1	2455539	2460539
chr1	2475404	2480404
chr1	2484578	2489578
chr1	2485970	2490970
chr1	2515430	2515499
chr1	2515430	2520430
chr1	2982501	2987501
chr1	2983232	2988232
chr1	3224160	3229160
chr1	3539066	3544066
chr1	3538807	3543807
chr1	3661400	3666400
chr1	3710568	3715568
chr1	3771278	3776278
chr1	3771345	3776345
chr1	3814357	3819357
chr1	3814436	3819436
chr1	4712292	4717292
chr1	6049026	6054026
chr1	6050033	6055033
chr1	6293532	6298532
chr1	6293800	6298800
chr1	6318535	6323535
chr1	6451115	6456115
chr1	6451951	6456951
chr1	6487456	6492456
chr1	6577621	6582621
chr1	6612095	6617095
chr1	6612741	6617741
chr1	6637561	6642561
chr1	6671245	6676245
chr1	6672167	6677167
chr1	6682426	6687426
chr1	6759484	6764484
chr1	6842403	6847403
chr1	6842884	6847884
chr1	7828829	7833829
chr1	7841880	7846880
chr1	8083868	8088868
chr1	8084298	8089298
chr1	8482205	8487205
chr1	8569478	8574478
chr1	8570212	8575212
chr1	8875202	8880202
chr1	8935566	8940566
chr1	8936394	8941394
chr1	8936808	8941808
chr1	8941092	8941808
chr1	9239763	9244763
chr1	9292334	9297334
chr1	9350439	9355439
chr1	9597041	9602041
chr1	9646432	9651432
chr1	9882084	9887084
chr1	9967894	9972894
chr1	10000481	10005481
chr1	10000965	10005965
chr1	10000986	10005986
chr1	10004876	10005986
chr1	10054764	10059764
chr1	10090390	10095390
chr1	10220826	10225826
chr1	10268363	10273363
chr1	10356524	10361524
chr1	10447559	10452559
chr1	10456149	10461149
chr1	10487659	10492659
chr1	10487659	10492659
chr1	10488234	10493234
chr1	10529845	10534845
chr1	10530083	10535083
chr1	11039594	11044594
chr1	11069914	11074914
chr1	11117581	11122581
chr1	11157232	11162232
chr1	11157438	11162438
chr1	11246898	11251898
chr1	11320064	11325064
chr1	11330763	11335763
chr1	11536723	11541723
chr1	11711932	11716932
chr1	11713342	11718342
chr1	11721681	11726681
chr1	11793641	11798641
chr1	11863707	11868707
chr1	11864477	11869477
chr1	11965709	11970709
chr1	11967484	11972484
chr1	11983985	11988985
chr1	11991762	11996762
chr1	12037738	12042738
chr1	12077023	12082023
chr1	12081681	12082023
chr1	12074865	12079865
chr1	12287624	12292624
chr1	14024193	14025194
chr1	14024193	14029193
chr1	15476460	15481460
chr1	15476528	15481528
chr1	15571268	15576268
chr1	15733429	15738429
chr1	15733891	15738891
chr1	15850529	15855529
chr1	15850808	15855808
chr1	15909105	15914105
chr1	15927621	15932621
chr1	15928577	15933577
chr1	15932140	15933577
chr1	15938862	15943862
chr1	15941495	15946495
chr1	16008327	16013327
chr1	16008467	16013467
chr1	16007123	16012123
chr1	16171859	16176859
chr1	16172142	16177142
chr1	16300127	16305127
chr1	16397627	16402627
chr1	16483261	16485082
chr1	16479206	16484206
chr1	16480082	16485082
chr1	16521849	16526849
chr1	16536604	16541604
chr1	16565393	16566157
chr1	16561157	16566157
chr1	16676449	16681449
chr1	16676570	16681570
chr1	16693525	16698525
chr1	16764667	16766419
chr1	16764667	16769667
chr1	16823252	16828252
chr1	16838280	16843280
chr1	16838640	16843640
chr1	16941386	16942557
chr1	16937557	16942557
chr1	16968678	16973678
chr1	16969569	16974569
chr1	17219975	17224975
chr1	17228771	17233771
chr1	17335923	17340923
chr1	17378165	17383165
chr1	17763720	17768720
chr1	17863830	17868830
chr1	19226775	19231775
chr1	19245115	19250115
chr1	19280680	19285680
chr1	19399505	19404505
chr1	19534270	19539270
chr1	19534495	19539495
chr1	19575533	19580533
chr1	19575546	19580546
chr1	19636140	19641140
chr1	19636320	19641320
chr1	19748378	19753378
chr1	19809566	19814566
chr1	19920826	19925826
chr1	19920973	19925973
chr1	19920977	19925977
chr1	20123938	20128938
chr1	20206506	20211506
chr1	20478331	20483331
chr1	20810213	20815213
chr1	20832154	20837154
chr1	20957448	20962448
chr1	20985500	20990500
chr1	21111316	21116316
chr1	21500622	21505622
chr1	21500877	21505877
chr1	21669497	21674497
chr1	21916541	21921541
chr1	21993301	21998301
chr1	22107599	22112599
chr1	22261290	22266290
chr1	22348961	22353961
chr1	22349181	22354181
chr1	22376620	22381620
chr1	22775844	22780844
chr1	23034832	23039832
chr1	23343441	23344843
chr1	23343441	23348441
chr1	23501801	23506801
chr1	23668329	23673329
chr1	23692990	23697990
chr1	23693435	23698435
chr1	23694247	23699247
chr1	23703022	23708022
chr1	23808561	23813561
chr1	23855212	23860212
chr1	24015769	24020769
chr1	24067145	24072145
chr1	24102277	24107277
chr1	24102395	24107395
chr1	24114960	24119960
chr1	24124771	24129771
chr1	24226727	24231727
chr1	24231101	24231727
chr1	24283049	24288049
chr1	24283099	24288099
chr1	24304917	24309917
chr1	24643312	24648312
chr1	24645891	24650891
chr1	25069348	25074348
chr1	25556493	25561493
chr1	25571828	25576828
chr1	25591127	25596127
chr1	25661456	25666456
chr1	25661908	25666908
chr1	25662204	25667204
chr1	25664962	25669962
chr1	25754183	25759183
chr1	25754888	25759888
chr1	25867571	25872571
chr1	25941459	25946459
chr1	26124167	26129167
chr1	26142631	26147631
chr1	26143763	26148763
chr1	26144788	26149788
chr1	26183403	26188403
chr1	26183604	26188604
chr1	26201487	26206487
chr1	26230982	26235982
chr1	26235740	26235982
chr1	26230445	26235445
chr1	26322148	26327148
chr1	26435164	26440164
chr1	26483011	26488011
chr1	26493862	26498862
chr1	26495812	26500812
chr1	26558191	26563191
chr1	26603167	26608167
chr1	26756273	26761273
chr1	26796441	26801441
chr1	27018122	27023122
chr1	27020024	27025024
chr1	27111463	27116463
chr1	27150701	27155701
chr1	27187133	27192133
chr1	27214288	27219288
chr1	27224229	27229229
chr1	27224457	27229457
chr1	27317698	27322698
chr1	27336827	27341827
chr1	27558343	27563343
chr1	27558507	27563507
chr1	27646151	27651151
chr1	27649210	27654210
chr1	27649320	27654320
chr1	27690883	27695883
chr1	27713472	27718472
chr1	27716648	27721648
chr1	27814169	27819169
chr1	27849816	27854816
chr1	27928442	27933442
chr1	27993479	27998479
chr1	27996229	28001229
chr1	27999720	28001229
chr1	28049990	28054990
chr1	28097194	28102194
chr1	28097869	28102869
chr1	28154789	28159789
chr1	28158412	28159789
chr1	28196555	28201555
chr1	28238757	28243757
chr1	28412707	28417707
chr1	28560120	28565120
chr1	28557036	28562036
chr1	28571155	28576155
chr1	28583538	28588538
chr1	28653013	28658013
chr1	28693614	28698614
chr1	28829955	28834955
chr1	28829992	28834992
chr1	28832571	28837571
chr1	28841488	28846488
chr1	28877097	28882097
chr1	28902834	28907834
chr1	28906995	28911995
chr1	28967097	28972097
chr1	28967240	28972240
chr1	28972612	28977612
chr1	28992744	28997744
chr1	29060633	29065633
chr1	29447947	29452947
chr1	29505999	29510999
chr1	29554954	29559954
chr1	31188851	31193851
chr1	31285900	31290900
chr1	31294575	31299575
chr1	31379108	31384108
chr1	31536338	31541338
chr1	31767162	31772162
chr1	31767342	31772342
chr1	32107150	32112150
chr1	32107795	32112795
chr1	32107997	32112997
chr1	32167420	32172420
chr1	32221836	32226836
chr1	32227994	32232994
chr1	32252231	32257231
chr1	32476930	32481930
chr1	32535132	32540132
chr1	32536575	32541575
chr1	32571139	32576139
chr1	32642787	32647787
chr1	32663487	32668487
chr1	32669915	32674915
chr1	32672195	32677195
chr1	32668736	32673736
chr1	32685029	32690029
chr1	32685472	32690472
chr1	32704721	32709721
chr1	32755187	32760187
chr1	32799480	32804480
chr1	32813764	32818764
chr1	32814622	32819622
chr1	32857832	32862832
chr1	33002528	33007528
chr1	33114004	33119004
chr1	33114243	33119243
chr1	33166697	33171697
chr1	33204986	33209986
chr1	33279868	33284868
chr1	33281254	33286254
chr1	33427786	33432786
chr1	33436768	33441768
chr1	33544097	33549097
chr1	33544205	33549205
chr1	33719646	33724646
chr1	33724313	33724646
chr1	33784199	33789199
chr1	33795593	33800593
chr1	33799965	33804965
chr1	33813453	33818453
chr1	33894153	33899153
chr1	33935746	33940746
chr1	34628943	34633943
chr1	34629984	34634984
chr1	35322917	35327917
chr1	35448414	35453414
chr1	35448454	35453454
chr1	35494842	35499842
chr1	35495069	35500069
chr1	35656249	35661249
chr1	35659070	35664070
chr1	35727583	35732583
chr1	35732068	35737068
chr1	36020574	36025574
chr1	36021051	36026051
chr1	36104945	36109945
chr1	36169375	36174375
chr1	36182573	36187573
chr1	36233068	36238068
chr1	36271273	36276273
chr1	36393216	36398216
chr1	36393819	36398819
chr1	36545423	36550423
chr1	36547176	36552176
chr1	36551976	36556976
chr1	36612598	36617598
chr1	36618680	36623680
chr1	36687517	36692517
chr1	36786835	36791835
chr1	36787255	36792255
chr1	36848997	36853997
chr1	36865960	36865993
chr1	36860993	36865993
chr1	36913586	36918586
chr1	36927538	36932538
chr1	37497230	37502230
chr1	37937512	37942512
chr1	37937653	37942653
chr1	37977875	37982875
chr1	38017403	38022403
chr1	38019343	38024343
chr1	38020020	38025020
chr1	38059036	38064036
chr1	38155414	38160414
chr1	38155590	38160590
chr1	38256974	38261974
chr1	38270151	38275151
chr1	38271357	38276357
chr1	38322792	38327792
chr1	38323869	38328869
chr1	38410229	38415229
chr1	38454093	38459093
chr1	38454634	38459634
chr1	38472430	38473778
chr1	38468778	38473778
chr1	39322995	39327995
chr1	39323172	39328172
chr1	39454395	39459395
chr1	39489490	39494490
chr1	39544488	39549488
chr1	39617468	39622468
chr1	39669684	39674684
chr1	39873651	39878651
chr1	40039962	40044962
chr1	40344850	40349850
chr1	40346683	40351683
chr1	40365428	40365917
chr1	40365428	40370428
chr1	40503405	40508405
chr1	40560875	40565875
chr1	40624545	40629545
chr1	40721139	40726139
chr1	40721279	40726279
chr1	40726156	40726279
chr1	40780988	40785988
chr1	40913274	40918274
chr1	40940387	40945387
chr1	40971833	40976833
chr1	40971913	40976913
chr1	40994733	40999733
chr1	41154820	41155760
chr1	41154820	41159820
chr1	41155238	41160238
chr1	41325518	41330518
chr1	41327086	41332086
chr1	41442507	41447507
chr1	41486409	41491409
chr1	41705326	41710326
chr1	41705545	41710545
chr1	41825094	41830094
chr1	41947844	41952844
chr1	42503768	42504096
chr1	42499096	42504096
chr1	42799048	42804048
chr1	42801547	42804048
chr1	42843966	42848966
chr1	42919288	42924288
chr1	42919438	42924438
chr1	42926501	42931501
chr1	43121596	43126596
chr1	43145598	43146906
chr1	43145598	43150598
chr1	43230255	43235255
chr1	43230440	43235440
chr1	43280295	43285295
chr1	43280454	43285454
chr1	43309593	43314593
chr1	43309780	43314780
chr1	43422030	43427030
chr1	43422220	43427220
chr1	43635320	43640320
chr1	43764164	43769164
chr1	43821829	43826829
chr1	43822126	43827126
chr1	43831196	43836196
chr1	43848284	43853284
chr1	43852979	43857979
chr1	43853053	43858053
chr1	43917098	43922098
chr1	43917160	43922160
chr1	44113329	44118329
chr1	44171309	44176309
chr1	44168995	44173995
chr1	44396492	44401492
chr1	44409723	44414723
chr1	44410111	44415111
chr1	44437659	44442659
chr1	44442115	44447115
chr1	44433172	44438172
chr1	44454531	44459531
chr1	44499298	44499639
chr1	44494639	44499639
chr1	44676627	44681627
chr1	44796350	44801350
chr1	44818432	44823432
chr1	44868366	44873366
chr1	45008665	45013665
chr1	45137727	45142727
chr1	45137864	45142864
chr1	45194342	45199342
chr1	45202990	45207990
chr1	45238423	45243423
chr1	45238982	45243982
chr1	45239036	45244036
chr1	45239662	45244662
chr1	45241015	45246015
chr1	45241562	45246562
chr1	45243887	45246562
chr1	45250877	45255877
chr1	45263397	45268397
chr1	45270457	45275457
chr1	45271654	45276654
chr1	45306235	45311235
chr1	45307254	45312254
chr1	45449782	45454782
chr1	45451897	45456897
chr1	45455006	45456897
chr1	45474501	45479501
chr1	45475319	45480319
chr1	45769381	45774381
chr1	45790045	45795045
chr1	45802842	45807842
chr1	45803642	45808642
chr1	45963225	45968225
chr1	45963251	45968251
chr1	45986219	45991219
chr1	46013715	46018715
chr1	46047018	46052018
chr1	46150386	46155386
chr1	46151285	46156285
chr1	46213822	46218822
chr1	46597703	46602703
chr1	46666506	46671506
chr1	46710860	46715860
chr1	46766780	46771780
chr1	46766803	46771803
chr1	46803349	46808349
chr1	46857437	46862437
chr1	47080015	47085015
chr1	47080063	47085063
chr1	47129547	47134547
chr1	47132027	47137027
chr1	47182324	47187324
chr1	47777319	47782319
chr1	47796969	47801969
chr1	48935345	48940345
chr1	48960908	48965908
chr1	49240141	49245141
chr1	51423435	51428435
chr1	51423917	51428917
chr1	51698268	51699528
chr1	51698268	51703268
chr1	51699443	51704443
chr1	51792826	51797826
chr1	51981481	51986481
chr1	51982500	51987500
chr1	52040351	52045351
chr1	52341977	52346977
chr1	52453936	52458936
chr1	52458912	52458936
chr1	52496563	52501563
chr1	52496988	52501988
chr1	52519297	52524297
chr1	52519343	52524343
chr1	52605546	52610546
chr1	52829365	52834365
chr1	52831849	52836849
chr1	52867631	52872631
chr1	52867736	52872736
chr1	53016659	53021659
chr1	53017990	53022990
chr1	53065544	53070544
chr1	53161538	53166538
chr1	53189626	53194626
chr1	53388595	53393595
chr1	53390384	53395384
chr1	53390401	53395401
chr1	53391846	53396846
chr1	53659601	53664601
chr1	53683789	53688789
chr1	53683835	53688835
chr1	53701782	53706782
chr1	53701782	53706782
chr1	53767708	53772708
chr1	53791242	53796242
chr1	53791405	53796405
chr1	54302033	54307033
chr1	54304720	54307033
chr1	54353907	54358907
chr1	54354412	54359412
chr1	54409102	54414102
chr1	54409250	54414250
chr1	54516677	54521677
chr1	54516760	54521760
chr1	54517252	54522252
chr1	54663209	54668209
chr1	54663246	54668246
chr1	55178995	55183995
chr1	55227687	55232687
chr1	55350048	55355048
chr1	55350391	55355391
chr1	55350736	55355736
chr1	55678286	55683286
chr1	55681034	55686034
chr1	55685552	55686034
chr1	56840590	56845590
chr1	57108474	57113474
chr1	57108495	57113495
chr1	59009906	59014906
chr1	59009974	59014974
chr1	59163264	59168264
chr1	59247285	59252285
chr1	59248323	59253323
chr1	59314426	59319426
chr1	59541288	59546288
chr1	59759810	59764810
chr1	60389962	60394962
chr1	60438226	60443226
chr1	61328431	61333431
chr1	61433948	61438948
chr1	61546702	61551702
chr1	62188595	62193595
chr1	62205596	62210596
chr1	62205649	62210649
chr1	62899468	62904468
chr1	63151469	63156469
chr1	63151653	63156653
chr1	63247306	63252306
chr1	63830761	63835761
chr1	63986543	63991543
chr1	64056447	64061447
chr1	64056892	64061892
chr1	64237193	64242193
chr1	64933928	64938928
chr1	65208278	65213278
chr1	65429687	65434687
chr1	65465659	65470659
chr1	65467270	65472270
chr1	65530920	65535920
chr1	65610732	65615732
chr1	65883748	65888748
chr1	65883770	65888770
chr1	65883748	65883999
chr1	66996566	67001566
chr1	67388070	67393070
chr1	67388078	67393078
chr1	67517282	67522282
chr1	67893598	67898598
chr1	68148244	68153244
chr1	68295486	68300486
chr1	68296650	68301650
chr1	68696303	68701303
chr1	68838846	68843846
chr1	68844840	68849840
chr1	68913142	68918142
chr1	68960404	68965404
chr1	68959859	68964859
chr1	70668803	70673803
chr1	70668865	70673865
chr1	70684206	70689206
chr1	70817917	70822917
chr1	70817988	70822988
chr1	70874401	70879401
chr1	71544480	71549480
chr1	71544507	71549507
chr1	72745917	72750917
chr1	74661371	74666371
chr1	74661396	74666396
chr1	74661419	74666419
chr1	74661447	74666447
chr1	74975798	74980798
chr1	75136922	75141922
chr1	75196336	75201336
chr1	75196592	75201592
chr1	76187196	76192196
chr1	76187536	76192536
chr1	76252662	76257662
chr1	76249379	76254379
chr1	76250257	76255257
chr1	76251074	76256074
chr1	76537904	76542904
chr1	77242452	77247452
chr1	77330626	77335626
chr1	77682615	77687615
chr1	78108509	78113509
chr1	78146604	78151604
chr1	78223037	78228037
chr1	78242809	78243049
chr1	78242809	78247809
chr1	78243089	78248089
chr1	78351698	78356698
chr1	78352724	78357724
chr1	78442294	78447294
chr1	78442359	78447359
chr1	78442726	78447726
chr1	78467738	78472738
chr1	79083107	79088107
chr1	79469903	79474903
chr1	84462333	84467333
chr1	84541114	84546114
chr1	84541245	84546245
chr1	84761549	84766549
chr1	84942442	84947442
chr1	84969474	84974474
chr1	84969748	84974748
chr1	85037663	85042663
chr1	85153986	85158986
chr1	85722855	85727855
chr1	85727479	85727855
chr1	85739898	85744898
chr1	85740273	85745273
chr1	85930478	85935478
chr1	86041433	86046433
chr1	86041925	86046925
chr1	86043944	86048944
chr1	86171616	86176616
chr1	86859523	86864523
chr1	87167645	87172645
chr1	87167759	87172759
chr1	87377607	87382607
chr1	87377831	87382831
chr1	87791651	87796651
chr1	89147405	89152405
chr1	89148387	89153387
chr1	89355127	89360127
chr1	89456136	89461136
chr1	89456143	89461143
chr1	89528543	89533543
chr1	89987895	89992895
chr1	90095953	90100953
chr1	90096131	90101131
chr1	90096199	90101199
chr1	90095953	90097784
chr1	90283927	90288927
chr1	90284073	90289073
chr1	90402660	90407660
chr1	90457380	90462380
chr1	90458171	90463171
chr1	91485329	91490329
chr1	91486976	91491976
chr1	91867926	91872926
chr1	91963908	91968908
chr1	92293131	92298131
chr1	92493039	92498039
chr1	92543362	92543468
chr1	92543362	92548362
chr1	92762022	92767022
chr1	92762044	92767044
chr1	93295082	93300082
chr1	93424557	93429557
chr1	93542292	93547292
chr1	93642976	93647976
chr1	93643785	93648785
chr1	93808945	93813945
chr1	93809082	93814082
chr1	93911188	93916188
chr1	94309888	94314888
chr1	94310206	94315206
chr1	94310230	94315230
chr1	94342974	94347974
chr1	94372466	94377466
chr1	94710964	94715964
chr1	94881433	94886433
chr1	95004856	95009856
chr1	95055353	95060353
chr1	95283337	95288337
chr1	95283398	95288398
chr1	95318482	95323482
chr1	95390334	95395334
chr1	95390622	95395622
chr1	95536001	95541001
chr1	95580394	95585394
chr1	95580979	95585979
chr1	95583203	95588203
chr1	95697038	95702038
chr1	95697211	95702211
chr1	97184721	97189721
chr1	98384105	98389105
chr1	99124736	99129736
chr1	99467332	99472332
chr1	99468088	99473088
chr1	99471274	99473088
chr1	99727009	99732009
chr1	100108999	100113999
chr1	100313140	100318140
chr1	100432845	100437845
chr1	100432920	100437920
chr1	100501153	100506153
chr1	100596011	100601011
chr1	100596206	100601206
chr1	100712890	100717890
chr1	100712146	100717146
chr1	100729176	100734176
chr1	100729263	100734263
chr1	101001193	101006193
chr1	101357984	101362984
chr1	101359054	101364054
chr1	101359132	101364132
chr1	101488934	101493934
chr1	101489144	101494144
chr1	101699584	101704584
chr1	101699944	101704944
chr1	103571552	103576552
chr1	104063684	104068684
chr1	104065605	104070605
chr1	104065813	104070813
chr1	107596767	107601767
chr1	108504565	108509565
chr1	108505266	108510266
chr1	108740971	108745971
chr1	108740048	108745048
chr1	109100211	109105211
chr1	109201648	109206648
chr1	109232445	109237445
chr1	109286796	109291796
chr1	109415472	109420472
chr1	109503606	109508606
chr1	109503611	109508611
chr1	109582350	109587350
chr1	109586950	109587350
chr1	109616124	109621124
chr1	109629925	109634925
chr1	109630980	109635980
chr1	109644888	109645315
chr1	109640315	109645315
chr1	109653801	109658801
chr1	109653979	109658979
chr1	109754040	109759040
chr1	109790141	109795141
chr1	109823308	109828308
chr1	109847163	109852163
chr1	109938073	109943073
chr1	109966562	109971562
chr1	110023601	110028601
chr1	110034174	110039174
chr1	110049860	110054860
chr1	110088733	110093733
chr1	110088733	110088959
chr1	110170427	110175427
chr1	110191492	110196492
chr1	110196203	110201203
chr1	110208144	110213144
chr1	110281884	110286884
chr1	110450364	110455364
chr1	110524808	110529808
chr1	110571699	110576699
chr1	110878628	110883628
chr1	110879293	110884293
chr1	110931204	110936204
chr1	110948064	110953064
chr1	111215155	111220155
chr1	111503424	111508424
chr1	111504201	111509201
chr1	111679749	111684749
chr1	111680338	111685338
chr1	111886410	111891410
chr1	111986920	111991920
chr1	111988986	111993986
chr1	111989498	111994498
chr1	112279963	112284963
chr1	112295946	112300946
chr1	112295367	112300367
chr1	112397027	112402027
chr1	112449458	112454458
chr1	112529277	112534277
chr1	112529892	112534892
chr1	112936303	112941303
chr1	113006663	113011663
chr1	113159295	113164295
chr1	113160947	113165947
chr1	113213263	113218263
chr1	113247556	113252556
chr1	113251555	113252556
chr1	113496537	113501537
chr1	113497135	113502135
chr1	113613227	113618227
chr1	113613331	113618331
chr1	113930871	113935871
chr1	114299611	114304611
chr1	114352501	114357501
chr1	114352598	114357598
chr1	114445263	114450263
chr1	114445323	114450323
chr1	114469314	114474314
chr1	114469614	114474614
chr1	115051281	115056281
chr1	115121760	115126760
chr1	115257015	115262015
chr1	115298797	115303797
chr1	115320806	115325806
chr1	116182074	116187074
chr1	116704405	116709405
chr1	116912790	116917790
chr1	116958744	116958991
chr1	116958744	116963744
chr1	116973490	116978490
chr1	117111161	117116161
chr1	117132321	117137321
chr1	117211871	117212875
chr1	117207875	117212875
chr1	117449653	117450272
chr1	117449653	117454653
chr1	117450179	117455179
chr1	117599612	117604612
chr1	117600425	117605425
chr1	117662709	117667709
chr1	117905595	117910595
chr1	117907571	117912571
chr1	118145892	118150892
chr1	118146056	118151056
chr1	118469753	118474753
chr1	118469843	118474843
chr1	119587528	119592528
chr1	119680519	119685519
chr1	119680794	119685794
chr1	120187896	120192896
chr1	120609740	120614740
chr1	121136114	121141114
chr1	121138166	121143166
chr1	121258127	121263127
chr1	121258643	121263643
chr1	143910643	143915643
chr1	143911115	143916115
chr1	144519470	144524470
chr1	144590863	144595863
chr1	145073686	145078686
chr1	145093720	145098720
chr1	145137069	145142069
chr1	145206619	145211619
chr1	145206645	145211645
chr1	145379934	145384934
chr1	145380257	145385257
chr1	145435969	145440969
chr1	145467888	145472888
chr1	145468008	145473008
chr1	145474585	145479585
chr1	145505098	145510098
chr1	145506003	145511003
chr1	145513576	145518576
chr1	145513752	145518752
chr1	145539729	145544729
chr1	145572733	145577733
chr1	145586939	145591939
chr1	145608525	145613525
chr1	145608536	145613536
chr1	145824603	145829603
chr1	145824705	145829705
chr1	146371046	146376046
chr1	146552627	146553795
chr1	146552627	146557627
chr1	146641629	146646629
chr1	146641850	146646850
chr1	146642265	146647265
chr1	146644681	146649681
chr1	146647192	146649681
chr1	146711791	146716791
chr1	146712200	146717200
chr1	147010682	147015682
chr1	147140118	147145118
chr1	147398006	147403006
chr1	147991646	147996646
chr1	147997713	148002713
chr1	148238965	148243965
chr1	148553479	148558479
chr1	149221721	149226721
chr1	149782736	149787736
chr1	149780812	149785812
chr1	149781428	149786428
chr1	149810265	149815265
chr1	149818091	149823091
chr1	149819839	149824839
chr1	149820143	149825143
chr1	149821681	149826681
chr1	149811978	149816978
chr1	149812108	149817108
chr1	149814883	149819883
chr1	149855732	149860732
chr1	149856025	149861025
chr1	149856940	149861940
chr1	149856966	149861966
chr1	149886934	149891934
chr1	149897736	149902736
chr1	149906291	149911291
chr1	149980125	149985125
chr1	150036869	150041869
chr1	150118873	150123873
chr1	150181430	150186430
chr1	150206004	150211004
chr1	150206815	150211815
chr1	150227054	150232054
chr1	150227181	150232181
chr1	150231593	150236593
chr1	150238100	150243100
chr1	150239480	150244480
chr1	150252453	150257453
chr1	150263789	150268789
chr1	150291425	150296425
chr1	150333067	150338067
chr1	150457387	150462387
chr1	150485733	150490733
chr1	150521905	150526905
chr1	150519384	150524384
chr1	150519397	150524397
chr1	150531469	150532700
chr1	150531469	150536469
chr1	150536836	150541836
chr1	150539245	150544245
chr1	150549566	150554566
chr1	150599588	150604588
chr1	150671842	150672130
chr1	150667130	150672130
chr1	150851659	150851744
chr1	150846744	150851744
chr1	150896239	150901239
chr1	150943099	150948099
chr1	150944979	150949979
chr1	150978351	150983351
chr1	150978396	150983396
chr1	151017716	151022716
chr1	151027734	151032734
chr1	151040301	151045301
chr1	151040554	151045554
chr1	151116604	151121604
chr1	151135924	151140924
chr1	151146260	151151260
chr1	151167925	151170297
chr1	151167925	151172925
chr1	151224679	151229679
chr1	151251594	151256594
chr1	151251905	151256905
chr1	151270939	151275939
chr1	151297691	151302691
chr1	151297925	151302925
chr1	151310624	151315624
chr1	151316943	151321943
chr1	151317333	151322333
chr1	151342709	151347709
chr1	151369510	151374510
chr1	151429441	151434441
chr1	151480486	151485486
chr1	151510281	151515281
chr1	151510492	151515492
chr1	151582041	151587041
chr1	151583339	151588339
chr1	151680409	151685409
chr1	151680409	151685409
chr1	151760780	151765780
chr1	151761392	151766392
chr1	151879784	151884784
chr1	151964366	151969366
chr1	151964507	151969507
chr1	152017883	152022883
chr1	153503579	153508579
chr1	153506220	153511220
chr1	153537866	153542866
chr1	153586962	153588121
chr1	153583121	153588121
chr1	153597902	153602902
chr1	153604025	153609025
chr1	153604068	153609068
chr1	153604316	153609316
chr1	153604373	153609373
chr1	153628630	153633630
chr1	153641024	153646024
chr1	153696329	153701329
chr1	153698043	153703043
chr1	153755797	153760797
chr1	153765149	153770149
chr1	153892951	153897951
chr1	153916672	153921672
chr1	153928601	153933601
chr1	153936492	153941492
chr1	153937510	153942510
chr1	153937688	153942688
chr1	153947664	153952664
chr1	153947719	153952719
chr1	153960735	153965735
chr1	153965608	153965735
chr1	153956334	153961334
chr1	154176309	154181309
chr1	154190155	154195155
chr1	154190604	154195604
chr1	154242487	154247487
chr1	154295529	154296066
chr1	154295529	154300529
chr1	154375169	154380169
chr1	154376540	154381540
chr1	154529004	154534004
chr1	154597975	154602975
chr1	154840256	154845256
chr1	154906967	154911967
chr1	154907346	154912346
chr1	154926099	154931099
chr1	154931801	154936801
chr1	154933829	154938829
chr1	154944371	154949371
chr1	154944629	154949629
chr1	154945669	154950669
chr1	154953314	154958314
chr1	154972627	154977627
chr1	155020542	155021094
chr1	155020542	155025542
chr1	155033707	155038707
chr1	155033724	155038724
chr1	155033724	155038724
chr1	155097436	155102436
chr1	155105320	155110320
chr1	155110571	155115571
chr1	155113247	155115571
chr1	155143373	155148373
chr1	155143451	155148451
chr1	155160207	155162248
chr1	155160207	155165207
chr1	155162468	155167468
chr1	155164159	155169159
chr1	155175990	155180990
chr1	155176342	155181342
chr1	155181110	155181342
chr1	155194714	155199714
chr1	155198266	155199714
chr1	155211990	155216990
chr1	155222774	155227774
chr1	155229721	155234721
chr1	155276039	155281039
chr1	155288187	155293187
chr1	155291467	155296467
chr1	155533597	155538597
chr1	155529321	155534321
chr1	155530098	155535098
chr1	155577479	155582479
chr1	155577671	155582671
chr1	155578511	155583511
chr1	155655251	155660251
chr1	155656291	155661291
chr1	155826691	155831691
chr1	155826800	155831800
chr1	155861572	155866572
chr1	155878695	155883695
chr1	155901691	155906691
chr1	155946090	155951090
chr1	155958681	155963681
chr1	155988250	155993250
chr1	156021085	156026085
chr1	156022043	156027043
chr1	156044664	156049664
chr1	156049289	156054289
chr1	156049864	156054864
chr1	156114657	156119657
chr1	156159494	156164494
chr1	156161380	156166380
chr1	156180273	156185273
chr1	156180284	156185284
chr1	156209253	156214253
chr1	156215381	156220381
chr1	156250120	156255120
chr1	156250226	156255226
chr1	156304605	156309605
chr1	156336503	156341503
chr1	156335164	156340164
chr1	156355518	156360518
chr1	156387623	156392623
chr1	156397993	156402993
chr1	156423869	156428869
chr1	156468120	156473120
chr1	156559054	156560247
chr1	156559054	156564054
chr1	156568788	156573788
chr1	156608296	156613296
chr1	156608682	156613682
chr1	156612179	156617179
chr1	156628716	156633716
chr1	156644689	156649689
chr1	156695734	156700734
chr1	156696091	156701091
chr1	156708882	156713882
chr1	156717902	156722902
chr1	156734217	156739217
chr1	157012662	157017662
chr1	157105766	157110766
chr1	157960563	157965563
chr1	158967258	158972258
chr1	159138899	159143899
chr1	159893022	159898022
chr1	159999283	160004283
chr1	160029778	160034778
chr1	160037538	160042538
chr1	160066233	160071233
chr1	160083049	160088049
chr1	160157785	160162785
chr1	160172627	160177627
chr1	160172667	160177667
chr1	160176159	160181159
chr1	160229034	160234034
chr1	160252420	160257420
chr1	160252420	160257420
chr1	160253638	160258638
chr1	160310562	160315562
chr1	160310690	160315690
chr1	160367876	160372876
chr1	161013267	161018267
chr1	161065651	161070651
chr1	161085376	161090376
chr1	161085401	161090401
chr1	161099978	161104978
chr1	161120066	161125066
chr1	161126639	161131639
chr1	161126740	161131740
chr1	161133700	161138700
chr1	161144787	161149787
chr1	161164394	161169394
chr1	161166346	161171346
chr1	161190921	161192660
chr1	161190921	161195921
chr1	161193293	161198293
chr1	161194476	161199476
chr1	161281547	161282262
chr1	161281547	161286547
chr1	161335164	161340164
chr1	161335312	161340312
chr1	161368579	161373579
chr1	161373358	161373579
chr1	161480466	161485466
chr1	161491536	161496536
chr1	161586875	161591875
chr1	161717048	161722048
chr1	161733517	161738517
chr1	161733584	161738584
chr1	162037064	162042064
chr1	162285084	162290084
chr1	162332697	162337697
chr1	162334198	162339198
chr1	162464541	162469541
chr1	162528598	162533598
chr1	162528823	162533823
chr1	162598663	162603663
chr1	162757992	162762992
chr1	163289077	163294077
chr1	163289184	163294184
chr1	164606302	164611302
chr1	165565200	165570200
chr1	165597598	165602598
chr1	165665487	165670487
chr1	165665600	165670600
chr1	165735666	165740666
chr1	165794268	165799268
chr1	165794492	165799492
chr1	166806181	166811181
chr1	166843064	166848064
chr1	166942219	166947219
chr1	167187249	167192249
chr1	167187566	167192566
chr1	167687929	167692929
chr1	167786986	167791986
chr1	167787144	167792144
chr1	167903778	167908778
chr1	167902521	167907521
chr1	168104321	168109321
chr1	168145671	168150671
chr1	168192676	168197676
chr1	169070862	169075862
chr1	169072435	169077435
chr1	169334705	169339705
chr1	169334708	169339708
chr1	169452741	169457741
chr1	169452880	169457880
chr1	169761607	169766607
chr1	169860908	169865908
chr1	170112642	170117642
chr1	170118019	170123019
chr1	170498770	170503770
chr1	170499288	170504288
chr1	170554877	170559877
chr1	170629369	170634369
chr1	170634022	170639022
chr1	171050206	171055206
chr1	171452151	171453546
chr1	171452151	171457151
chr1	171708887	171713887
chr1	171748288	171753288
chr1	171808121	171813121
chr1	172111284	172116284
chr1	172111434	172116434
chr1	172410730	172415730
chr1	172498989	172503989
chr1	173443905	173448905
chr1	173636501	173641501
chr1	173681580	173686580
chr1	173791141	173796141
chr1	173791358	173796358
chr1	173834720	173839720
chr1	173835520	173840520
chr1	173832324	173834886
chr1	173832324	173837324
chr1	173988935	173993935
chr1	173989147	173994147
chr1	174126048	174131048
chr1	174126642	174131642
chr1	174965800	174970800
chr1	174963161	174968161
chr1	174989216	174994216
chr1	174990061	174995061
chr1	176174129	176179129
chr1	176174284	176179284
chr1	177950938	177955938
chr1	178060364	178065364
chr1	178060619	178065619
chr1	178509387	178514387
chr1	178509450	178514450
chr1	178691800	178696800
chr1	178692920	178697920
chr1	178837687	178842687
chr1	178992439	178997439
chr1	179048012	179053012
chr1	179196319	179201319
chr1	179260425	179265425
chr1	179330948	179335948
chr1	179332355	179337355
chr1	179848677	179853677
chr1	179849230	179854230
chr1	179844438	179849438
chr1	179921075	179926075
chr1	179921373	179926373
chr1	180121469	180126469
chr1	180469589	180474589
chr1	180598640	180603640
chr1	180921523	180926523
chr1	180989547	180994547
chr1	181055138	181060138
chr1	181057745	181062745
chr1	181157785	181162785
chr1	182028347	182033347
chr1	182358841	182363841
chr1	182571043	182576043
chr1	182581889	182586889
chr1	182755928	182760928
chr1	182806004	182811004
chr1	182927040	182927783
chr1	182927040	182931210
chr1	182927040	182932040
chr1	182990095	182995095
chr1	183438381	183443381
chr1	183438851	183443851
chr1	183602392	183607392
chr1	183602720	183607720
chr1	184004363	184009363
chr1	184018311	184023311
chr1	184295705	184300705
chr1	184353338	184358338
chr1	184353692	184358692
chr1	184374971	184379971
chr1	184721547	184726547
chr1	184941182	184946182
chr1	185011996	185016996
chr1	185123704	185128704
chr1	185123712	185128712
chr1	185283961	185288961
chr1	185284411	185289411
chr1	186342325	186347325
chr1	186342390	186347390
chr1	190444259	190449259
chr1	190445181	190450181
chr1	190447009	190452009
chr1	192457850	192462850
chr1	192775669	192780669
chr1	193024045	193029045
chr1	193026052	193031052
chr1	193026737	193031737
chr1	193072744	193077744
chr1	193088647	193093647
chr1	193153284	193158284
chr1	196575855	196580855
chr1	197113324	197118324
chr1	197167172	197172172
chr1	197168092	197173092
chr1	197742326	197747326
chr1	197869277	197874277
chr1	198123593	198128593
chr1	198904058	198909058
chr1	200376684	200381684
chr1	200587362	200592362
chr1	200636135	200641135
chr1	200636597	200641597
chr1	200706186	200711186
chr1	200857676	200862676
chr1	201435865	201436774
chr1	201435865	201440865
chr1	201476084	201481084
chr1	201473869	201478869
chr1	201640772	201645772
chr1	201686136	201691136
chr1	201795769	201800769
chr1	201796187	201801187
chr1	201855308	201860308
chr1	201922119	201927119
chr1	201949000	201950089
chr1	201949000	201950270
chr1	201949000	201954000
chr1	202089486	202094486
chr1	202111369	202116369
chr1	202308608	202313608
chr1	202315327	202320327
chr1	202776098	202781098
chr1	202777457	202782457
chr1	202777582	202782582
chr1	202855763	202860763
chr1	202895264	202900264
chr1	202925200	202930200
chr1	202933908	202938908
chr1	202974014	202979014
chr1	203094582	203099582
chr1	203119528	203124528
chr1	203153377	203158377
chr1	203240269	203245269
chr1	203253780	203258780
chr1	203271937	203276937
chr1	203272119	203277119
chr1	203593189	203598189
chr1	203762282	203767282
chr1	203762937	203767937
chr1	203828231	203833231
chr1	203840815	203845815
chr1	204039743	204044743
chr1	204118807	204123807
chr1	204378419	204383419
chr1	204461352	204466352
chr1	204483011	204488011
chr1	204652361	204657361
chr1	204674058	204679058
chr1	205088643	205093643
chr1	205178227	205183227
chr1	205288383	205293383
chr1	205317875	205322875
chr1	205323718	205328718
chr1	205339880	205344880
chr1	205415026	205420026
chr1	205422557	205427557
chr1	205422582	205427582
chr1	205598590	205603590
chr1	205647087	205652087
chr1	205679997	205684997
chr1	205716904	205721904
chr1	205742088	205747088
chr1	205780376	205785376
chr1	205901756	205906756
chr1	206134416	206139416
chr1	206135484	206140484
chr1	206552454	206557454
chr1	206641291	206646291
chr1	206783404	206788404
chr1	206806381	206811381
chr1	206806467	206811467
chr1	206855789	206857808
chr1	206855789	206860789
chr1	207220301	207225301
chr1	207223825	207228825
chr1	207922902	207927902
chr1	208039995	208044995
chr1	208415165	208420165
chr1	209823311	209828311
chr1	209846265	209851265
chr1	209955404	209960404
chr1	209958538	209960404
chr1	209998852	210003852
chr1	210109038	210114038
chr1	210499096	210504096
chr1	211429219	211434219
chr1	211497457	211502457
chr1	211553645	211558645
chr1	211587867	211592867
chr1	211749584	211754584
chr1	211754567	211754584
chr1	211846460	211851460
chr1	211846604	211851604
chr1	212000688	212005688
chr1	212001614	212006614
chr1	212206384	212211384
chr1	212206419	212211419
chr1	212456379	212461379
chr1	212585743	212590743
chr1	212603729	212608729
chr1	212638585	212643585
chr1	212728675	212733675
chr1	212736176	212741176
chr1	212836276	212841276
chr1	212962624	212967624
chr1	212962670	212967670
chr1	213026208	213031208
chr1	213028930	213033930
chr1	213029097	213034097
chr1	213026208	213029122
chr1	213121362	213126362
chr1	213186668	213191668
chr1	213222089	213227089
chr1	214158473	214163473
chr1	214154024	214159024
chr1	214201609	214206609
chr1	214451945	214456945
chr1	214723292	214728292
chr1	214774038	214779038
chr1	215738235	215743235
chr1	217801924	217806924
chr1	217802166	217807166
chr1	218456129	218461129
chr1	218516520	218521520
chr1	218517077	218522077
chr1	219344686	219349686
chr1	219344803	219349803
chr1	219834219	219839219
chr1	220217500	220222500
chr1	220261304	220266304
chr1	220264944	220269944
chr1	220308006	220313006
chr1	220391133	220396133
chr1	220443296	220443759
chr1	220443296	220448296
chr1	220699068	220704068
chr1	220919067	220924067
chr1	220957601	220962601
chr1	221913018	221918018
chr1	222760667	222765667
chr1	222760775	222765775
chr1	222788928	222793928
chr1	222812700	222817700
chr1	222879373	222884373
chr1	222883395	222888395
chr1	222884052	222889052
chr1	222985864	222990864
chr1	222985906	222990906
chr1	223886795	223891795
chr1	224031174	224036174
chr1	224181097	224186097
chr1	224181159	224186159
chr1	224299289	224304289
chr1	224515589	224520589
chr1	224542052	224547052
chr1	224619862	224624862
chr1	224622235	224627235
chr1	224801422	224806422
chr1	224907669	224912669
chr1	225614127	225619127
chr1	225838344	225843344
chr1	225963031	225968031
chr1	225995294	226000294
chr1	226031723	226036723
chr1	226067569	226072569
chr1	226109478	226114478
chr1	226109478	226114478
chr1	226126689	226127757
chr1	226126689	226131689
chr1	226184532	226189532
chr1	226247052	226252052
chr1	226247077	226252077
chr1	226268840	226273840
chr1	226371931	226376931
chr1	226374422	226379422
chr1	226495070	226500070
chr1	226593280	226598280
chr1	226597336	226598280
chr1	226860268	226865268
chr1	226924524	226929524
chr1	227055385	227060385
chr1	227503675	227508675
chr1	227615727	227620727
chr1	227619265	227624265
chr1	227746382	227751382
chr1	227748744	227753744
chr1	227913740	227918740
chr1	227920612	227925612
chr1	228267861	228272861
chr1	228290612	228295612
chr1	228294513	228299513
chr1	228325163	228325193
chr1	228325163	228330163
chr1	228335053	228340053
chr1	228350713	228355713
chr1	228351016	228356016
chr1	228592041	228597041
chr1	228592582	228597582
chr1	228602062	228607062
chr1	228643060	228648060
chr1	228643308	228648308
chr1	228647275	228652275
chr1	228649827	228652275
chr1	228672262	228677262
chr1	228868324	228873324
chr1	229404275	229409275
chr1	229404322	229409322
chr1	229404846	229409846
chr1	229476541	229481541
chr1	229641603	229646603
chr1	229641748	229646748
chr1	229691942	229696942
chr1	229759294	229764294
chr1	229759481	229764481
chr1	230558975	230563975
chr1	230775735	230780735
chr1	230847543	230852543
chr1	230863126	230868126
chr1	230928738	230933738
chr1	231002835	231007835
chr1	231112121	231117121
chr1	231112227	231117227
chr1	231374433	231379433
chr1	231374453	231379453
chr1	231470350	231475350
chr1	231471098	231476098
chr1	231558290	231563290
chr1	231661802	231666802
chr1	231661899	231666899
chr1	231661899	231666899
chr1	231760061	231765061
chr1	232059080	232064080
chr1	232694804	232699804
chr1	232938143	232943143
chr1	233083851	233088851
chr1	234505432	234510432
chr1	234506702	234511702
chr1	234506839	234511839
chr1	234612349	234617349
chr1	234740254	234745254
chr1	234742771	234747771
chr1	234857289	234862289
chr1	235288752	235293752
chr1	235289751	235294751
chr1	235322272	235327272
chr1	235488165	235493165
chr1	235489034	235494034
chr1	235528175	235533175
chr1	235665281	235670281
chr1	235811554	235816554
chr1	236076215	236081215
chr1	236132625	236137625
chr1	236225962	236230962
chr1	236225962	236226477
chr1	236303332	236308332
chr1	236442819	236447819
chr1	236447760	236447819
chr1	236685308	236690308
chr1	236697504	236702504
chr1	236765304	236770304
chr1	236847254	236852254
chr1	236956110	236961110
chr1	239547365	239552365
chr1	241680561	241685561
chr1	242008769	242013769
chr1	242159875	242164875
chr1	242308316	242313316
chr1	242364357	242369357
chr1	242685498	242690498
chr1	243262535	243267535
chr1	243416150	243421150
chr1	243416820	243421820
chr1	244011881	244016881
chr1	244078204	244083204
chr1	244212085	244217085
chr1	244513437	244518437
chr1	244615179	244620179
chr1	244612936	244617936
chr1	244813737	244818737
chr1	244996124	245001124
chr1	245025344	245030344
chr1	245025540	245030540
chr1	245130507	245135507
chr1	245131890	245136890
chr1	245315787	245320787
chr1	246668114	246673114
chr1	246727126	246732126
chr1	246727246	246732246
chr1	246884849	246889849
chr1	247092780	247097780
chr1	247168895	247173895
chr1	247239613	247244613
chr1	247265174	247270174
chr1	247273219	247278219
chr1	247371658	247376658
chr1	247492648	247497648
chr1	249118076	249123076
chr1	249118332	249123332
chr1	249129909	249134909
chr1	249150843	249155843
chr1	249150863	249155863
chr1	249197895	249202895
chr10	177905	182905
chr10	672078	677078
chr10	693388	698388
chr10	706998	711998
chr10	711900	716900
chr10	733183	738183
chr10	975064	980064
chr10	976466	981466
chr10	1031781	1036781
chr10	1031838	1036838
chr10	1092610	1097610
chr10	1092978	1097978
chr10	3105693	3110693
chr10	3106025	3111025
chr10	3212503	3217503
chr10	3542530	3547530
chr10	3576723	3581723
chr10	3824973	3829973
chr10	4283604	4288604
chr10	5452014	5457014
chr10	5706058	5711058
chr10	5724301	5729301
chr10	5853448	5858448
chr10	5881595	5886595
chr10	5929035	5934035
chr10	5929369	5934369
chr10	6128450	6133450
chr10	6184381	6189381
chr10	6189086	6189381
chr10	6242156	6247156
chr10	6389778	6394778
chr10	7450950	7455950
chr10	7827490	7832490
chr10	7827592	7832592
chr10	7857967	7862967
chr10	11650804	11655804
chr10	11651253	11656253
chr10	12082669	12087669
chr10	12108471	12113471
chr10	12169136	12174136
chr10	12170315	12175315
chr10	12235464	12240464
chr10	12235643	12240643
chr10	12388981	12393981
chr10	13138949	13143949
chr10	13139152	13144152
chr10	13199277	13202636
chr10	13199277	13204277
chr10	13201054	13206054
chr10	13341912	13346912
chr10	13387797	13392797
chr10	13568016	13573016
chr10	13568474	13573474
chr10	13626427	13631427
chr10	13715146	13720146
chr10	13722021	13727021
chr10	13744478	13749478
chr10	13749915	13754915
chr10	13910297	13915297
chr10	14031315	14036315
chr10	14877663	14882663
chr10	14878074	14883074
chr10	14918185	14923185
chr10	14918319	14923319
chr10	14993931	14998931
chr10	14998938	15003938
chr10	15128275	15133275
chr10	15128275	15133275
chr10	15133110	15133275
chr10	15136679	15138110
chr10	15136679	15141679
chr10	15136818	15141818
chr10	15208192	15213192
chr10	15210777	15213192
chr10	15410561	15415561
chr10	15900019	15905019
chr10	16857027	16862027
chr10	17241553	17246553
chr10	17269484	17274484
chr10	17274332	17279332
chr10	17267758	17272758
chr10	17656876	17661876
chr10	17683377	17688377
chr10	17683624	17688624
chr10	18238268	18243268
chr10	18296991	18301991
chr10	18427106	18432106
chr10	18941623	18943051
chr10	18938051	18943051
chr10	18945714	18946623
chr10	18945714	18950714
chr10	18945834	18950834
chr10	21432988	21437988
chr10	21783070	21788070
chr10	21783691	21788691
chr10	21812111	21817111
chr10	21820594	21825594
chr10	22290198	22295198
chr10	22602403	22607403
chr10	22602817	22607817
chr10	22607640	22612640
chr10	22627044	22632044
chr10	22631899	22632044
chr10	23000984	23005984
chr10	23381935	23386935
chr10	23630386	23635386
chr10	23631274	23636274
chr10	23725698	23730698
chr10	25010097	25015097
chr10	25154074	25159074
chr10	25239033	25244033
chr10	25239670	25244670
chr10	25302589	25307589
chr10	25303087	25308087
chr10	25399487	25404487
chr10	25461491	25466491
chr10	25462705	25467705
chr10	26984088	26989088
chr10	27077075	27080446
chr10	27077075	27082075
chr10	27147516	27152516
chr10	27386921	27391921
chr10	27441253	27446253
chr10	27441695	27446695
chr10	27528559	27533559
chr10	27529559	27534559
chr10	27545191	27550191
chr10	27545884	27550884
chr10	27790697	27795697
chr10	28818922	28823922
chr10	28819172	28824172
chr10	28963771	28968771
chr10	29047232	29052232
chr10	29185922	29190922
chr10	29695831	29700831
chr10	29888775	29893775
chr10	30023210	30028210
chr10	30720366	30725366
chr10	30840912	30845912
chr10	30842333	30847333
chr10	31009680	31014680
chr10	31318366	31323366
chr10	31604924	31609924
chr10	31606876	31611876
chr10	31686182	31691182
chr10	31993816	31998816
chr10	32042564	32047564
chr10	32199571	32204571
chr10	32215242	32220242
chr10	32342859	32347859
chr10	32343174	32348174
chr10	32632927	32637927
chr10	32633374	32638374
chr10	32633825	32638825
chr10	32665226	32670226
chr10	32732568	32737568
chr10	33245273	33250273
chr10	33292220	33297220
chr10	33622690	33627690
chr10	34488502	34493502
chr10	35101753	35106753
chr10	35102195	35107195
chr10	35377070	35382070
chr10	35413219	35418219
chr10	35413448	35418448
chr10	35622829	35627829
chr10	35927680	35932680
chr10	35927862	35932862
chr10	38144168	38149168
chr10	38144534	38149534
chr10	38263061	38268061
chr10	38263253	38268253
chr10	38297078	38302078
chr10	38378479	38383479
chr10	38380764	38385764
chr10	38642805	38647805
chr10	38689344	38694344
chr10	42860922	42865922
chr10	43045770	43050770
chr10	43048388	43053388
chr10	43131492	43136492
chr10	43131516	43136516
chr10	43275749	43280749
chr10	43631282	43636282
chr10	43631434	43636434
chr10	43902114	43907114
chr10	43913686	43915388
chr10	43913686	43918686
chr10	43929782	43934782
chr10	43951013	43956013
chr10	44067566	44072566
chr10	44099199	44104199
chr10	44099355	44104355
chr10	44138890	44143890
chr10	44141804	44146804
chr10	44138890	44141820
chr10	45452355	45457355
chr10	45452406	45457406
chr10	45452637	45457637
chr10	45471758	45476758
chr10	45493423	45498423
chr10	45493836	45498836
chr10	45946069	45951069
chr10	46087854	46092854
chr10	46165728	46170728
chr10	46220148	46225148
chr10	46220179	46225179
chr10	46218986	46223986
chr10	49512198	49517198
chr10	50321054	50326054
chr10	50744586	50749586
chr10	50745084	50750084
chr10	50745084	50750084
chr10	51562608	51567608
chr10	51825063	51830063
chr10	51825148	51830148
chr10	52382211	52387211
chr10	52382423	52387423
chr10	52496578	52501578
chr10	53003066	53008066
chr10	53056833	53061833
chr10	53059826	53064826
chr10	53456855	53461855
chr10	58118536	58123536
chr10	59864140	59869140
chr10	60025194	60030194
chr10	60026318	60031318
chr10	60092235	60097235
chr10	60142282	60147282
chr10	60270400	60275400
chr10	60756886	60761886
chr10	60846299	60851299
chr10	60933850	60938850
chr10	61120439	61125439
chr10	61663914	61668914
chr10	62535589	62540589
chr10	63209897	63214897
chr10	63210708	63215708
chr10	63658559	63663559
chr10	64025966	64030966
chr10	64131451	64136451
chr10	64562016	64567016
chr10	64563147	64568147
chr10	64867399	64872399
chr10	64890550	64895550
chr10	65222489	65227489
chr10	65223222	65228222
chr10	65278623	65283623
chr10	65794540	65799540
chr10	67327596	67332596
chr10	68683264	68688264
chr10	68809867	68814867
chr10	69606783	69611783
chr10	69641927	69646927
chr10	69832605	69837605
chr10	69915336	69920336
chr10	69989371	69994371
chr10	70088431	70093431
chr10	70090306	70095306
chr10	70164551	70169551
chr10	70229379	70234379
chr10	70284731	70289731
chr10	70317913	70322913
chr10	70478269	70480052
chr10	70478269	70483269
chr10	70584798	70589798
chr10	70658534	70663534
chr10	70713384	70718384
chr10	70748393	70753393
chr10	70745987	70750987
chr10	70880768	70885768
chr10	70937488	70942488
chr10	71120897	71125897
chr10	71810052	71815052
chr10	71890190	71895190
chr10	71903932	71908932
chr10	71927779	71932779
chr10	71991167	71996167
[truncated: 15,587 more rows]

## Sheet: hiPSC ENH annot
hiPSC-specific enhancers with annotated genes (400kb window)
Chromosome	Start	End	ENSEMBL ID
chr1	908718	910132	ENSG00000231709
chr1	908718	910132	ENSG00000235146
chr1	908718	910132	ENSG00000239664
chr1	908718	910132	ENSG00000223659
chr1	908718	910132	ENSG00000225972
chr1	908718	910132	ENSG00000225630
chr1	908718	910132	ENSG00000237973
chr1	908718	910132	ENSG00000229344
chr1	908718	910132	ENSG00000240409
chr1	908718	910132	ENSG00000248527
chr1	908718	910132	ENSG00000198744
chr1	908718	910132	ENSG00000268663
chr1	908718	910132	ENSG00000185097
chr1	908718	910132	ENSG00000230021
chr1	908718	910132	ENSG00000229376
chr1	908718	910132	ENSG00000224956
chr1	908718	910132	ENSG00000235373
chr1	908718	910132	ENSG00000223181
chr1	908718	910132	ENSG00000240618
chr1	908718	910132	ENSG00000229905
chr1	908718	910132	ENSG00000228327
chr1	908718	910132	ENSG00000237491
chr1	908718	910132	ENSG00000230092
chr1	908718	910132	ENSG00000269831
chr1	908718	910132	ENSG00000240453
chr1	908718	910132	ENSG00000177757
chr1	908718	910132	ENSG00000225880
chr1	908718	910132	ENSG00000228794
chr1	908718	910132	ENSG00000230368
chr1	908718	910132	ENSG00000234711
chr1	908718	910132	ENSG00000269308
chr1	908718	910132	ENSG00000272438
chr1	908718	910132	ENSG00000230699
chr1	908718	910132	ENSG00000241180
chr1	908718	910132	ENSG00000223764
chr1	908718	910132	ENSG00000187634
chr1	908718	910132	ENSG00000268179
chr1	908718	910132	ENSG00000188976
chr1	908718	910132	ENSG00000187961
chr1	908718	910132	ENSG00000187583
chr1	908718	910132	ENSG00000187642
chr1	908718	910132	ENSG00000272512
chr1	908718	910132	ENSG00000188290
chr1	908718	910132	ENSG00000231702
chr1	908718	910132	ENSG00000224969
chr1	908718	910132	ENSG00000187608
chr1	908718	910132	ENSG00000188157
chr1	908718	910132	ENSG00000242590
chr1	908718	910132	ENSG00000217801
chr1	908718	910132	ENSG00000273443
chr1	908718	910132	ENSG00000237330
chr1	908718	910132	ENSG00000131591
chr1	908718	910132	ENSG00000223823
chr1	908718	910132	ENSG00000207730
chr1	908718	910132	ENSG00000207607
chr1	908718	910132	ENSG00000198976
chr1	908718	910132	ENSG00000272141
chr1	908718	910132	ENSG00000162571
chr1	908718	910132	ENSG00000205231
chr1	908718	910132	ENSG00000186891
chr1	908718	910132	ENSG00000186827
chr1	908718	910132	ENSG00000078808
chr1	908718	910132	ENSG00000176022
chr1	908718	910132	ENSG00000184163
chr1	908718	910132	ENSG00000260179
chr1	908718	910132	ENSG00000160087
chr1	908718	910132	ENSG00000230415
chr1	908718	910132	ENSG00000162572
chr1	908718	910132	ENSG00000131584
chr1	908718	910132	ENSG00000169972
chr1	908718	910132	ENSG00000127054
chr1	908718	910132	ENSG00000240731
chr1	908718	910132	ENSG00000224051
chr1	908718	910132	ENSG00000169962
chr1	908718	910132	ENSG00000107404
chr1	908718	910132	ENSG00000162576
chr1	1017339	1020321	ENSG00000185097
chr1	1017339	1020321	ENSG00000230021
chr1	1017339	1020321	ENSG00000229376
chr1	1017339	1020321	ENSG00000224956
chr1	1017339	1020321	ENSG00000235373
chr1	1017339	1020321	ENSG00000223181
chr1	1017339	1020321	ENSG00000240618
chr1	1017339	1020321	ENSG00000229905
chr1	1017339	1020321	ENSG00000228327
chr1	1017339	1020321	ENSG00000237491
chr1	1017339	1020321	ENSG00000230092
chr1	1017339	1020321	ENSG00000269831
chr1	1017339	1020321	ENSG00000240453
chr1	1017339	1020321	ENSG00000177757
chr1	1017339	1020321	ENSG00000225880
chr1	1017339	1020321	ENSG00000228794
chr1	1017339	1020321	ENSG00000230368
chr1	1017339	1020321	ENSG00000234711
chr1	1017339	1020321	ENSG00000269308
chr1	1017339	1020321	ENSG00000272438
chr1	1017339	1020321	ENSG00000230699
chr1	1017339	1020321	ENSG00000241180
chr1	1017339	1020321	ENSG00000223764
chr1	1017339	1020321	ENSG00000187634
chr1	1017339	1020321	ENSG00000268179
chr1	1017339	1020321	ENSG00000188976
chr1	1017339	1020321	ENSG00000187961
chr1	1017339	1020321	ENSG00000187583
chr1	1017339	1020321	ENSG00000187642
chr1	1017339	1020321	ENSG00000272512
chr1	1017339	1020321	ENSG00000188290
chr1	1017339	1020321	ENSG00000231702
chr1	1017339	1020321	ENSG00000224969
chr1	1017339	1020321	ENSG00000187608
chr1	1017339	1020321	ENSG00000188157
chr1	1017339	1020321	ENSG00000242590
chr1	1017339	1020321	ENSG00000217801
chr1	1017339	1020321	ENSG00000273443
chr1	1017339	1020321	ENSG00000237330
chr1	1017339	1020321	ENSG00000131591
chr1	1017339	1020321	ENSG00000223823
chr1	1017339	1020321	ENSG00000207730
chr1	1017339	1020321	ENSG00000207607
chr1	1017339	1020321	ENSG00000198976
chr1	1017339	1020321	ENSG00000272141
chr1	1017339	1020321	ENSG00000162571
chr1	1017339	1020321	ENSG00000205231
chr1	1017339	1020321	ENSG00000186891
chr1	1017339	1020321	ENSG00000186827
chr1	1017339	1020321	ENSG00000078808
chr1	1017339	1020321	ENSG00000176022
chr1	1017339	1020321	ENSG00000184163
chr1	1017339	1020321	ENSG00000260179
chr1	1017339	1020321	ENSG00000160087
chr1	1017339	1020321	ENSG00000230415
chr1	1017339	1020321	ENSG00000162572
chr1	1017339	1020321	ENSG00000131584
chr1	1017339	1020321	ENSG00000169972
chr1	1017339	1020321	ENSG00000127054
chr1	1017339	1020321	ENSG00000240731
chr1	1017339	1020321	ENSG00000224051
chr1	1017339	1020321	ENSG00000169962
chr1	1017339	1020321	ENSG00000107404
chr1	1017339	1020321	ENSG00000162576
chr1	1017339	1020321	ENSG00000175756
chr1	1017339	1020321	ENSG00000223663
chr1	1017339	1020321	ENSG00000221978
chr1	1017339	1020321	ENSG00000224870
chr1	1017339	1020321	ENSG00000242485
chr1	1017339	1020321	ENSG00000264293
chr1	1017339	1020321	ENSG00000272455
chr1	1017339	1020321	ENSG00000235098
chr1	1017339	1020321	ENSG00000225905
chr1	1017339	1020321	ENSG00000205116
chr1	1017339	1020321	ENSG00000225285
chr1	1017339	1020321	ENSG00000179403
chr1	1017339	1020321	ENSG00000215915
chr1	1017339	1020321	ENSG00000160072
chr1	1020953	1021790	ENSG00000185097
chr1	1020953	1021790	ENSG00000230021
chr1	1020953	1021790	ENSG00000229376
chr1	1020953	1021790	ENSG00000224956
chr1	1020953	1021790	ENSG00000235373
chr1	1020953	1021790	ENSG00000223181
chr1	1020953	1021790	ENSG00000240618
chr1	1020953	1021790	ENSG00000229905
chr1	1020953	1021790	ENSG00000228327
chr1	1020953	1021790	ENSG00000237491
chr1	1020953	1021790	ENSG00000230092
chr1	1020953	1021790	ENSG00000269831
chr1	1020953	1021790	ENSG00000240453
chr1	1020953	1021790	ENSG00000177757
chr1	1020953	1021790	ENSG00000225880
chr1	1020953	1021790	ENSG00000228794
chr1	1020953	1021790	ENSG00000230368
chr1	1020953	1021790	ENSG00000234711
chr1	1020953	1021790	ENSG00000269308
chr1	1020953	1021790	ENSG00000272438
chr1	1020953	1021790	ENSG00000230699
chr1	1020953	1021790	ENSG00000241180
chr1	1020953	1021790	ENSG00000223764
chr1	1020953	1021790	ENSG00000187634
chr1	1020953	1021790	ENSG00000268179
chr1	1020953	1021790	ENSG00000188976
chr1	1020953	1021790	ENSG00000187961
chr1	1020953	1021790	ENSG00000187583
chr1	1020953	1021790	ENSG00000187642
chr1	1020953	1021790	ENSG00000272512
chr1	1020953	1021790	ENSG00000188290
chr1	1020953	1021790	ENSG00000231702
chr1	1020953	1021790	ENSG00000224969
chr1	1020953	1021790	ENSG00000187608
chr1	1020953	1021790	ENSG00000188157
chr1	1020953	1021790	ENSG00000242590
chr1	1020953	1021790	ENSG00000217801
chr1	1020953	1021790	ENSG00000273443
chr1	1020953	1021790	ENSG00000237330
chr1	1020953	1021790	ENSG00000131591
chr1	1020953	1021790	ENSG00000223823
chr1	1020953	1021790	ENSG00000207730
chr1	1020953	1021790	ENSG00000207607
chr1	1020953	1021790	ENSG00000198976
chr1	1020953	1021790	ENSG00000272141
chr1	1020953	1021790	ENSG00000162571
chr1	1020953	1021790	ENSG00000205231
chr1	1020953	1021790	ENSG00000186891
chr1	1020953	1021790	ENSG00000186827
chr1	1020953	1021790	ENSG00000078808
chr1	1020953	1021790	ENSG00000176022
chr1	1020953	1021790	ENSG00000184163
chr1	1020953	1021790	ENSG00000260179
chr1	1020953	1021790	ENSG00000160087
chr1	1020953	1021790	ENSG00000230415
chr1	1020953	1021790	ENSG00000162572
chr1	1020953	1021790	ENSG00000131584
chr1	1020953	1021790	ENSG00000169972
chr1	1020953	1021790	ENSG00000127054
chr1	1020953	1021790	ENSG00000240731
chr1	1020953	1021790	ENSG00000224051
chr1	1020953	1021790	ENSG00000169962
chr1	1020953	1021790	ENSG00000107404
chr1	1020953	1021790	ENSG00000162576
chr1	1020953	1021790	ENSG00000175756
chr1	1020953	1021790	ENSG00000223663
chr1	1020953	1021790	ENSG00000221978
chr1	1020953	1021790	ENSG00000224870
chr1	1020953	1021790	ENSG00000242485
chr1	1020953	1021790	ENSG00000264293
chr1	1020953	1021790	ENSG00000272455
chr1	1020953	1021790	ENSG00000235098
chr1	1020953	1021790	ENSG00000225905
chr1	1020953	1021790	ENSG00000205116
chr1	1020953	1021790	ENSG00000225285
chr1	1020953	1021790	ENSG00000179403
chr1	1020953	1021790	ENSG00000215915
chr1	1020953	1021790	ENSG00000160072
chr1	1021980	1023305	ENSG00000185097
chr1	1021980	1023305	ENSG00000230021
chr1	1021980	1023305	ENSG00000229376
chr1	1021980	1023305	ENSG00000224956
chr1	1021980	1023305	ENSG00000235373
chr1	1021980	1023305	ENSG00000223181
chr1	1021980	1023305	ENSG00000240618
chr1	1021980	1023305	ENSG00000229905
chr1	1021980	1023305	ENSG00000228327
chr1	1021980	1023305	ENSG00000237491
chr1	1021980	1023305	ENSG00000230092
chr1	1021980	1023305	ENSG00000269831
chr1	1021980	1023305	ENSG00000240453
chr1	1021980	1023305	ENSG00000177757
chr1	1021980	1023305	ENSG00000225880
chr1	1021980	1023305	ENSG00000228794
chr1	1021980	1023305	ENSG00000230368
chr1	1021980	1023305	ENSG00000234711
chr1	1021980	1023305	ENSG00000269308
chr1	1021980	1023305	ENSG00000272438
chr1	1021980	1023305	ENSG00000230699
chr1	1021980	1023305	ENSG00000241180
chr1	1021980	1023305	ENSG00000223764
chr1	1021980	1023305	ENSG00000187634
chr1	1021980	1023305	ENSG00000268179
chr1	1021980	1023305	ENSG00000188976
chr1	1021980	1023305	ENSG00000187961
chr1	1021980	1023305	ENSG00000187583
chr1	1021980	1023305	ENSG00000187642
chr1	1021980	1023305	ENSG00000272512
chr1	1021980	1023305	ENSG00000188290
chr1	1021980	1023305	ENSG00000231702
chr1	1021980	1023305	ENSG00000224969
chr1	1021980	1023305	ENSG00000187608
chr1	1021980	1023305	ENSG00000188157
chr1	1021980	1023305	ENSG00000242590
chr1	1021980	1023305	ENSG00000217801
chr1	1021980	1023305	ENSG00000273443
chr1	1021980	1023305	ENSG00000237330
chr1	1021980	1023305	ENSG00000131591
chr1	1021980	1023305	ENSG00000223823
chr1	1021980	1023305	ENSG00000207730
chr1	1021980	1023305	ENSG00000207607
chr1	1021980	1023305	ENSG00000198976
chr1	1021980	1023305	ENSG00000272141
chr1	1021980	1023305	ENSG00000162571
chr1	1021980	1023305	ENSG00000205231
chr1	1021980	1023305	ENSG00000186891
chr1	1021980	1023305	ENSG00000186827
chr1	1021980	1023305	ENSG00000078808
chr1	1021980	1023305	ENSG00000176022
chr1	1021980	1023305	ENSG00000184163
chr1	1021980	1023305	ENSG00000260179
chr1	1021980	1023305	ENSG00000160087
chr1	1021980	1023305	ENSG00000230415
chr1	1021980	1023305	ENSG00000162572
chr1	1021980	1023305	ENSG00000131584
chr1	1021980	1023305	ENSG00000169972
chr1	1021980	1023305	ENSG00000127054
chr1	1021980	1023305	ENSG00000240731
chr1	1021980	1023305	ENSG00000224051
chr1	1021980	1023305	ENSG00000169962
chr1	1021980	1023305	ENSG00000107404
chr1	1021980	1023305	ENSG00000162576
chr1	1021980	1023305	ENSG00000175756
chr1	1021980	1023305	ENSG00000223663
chr1	1021980	1023305	ENSG00000221978
chr1	1021980	1023305	ENSG00000224870
chr1	1021980	1023305	ENSG00000242485
chr1	1021980	1023305	ENSG00000264293
chr1	1021980	1023305	ENSG00000272455
chr1	1021980	1023305	ENSG00000235098
chr1	1021980	1023305	ENSG00000225905
chr1	1021980	1023305	ENSG00000205116
chr1	1021980	1023305	ENSG00000225285
chr1	1021980	1023305	ENSG00000179403
chr1	1021980	1023305	ENSG00000215915
chr1	1021980	1023305	ENSG00000160072
chr1	1023980	1025772	ENSG00000230021
chr1	1023980	1025772	ENSG00000229376
chr1	1023980	1025772	ENSG00000224956
chr1	1023980	1025772	ENSG00000235373
chr1	1023980	1025772	ENSG00000223181
chr1	1023980	1025772	ENSG00000240618
chr1	1023980	1025772	ENSG00000229905
chr1	1023980	1025772	ENSG00000228327
chr1	1023980	1025772	ENSG00000237491
chr1	1023980	1025772	ENSG00000230092
chr1	1023980	1025772	ENSG00000269831
chr1	1023980	1025772	ENSG00000240453
chr1	1023980	1025772	ENSG00000177757
chr1	1023980	1025772	ENSG00000225880
chr1	1023980	1025772	ENSG00000228794
chr1	1023980	1025772	ENSG00000230368
chr1	1023980	1025772	ENSG00000234711
chr1	1023980	1025772	ENSG00000269308
chr1	1023980	1025772	ENSG00000272438
chr1	1023980	1025772	ENSG00000230699
chr1	1023980	1025772	ENSG00000241180
chr1	1023980	1025772	ENSG00000223764
chr1	1023980	1025772	ENSG00000187634
chr1	1023980	1025772	ENSG00000268179
chr1	1023980	1025772	ENSG00000188976
chr1	1023980	1025772	ENSG00000187961
chr1	1023980	1025772	ENSG00000187583
chr1	1023980	1025772	ENSG00000187642
chr1	1023980	1025772	ENSG00000272512
chr1	1023980	1025772	ENSG00000188290
chr1	1023980	1025772	ENSG00000231702
chr1	1023980	1025772	ENSG00000224969
chr1	1023980	1025772	ENSG00000187608
chr1	1023980	1025772	ENSG00000188157
chr1	1023980	1025772	ENSG00000242590
chr1	1023980	1025772	ENSG00000217801
chr1	1023980	1025772	ENSG00000273443
chr1	1023980	1025772	ENSG00000237330
chr1	1023980	1025772	ENSG00000131591
chr1	1023980	1025772	ENSG00000223823
chr1	1023980	1025772	ENSG00000207730
chr1	1023980	1025772	ENSG00000207607
chr1	1023980	1025772	ENSG00000198976
chr1	1023980	1025772	ENSG00000272141
chr1	1023980	1025772	ENSG00000162571
chr1	1023980	1025772	ENSG00000205231
chr1	1023980	1025772	ENSG00000186891
chr1	1023980	1025772	ENSG00000186827
chr1	1023980	1025772	ENSG00000078808
chr1	1023980	1025772	ENSG00000176022
chr1	1023980	1025772	ENSG00000184163
chr1	1023980	1025772	ENSG00000260179
chr1	1023980	1025772	ENSG00000160087
chr1	1023980	1025772	ENSG00000230415
chr1	1023980	1025772	ENSG00000162572
chr1	1023980	1025772	ENSG00000131584
chr1	1023980	1025772	ENSG00000169972
chr1	1023980	1025772	ENSG00000127054
chr1	1023980	1025772	ENSG00000240731
chr1	1023980	1025772	ENSG00000224051
chr1	1023980	1025772	ENSG00000169962
chr1	1023980	1025772	ENSG00000107404
chr1	1023980	1025772	ENSG00000162576
chr1	1023980	1025772	ENSG00000175756
chr1	1023980	1025772	ENSG00000223663
chr1	1023980	1025772	ENSG00000221978
chr1	1023980	1025772	ENSG00000224870
chr1	1023980	1025772	ENSG00000242485
chr1	1023980	1025772	ENSG00000264293
chr1	1023980	1025772	ENSG00000272455
chr1	1023980	1025772	ENSG00000235098
chr1	1023980	1025772	ENSG00000225905
chr1	1023980	1025772	ENSG00000205116
chr1	1023980	1025772	ENSG00000225285
chr1	1023980	1025772	ENSG00000179403
chr1	1023980	1025772	ENSG00000215915
chr1	1023980	1025772	ENSG00000160072
chr1	1062948	1064912	ENSG00000224956
chr1	1062948	1064912	ENSG00000235373
chr1	1062948	1064912	ENSG00000223181
chr1	1062948	1064912	ENSG00000240618
chr1	1062948	1064912	ENSG00000229905
chr1	1062948	1064912	ENSG00000228327
chr1	1062948	1064912	ENSG00000237491
chr1	1062948	1064912	ENSG00000230092
chr1	1062948	1064912	ENSG00000269831
chr1	1062948	1064912	ENSG00000240453
chr1	1062948	1064912	ENSG00000177757
chr1	1062948	1064912	ENSG00000225880
chr1	1062948	1064912	ENSG00000228794
chr1	1062948	1064912	ENSG00000230368
chr1	1062948	1064912	ENSG00000234711
chr1	1062948	1064912	ENSG00000269308
chr1	1062948	1064912	ENSG00000272438
chr1	1062948	1064912	ENSG00000230699
chr1	1062948	1064912	ENSG00000241180
chr1	1062948	1064912	ENSG00000223764
chr1	1062948	1064912	ENSG00000187634
chr1	1062948	1064912	ENSG00000268179
chr1	1062948	1064912	ENSG00000188976
chr1	1062948	1064912	ENSG00000187961
chr1	1062948	1064912	ENSG00000187583
chr1	1062948	1064912	ENSG00000187642
chr1	1062948	1064912	ENSG00000272512
chr1	1062948	1064912	ENSG00000188290
chr1	1062948	1064912	ENSG00000231702
chr1	1062948	1064912	ENSG00000224969
chr1	1062948	1064912	ENSG00000187608
chr1	1062948	1064912	ENSG00000188157
chr1	1062948	1064912	ENSG00000242590
chr1	1062948	1064912	ENSG00000217801
chr1	1062948	1064912	ENSG00000273443
chr1	1062948	1064912	ENSG00000237330
chr1	1062948	1064912	ENSG00000131591
chr1	1062948	1064912	ENSG00000223823
chr1	1062948	1064912	ENSG00000207730
chr1	1062948	1064912	ENSG00000207607
chr1	1062948	1064912	ENSG00000198976
chr1	1062948	1064912	ENSG00000272141
chr1	1062948	1064912	ENSG00000162571
chr1	1062948	1064912	ENSG00000205231
chr1	1062948	1064912	ENSG00000186891
chr1	1062948	1064912	ENSG00000186827
chr1	1062948	1064912	ENSG00000078808
chr1	1062948	1064912	ENSG00000176022
chr1	1062948	1064912	ENSG00000184163
chr1	1062948	1064912	ENSG00000260179
chr1	1062948	1064912	ENSG00000160087
chr1	1062948	1064912	ENSG00000230415
chr1	1062948	1064912	ENSG00000162572
chr1	1062948	1064912	ENSG00000131584
chr1	1062948	1064912	ENSG00000169972
chr1	1062948	1064912	ENSG00000127054
chr1	1062948	1064912	ENSG00000240731
chr1	1062948	1064912	ENSG00000224051
chr1	1062948	1064912	ENSG00000169962
chr1	1062948	1064912	ENSG00000107404
chr1	1062948	1064912	ENSG00000162576
chr1	1062948	1064912	ENSG00000175756
chr1	1062948	1064912	ENSG00000223663
chr1	1062948	1064912	ENSG00000221978
chr1	1062948	1064912	ENSG00000224870
chr1	1062948	1064912	ENSG00000242485
chr1	1062948	1064912	ENSG00000264293
chr1	1062948	1064912	ENSG00000272455
chr1	1062948	1064912	ENSG00000235098
chr1	1062948	1064912	ENSG00000225905
chr1	1062948	1064912	ENSG00000205116
chr1	1062948	1064912	ENSG00000225285
chr1	1062948	1064912	ENSG00000179403
chr1	1062948	1064912	ENSG00000215915
chr1	1062948	1064912	ENSG00000160072
chr1	1062948	1064912	ENSG00000197785
chr1	1077919	1082426	ENSG00000235373
chr1	1077919	1082426	ENSG00000223181
chr1	1077919	1082426	ENSG00000240618
chr1	1077919	1082426	ENSG00000229905
chr1	1077919	1082426	ENSG00000228327
chr1	1077919	1082426	ENSG00000237491
chr1	1077919	1082426	ENSG00000230092
chr1	1077919	1082426	ENSG00000269831
chr1	1077919	1082426	ENSG00000240453
chr1	1077919	1082426	ENSG00000177757
chr1	1077919	1082426	ENSG00000225880
chr1	1077919	1082426	ENSG00000228794
chr1	1077919	1082426	ENSG00000230368
chr1	1077919	1082426	ENSG00000234711
chr1	1077919	1082426	ENSG00000269308
chr1	1077919	1082426	ENSG00000272438
chr1	1077919	1082426	ENSG00000230699
chr1	1077919	1082426	ENSG00000241180
chr1	1077919	1082426	ENSG00000223764
chr1	1077919	1082426	ENSG00000187634
chr1	1077919	1082426	ENSG00000268179
chr1	1077919	1082426	ENSG00000188976
chr1	1077919	1082426	ENSG00000187961
chr1	1077919	1082426	ENSG00000187583
chr1	1077919	1082426	ENSG00000187642
chr1	1077919	1082426	ENSG00000272512
chr1	1077919	1082426	ENSG00000188290
chr1	1077919	1082426	ENSG00000231702
chr1	1077919	1082426	ENSG00000224969
chr1	1077919	1082426	ENSG00000187608
chr1	1077919	1082426	ENSG00000188157
chr1	1077919	1082426	ENSG00000242590
chr1	1077919	1082426	ENSG00000217801
chr1	1077919	1082426	ENSG00000273443
chr1	1077919	1082426	ENSG00000237330
chr1	1077919	1082426	ENSG00000131591
chr1	1077919	1082426	ENSG00000223823
chr1	1077919	1082426	ENSG00000207730
chr1	1077919	1082426	ENSG00000207607
chr1	1077919	1082426	ENSG00000198976
chr1	1077919	1082426	ENSG00000272141
chr1	1077919	1082426	ENSG00000162571
chr1	1077919	1082426	ENSG00000205231
chr1	1077919	1082426	ENSG00000186891
chr1	1077919	1082426	ENSG00000186827
chr1	1077919	1082426	ENSG00000078808
chr1	1077919	1082426	ENSG00000176022
chr1	1077919	1082426	ENSG00000184163
chr1	1077919	1082426	ENSG00000260179
chr1	1077919	1082426	ENSG00000160087
chr1	1077919	1082426	ENSG00000230415
chr1	1077919	1082426	ENSG00000162572
chr1	1077919	1082426	ENSG00000131584
chr1	1077919	1082426	ENSG00000169972
chr1	1077919	1082426	ENSG00000127054
chr1	1077919	1082426	ENSG00000240731
chr1	1077919	1082426	ENSG00000224051
chr1	1077919	1082426	ENSG00000169962
chr1	1077919	1082426	ENSG00000107404
chr1	1077919	1082426	ENSG00000162576
chr1	1077919	1082426	ENSG00000175756
chr1	1077919	1082426	ENSG00000223663
chr1	1077919	1082426	ENSG00000221978
chr1	1077919	1082426	ENSG00000224870
chr1	1077919	1082426	ENSG00000242485
chr1	1077919	1082426	ENSG00000264293
chr1	1077919	1082426	ENSG00000272455
chr1	1077919	1082426	ENSG00000235098
chr1	1077919	1082426	ENSG00000225905
chr1	1077919	1082426	ENSG00000205116
chr1	1077919	1082426	ENSG00000225285
chr1	1077919	1082426	ENSG00000179403
chr1	1077919	1082426	ENSG00000215915
chr1	1077919	1082426	ENSG00000160072
chr1	1077919	1082426	ENSG00000197785
chr1	1077919	1082426	ENSG00000205090
chr1	1084664	1087218	ENSG00000235373
chr1	1084664	1087218	ENSG00000223181
chr1	1084664	1087218	ENSG00000240618
chr1	1084664	1087218	ENSG00000229905
chr1	1084664	1087218	ENSG00000228327
chr1	1084664	1087218	ENSG00000237491
chr1	1084664	1087218	ENSG00000230092
chr1	1084664	1087218	ENSG00000269831
chr1	1084664	1087218	ENSG00000240453
chr1	1084664	1087218	ENSG00000177757
chr1	1084664	1087218	ENSG00000225880
chr1	1084664	1087218	ENSG00000228794
chr1	1084664	1087218	ENSG00000230368
chr1	1084664	1087218	ENSG00000234711
chr1	1084664	1087218	ENSG00000269308
chr1	1084664	1087218	ENSG00000272438
chr1	1084664	1087218	ENSG00000230699
chr1	1084664	1087218	ENSG00000241180
chr1	1084664	1087218	ENSG00000223764
chr1	1084664	1087218	ENSG00000187634
chr1	1084664	1087218	ENSG00000268179
chr1	1084664	1087218	ENSG00000188976
chr1	1084664	1087218	ENSG00000187961
chr1	1084664	1087218	ENSG00000187583
chr1	1084664	1087218	ENSG00000187642
chr1	1084664	1087218	ENSG00000272512
chr1	1084664	1087218	ENSG00000188290
chr1	1084664	1087218	ENSG00000231702
chr1	1084664	1087218	ENSG00000224969
chr1	1084664	1087218	ENSG00000187608
chr1	1084664	1087218	ENSG00000188157
chr1	1084664	1087218	ENSG00000242590
chr1	1084664	1087218	ENSG00000217801
chr1	1084664	1087218	ENSG00000273443
chr1	1084664	1087218	ENSG00000237330
chr1	1084664	1087218	ENSG00000131591
chr1	1084664	1087218	ENSG00000223823
chr1	1084664	1087218	ENSG00000207730
chr1	1084664	1087218	ENSG00000207607
chr1	1084664	1087218	ENSG00000198976
chr1	1084664	1087218	ENSG00000272141
chr1	1084664	1087218	ENSG00000162571
chr1	1084664	1087218	ENSG00000205231
chr1	1084664	1087218	ENSG00000186891
chr1	1084664	1087218	ENSG00000186827
chr1	1084664	1087218	ENSG00000078808
chr1	1084664	1087218	ENSG00000176022
chr1	1084664	1087218	ENSG00000184163
chr1	1084664	1087218	ENSG00000260179
chr1	1084664	1087218	ENSG00000160087
chr1	1084664	1087218	ENSG00000230415
chr1	1084664	1087218	ENSG00000162572
chr1	1084664	1087218	ENSG00000131584
chr1	1084664	1087218	ENSG00000169972
chr1	1084664	1087218	ENSG00000127054
chr1	1084664	1087218	ENSG00000240731
chr1	1084664	1087218	ENSG00000224051
chr1	1084664	1087218	ENSG00000169962
chr1	1084664	1087218	ENSG00000107404
chr1	1084664	1087218	ENSG00000162576
chr1	1084664	1087218	ENSG00000175756
chr1	1084664	1087218	ENSG00000223663
chr1	1084664	1087218	ENSG00000221978
chr1	1084664	1087218	ENSG00000224870
chr1	1084664	1087218	ENSG00000242485
chr1	1084664	1087218	ENSG00000264293
chr1	1084664	1087218	ENSG00000272455
chr1	1084664	1087218	ENSG00000235098
chr1	1084664	1087218	ENSG00000225905
chr1	1084664	1087218	ENSG00000205116
chr1	1084664	1087218	ENSG00000225285
chr1	1084664	1087218	ENSG00000179403
chr1	1084664	1087218	ENSG00000215915
chr1	1084664	1087218	ENSG00000160072
chr1	1084664	1087218	ENSG00000197785
chr1	1084664	1087218	ENSG00000205090
chr1	1220272	1223079	ENSG00000272438
chr1	1220272	1223079	ENSG00000230699
chr1	1220272	1223079	ENSG00000241180
chr1	1220272	1223079	ENSG00000223764
chr1	1220272	1223079	ENSG00000187634
chr1	1220272	1223079	ENSG00000268179
chr1	1220272	1223079	ENSG00000188976
chr1	1220272	1223079	ENSG00000187961
chr1	1220272	1223079	ENSG00000187583
chr1	1220272	1223079	ENSG00000187642
chr1	1220272	1223079	ENSG00000272512
chr1	1220272	1223079	ENSG00000188290
chr1	1220272	1223079	ENSG00000231702
chr1	1220272	1223079	ENSG00000224969
chr1	1220272	1223079	ENSG00000187608
chr1	1220272	1223079	ENSG00000188157
chr1	1220272	1223079	ENSG00000242590
chr1	1220272	1223079	ENSG00000217801
chr1	1220272	1223079	ENSG00000273443
chr1	1220272	1223079	ENSG00000237330
chr1	1220272	1223079	ENSG00000131591
chr1	1220272	1223079	ENSG00000223823
chr1	1220272	1223079	ENSG00000207730
chr1	1220272	1223079	ENSG00000207607
chr1	1220272	1223079	ENSG00000198976
chr1	1220272	1223079	ENSG00000272141
chr1	1220272	1223079	ENSG00000162571
chr1	1220272	1223079	ENSG00000205231
chr1	1220272	1223079	ENSG00000186891
chr1	1220272	1223079	ENSG00000186827
chr1	1220272	1223079	ENSG00000078808
chr1	1220272	1223079	ENSG00000176022
chr1	1220272	1223079	ENSG00000184163
chr1	1220272	1223079	ENSG00000260179
chr1	1220272	1223079	ENSG00000160087
chr1	1220272	1223079	ENSG00000230415
chr1	1220272	1223079	ENSG00000162572
chr1	1220272	1223079	ENSG00000131584
chr1	1220272	1223079	ENSG00000169972
chr1	1220272	1223079	ENSG00000127054
chr1	1220272	1223079	ENSG00000240731
chr1	1220272	1223079	ENSG00000224051
chr1	1220272	1223079	ENSG00000169962
chr1	1220272	1223079	ENSG00000107404
chr1	1220272	1223079	ENSG00000162576
chr1	1220272	1223079	ENSG00000175756
chr1	1220272	1223079	ENSG00000223663
chr1	1220272	1223079	ENSG00000221978
chr1	1220272	1223079	ENSG00000224870
chr1	1220272	1223079	ENSG00000242485
chr1	1220272	1223079	ENSG00000264293
chr1	1220272	1223079	ENSG00000272455
chr1	1220272	1223079	ENSG00000235098
chr1	1220272	1223079	ENSG00000225905
chr1	1220272	1223079	ENSG00000205116
chr1	1220272	1223079	ENSG00000225285
chr1	1220272	1223079	ENSG00000179403
chr1	1220272	1223079	ENSG00000215915
chr1	1220272	1223079	ENSG00000160072
chr1	1220272	1223079	ENSG00000197785
chr1	1220272	1223079	ENSG00000205090
chr1	1220272	1223079	ENSG00000215791
chr1	1220272	1223079	ENSG00000160075
chr1	1220272	1223079	ENSG00000215014
chr1	1220272	1223079	ENSG00000236684
chr1	1220272	1223079	ENSG00000228594
chr1	1220272	1223079	ENSG00000272106
chr1	1220272	1223079	ENSG00000197530
chr1	1220272	1223079	ENSG00000189409
chr1	1220272	1223079	ENSG00000248333
chr1	1220272	1223079	ENSG00000272004
chr1	1220272	1223079	ENSG00000269737
chr1	1220272	1223079	ENSG00000269227
chr1	1280979	1281652	ENSG00000188976
chr1	1280979	1281652	ENSG00000187961
chr1	1280979	1281652	ENSG00000187583
chr1	1280979	1281652	ENSG00000187642
chr1	1280979	1281652	ENSG00000272512
chr1	1280979	1281652	ENSG00000188290
chr1	1280979	1281652	ENSG00000231702
chr1	1280979	1281652	ENSG00000224969
chr1	1280979	1281652	ENSG00000187608
chr1	1280979	1281652	ENSG00000188157
chr1	1280979	1281652	ENSG00000242590
chr1	1280979	1281652	ENSG00000217801
chr1	1280979	1281652	ENSG00000273443
chr1	1280979	1281652	ENSG00000237330
chr1	1280979	1281652	ENSG00000131591
chr1	1280979	1281652	ENSG00000223823
chr1	1280979	1281652	ENSG00000207730
chr1	1280979	1281652	ENSG00000207607
chr1	1280979	1281652	ENSG00000198976
chr1	1280979	1281652	ENSG00000272141
chr1	1280979	1281652	ENSG00000162571
chr1	1280979	1281652	ENSG00000205231
chr1	1280979	1281652	ENSG00000186891
chr1	1280979	1281652	ENSG00000186827
chr1	1280979	1281652	ENSG00000078808
chr1	1280979	1281652	ENSG00000176022
chr1	1280979	1281652	ENSG00000184163
chr1	1280979	1281652	ENSG00000260179
chr1	1280979	1281652	ENSG00000160087
chr1	1280979	1281652	ENSG00000230415
chr1	1280979	1281652	ENSG00000162572
chr1	1280979	1281652	ENSG00000131584
chr1	1280979	1281652	ENSG00000169972
chr1	1280979	1281652	ENSG00000127054
chr1	1280979	1281652	ENSG00000240731
chr1	1280979	1281652	ENSG00000224051
chr1	1280979	1281652	ENSG00000169962
chr1	1280979	1281652	ENSG00000107404
chr1	1280979	1281652	ENSG00000162576
chr1	1280979	1281652	ENSG00000175756
chr1	1280979	1281652	ENSG00000223663
chr1	1280979	1281652	ENSG00000221978
chr1	1280979	1281652	ENSG00000224870
chr1	1280979	1281652	ENSG00000242485
chr1	1280979	1281652	ENSG00000264293
chr1	1280979	1281652	ENSG00000272455
chr1	1280979	1281652	ENSG00000235098
chr1	1280979	1281652	ENSG00000225905
chr1	1280979	1281652	ENSG00000205116
chr1	1280979	1281652	ENSG00000225285
chr1	1280979	1281652	ENSG00000179403
chr1	1280979	1281652	ENSG00000215915
chr1	1280979	1281652	ENSG00000160072
chr1	1280979	1281652	ENSG00000197785
chr1	1280979	1281652	ENSG00000205090
chr1	1280979	1281652	ENSG00000215791
chr1	1280979	1281652	ENSG00000160075
chr1	1280979	1281652	ENSG00000215014
chr1	1280979	1281652	ENSG00000236684
chr1	1280979	1281652	ENSG00000228594
chr1	1280979	1281652	ENSG00000272106
chr1	1280979	1281652	ENSG00000197530
chr1	1280979	1281652	ENSG00000189409
chr1	1280979	1281652	ENSG00000248333
chr1	1280979	1281652	ENSG00000272004
chr1	1280979	1281652	ENSG00000269737
chr1	1280979	1281652	ENSG00000269227
chr1	1280979	1281652	ENSG00000189339
chr1	1280979	1281652	ENSG00000215914
chr1	1280979	1281652	ENSG00000008128
chr1	1280979	1281652	ENSG00000268575
chr1	1280979	1281652	ENSG00000227775
chr1	1280979	1281652	ENSG00000215790
chr1	1316991	1317675	ENSG00000187642
chr1	1316991	1317675	ENSG00000272512
chr1	1316991	1317675	ENSG00000188290
chr1	1316991	1317675	ENSG00000231702
chr1	1316991	1317675	ENSG00000224969
chr1	1316991	1317675	ENSG00000187608
chr1	1316991	1317675	ENSG00000188157
chr1	1316991	1317675	ENSG00000242590
chr1	1316991	1317675	ENSG00000217801
chr1	1316991	1317675	ENSG00000273443
chr1	1316991	1317675	ENSG00000237330
chr1	1316991	1317675	ENSG00000131591
chr1	1316991	1317675	ENSG00000223823
chr1	1316991	1317675	ENSG00000207730
chr1	1316991	1317675	ENSG00000207607
chr1	1316991	1317675	ENSG00000198976
chr1	1316991	1317675	ENSG00000272141
chr1	1316991	1317675	ENSG00000162571
chr1	1316991	1317675	ENSG00000205231
chr1	1316991	1317675	ENSG00000186891
chr1	1316991	1317675	ENSG00000186827
chr1	1316991	1317675	ENSG00000078808
chr1	1316991	1317675	ENSG00000176022
chr1	1316991	1317675	ENSG00000184163
chr1	1316991	1317675	ENSG00000260179
chr1	1316991	1317675	ENSG00000160087
chr1	1316991	1317675	ENSG00000230415
chr1	1316991	1317675	ENSG00000162572
chr1	1316991	1317675	ENSG00000131584
chr1	1316991	1317675	ENSG00000169972
chr1	1316991	1317675	ENSG00000127054
chr1	1316991	1317675	ENSG00000240731
chr1	1316991	1317675	ENSG00000224051
chr1	1316991	1317675	ENSG00000169962
chr1	1316991	1317675	ENSG00000107404
chr1	1316991	1317675	ENSG00000162576
chr1	1316991	1317675	ENSG00000175756
chr1	1316991	1317675	ENSG00000223663
chr1	1316991	1317675	ENSG00000221978
chr1	1316991	1317675	ENSG00000224870
chr1	1316991	1317675	ENSG00000242485
chr1	1316991	1317675	ENSG00000264293
chr1	1316991	1317675	ENSG00000272455
chr1	1316991	1317675	ENSG00000235098
chr1	1316991	1317675	ENSG00000225905
chr1	1316991	1317675	ENSG00000205116
chr1	1316991	1317675	ENSG00000225285
chr1	1316991	1317675	ENSG00000179403
chr1	1316991	1317675	ENSG00000215915
chr1	1316991	1317675	ENSG00000160072
chr1	1316991	1317675	ENSG00000197785
chr1	1316991	1317675	ENSG00000205090
chr1	1316991	1317675	ENSG00000215791
chr1	1316991	1317675	ENSG00000160075
chr1	1316991	1317675	ENSG00000215014
chr1	1316991	1317675	ENSG00000236684
chr1	1316991	1317675	ENSG00000228594
chr1	1316991	1317675	ENSG00000272106
chr1	1316991	1317675	ENSG00000197530
chr1	1316991	1317675	ENSG00000189409
chr1	1316991	1317675	ENSG00000248333
chr1	1316991	1317675	ENSG00000272004
chr1	1316991	1317675	ENSG00000269737
chr1	1316991	1317675	ENSG00000269227
chr1	1316991	1317675	ENSG00000189339
chr1	1316991	1317675	ENSG00000215914
chr1	1316991	1317675	ENSG00000008128
chr1	1316991	1317675	ENSG00000268575
chr1	1316991	1317675	ENSG00000227775
chr1	1316991	1317675	ENSG00000215790
chr1	1316991	1317675	ENSG00000008130
chr1	1373553	1375689	ENSG00000242590
chr1	1373553	1375689	ENSG00000217801
chr1	1373553	1375689	ENSG00000273443
chr1	1373553	1375689	ENSG00000237330
chr1	1373553	1375689	ENSG00000131591
chr1	1373553	1375689	ENSG00000223823
chr1	1373553	1375689	ENSG00000207730
chr1	1373553	1375689	ENSG00000207607
chr1	1373553	1375689	ENSG00000198976
chr1	1373553	1375689	ENSG00000272141
chr1	1373553	1375689	ENSG00000162571
chr1	1373553	1375689	ENSG00000205231
chr1	1373553	1375689	ENSG00000186891
chr1	1373553	1375689	ENSG00000186827
chr1	1373553	1375689	ENSG00000078808
chr1	1373553	1375689	ENSG00000176022
chr1	1373553	1375689	ENSG00000184163
chr1	1373553	1375689	ENSG00000260179
chr1	1373553	1375689	ENSG00000160087
chr1	1373553	1375689	ENSG00000230415
chr1	1373553	1375689	ENSG00000162572
chr1	1373553	1375689	ENSG00000131584
chr1	1373553	1375689	ENSG00000169972
chr1	1373553	1375689	ENSG00000127054
chr1	1373553	1375689	ENSG00000240731
chr1	1373553	1375689	ENSG00000224051
chr1	1373553	1375689	ENSG00000169962
chr1	1373553	1375689	ENSG00000107404
chr1	1373553	1375689	ENSG00000162576
chr1	1373553	1375689	ENSG00000175756
chr1	1373553	1375689	ENSG00000223663
chr1	1373553	1375689	ENSG00000221978
chr1	1373553	1375689	ENSG00000224870
chr1	1373553	1375689	ENSG00000242485
chr1	1373553	1375689	ENSG00000264293
chr1	1373553	1375689	ENSG00000272455
chr1	1373553	1375689	ENSG00000235098
chr1	1373553	1375689	ENSG00000225905
chr1	1373553	1375689	ENSG00000205116
chr1	1373553	1375689	ENSG00000225285
chr1	1373553	1375689	ENSG00000179403
chr1	1373553	1375689	ENSG00000215915
chr1	1373553	1375689	ENSG00000160072
chr1	1373553	1375689	ENSG00000197785
chr1	1373553	1375689	ENSG00000205090
chr1	1373553	1375689	ENSG00000215791
chr1	1373553	1375689	ENSG00000160075
chr1	1373553	1375689	ENSG00000215014
chr1	1373553	1375689	ENSG00000236684
chr1	1373553	1375689	ENSG00000228594
chr1	1373553	1375689	ENSG00000272106
chr1	1373553	1375689	ENSG00000197530
chr1	1373553	1375689	ENSG00000189409
chr1	1373553	1375689	ENSG00000248333
chr1	1373553	1375689	ENSG00000272004
chr1	1373553	1375689	ENSG00000269737
chr1	1373553	1375689	ENSG00000269227
chr1	1373553	1375689	ENSG00000189339
chr1	1373553	1375689	ENSG00000215914
chr1	1373553	1375689	ENSG00000008128
chr1	1373553	1375689	ENSG00000268575
chr1	1373553	1375689	ENSG00000227775
chr1	1373553	1375689	ENSG00000215790
chr1	1373553	1375689	ENSG00000008130
chr1	1469829	1472670	ENSG00000223823
chr1	1469829	1472670	ENSG00000207730
chr1	1469829	1472670	ENSG00000207607
chr1	1469829	1472670	ENSG00000198976
chr1	1469829	1472670	ENSG00000272141
chr1	1469829	1472670	ENSG00000162571
chr1	1469829	1472670	ENSG00000205231
chr1	1469829	1472670	ENSG00000186891
chr1	1469829	1472670	ENSG00000186827
chr1	1469829	1472670	ENSG00000078808
chr1	1469829	1472670	ENSG00000176022
chr1	1469829	1472670	ENSG00000184163
chr1	1469829	1472670	ENSG00000260179
chr1	1469829	1472670	ENSG00000160087
chr1	1469829	1472670	ENSG00000230415
chr1	1469829	1472670	ENSG00000162572
chr1	1469829	1472670	ENSG00000131584
chr1	1469829	1472670	ENSG00000169972
chr1	1469829	1472670	ENSG00000127054
chr1	1469829	1472670	ENSG00000240731
chr1	1469829	1472670	ENSG00000224051
chr1	1469829	1472670	ENSG00000169962
chr1	1469829	1472670	ENSG00000107404
chr1	1469829	1472670	ENSG00000162576
chr1	1469829	1472670	ENSG00000175756
chr1	1469829	1472670	ENSG00000223663
chr1	1469829	1472670	ENSG00000221978
chr1	1469829	1472670	ENSG00000224870
chr1	1469829	1472670	ENSG00000242485
chr1	1469829	1472670	ENSG00000264293
chr1	1469829	1472670	ENSG00000272455
chr1	1469829	1472670	ENSG00000235098
chr1	1469829	1472670	ENSG00000225905
chr1	1469829	1472670	ENSG00000205116
chr1	1469829	1472670	ENSG00000225285
chr1	1469829	1472670	ENSG00000179403
chr1	1469829	1472670	ENSG00000215915
chr1	1469829	1472670	ENSG00000160072
chr1	1469829	1472670	ENSG00000197785
chr1	1469829	1472670	ENSG00000205090
chr1	1469829	1472670	ENSG00000215791
chr1	1469829	1472670	ENSG00000160075
chr1	1469829	1472670	ENSG00000215014
chr1	1469829	1472670	ENSG00000236684
chr1	1469829	1472670	ENSG00000228594
chr1	1469829	1472670	ENSG00000272106
chr1	1469829	1472670	ENSG00000197530
chr1	1469829	1472670	ENSG00000189409
chr1	1469829	1472670	ENSG00000248333
chr1	1469829	1472670	ENSG00000272004
chr1	1469829	1472670	ENSG00000269737
chr1	1469829	1472670	ENSG00000269227
chr1	1469829	1472670	ENSG00000189339
chr1	1469829	1472670	ENSG00000215914
chr1	1469829	1472670	ENSG00000008128
chr1	1469829	1472670	ENSG00000268575
chr1	1469829	1472670	ENSG00000227775
chr1	1469829	1472670	ENSG00000215790
chr1	1469829	1472670	ENSG00000008130
chr1	1469829	1472670	ENSG00000078369
chr1	1469829	1472670	ENSG00000231050
chr1	1469829	1472670	ENSG00000169885
chr1	1469829	1472670	ENSG00000178821
chr1	1557141	1558213	ENSG00000078808
chr1	1557141	1558213	ENSG00000176022
chr1	1557141	1558213	ENSG00000184163
chr1	1557141	1558213	ENSG00000260179
chr1	1557141	1558213	ENSG00000160087
chr1	1557141	1558213	ENSG00000230415
chr1	1557141	1558213	ENSG00000162572
chr1	1557141	1558213	ENSG00000131584
chr1	1557141	1558213	ENSG00000169972
chr1	1557141	1558213	ENSG00000127054
chr1	1557141	1558213	ENSG00000240731
chr1	1557141	1558213	ENSG00000224051
chr1	1557141	1558213	ENSG00000169962
chr1	1557141	1558213	ENSG00000107404
chr1	1557141	1558213	ENSG00000162576
chr1	1557141	1558213	ENSG00000175756
chr1	1557141	1558213	ENSG00000223663
chr1	1557141	1558213	ENSG00000221978
chr1	1557141	1558213	ENSG00000224870
chr1	1557141	1558213	ENSG00000242485
chr1	1557141	1558213	ENSG00000264293
chr1	1557141	1558213	ENSG00000272455
chr1	1557141	1558213	ENSG00000235098
chr1	1557141	1558213	ENSG00000225905
chr1	1557141	1558213	ENSG00000205116
chr1	1557141	1558213	ENSG00000225285
chr1	1557141	1558213	ENSG00000179403
chr1	1557141	1558213	ENSG00000215915
chr1	1557141	1558213	ENSG00000160072
chr1	1557141	1558213	ENSG00000197785
chr1	1557141	1558213	ENSG00000205090
chr1	1557141	1558213	ENSG00000215791
chr1	1557141	1558213	ENSG00000160075
chr1	1557141	1558213	ENSG00000215014
chr1	1557141	1558213	ENSG00000236684
chr1	1557141	1558213	ENSG00000228594
chr1	1557141	1558213	ENSG00000272106
chr1	1557141	1558213	ENSG00000197530
chr1	1557141	1558213	ENSG00000189409
chr1	1557141	1558213	ENSG00000248333
chr1	1557141	1558213	ENSG00000272004
chr1	1557141	1558213	ENSG00000269737
chr1	1557141	1558213	ENSG00000269227
chr1	1557141	1558213	ENSG00000189339
chr1	1557141	1558213	ENSG00000215914
chr1	1557141	1558213	ENSG00000008128
chr1	1557141	1558213	ENSG00000268575
chr1	1557141	1558213	ENSG00000227775
chr1	1557141	1558213	ENSG00000215790
chr1	1557141	1558213	ENSG00000008130
chr1	1557141	1558213	ENSG00000078369
chr1	1557141	1558213	ENSG00000231050
chr1	1557141	1558213	ENSG00000169885
chr1	1557141	1558213	ENSG00000178821
chr1	1557141	1558213	ENSG00000142609
chr1	1557141	1558213	ENSG00000233542
chr1	1557141	1558213	ENSG00000187730
chr1	1614612	1615543	ENSG00000162572
chr1	1614612	1615543	ENSG00000131584
chr1	1614612	1615543	ENSG00000169972
chr1	1614612	1615543	ENSG00000127054
chr1	1614612	1615543	ENSG00000240731
chr1	1614612	1615543	ENSG00000224051
chr1	1614612	1615543	ENSG00000169962
chr1	1614612	1615543	ENSG00000107404
chr1	1614612	1615543	ENSG00000162576
chr1	1614612	1615543	ENSG00000175756
chr1	1614612	1615543	ENSG00000223663
chr1	1614612	1615543	ENSG00000221978
chr1	1614612	1615543	ENSG00000224870
chr1	1614612	1615543	ENSG00000242485
chr1	1614612	1615543	ENSG00000264293
chr1	1614612	1615543	ENSG00000272455
chr1	1614612	1615543	ENSG00000235098
chr1	1614612	1615543	ENSG00000225905
chr1	1614612	1615543	ENSG00000205116
chr1	1614612	1615543	ENSG00000225285
chr1	1614612	1615543	ENSG00000179403
chr1	1614612	1615543	ENSG00000215915
chr1	1614612	1615543	ENSG00000160072
chr1	1614612	1615543	ENSG00000197785
chr1	1614612	1615543	ENSG00000205090
chr1	1614612	1615543	ENSG00000215791
chr1	1614612	1615543	ENSG00000160075
chr1	1614612	1615543	ENSG00000215014
chr1	1614612	1615543	ENSG00000236684
chr1	1614612	1615543	ENSG00000228594
chr1	1614612	1615543	ENSG00000272106
chr1	1614612	1615543	ENSG00000197530
chr1	1614612	1615543	ENSG00000189409
chr1	1614612	1615543	ENSG00000248333
chr1	1614612	1615543	ENSG00000272004
chr1	1614612	1615543	ENSG00000269737
chr1	1614612	1615543	ENSG00000269227
chr1	1614612	1615543	ENSG00000189339
chr1	1614612	1615543	ENSG00000215914
chr1	1614612	1615543	ENSG00000008128
chr1	1614612	1615543	ENSG00000268575
chr1	1614612	1615543	ENSG00000227775
chr1	1614612	1615543	ENSG00000215790
chr1	1614612	1615543	ENSG00000008130
chr1	1614612	1615543	ENSG00000078369
chr1	1614612	1615543	ENSG00000231050
chr1	1614612	1615543	ENSG00000169885
chr1	1614612	1615543	ENSG00000178821
chr1	1614612	1615543	ENSG00000142609
chr1	1614612	1615543	ENSG00000233542
chr1	1614612	1615543	ENSG00000187730
chr1	1614612	1615543	ENSG00000226969
chr1	1614612	1615543	ENSG00000067606
chr1	1690243	1691289	ENSG00000162576
chr1	1690243	1691289	ENSG00000175756
chr1	1690243	1691289	ENSG00000223663
chr1	1690243	1691289	ENSG00000221978
chr1	1690243	1691289	ENSG00000224870
chr1	1690243	1691289	ENSG00000242485
chr1	1690243	1691289	ENSG00000264293
chr1	1690243	1691289	ENSG00000272455
chr1	1690243	1691289	ENSG00000235098
chr1	1690243	1691289	ENSG00000225905
chr1	1690243	1691289	ENSG00000205116
chr1	1690243	1691289	ENSG00000225285
chr1	1690243	1691289	ENSG00000179403
chr1	1690243	1691289	ENSG00000215915
chr1	1690243	1691289	ENSG00000160072
chr1	1690243	1691289	ENSG00000197785
chr1	1690243	1691289	ENSG00000205090
chr1	1690243	1691289	ENSG00000215791
chr1	1690243	1691289	ENSG00000160075
chr1	1690243	1691289	ENSG00000215014
chr1	1690243	1691289	ENSG00000236684
chr1	1690243	1691289	ENSG00000228594
chr1	1690243	1691289	ENSG00000272106
chr1	1690243	1691289	ENSG00000197530
chr1	1690243	1691289	ENSG00000189409
chr1	1690243	1691289	ENSG00000248333
chr1	1690243	1691289	ENSG00000272004
chr1	1690243	1691289	ENSG00000269737
chr1	1690243	1691289	ENSG00000269227
chr1	1690243	1691289	ENSG00000189339
chr1	1690243	1691289	ENSG00000215914
chr1	1690243	1691289	ENSG00000008128
chr1	1690243	1691289	ENSG00000268575
chr1	1690243	1691289	ENSG00000227775
chr1	1690243	1691289	ENSG00000215790
chr1	1690243	1691289	ENSG00000008130
chr1	1690243	1691289	ENSG00000078369
chr1	1690243	1691289	ENSG00000231050
chr1	1690243	1691289	ENSG00000169885
chr1	1690243	1691289	ENSG00000178821
chr1	1690243	1691289	ENSG00000142609
chr1	1690243	1691289	ENSG00000233542
chr1	1690243	1691289	ENSG00000187730
chr1	1690243	1691289	ENSG00000226969
chr1	1690243	1691289	ENSG00000067606
chr1	1690243	1691289	ENSG00000271806
chr1	1691295	1691728	ENSG00000162576
chr1	1691295	1691728	ENSG00000175756
chr1	1691295	1691728	ENSG00000223663
chr1	1691295	1691728	ENSG00000221978
chr1	1691295	1691728	ENSG00000224870
chr1	1691295	1691728	ENSG00000242485
chr1	1691295	1691728	ENSG00000264293
chr1	1691295	1691728	ENSG00000272455
chr1	1691295	1691728	ENSG00000235098
chr1	1691295	1691728	ENSG00000225905
chr1	1691295	1691728	ENSG00000205116
chr1	1691295	1691728	ENSG00000225285
chr1	1691295	1691728	ENSG00000179403
chr1	1691295	1691728	ENSG00000215915
chr1	1691295	1691728	ENSG00000160072
chr1	1691295	1691728	ENSG00000197785
chr1	1691295	1691728	ENSG00000205090
chr1	1691295	1691728	ENSG00000215791
chr1	1691295	1691728	ENSG00000160075
chr1	1691295	1691728	ENSG00000215014
chr1	1691295	1691728	ENSG00000236684
chr1	1691295	1691728	ENSG00000228594
chr1	1691295	1691728	ENSG00000272106
chr1	1691295	1691728	ENSG00000197530
chr1	1691295	1691728	ENSG00000189409
chr1	1691295	1691728	ENSG00000248333
chr1	1691295	1691728	ENSG00000272004
chr1	1691295	1691728	ENSG00000269737
chr1	1691295	1691728	ENSG00000269227
chr1	1691295	1691728	ENSG00000189339
chr1	1691295	1691728	ENSG00000215914
chr1	1691295	1691728	ENSG00000008128
chr1	1691295	1691728	ENSG00000268575
chr1	1691295	1691728	ENSG00000227775
chr1	1691295	1691728	ENSG00000215790
chr1	1691295	1691728	ENSG00000008130
chr1	1691295	1691728	ENSG00000078369
chr1	1691295	1691728	ENSG00000231050
chr1	1691295	1691728	ENSG00000169885
chr1	1691295	1691728	ENSG00000178821
chr1	1691295	1691728	ENSG00000142609
chr1	1691295	1691728	ENSG00000233542
chr1	1691295	1691728	ENSG00000187730
chr1	1691295	1691728	ENSG00000226969
chr1	1691295	1691728	ENSG00000067606
chr1	1691295	1691728	ENSG00000271806
chr1	1789969	1791252	ENSG00000160072
chr1	1789969	1791252	ENSG00000197785
chr1	1789969	1791252	ENSG00000205090
chr1	1789969	1791252	ENSG00000215791
chr1	1789969	1791252	ENSG00000160075
chr1	1789969	1791252	ENSG00000215014
chr1	1789969	1791252	ENSG00000236684
chr1	1789969	1791252	ENSG00000228594
chr1	1789969	1791252	ENSG00000272106
chr1	1789969	1791252	ENSG00000197530
chr1	1789969	1791252	ENSG00000189409
chr1	1789969	1791252	ENSG00000248333
chr1	1789969	1791252	ENSG00000272004
chr1	1789969	1791252	ENSG00000269737
chr1	1789969	1791252	ENSG00000269227
chr1	1789969	1791252	ENSG00000189339
chr1	1789969	1791252	ENSG00000215914
chr1	1789969	1791252	ENSG00000008128
chr1	1789969	1791252	ENSG00000268575
chr1	1789969	1791252	ENSG00000227775
chr1	1789969	1791252	ENSG00000215790
chr1	1789969	1791252	ENSG00000008130
chr1	1789969	1791252	ENSG00000078369
chr1	1789969	1791252	ENSG00000231050
chr1	1789969	1791252	ENSG00000169885
chr1	1789969	1791252	ENSG00000178821
chr1	1789969	1791252	ENSG00000142609
chr1	1789969	1791252	ENSG00000233542
chr1	1789969	1791252	ENSG00000187730
chr1	1789969	1791252	ENSG00000226969
chr1	1789969	1791252	ENSG00000067606
chr1	1789969	1791252	ENSG00000271806
chr1	1789969	1791252	ENSG00000182873
chr1	1789969	1791252	ENSG00000269554
chr1	1789969	1791252	ENSG00000162585
chr1	1789969	1791252	ENSG00000203301
chr1	1789969	1791252	ENSG00000243558
chr1	1789969	1791252	ENSG00000234396
chr1	1789969	1791252	ENSG00000157933
chr1	1825554	1826231	ENSG00000197785
chr1	1825554	1826231	ENSG00000205090
chr1	1825554	1826231	ENSG00000215791
chr1	1825554	1826231	ENSG00000160075
chr1	1825554	1826231	ENSG00000215014
chr1	1825554	1826231	ENSG00000236684
chr1	1825554	1826231	ENSG00000228594
chr1	1825554	1826231	ENSG00000272106
chr1	1825554	1826231	ENSG00000197530
chr1	1825554	1826231	ENSG00000189409
chr1	1825554	1826231	ENSG00000248333
chr1	1825554	1826231	ENSG00000272004
chr1	1825554	1826231	ENSG00000269737
chr1	1825554	1826231	ENSG00000269227
chr1	1825554	1826231	ENSG00000189339
chr1	1825554	1826231	ENSG00000215914
chr1	1825554	1826231	ENSG00000008128
chr1	1825554	1826231	ENSG00000268575
chr1	1825554	1826231	ENSG00000227775
chr1	1825554	1826231	ENSG00000215790
chr1	1825554	1826231	ENSG00000008130
chr1	1825554	1826231	ENSG00000078369
chr1	1825554	1826231	ENSG00000231050
chr1	1825554	1826231	ENSG00000169885
chr1	1825554	1826231	ENSG00000178821
chr1	1825554	1826231	ENSG00000142609
chr1	1825554	1826231	ENSG00000233542
chr1	1825554	1826231	ENSG00000187730
chr1	1825554	1826231	ENSG00000226969
chr1	1825554	1826231	ENSG00000067606
chr1	1825554	1826231	ENSG00000271806
chr1	1825554	1826231	ENSG00000182873
chr1	1825554	1826231	ENSG00000269554
chr1	1825554	1826231	ENSG00000162585
chr1	1825554	1826231	ENSG00000203301
chr1	1825554	1826231	ENSG00000243558
chr1	1825554	1826231	ENSG00000234396
chr1	1825554	1826231	ENSG00000157933
chr1	1830910	1831546	ENSG00000197785
chr1	1830910	1831546	ENSG00000205090
chr1	1830910	1831546	ENSG00000215791
chr1	1830910	1831546	ENSG00000160075
chr1	1830910	1831546	ENSG00000215014
chr1	1830910	1831546	ENSG00000236684
chr1	1830910	1831546	ENSG00000228594
chr1	1830910	1831546	ENSG00000272106
chr1	1830910	1831546	ENSG00000197530
chr1	1830910	1831546	ENSG00000189409
chr1	1830910	1831546	ENSG00000248333
chr1	1830910	1831546	ENSG00000272004
chr1	1830910	1831546	ENSG00000269737
chr1	1830910	1831546	ENSG00000269227
chr1	1830910	1831546	ENSG00000189339
chr1	1830910	1831546	ENSG00000215914
chr1	1830910	1831546	ENSG00000008128
chr1	1830910	1831546	ENSG00000268575
chr1	1830910	1831546	ENSG00000227775
chr1	1830910	1831546	ENSG00000215790
chr1	1830910	1831546	ENSG00000008130
chr1	1830910	1831546	ENSG00000078369
chr1	1830910	1831546	ENSG00000231050
chr1	1830910	1831546	ENSG00000169885
chr1	1830910	1831546	ENSG00000178821
chr1	1830910	1831546	ENSG00000142609
chr1	1830910	1831546	ENSG00000233542
chr1	1830910	1831546	ENSG00000187730
chr1	1830910	1831546	ENSG00000226969
chr1	1830910	1831546	ENSG00000067606
chr1	1830910	1831546	ENSG00000271806
chr1	1830910	1831546	ENSG00000182873
chr1	1830910	1831546	ENSG00000269554
chr1	1830910	1831546	ENSG00000162585
chr1	1830910	1831546	ENSG00000203301
chr1	1830910	1831546	ENSG00000243558
chr1	1830910	1831546	ENSG00000234396
chr1	1830910	1831546	ENSG00000157933
chr1	1838499	1839026	ENSG00000197785
chr1	1838499	1839026	ENSG00000205090
chr1	1838499	1839026	ENSG00000215791
chr1	1838499	1839026	ENSG00000160075
chr1	1838499	1839026	ENSG00000215014
chr1	1838499	1839026	ENSG00000236684
chr1	1838499	1839026	ENSG00000228594
chr1	1838499	1839026	ENSG00000272106
chr1	1838499	1839026	ENSG00000197530
chr1	1838499	1839026	ENSG00000189409
chr1	1838499	1839026	ENSG00000248333
chr1	1838499	1839026	ENSG00000272004
chr1	1838499	1839026	ENSG00000269737
chr1	1838499	1839026	ENSG00000269227
chr1	1838499	1839026	ENSG00000189339
chr1	1838499	1839026	ENSG00000215914
chr1	1838499	1839026	ENSG00000008128
chr1	1838499	1839026	ENSG00000268575
chr1	1838499	1839026	ENSG00000227775
chr1	1838499	1839026	ENSG00000215790
chr1	1838499	1839026	ENSG00000008130
chr1	1838499	1839026	ENSG00000078369
chr1	1838499	1839026	ENSG00000231050
chr1	1838499	1839026	ENSG00000169885
chr1	1838499	1839026	ENSG00000178821
chr1	1838499	1839026	ENSG00000142609
chr1	1838499	1839026	ENSG00000233542
chr1	1838499	1839026	ENSG00000187730
chr1	1838499	1839026	ENSG00000226969
chr1	1838499	1839026	ENSG00000067606
chr1	1838499	1839026	ENSG00000271806
chr1	1838499	1839026	ENSG00000182873
chr1	1838499	1839026	ENSG00000269554
chr1	1838499	1839026	ENSG00000162585
chr1	1838499	1839026	ENSG00000203301
chr1	1838499	1839026	ENSG00000243558
chr1	1838499	1839026	ENSG00000234396
chr1	1838499	1839026	ENSG00000157933
chr1	1888897	1889838	ENSG00000215791
chr1	1888897	1889838	ENSG00000160075
chr1	1888897	1889838	ENSG00000215014
chr1	1888897	1889838	ENSG00000236684
chr1	1888897	1889838	ENSG00000228594
chr1	1888897	1889838	ENSG00000272106
chr1	1888897	1889838	ENSG00000197530
chr1	1888897	1889838	ENSG00000189409
chr1	1888897	1889838	ENSG00000248333
chr1	1888897	1889838	ENSG00000272004
chr1	1888897	1889838	ENSG00000269737
chr1	1888897	1889838	ENSG00000269227
chr1	1888897	1889838	ENSG00000189339
chr1	1888897	1889838	ENSG00000215914
chr1	1888897	1889838	ENSG00000008128
chr1	1888897	1889838	ENSG00000268575
chr1	1888897	1889838	ENSG00000227775
chr1	1888897	1889838	ENSG00000215790
chr1	1888897	1889838	ENSG00000008130
chr1	1888897	1889838	ENSG00000078369
chr1	1888897	1889838	ENSG00000231050
chr1	1888897	1889838	ENSG00000169885
chr1	1888897	1889838	ENSG00000178821
chr1	1888897	1889838	ENSG00000142609
chr1	1888897	1889838	ENSG00000233542
chr1	1888897	1889838	ENSG00000187730
chr1	1888897	1889838	ENSG00000226969
chr1	1888897	1889838	ENSG00000067606
chr1	1888897	1889838	ENSG00000271806
chr1	1888897	1889838	ENSG00000182873
chr1	1888897	1889838	ENSG00000269554
chr1	1888897	1889838	ENSG00000162585
chr1	1888897	1889838	ENSG00000203301
chr1	1888897	1889838	ENSG00000243558
chr1	1888897	1889838	ENSG00000234396
chr1	1888897	1889838	ENSG00000157933
chr1	1888897	1889838	ENSG00000272161
chr1	1888897	1889838	ENSG00000269753
chr1	1888897	1889838	ENSG00000269896
chr1	1888897	1889838	ENSG00000238240
chr1	1991659	1993451	ENSG00000269737
chr1	1991659	1993451	ENSG00000269227
chr1	1991659	1993451	ENSG00000189339
chr1	1991659	1993451	ENSG00000215914
chr1	1991659	1993451	ENSG00000008128
chr1	1991659	1993451	ENSG00000268575
chr1	1991659	1993451	ENSG00000227775
chr1	1991659	1993451	ENSG00000215790
chr1	1991659	1993451	ENSG00000008130
chr1	1991659	1993451	ENSG00000078369
chr1	1991659	1993451	ENSG00000231050
chr1	1991659	1993451	ENSG00000169885
chr1	1991659	1993451	ENSG00000178821
chr1	1991659	1993451	ENSG00000142609
chr1	1991659	1993451	ENSG00000233542
chr1	1991659	1993451	ENSG00000187730
chr1	1991659	1993451	ENSG00000226969
chr1	1991659	1993451	ENSG00000067606
chr1	1991659	1993451	ENSG00000271806
chr1	1991659	1993451	ENSG00000182873
chr1	1991659	1993451	ENSG00000269554
chr1	1991659	1993451	ENSG00000162585
chr1	1991659	1993451	ENSG00000203301
chr1	1991659	1993451	ENSG00000243558
chr1	1991659	1993451	ENSG00000234396
chr1	1991659	1993451	ENSG00000157933
chr1	1991659	1993451	ENSG00000272161
chr1	1991659	1993451	ENSG00000269753
chr1	1991659	1993451	ENSG00000269896
chr1	1991659	1993451	ENSG00000238240
chr1	1991659	1993451	ENSG00000272420
chr1	1991659	1993451	ENSG00000271921
chr1	1991659	1993451	ENSG00000271847
chr1	1991659	1993451	ENSG00000116151
chr1	1991659	1993451	ENSG00000178642
chr1	1991659	1993451	ENSG00000157916
chr1	1991659	1993451	ENSG00000157911
chr1	1991659	1993451	ENSG00000149527
chr1	2005763	2006556	ENSG00000189339
chr1	2005763	2006556	ENSG00000215914
chr1	2005763	2006556	ENSG00000008128
chr1	2005763	2006556	ENSG00000268575
chr1	2005763	2006556	ENSG00000227775
chr1	2005763	2006556	ENSG00000215790
chr1	2005763	2006556	ENSG00000008130
chr1	2005763	2006556	ENSG00000078369
chr1	2005763	2006556	ENSG00000231050
chr1	2005763	2006556	ENSG00000169885
chr1	2005763	2006556	ENSG00000178821
chr1	2005763	2006556	ENSG00000142609
chr1	2005763	2006556	ENSG00000233542
chr1	2005763	2006556	ENSG00000187730
chr1	2005763	2006556	ENSG00000226969
chr1	2005763	2006556	ENSG00000067606
chr1	2005763	2006556	ENSG00000271806
chr1	2005763	2006556	ENSG00000182873
chr1	2005763	2006556	ENSG00000269554
chr1	2005763	2006556	ENSG00000162585
chr1	2005763	2006556	ENSG00000203301
chr1	2005763	2006556	ENSG00000243558
chr1	2005763	2006556	ENSG00000234396
chr1	2005763	2006556	ENSG00000157933
chr1	2005763	2006556	ENSG00000272161
chr1	2005763	2006556	ENSG00000269753
chr1	2005763	2006556	ENSG00000269896
chr1	2005763	2006556	ENSG00000238240
chr1	2005763	2006556	ENSG00000272420
chr1	2005763	2006556	ENSG00000271921
chr1	2005763	2006556	ENSG00000271847
chr1	2005763	2006556	ENSG00000116151
chr1	2005763	2006556	ENSG00000178642
chr1	2005763	2006556	ENSG00000157916
chr1	2005763	2006556	ENSG00000157911
chr1	2005763	2006556	ENSG00000149527
chr1	2024311	2025448	ENSG00000215914
chr1	2024311	2025448	ENSG00000008128
chr1	2024311	2025448	ENSG00000268575
chr1	2024311	2025448	ENSG00000227775
chr1	2024311	2025448	ENSG00000215790
chr1	2024311	2025448	ENSG00000008130
chr1	2024311	2025448	ENSG00000078369
chr1	2024311	2025448	ENSG00000231050
chr1	2024311	2025448	ENSG00000169885
chr1	2024311	2025448	ENSG00000178821
chr1	2024311	2025448	ENSG00000142609
chr1	2024311	2025448	ENSG00000233542
chr1	2024311	2025448	ENSG00000187730
chr1	2024311	2025448	ENSG00000226969
chr1	2024311	2025448	ENSG00000067606
chr1	2024311	2025448	ENSG00000271806
chr1	2024311	2025448	ENSG00000182873
chr1	2024311	2025448	ENSG00000269554
chr1	2024311	2025448	ENSG00000162585
chr1	2024311	2025448	ENSG00000203301
chr1	2024311	2025448	ENSG00000243558
chr1	2024311	2025448	ENSG00000234396
chr1	2024311	2025448	ENSG00000157933
chr1	2024311	2025448	ENSG00000272161
chr1	2024311	2025448	ENSG00000269753
chr1	2024311	2025448	ENSG00000269896
chr1	2024311	2025448	ENSG00000238240
chr1	2024311	2025448	ENSG00000272420
chr1	2024311	2025448	ENSG00000271921
chr1	2024311	2025448	ENSG00000271847
chr1	2024311	2025448	ENSG00000116151
chr1	2024311	2025448	ENSG00000178642
chr1	2024311	2025448	ENSG00000157916
chr1	2024311	2025448	ENSG00000157911
chr1	2024311	2025448	ENSG00000149527
chr1	2024311	2025448	ENSG00000224387
chr1	2038142	2038443	ENSG00000008128
chr1	2038142	2038443	ENSG00000268575
chr1	2038142	2038443	ENSG00000227775
chr1	2038142	2038443	ENSG00000215790
chr1	2038142	2038443	ENSG00000008130
chr1	2038142	2038443	ENSG00000078369
chr1	2038142	2038443	ENSG00000231050
chr1	2038142	2038443	ENSG00000169885
chr1	2038142	2038443	ENSG00000178821
chr1	2038142	2038443	ENSG00000142609
chr1	2038142	2038443	ENSG00000233542
chr1	2038142	2038443	ENSG00000187730
chr1	2038142	2038443	ENSG00000226969
chr1	2038142	2038443	ENSG00000067606
chr1	2038142	2038443	ENSG00000271806
chr1	2038142	2038443	ENSG00000182873
chr1	2038142	2038443	ENSG00000269554
chr1	2038142	2038443	ENSG00000162585
chr1	2038142	2038443	ENSG00000203301
chr1	2038142	2038443	ENSG00000243558
chr1	2038142	2038443	ENSG00000234396
chr1	2038142	2038443	ENSG00000157933
chr1	2038142	2038443	ENSG00000272161
chr1	2038142	2038443	ENSG00000269753
chr1	2038142	2038443	ENSG00000269896
chr1	2038142	2038443	ENSG00000238240
chr1	2038142	2038443	ENSG00000272420
chr1	2038142	2038443	ENSG00000271921
chr1	2038142	2038443	ENSG00000271847
chr1	2038142	2038443	ENSG00000116151
chr1	2038142	2038443	ENSG00000178642
chr1	2038142	2038443	ENSG00000157916
chr1	2038142	2038443	ENSG00000157911
chr1	2038142	2038443	ENSG00000149527
chr1	2038142	2038443	ENSG00000224387
chr1	2038142	2038443	ENSG00000229393
chr1	2039142	2040389	ENSG00000008128
chr1	2039142	2040389	ENSG00000268575
chr1	2039142	2040389	ENSG00000227775
chr1	2039142	2040389	ENSG00000215790
chr1	2039142	2040389	ENSG00000008130
chr1	2039142	2040389	ENSG00000078369
chr1	2039142	2040389	ENSG00000231050
chr1	2039142	2040389	ENSG00000169885
chr1	2039142	2040389	ENSG00000178821
chr1	2039142	2040389	ENSG00000142609
chr1	2039142	2040389	ENSG00000233542
chr1	2039142	2040389	ENSG00000187730
chr1	2039142	2040389	ENSG00000226969
chr1	2039142	2040389	ENSG00000067606
chr1	2039142	2040389	ENSG00000271806
chr1	2039142	2040389	ENSG00000182873
chr1	2039142	2040389	ENSG00000269554
chr1	2039142	2040389	ENSG00000162585
chr1	2039142	2040389	ENSG00000203301
chr1	2039142	2040389	ENSG00000243558
chr1	2039142	2040389	ENSG00000234396
chr1	2039142	2040389	ENSG00000157933
chr1	2039142	2040389	ENSG00000272161
chr1	2039142	2040389	ENSG00000269753
chr1	2039142	2040389	ENSG00000269896
chr1	2039142	2040389	ENSG00000238240
chr1	2039142	2040389	ENSG00000272420
chr1	2039142	2040389	ENSG00000271921
chr1	2039142	2040389	ENSG00000271847
chr1	2039142	2040389	ENSG00000116151
chr1	2039142	2040389	ENSG00000178642
chr1	2039142	2040389	ENSG00000157916
chr1	2039142	2040389	ENSG00000157911
chr1	2039142	2040389	ENSG00000149527
chr1	2039142	2040389	ENSG00000224387
chr1	2039142	2040389	ENSG00000229393
chr1	2041820	2043802	ENSG00000008128
chr1	2041820	2043802	ENSG00000268575
chr1	2041820	2043802	ENSG00000227775
chr1	2041820	2043802	ENSG00000215790
chr1	2041820	2043802	ENSG00000008130
chr1	2041820	2043802	ENSG00000078369
chr1	2041820	2043802	ENSG00000231050
chr1	2041820	2043802	ENSG00000169885
chr1	2041820	2043802	ENSG00000178821
chr1	2041820	2043802	ENSG00000142609
chr1	2041820	2043802	ENSG00000233542
chr1	2041820	2043802	ENSG00000187730
chr1	2041820	2043802	ENSG00000226969
chr1	2041820	2043802	ENSG00000067606
chr1	2041820	2043802	ENSG00000271806
chr1	2041820	2043802	ENSG00000182873
chr1	2041820	2043802	ENSG00000269554
chr1	2041820	2043802	ENSG00000162585
chr1	2041820	2043802	ENSG00000203301
chr1	2041820	2043802	ENSG00000243558
chr1	2041820	2043802	ENSG00000234396
chr1	2041820	2043802	ENSG00000157933
chr1	2041820	2043802	ENSG00000272161
chr1	2041820	2043802	ENSG00000269753
chr1	2041820	2043802	ENSG00000269896
chr1	2041820	2043802	ENSG00000238240
chr1	2041820	2043802	ENSG00000272420
chr1	2041820	2043802	ENSG00000271921
chr1	2041820	2043802	ENSG00000271847
chr1	2041820	2043802	ENSG00000116151
chr1	2041820	2043802	ENSG00000178642
chr1	2041820	2043802	ENSG00000157916
chr1	2041820	2043802	ENSG00000157911
chr1	2041820	2043802	ENSG00000149527
chr1	2041820	2043802	ENSG00000224387
chr1	2041820	2043802	ENSG00000229393
chr1	2058336	2060911	ENSG00000268575
chr1	2058336	2060911	ENSG00000215790
chr1	2058336	2060911	ENSG00000008130
chr1	2058336	2060911	ENSG00000078369
chr1	2058336	2060911	ENSG00000231050
chr1	2058336	2060911	ENSG00000169885
chr1	2058336	2060911	ENSG00000178821
chr1	2058336	2060911	ENSG00000142609
chr1	2058336	2060911	ENSG00000233542
chr1	2058336	2060911	ENSG00000187730
chr1	2058336	2060911	ENSG00000226969
chr1	2058336	2060911	ENSG00000067606
chr1	2058336	2060911	ENSG00000271806
chr1	2058336	2060911	ENSG00000182873
chr1	2058336	2060911	ENSG00000269554
chr1	2058336	2060911	ENSG00000162585
chr1	2058336	2060911	ENSG00000203301
chr1	2058336	2060911	ENSG00000243558
chr1	2058336	2060911	ENSG00000234396
chr1	2058336	2060911	ENSG00000157933
chr1	2058336	2060911	ENSG00000272161
chr1	2058336	2060911	ENSG00000269753
chr1	2058336	2060911	ENSG00000269896
chr1	2058336	2060911	ENSG00000238240
chr1	2058336	2060911	ENSG00000272420
chr1	2058336	2060911	ENSG00000271921
chr1	2058336	2060911	ENSG00000271847
chr1	2058336	2060911	ENSG00000116151
chr1	2058336	2060911	ENSG00000178642
chr1	2058336	2060911	ENSG00000157916
chr1	2058336	2060911	ENSG00000157911
chr1	2058336	2060911	ENSG00000149527
chr1	2058336	2060911	ENSG00000224387
chr1	2058336	2060911	ENSG00000229393
chr1	2058336	2060911	ENSG00000157881
chr1	2063979	2064631	ENSG00000268575
chr1	2063979	2064631	ENSG00000215790
chr1	2063979	2064631	ENSG00000008130
chr1	2063979	2064631	ENSG00000078369
chr1	2063979	2064631	ENSG00000231050
chr1	2063979	2064631	ENSG00000169885
chr1	2063979	2064631	ENSG00000178821
chr1	2063979	2064631	ENSG00000142609
chr1	2063979	2064631	ENSG00000233542
chr1	2063979	2064631	ENSG00000187730
chr1	2063979	2064631	ENSG00000226969
chr1	2063979	2064631	ENSG00000067606
chr1	2063979	2064631	ENSG00000271806
chr1	2063979	2064631	ENSG00000182873
chr1	2063979	2064631	ENSG00000269554
chr1	2063979	2064631	ENSG00000162585
chr1	2063979	2064631	ENSG00000203301
chr1	2063979	2064631	ENSG00000243558
chr1	2063979	2064631	ENSG00000234396
chr1	2063979	2064631	ENSG00000157933
chr1	2063979	2064631	ENSG00000272161
chr1	2063979	2064631	ENSG00000269753
chr1	2063979	2064631	ENSG00000269896
chr1	2063979	2064631	ENSG00000238240
chr1	2063979	2064631	ENSG00000272420
chr1	2063979	2064631	ENSG00000271921
chr1	2063979	2064631	ENSG00000271847
chr1	2063979	2064631	ENSG00000116151
chr1	2063979	2064631	ENSG00000178642
chr1	2063979	2064631	ENSG00000157916
chr1	2063979	2064631	ENSG00000157911
chr1	2063979	2064631	ENSG00000149527
chr1	2063979	2064631	ENSG00000224387
chr1	2063979	2064631	ENSG00000229393
chr1	2063979	2064631	ENSG00000157881
chr1	2063979	2064631	ENSG00000197921
chr1	2091800	2093053	ENSG00000008130
chr1	2091800	2093053	ENSG00000078369
chr1	2091800	2093053	ENSG00000231050
chr1	2091800	2093053	ENSG00000169885
chr1	2091800	2093053	ENSG00000178821
chr1	2091800	2093053	ENSG00000142609
chr1	2091800	2093053	ENSG00000233542
chr1	2091800	2093053	ENSG00000187730
chr1	2091800	2093053	ENSG00000226969
chr1	2091800	2093053	ENSG00000067606
chr1	2091800	2093053	ENSG00000271806
chr1	2091800	2093053	ENSG00000182873
chr1	2091800	2093053	ENSG00000269554
chr1	2091800	2093053	ENSG00000162585
chr1	2091800	2093053	ENSG00000203301
chr1	2091800	2093053	ENSG00000243558
chr1	2091800	2093053	ENSG00000234396
chr1	2091800	2093053	ENSG00000157933
chr1	2091800	2093053	ENSG00000272161
chr1	2091800	2093053	ENSG00000269753
chr1	2091800	2093053	ENSG00000269896
chr1	2091800	2093053	ENSG00000238240
chr1	2091800	2093053	ENSG00000272420
chr1	2091800	2093053	ENSG00000271921
chr1	2091800	2093053	ENSG00000271847
chr1	2091800	2093053	ENSG00000116151
chr1	2091800	2093053	ENSG00000178642
chr1	2091800	2093053	ENSG00000157916
chr1	2091800	2093053	ENSG00000157911
chr1	2091800	2093053	ENSG00000149527
chr1	2091800	2093053	ENSG00000224387
chr1	2091800	2093053	ENSG00000229393
chr1	2091800	2093053	ENSG00000157881
chr1	2091800	2093053	ENSG00000197921
chr1	2091800	2093053	ENSG00000272449
chr1	2091800	2093053	ENSG00000238164
chr1	2091800	2093053	ENSG00000157873
chr1	2100446	2101045	ENSG00000008130
chr1	2100446	2101045	ENSG00000078369
chr1	2100446	2101045	ENSG00000231050
chr1	2100446	2101045	ENSG00000169885
chr1	2100446	2101045	ENSG00000178821
chr1	2100446	2101045	ENSG00000142609
chr1	2100446	2101045	ENSG00000233542
chr1	2100446	2101045	ENSG00000187730
chr1	2100446	2101045	ENSG00000226969
chr1	2100446	2101045	ENSG00000067606
chr1	2100446	2101045	ENSG00000271806
chr1	2100446	2101045	ENSG00000182873
chr1	2100446	2101045	ENSG00000269554
chr1	2100446	2101045	ENSG00000162585
chr1	2100446	2101045	ENSG00000203301
chr1	2100446	2101045	ENSG00000243558
chr1	2100446	2101045	ENSG00000234396
chr1	2100446	2101045	ENSG00000157933
chr1	2100446	2101045	ENSG00000272161
chr1	2100446	2101045	ENSG00000269753
chr1	2100446	2101045	ENSG00000269896
chr1	2100446	2101045	ENSG00000238240
chr1	2100446	2101045	ENSG00000272420
chr1	2100446	2101045	ENSG00000271921
chr1	2100446	2101045	ENSG00000271847
chr1	2100446	2101045	ENSG00000116151
chr1	2100446	2101045	ENSG00000178642
chr1	2100446	2101045	ENSG00000157916
chr1	2100446	2101045	ENSG00000157911
chr1	2100446	2101045	ENSG00000149527
chr1	2100446	2101045	ENSG00000224387
chr1	2100446	2101045	ENSG00000229393
chr1	2100446	2101045	ENSG00000157881
chr1	2100446	2101045	ENSG00000197921
chr1	2100446	2101045	ENSG00000272449
chr1	2100446	2101045	ENSG00000238164
chr1	2100446	2101045	ENSG00000157873
chr1	2100446	2101045	ENSG00000225931
chr1	2105547	2106146	ENSG00000008130
chr1	2105547	2106146	ENSG00000078369
chr1	2105547	2106146	ENSG00000231050
chr1	2105547	2106146	ENSG00000169885
chr1	2105547	2106146	ENSG00000178821
chr1	2105547	2106146	ENSG00000142609
chr1	2105547	2106146	ENSG00000233542
chr1	2105547	2106146	ENSG00000187730
chr1	2105547	2106146	ENSG00000226969
chr1	2105547	2106146	ENSG00000067606
chr1	2105547	2106146	ENSG00000271806
chr1	2105547	2106146	ENSG00000182873
chr1	2105547	2106146	ENSG00000269554
chr1	2105547	2106146	ENSG00000162585
chr1	2105547	2106146	ENSG00000203301
chr1	2105547	2106146	ENSG00000243558
chr1	2105547	2106146	ENSG00000234396
chr1	2105547	2106146	ENSG00000157933
chr1	2105547	2106146	ENSG00000272161
chr1	2105547	2106146	ENSG00000269753
chr1	2105547	2106146	ENSG00000269896
chr1	2105547	2106146	ENSG00000238240
chr1	2105547	2106146	ENSG00000272420
chr1	2105547	2106146	ENSG00000271921
chr1	2105547	2106146	ENSG00000271847
chr1	2105547	2106146	ENSG00000116151
chr1	2105547	2106146	ENSG00000178642
chr1	2105547	2106146	ENSG00000157916
chr1	2105547	2106146	ENSG00000157911
chr1	2105547	2106146	ENSG00000149527
chr1	2105547	2106146	ENSG00000224387
chr1	2105547	2106146	ENSG00000229393
chr1	2105547	2106146	ENSG00000157881
chr1	2105547	2106146	ENSG00000197921
chr1	2105547	2106146	ENSG00000272449
chr1	2105547	2106146	ENSG00000238164
chr1	2105547	2106146	ENSG00000157873
chr1	2105547	2106146	ENSG00000225931
chr1	2108999	2111052	ENSG00000008130
chr1	2108999	2111052	ENSG00000078369
chr1	2108999	2111052	ENSG00000231050
chr1	2108999	2111052	ENSG00000169885
chr1	2108999	2111052	ENSG00000178821
chr1	2108999	2111052	ENSG00000142609
chr1	2108999	2111052	ENSG00000233542
chr1	2108999	2111052	ENSG00000187730
chr1	2108999	2111052	ENSG00000226969
chr1	2108999	2111052	ENSG00000067606
chr1	2108999	2111052	ENSG00000271806
chr1	2108999	2111052	ENSG00000182873
chr1	2108999	2111052	ENSG00000269554
chr1	2108999	2111052	ENSG00000162585
chr1	2108999	2111052	ENSG00000203301
chr1	2108999	2111052	ENSG00000243558
chr1	2108999	2111052	ENSG00000234396
chr1	2108999	2111052	ENSG00000157933
chr1	2108999	2111052	ENSG00000272161
chr1	2108999	2111052	ENSG00000269753
chr1	2108999	2111052	ENSG00000269896
chr1	2108999	2111052	ENSG00000238240
chr1	2108999	2111052	ENSG00000272420
chr1	2108999	2111052	ENSG00000271921
chr1	2108999	2111052	ENSG00000271847
chr1	2108999	2111052	ENSG00000116151
chr1	2108999	2111052	ENSG00000178642
chr1	2108999	2111052	ENSG00000157916
chr1	2108999	2111052	ENSG00000157911
chr1	2108999	2111052	ENSG00000149527
chr1	2108999	2111052	ENSG00000224387
chr1	2108999	2111052	ENSG00000229393
chr1	2108999	2111052	ENSG00000157881
chr1	2108999	2111052	ENSG00000197921
chr1	2108999	2111052	ENSG00000272449
chr1	2108999	2111052	ENSG00000238164
chr1	2108999	2111052	ENSG00000157873
chr1	2108999	2111052	ENSG00000225931
chr1	2127443	2129400	ENSG00000078369
chr1	2127443	2129400	ENSG00000231050
chr1	2127443	2129400	ENSG00000169885
chr1	2127443	2129400	ENSG00000178821
chr1	2127443	2129400	ENSG00000142609
chr1	2127443	2129400	ENSG00000233542
chr1	2127443	2129400	ENSG00000187730
chr1	2127443	2129400	ENSG00000226969
chr1	2127443	2129400	ENSG00000067606
chr1	2127443	2129400	ENSG00000271806
chr1	2127443	2129400	ENSG00000182873
chr1	2127443	2129400	ENSG00000269554
chr1	2127443	2129400	ENSG00000162585
chr1	2127443	2129400	ENSG00000203301
chr1	2127443	2129400	ENSG00000243558
chr1	2127443	2129400	ENSG00000234396
chr1	2127443	2129400	ENSG00000157933
chr1	2127443	2129400	ENSG00000272161
chr1	2127443	2129400	ENSG00000269753
chr1	2127443	2129400	ENSG00000269896
chr1	2127443	2129400	ENSG00000238240
chr1	2127443	2129400	ENSG00000272420
chr1	2127443	2129400	ENSG00000271921
chr1	2127443	2129400	ENSG00000271847
chr1	2127443	2129400	ENSG00000116151
chr1	2127443	2129400	ENSG00000178642
chr1	2127443	2129400	ENSG00000157916
chr1	2127443	2129400	ENSG00000157911
chr1	2127443	2129400	ENSG00000149527
chr1	2127443	2129400	ENSG00000224387
chr1	2127443	2129400	ENSG00000229393
chr1	2127443	2129400	ENSG00000157881
chr1	2127443	2129400	ENSG00000197921
chr1	2127443	2129400	ENSG00000272449
chr1	2127443	2129400	ENSG00000238164
chr1	2127443	2129400	ENSG00000157873
chr1	2127443	2129400	ENSG00000225931
chr1	2127443	2129400	ENSG00000228037
chr1	2127443	2129400	ENSG00000157870
chr1	2165160	2165752	ENSG00000078369
chr1	2165160	2165752	ENSG00000231050
chr1	2165160	2165752	ENSG00000169885
chr1	2165160	2165752	ENSG00000178821
chr1	2165160	2165752	ENSG00000142609
chr1	2165160	2165752	ENSG00000233542
chr1	2165160	2165752	ENSG00000187730
chr1	2165160	2165752	ENSG00000226969
chr1	2165160	2165752	ENSG00000067606
chr1	2165160	2165752	ENSG00000271806
chr1	2165160	2165752	ENSG00000182873
chr1	2165160	2165752	ENSG00000269554
chr1	2165160	2165752	ENSG00000162585
chr1	2165160	2165752	ENSG00000203301
chr1	2165160	2165752	ENSG00000243558
chr1	2165160	2165752	ENSG00000234396
chr1	2165160	2165752	ENSG00000157933
chr1	2165160	2165752	ENSG00000272161
chr1	2165160	2165752	ENSG00000269753
chr1	2165160	2165752	ENSG00000269896
chr1	2165160	2165752	ENSG00000238240
chr1	2165160	2165752	ENSG00000272420
chr1	2165160	2165752	ENSG00000271921
chr1	2165160	2165752	ENSG00000271847
chr1	2165160	2165752	ENSG00000116151
chr1	2165160	2165752	ENSG00000178642
chr1	2165160	2165752	ENSG00000157916
chr1	2165160	2165752	ENSG00000157911
chr1	2165160	2165752	ENSG00000149527
chr1	2165160	2165752	ENSG00000224387
chr1	2165160	2165752	ENSG00000229393
chr1	2165160	2165752	ENSG00000157881
chr1	2165160	2165752	ENSG00000197921
chr1	2165160	2165752	ENSG00000272449
chr1	2165160	2165752	ENSG00000238164
chr1	2165160	2165752	ENSG00000157873
chr1	2165160	2165752	ENSG00000225931
chr1	2165160	2165752	ENSG00000228037
chr1	2165160	2165752	ENSG00000157870
chr1	2165160	2165752	ENSG00000142606
chr1	2165160	2165752	ENSG00000237058
chr1	2167010	2168762	ENSG00000078369
chr1	2167010	2168762	ENSG00000231050
chr1	2167010	2168762	ENSG00000169885
chr1	2167010	2168762	ENSG00000178821
chr1	2167010	2168762	ENSG00000142609
chr1	2167010	2168762	ENSG00000233542
chr1	2167010	2168762	ENSG00000187730
chr1	2167010	2168762	ENSG00000226969
chr1	2167010	2168762	ENSG00000067606
chr1	2167010	2168762	ENSG00000271806
chr1	2167010	2168762	ENSG00000182873
chr1	2167010	2168762	ENSG00000269554
chr1	2167010	2168762	ENSG00000162585
chr1	2167010	2168762	ENSG00000203301
chr1	2167010	2168762	ENSG00000243558
chr1	2167010	2168762	ENSG00000234396
chr1	2167010	2168762	ENSG00000157933
chr1	2167010	2168762	ENSG00000272161
chr1	2167010	2168762	ENSG00000269753
chr1	2167010	2168762	ENSG00000269896
chr1	2167010	2168762	ENSG00000238240
chr1	2167010	2168762	ENSG00000272420
chr1	2167010	2168762	ENSG00000271921
chr1	2167010	2168762	ENSG00000271847
chr1	2167010	2168762	ENSG00000116151
chr1	2167010	2168762	ENSG00000178642
chr1	2167010	2168762	ENSG00000157916
chr1	2167010	2168762	ENSG00000157911
chr1	2167010	2168762	ENSG00000149527
chr1	2167010	2168762	ENSG00000224387
chr1	2167010	2168762	ENSG00000229393
chr1	2167010	2168762	ENSG00000157881
chr1	2167010	2168762	ENSG00000197921
chr1	2167010	2168762	ENSG00000272449
chr1	2167010	2168762	ENSG00000238164
chr1	2167010	2168762	ENSG00000157873
chr1	2167010	2168762	ENSG00000225931
chr1	2167010	2168762	ENSG00000228037
chr1	2167010	2168762	ENSG00000157870
chr1	2167010	2168762	ENSG00000142606
chr1	2167010	2168762	ENSG00000237058
chr1	2169516	2172587	ENSG00000078369
chr1	2169516	2172587	ENSG00000231050
chr1	2169516	2172587	ENSG00000169885
chr1	2169516	2172587	ENSG00000178821
chr1	2169516	2172587	ENSG00000142609
chr1	2169516	2172587	ENSG00000233542
chr1	2169516	2172587	ENSG00000187730
chr1	2169516	2172587	ENSG00000226969
chr1	2169516	2172587	ENSG00000067606
chr1	2169516	2172587	ENSG00000271806
chr1	2169516	2172587	ENSG00000182873
chr1	2169516	2172587	ENSG00000269554
chr1	2169516	2172587	ENSG00000162585
chr1	2169516	2172587	ENSG00000203301
chr1	2169516	2172587	ENSG00000243558
chr1	2169516	2172587	ENSG00000234396
chr1	2169516	2172587	ENSG00000157933
chr1	2169516	2172587	ENSG00000272161
chr1	2169516	2172587	ENSG00000269753
chr1	2169516	2172587	ENSG00000269896
chr1	2169516	2172587	ENSG00000238240
chr1	2169516	2172587	ENSG00000272420
chr1	2169516	2172587	ENSG00000271921
chr1	2169516	2172587	ENSG00000271847
chr1	2169516	2172587	ENSG00000116151
chr1	2169516	2172587	ENSG00000178642
chr1	2169516	2172587	ENSG00000157916
chr1	2169516	2172587	ENSG00000157911
chr1	2169516	2172587	ENSG00000149527
chr1	2169516	2172587	ENSG00000224387
chr1	2169516	2172587	ENSG00000229393
chr1	2169516	2172587	ENSG00000157881
chr1	2169516	2172587	ENSG00000197921
chr1	2169516	2172587	ENSG00000272449
chr1	2169516	2172587	ENSG00000238164
chr1	2169516	2172587	ENSG00000157873
chr1	2169516	2172587	ENSG00000225931
chr1	2169516	2172587	ENSG00000228037
chr1	2169516	2172587	ENSG00000157870
chr1	2169516	2172587	ENSG00000142606
chr1	2169516	2172587	ENSG00000237058
chr1	2173353	2173828	ENSG00000078369
chr1	2173353	2173828	ENSG00000231050
chr1	2173353	2173828	ENSG00000169885
chr1	2173353	2173828	ENSG00000178821
chr1	2173353	2173828	ENSG00000142609
chr1	2173353	2173828	ENSG00000233542
chr1	2173353	2173828	ENSG00000187730
chr1	2173353	2173828	ENSG00000226969
chr1	2173353	2173828	ENSG00000067606
chr1	2173353	2173828	ENSG00000271806
chr1	2173353	2173828	ENSG00000182873
chr1	2173353	2173828	ENSG00000269554
chr1	2173353	2173828	ENSG00000162585
chr1	2173353	2173828	ENSG00000203301
chr1	2173353	2173828	ENSG00000243558
chr1	2173353	2173828	ENSG00000234396
chr1	2173353	2173828	ENSG00000157933
chr1	2173353	2173828	ENSG00000272161
chr1	2173353	2173828	ENSG00000269753
chr1	2173353	2173828	ENSG00000269896
chr1	2173353	2173828	ENSG00000238240
chr1	2173353	2173828	ENSG00000272420
chr1	2173353	2173828	ENSG00000271921
chr1	2173353	2173828	ENSG00000271847
chr1	2173353	2173828	ENSG00000116151
chr1	2173353	2173828	ENSG00000178642
chr1	2173353	2173828	ENSG00000157916
chr1	2173353	2173828	ENSG00000157911
chr1	2173353	2173828	ENSG00000149527
chr1	2173353	2173828	ENSG00000224387
chr1	2173353	2173828	ENSG00000229393
chr1	2173353	2173828	ENSG00000157881
chr1	2173353	2173828	ENSG00000197921
chr1	2173353	2173828	ENSG00000272449
chr1	2173353	2173828	ENSG00000238164
chr1	2173353	2173828	ENSG00000157873
chr1	2173353	2173828	ENSG00000225931
chr1	2173353	2173828	ENSG00000228037
chr1	2173353	2173828	ENSG00000157870
chr1	2173353	2173828	ENSG00000142606
chr1	2173353	2173828	ENSG00000237058
chr1	2177854	2178326	ENSG00000078369
[truncated: 206,853+ more rows]

## Sheet: hiPSC-NSC ENH annot (vs hiPSC)
hiPSC-NSC-specific enhancers (vs hiPSC) with annotated genes (400kb window)
Chromosome	Start	End	ENSEMBL ID
chr1	1057432	1058462	ENSG00000230021
chr1	1057432	1058462	ENSG00000229376
chr1	1057432	1058462	ENSG00000224956
chr1	1057432	1058462	ENSG00000235373
chr1	1057432	1058462	ENSG00000223181
chr1	1057432	1058462	ENSG00000240618
chr1	1057432	1058462	ENSG00000229905
chr1	1057432	1058462	ENSG00000228327
chr1	1057432	1058462	ENSG00000237491
chr1	1057432	1058462	ENSG00000230092
chr1	1057432	1058462	ENSG00000269831
chr1	1057432	1058462	ENSG00000240453
chr1	1057432	1058462	ENSG00000177757
chr1	1057432	1058462	ENSG00000225880
chr1	1057432	1058462	ENSG00000228794
chr1	1057432	1058462	ENSG00000230368
chr1	1057432	1058462	ENSG00000234711
chr1	1057432	1058462	ENSG00000269308
chr1	1057432	1058462	ENSG00000272438
chr1	1057432	1058462	ENSG00000230699
chr1	1057432	1058462	ENSG00000241180
chr1	1057432	1058462	ENSG00000223764
chr1	1057432	1058462	ENSG00000187634
chr1	1057432	1058462	ENSG00000268179
chr1	1057432	1058462	ENSG00000188976
chr1	1057432	1058462	ENSG00000187961
chr1	1057432	1058462	ENSG00000187583
chr1	1057432	1058462	ENSG00000187642
chr1	1057432	1058462	ENSG00000272512
chr1	1057432	1058462	ENSG00000188290
chr1	1057432	1058462	ENSG00000231702
chr1	1057432	1058462	ENSG00000224969
chr1	1057432	1058462	ENSG00000187608
chr1	1057432	1058462	ENSG00000188157
chr1	1057432	1058462	ENSG00000242590
chr1	1057432	1058462	ENSG00000217801
chr1	1057432	1058462	ENSG00000273443
chr1	1057432	1058462	ENSG00000237330
chr1	1057432	1058462	ENSG00000131591
chr1	1057432	1058462	ENSG00000223823
chr1	1057432	1058462	ENSG00000207730
chr1	1057432	1058462	ENSG00000207607
chr1	1057432	1058462	ENSG00000198976
chr1	1057432	1058462	ENSG00000272141
chr1	1057432	1058462	ENSG00000162571
chr1	1057432	1058462	ENSG00000205231
chr1	1057432	1058462	ENSG00000186891
chr1	1057432	1058462	ENSG00000186827
chr1	1057432	1058462	ENSG00000078808
chr1	1057432	1058462	ENSG00000176022
chr1	1057432	1058462	ENSG00000184163
chr1	1057432	1058462	ENSG00000260179
chr1	1057432	1058462	ENSG00000160087
chr1	1057432	1058462	ENSG00000230415
chr1	1057432	1058462	ENSG00000162572
chr1	1057432	1058462	ENSG00000131584
chr1	1057432	1058462	ENSG00000169972
chr1	1057432	1058462	ENSG00000127054
chr1	1057432	1058462	ENSG00000240731
chr1	1057432	1058462	ENSG00000224051
chr1	1057432	1058462	ENSG00000169962
chr1	1057432	1058462	ENSG00000107404
chr1	1057432	1058462	ENSG00000162576
chr1	1057432	1058462	ENSG00000175756
chr1	1057432	1058462	ENSG00000223663
chr1	1057432	1058462	ENSG00000221978
chr1	1057432	1058462	ENSG00000224870
chr1	1057432	1058462	ENSG00000242485
chr1	1057432	1058462	ENSG00000264293
chr1	1057432	1058462	ENSG00000272455
chr1	1057432	1058462	ENSG00000235098
chr1	1057432	1058462	ENSG00000225905
chr1	1057432	1058462	ENSG00000205116
chr1	1057432	1058462	ENSG00000225285
chr1	1057432	1058462	ENSG00000179403
chr1	1057432	1058462	ENSG00000215915
chr1	1057432	1058462	ENSG00000160072
chr1	1057432	1058462	ENSG00000197785
chr1	1222968	1224045	ENSG00000272438
chr1	1222968	1224045	ENSG00000230699
chr1	1222968	1224045	ENSG00000241180
chr1	1222968	1224045	ENSG00000223764
chr1	1222968	1224045	ENSG00000187634
chr1	1222968	1224045	ENSG00000268179
chr1	1222968	1224045	ENSG00000188976
chr1	1222968	1224045	ENSG00000187961
chr1	1222968	1224045	ENSG00000187583
chr1	1222968	1224045	ENSG00000187642
chr1	1222968	1224045	ENSG00000272512
chr1	1222968	1224045	ENSG00000188290
chr1	1222968	1224045	ENSG00000231702
chr1	1222968	1224045	ENSG00000224969
chr1	1222968	1224045	ENSG00000187608
chr1	1222968	1224045	ENSG00000188157
chr1	1222968	1224045	ENSG00000242590
chr1	1222968	1224045	ENSG00000217801
chr1	1222968	1224045	ENSG00000273443
chr1	1222968	1224045	ENSG00000237330
chr1	1222968	1224045	ENSG00000131591
chr1	1222968	1224045	ENSG00000223823
chr1	1222968	1224045	ENSG00000207730
chr1	1222968	1224045	ENSG00000207607
chr1	1222968	1224045	ENSG00000198976
chr1	1222968	1224045	ENSG00000272141
chr1	1222968	1224045	ENSG00000162571
chr1	1222968	1224045	ENSG00000205231
chr1	1222968	1224045	ENSG00000186891
chr1	1222968	1224045	ENSG00000186827
chr1	1222968	1224045	ENSG00000078808
chr1	1222968	1224045	ENSG00000176022
chr1	1222968	1224045	ENSG00000184163
chr1	1222968	1224045	ENSG00000260179
chr1	1222968	1224045	ENSG00000160087
chr1	1222968	1224045	ENSG00000230415
chr1	1222968	1224045	ENSG00000162572
chr1	1222968	1224045	ENSG00000131584
chr1	1222968	1224045	ENSG00000169972
chr1	1222968	1224045	ENSG00000127054
chr1	1222968	1224045	ENSG00000240731
chr1	1222968	1224045	ENSG00000224051
chr1	1222968	1224045	ENSG00000169962
chr1	1222968	1224045	ENSG00000107404
chr1	1222968	1224045	ENSG00000162576
chr1	1222968	1224045	ENSG00000175756
chr1	1222968	1224045	ENSG00000223663
chr1	1222968	1224045	ENSG00000221978
chr1	1222968	1224045	ENSG00000224870
chr1	1222968	1224045	ENSG00000242485
chr1	1222968	1224045	ENSG00000264293
chr1	1222968	1224045	ENSG00000272455
chr1	1222968	1224045	ENSG00000235098
chr1	1222968	1224045	ENSG00000225905
chr1	1222968	1224045	ENSG00000205116
chr1	1222968	1224045	ENSG00000225285
chr1	1222968	1224045	ENSG00000179403
chr1	1222968	1224045	ENSG00000215915
chr1	1222968	1224045	ENSG00000160072
chr1	1222968	1224045	ENSG00000197785
chr1	1222968	1224045	ENSG00000205090
chr1	1222968	1224045	ENSG00000215791
chr1	1222968	1224045	ENSG00000160075
chr1	1222968	1224045	ENSG00000215014
chr1	1222968	1224045	ENSG00000236684
chr1	1222968	1224045	ENSG00000228594
chr1	1222968	1224045	ENSG00000272106
chr1	1222968	1224045	ENSG00000197530
chr1	1222968	1224045	ENSG00000189409
chr1	1222968	1224045	ENSG00000248333
chr1	1222968	1224045	ENSG00000272004
chr1	1222968	1224045	ENSG00000269737
chr1	1222968	1224045	ENSG00000269227
chr1	1277937	1280453	ENSG00000188976
chr1	1277937	1280453	ENSG00000187961
chr1	1277937	1280453	ENSG00000187583
chr1	1277937	1280453	ENSG00000187642
chr1	1277937	1280453	ENSG00000272512
chr1	1277937	1280453	ENSG00000188290
chr1	1277937	1280453	ENSG00000231702
chr1	1277937	1280453	ENSG00000224969
chr1	1277937	1280453	ENSG00000187608
chr1	1277937	1280453	ENSG00000188157
chr1	1277937	1280453	ENSG00000242590
chr1	1277937	1280453	ENSG00000217801
chr1	1277937	1280453	ENSG00000273443
chr1	1277937	1280453	ENSG00000237330
chr1	1277937	1280453	ENSG00000131591
chr1	1277937	1280453	ENSG00000223823
chr1	1277937	1280453	ENSG00000207730
chr1	1277937	1280453	ENSG00000207607
chr1	1277937	1280453	ENSG00000198976
chr1	1277937	1280453	ENSG00000272141
chr1	1277937	1280453	ENSG00000162571
chr1	1277937	1280453	ENSG00000205231
chr1	1277937	1280453	ENSG00000186891
chr1	1277937	1280453	ENSG00000186827
chr1	1277937	1280453	ENSG00000078808
chr1	1277937	1280453	ENSG00000176022
chr1	1277937	1280453	ENSG00000184163
chr1	1277937	1280453	ENSG00000260179
chr1	1277937	1280453	ENSG00000160087
chr1	1277937	1280453	ENSG00000230415
chr1	1277937	1280453	ENSG00000162572
chr1	1277937	1280453	ENSG00000131584
chr1	1277937	1280453	ENSG00000169972
chr1	1277937	1280453	ENSG00000127054
chr1	1277937	1280453	ENSG00000240731
chr1	1277937	1280453	ENSG00000224051
chr1	1277937	1280453	ENSG00000169962
chr1	1277937	1280453	ENSG00000107404
chr1	1277937	1280453	ENSG00000162576
chr1	1277937	1280453	ENSG00000175756
chr1	1277937	1280453	ENSG00000223663
chr1	1277937	1280453	ENSG00000221978
chr1	1277937	1280453	ENSG00000224870
chr1	1277937	1280453	ENSG00000242485
chr1	1277937	1280453	ENSG00000264293
chr1	1277937	1280453	ENSG00000272455
chr1	1277937	1280453	ENSG00000235098
chr1	1277937	1280453	ENSG00000225905
chr1	1277937	1280453	ENSG00000205116
chr1	1277937	1280453	ENSG00000225285
chr1	1277937	1280453	ENSG00000179403
chr1	1277937	1280453	ENSG00000215915
chr1	1277937	1280453	ENSG00000160072
chr1	1277937	1280453	ENSG00000197785
chr1	1277937	1280453	ENSG00000205090
chr1	1277937	1280453	ENSG00000215791
chr1	1277937	1280453	ENSG00000160075
chr1	1277937	1280453	ENSG00000215014
chr1	1277937	1280453	ENSG00000236684
chr1	1277937	1280453	ENSG00000228594
chr1	1277937	1280453	ENSG00000272106
chr1	1277937	1280453	ENSG00000197530
chr1	1277937	1280453	ENSG00000189409
chr1	1277937	1280453	ENSG00000248333
chr1	1277937	1280453	ENSG00000272004
chr1	1277937	1280453	ENSG00000269737
chr1	1277937	1280453	ENSG00000269227
chr1	1277937	1280453	ENSG00000189339
chr1	1277937	1280453	ENSG00000215914
chr1	1277937	1280453	ENSG00000008128
chr1	1277937	1280453	ENSG00000268575
chr1	1277937	1280453	ENSG00000227775
chr1	1277937	1280453	ENSG00000215790
chr1	1684641	1685501	ENSG00000107404
chr1	1684641	1685501	ENSG00000162576
chr1	1684641	1685501	ENSG00000175756
chr1	1684641	1685501	ENSG00000223663
chr1	1684641	1685501	ENSG00000221978
chr1	1684641	1685501	ENSG00000224870
chr1	1684641	1685501	ENSG00000242485
chr1	1684641	1685501	ENSG00000264293
chr1	1684641	1685501	ENSG00000272455
chr1	1684641	1685501	ENSG00000235098
chr1	1684641	1685501	ENSG00000225905
chr1	1684641	1685501	ENSG00000205116
chr1	1684641	1685501	ENSG00000225285
chr1	1684641	1685501	ENSG00000179403
chr1	1684641	1685501	ENSG00000215915
chr1	1684641	1685501	ENSG00000160072
chr1	1684641	1685501	ENSG00000197785
chr1	1684641	1685501	ENSG00000205090
chr1	1684641	1685501	ENSG00000215791
chr1	1684641	1685501	ENSG00000160075
chr1	1684641	1685501	ENSG00000215014
chr1	1684641	1685501	ENSG00000236684
chr1	1684641	1685501	ENSG00000228594
chr1	1684641	1685501	ENSG00000272106
chr1	1684641	1685501	ENSG00000197530
chr1	1684641	1685501	ENSG00000189409
chr1	1684641	1685501	ENSG00000248333
chr1	1684641	1685501	ENSG00000272004
chr1	1684641	1685501	ENSG00000269737
chr1	1684641	1685501	ENSG00000269227
chr1	1684641	1685501	ENSG00000189339
chr1	1684641	1685501	ENSG00000215914
chr1	1684641	1685501	ENSG00000008128
chr1	1684641	1685501	ENSG00000268575
chr1	1684641	1685501	ENSG00000227775
chr1	1684641	1685501	ENSG00000215790
chr1	1684641	1685501	ENSG00000008130
chr1	1684641	1685501	ENSG00000078369
chr1	1684641	1685501	ENSG00000231050
chr1	1684641	1685501	ENSG00000169885
chr1	1684641	1685501	ENSG00000178821
chr1	1684641	1685501	ENSG00000142609
chr1	1684641	1685501	ENSG00000233542
chr1	1684641	1685501	ENSG00000187730
chr1	1684641	1685501	ENSG00000226969
chr1	1684641	1685501	ENSG00000067606
chr1	1684641	1685501	ENSG00000271806
chr1	1758003	1758782	ENSG00000205116
chr1	1758003	1758782	ENSG00000225285
chr1	1758003	1758782	ENSG00000179403
chr1	1758003	1758782	ENSG00000215915
chr1	1758003	1758782	ENSG00000160072
chr1	1758003	1758782	ENSG00000197785
chr1	1758003	1758782	ENSG00000205090
chr1	1758003	1758782	ENSG00000215791
chr1	1758003	1758782	ENSG00000160075
chr1	1758003	1758782	ENSG00000215014
chr1	1758003	1758782	ENSG00000236684
chr1	1758003	1758782	ENSG00000228594
chr1	1758003	1758782	ENSG00000272106
chr1	1758003	1758782	ENSG00000197530
chr1	1758003	1758782	ENSG00000189409
chr1	1758003	1758782	ENSG00000248333
chr1	1758003	1758782	ENSG00000272004
chr1	1758003	1758782	ENSG00000269737
chr1	1758003	1758782	ENSG00000269227
chr1	1758003	1758782	ENSG00000189339
chr1	1758003	1758782	ENSG00000215914
chr1	1758003	1758782	ENSG00000008128
chr1	1758003	1758782	ENSG00000268575
chr1	1758003	1758782	ENSG00000227775
chr1	1758003	1758782	ENSG00000215790
chr1	1758003	1758782	ENSG00000008130
chr1	1758003	1758782	ENSG00000078369
chr1	1758003	1758782	ENSG00000231050
chr1	1758003	1758782	ENSG00000169885
chr1	1758003	1758782	ENSG00000178821
chr1	1758003	1758782	ENSG00000142609
chr1	1758003	1758782	ENSG00000233542
chr1	1758003	1758782	ENSG00000187730
chr1	1758003	1758782	ENSG00000226969
chr1	1758003	1758782	ENSG00000067606
chr1	1758003	1758782	ENSG00000271806
chr1	1758003	1758782	ENSG00000182873
chr1	1758003	1758782	ENSG00000269554
chr1	1758003	1758782	ENSG00000162585
chr1	1758003	1758782	ENSG00000203301
chr1	1758003	1758782	ENSG00000243558
chr1	1758003	1758782	ENSG00000234396
chr1	1783293	1784787	ENSG00000215915
chr1	1783293	1784787	ENSG00000160072
chr1	1783293	1784787	ENSG00000197785
chr1	1783293	1784787	ENSG00000205090
chr1	1783293	1784787	ENSG00000215791
chr1	1783293	1784787	ENSG00000160075
chr1	1783293	1784787	ENSG00000215014
chr1	1783293	1784787	ENSG00000236684
chr1	1783293	1784787	ENSG00000228594
chr1	1783293	1784787	ENSG00000272106
chr1	1783293	1784787	ENSG00000197530
chr1	1783293	1784787	ENSG00000189409
chr1	1783293	1784787	ENSG00000248333
chr1	1783293	1784787	ENSG00000272004
chr1	1783293	1784787	ENSG00000269737
chr1	1783293	1784787	ENSG00000269227
chr1	1783293	1784787	ENSG00000189339
chr1	1783293	1784787	ENSG00000215914
chr1	1783293	1784787	ENSG00000008128
chr1	1783293	1784787	ENSG00000268575
chr1	1783293	1784787	ENSG00000227775
chr1	1783293	1784787	ENSG00000215790
chr1	1783293	1784787	ENSG00000008130
chr1	1783293	1784787	ENSG00000078369
chr1	1783293	1784787	ENSG00000231050
chr1	1783293	1784787	ENSG00000169885
chr1	1783293	1784787	ENSG00000178821
chr1	1783293	1784787	ENSG00000142609
chr1	1783293	1784787	ENSG00000233542
chr1	1783293	1784787	ENSG00000187730
chr1	1783293	1784787	ENSG00000226969
chr1	1783293	1784787	ENSG00000067606
chr1	1783293	1784787	ENSG00000271806
chr1	1783293	1784787	ENSG00000182873
chr1	1783293	1784787	ENSG00000269554
chr1	1783293	1784787	ENSG00000162585
chr1	1783293	1784787	ENSG00000203301
chr1	1783293	1784787	ENSG00000243558
chr1	1783293	1784787	ENSG00000234396
chr1	1783293	1784787	ENSG00000157933
chr1	2110724	2111272	ENSG00000008130
chr1	2110724	2111272	ENSG00000078369
chr1	2110724	2111272	ENSG00000231050
chr1	2110724	2111272	ENSG00000169885
chr1	2110724	2111272	ENSG00000178821
chr1	2110724	2111272	ENSG00000142609
chr1	2110724	2111272	ENSG00000233542
chr1	2110724	2111272	ENSG00000187730
chr1	2110724	2111272	ENSG00000226969
chr1	2110724	2111272	ENSG00000067606
chr1	2110724	2111272	ENSG00000271806
chr1	2110724	2111272	ENSG00000182873
chr1	2110724	2111272	ENSG00000269554
chr1	2110724	2111272	ENSG00000162585
chr1	2110724	2111272	ENSG00000203301
chr1	2110724	2111272	ENSG00000243558
chr1	2110724	2111272	ENSG00000234396
chr1	2110724	2111272	ENSG00000157933
chr1	2110724	2111272	ENSG00000272161
chr1	2110724	2111272	ENSG00000269753
chr1	2110724	2111272	ENSG00000269896
chr1	2110724	2111272	ENSG00000238240
chr1	2110724	2111272	ENSG00000272420
chr1	2110724	2111272	ENSG00000271921
chr1	2110724	2111272	ENSG00000271847
chr1	2110724	2111272	ENSG00000116151
chr1	2110724	2111272	ENSG00000178642
chr1	2110724	2111272	ENSG00000157916
chr1	2110724	2111272	ENSG00000157911
chr1	2110724	2111272	ENSG00000149527
chr1	2110724	2111272	ENSG00000224387
chr1	2110724	2111272	ENSG00000229393
chr1	2110724	2111272	ENSG00000157881
chr1	2110724	2111272	ENSG00000197921
chr1	2110724	2111272	ENSG00000272449
chr1	2110724	2111272	ENSG00000238164
chr1	2110724	2111272	ENSG00000157873
chr1	2110724	2111272	ENSG00000225931
chr1	2244431	2251121	ENSG00000169885
chr1	2244431	2251121	ENSG00000178821
chr1	2244431	2251121	ENSG00000142609
chr1	2244431	2251121	ENSG00000233542
chr1	2244431	2251121	ENSG00000187730
chr1	2244431	2251121	ENSG00000226969
chr1	2244431	2251121	ENSG00000067606
chr1	2244431	2251121	ENSG00000271806
chr1	2244431	2251121	ENSG00000182873
chr1	2244431	2251121	ENSG00000269554
chr1	2244431	2251121	ENSG00000162585
chr1	2244431	2251121	ENSG00000203301
chr1	2244431	2251121	ENSG00000243558
chr1	2244431	2251121	ENSG00000234396
chr1	2244431	2251121	ENSG00000157933
chr1	2244431	2251121	ENSG00000272161
chr1	2244431	2251121	ENSG00000269753
chr1	2244431	2251121	ENSG00000269896
chr1	2244431	2251121	ENSG00000238240
chr1	2244431	2251121	ENSG00000272420
chr1	2244431	2251121	ENSG00000271921
chr1	2244431	2251121	ENSG00000271847
chr1	2244431	2251121	ENSG00000116151
chr1	2244431	2251121	ENSG00000178642
chr1	2244431	2251121	ENSG00000157916
chr1	2244431	2251121	ENSG00000157911
chr1	2244431	2251121	ENSG00000149527
chr1	2244431	2251121	ENSG00000224387
chr1	2244431	2251121	ENSG00000229393
chr1	2244431	2251121	ENSG00000157881
chr1	2244431	2251121	ENSG00000197921
chr1	2244431	2251121	ENSG00000272449
chr1	2244431	2251121	ENSG00000238164
chr1	2244431	2251121	ENSG00000157873
chr1	2244431	2251121	ENSG00000225931
chr1	2244431	2251121	ENSG00000228037
chr1	2244431	2251121	ENSG00000157870
chr1	2244431	2251121	ENSG00000142606
chr1	2244431	2251121	ENSG00000237058
chr1	2264563	2265309	ENSG00000142609
chr1	2264563	2265309	ENSG00000233542
chr1	2264563	2265309	ENSG00000187730
chr1	2264563	2265309	ENSG00000226969
chr1	2264563	2265309	ENSG00000067606
chr1	2264563	2265309	ENSG00000271806
chr1	2264563	2265309	ENSG00000182873
chr1	2264563	2265309	ENSG00000269554
chr1	2264563	2265309	ENSG00000162585
chr1	2264563	2265309	ENSG00000203301
chr1	2264563	2265309	ENSG00000243558
chr1	2264563	2265309	ENSG00000234396
chr1	2264563	2265309	ENSG00000157933
chr1	2264563	2265309	ENSG00000272161
chr1	2264563	2265309	ENSG00000269753
chr1	2264563	2265309	ENSG00000269896
chr1	2264563	2265309	ENSG00000238240
chr1	2264563	2265309	ENSG00000272420
chr1	2264563	2265309	ENSG00000271921
chr1	2264563	2265309	ENSG00000271847
chr1	2264563	2265309	ENSG00000116151
chr1	2264563	2265309	ENSG00000178642
chr1	2264563	2265309	ENSG00000157916
chr1	2264563	2265309	ENSG00000157911
chr1	2264563	2265309	ENSG00000149527
chr1	2264563	2265309	ENSG00000224387
chr1	2264563	2265309	ENSG00000229393
chr1	2264563	2265309	ENSG00000157881
chr1	2264563	2265309	ENSG00000197921
chr1	2264563	2265309	ENSG00000272449
chr1	2264563	2265309	ENSG00000238164
chr1	2264563	2265309	ENSG00000157873
chr1	2264563	2265309	ENSG00000225931
chr1	2264563	2265309	ENSG00000228037
chr1	2264563	2265309	ENSG00000157870
chr1	2264563	2265309	ENSG00000142606
chr1	2264563	2265309	ENSG00000237058
chr1	2286915	2287678	ENSG00000142609
chr1	2286915	2287678	ENSG00000233542
chr1	2286915	2287678	ENSG00000187730
chr1	2286915	2287678	ENSG00000226969
chr1	2286915	2287678	ENSG00000067606
chr1	2286915	2287678	ENSG00000271806
chr1	2286915	2287678	ENSG00000182873
chr1	2286915	2287678	ENSG00000269554
chr1	2286915	2287678	ENSG00000162585
chr1	2286915	2287678	ENSG00000203301
chr1	2286915	2287678	ENSG00000243558
chr1	2286915	2287678	ENSG00000234396
chr1	2286915	2287678	ENSG00000157933
chr1	2286915	2287678	ENSG00000272161
chr1	2286915	2287678	ENSG00000269753
chr1	2286915	2287678	ENSG00000269896
chr1	2286915	2287678	ENSG00000238240
chr1	2286915	2287678	ENSG00000272420
chr1	2286915	2287678	ENSG00000271921
chr1	2286915	2287678	ENSG00000271847
chr1	2286915	2287678	ENSG00000116151
chr1	2286915	2287678	ENSG00000178642
chr1	2286915	2287678	ENSG00000157916
chr1	2286915	2287678	ENSG00000157911
chr1	2286915	2287678	ENSG00000149527
chr1	2286915	2287678	ENSG00000224387
chr1	2286915	2287678	ENSG00000229393
chr1	2286915	2287678	ENSG00000157881
chr1	2286915	2287678	ENSG00000197921
chr1	2286915	2287678	ENSG00000272449
chr1	2286915	2287678	ENSG00000238164
chr1	2286915	2287678	ENSG00000157873
chr1	2286915	2287678	ENSG00000225931
chr1	2286915	2287678	ENSG00000228037
chr1	2286915	2287678	ENSG00000157870
chr1	2286915	2287678	ENSG00000142606
chr1	2286915	2287678	ENSG00000237058
chr1	2288108	2289628	ENSG00000142609
chr1	2288108	2289628	ENSG00000233542
chr1	2288108	2289628	ENSG00000187730
chr1	2288108	2289628	ENSG00000226969
chr1	2288108	2289628	ENSG00000067606
chr1	2288108	2289628	ENSG00000271806
chr1	2288108	2289628	ENSG00000182873
chr1	2288108	2289628	ENSG00000269554
chr1	2288108	2289628	ENSG00000162585
chr1	2288108	2289628	ENSG00000203301
chr1	2288108	2289628	ENSG00000243558
chr1	2288108	2289628	ENSG00000234396
chr1	2288108	2289628	ENSG00000157933
chr1	2288108	2289628	ENSG00000272161
chr1	2288108	2289628	ENSG00000269753
chr1	2288108	2289628	ENSG00000269896
chr1	2288108	2289628	ENSG00000238240
chr1	2288108	2289628	ENSG00000272420
chr1	2288108	2289628	ENSG00000271921
chr1	2288108	2289628	ENSG00000271847
chr1	2288108	2289628	ENSG00000116151
chr1	2288108	2289628	ENSG00000178642
chr1	2288108	2289628	ENSG00000157916
chr1	2288108	2289628	ENSG00000157911
chr1	2288108	2289628	ENSG00000149527
chr1	2288108	2289628	ENSG00000224387
chr1	2288108	2289628	ENSG00000229393
chr1	2288108	2289628	ENSG00000157881
chr1	2288108	2289628	ENSG00000197921
chr1	2288108	2289628	ENSG00000272449
chr1	2288108	2289628	ENSG00000238164
chr1	2288108	2289628	ENSG00000157873
chr1	2288108	2289628	ENSG00000225931
chr1	2288108	2289628	ENSG00000228037
chr1	2288108	2289628	ENSG00000157870
chr1	2288108	2289628	ENSG00000142606
chr1	2288108	2289628	ENSG00000237058
chr1	2407777	2408017	ENSG00000271806
chr1	2407777	2408017	ENSG00000182873
chr1	2407777	2408017	ENSG00000269554
chr1	2407777	2408017	ENSG00000162585
chr1	2407777	2408017	ENSG00000203301
chr1	2407777	2408017	ENSG00000243558
chr1	2407777	2408017	ENSG00000234396
chr1	2407777	2408017	ENSG00000157933
chr1	2407777	2408017	ENSG00000272161
chr1	2407777	2408017	ENSG00000269753
chr1	2407777	2408017	ENSG00000269896
chr1	2407777	2408017	ENSG00000238240
chr1	2407777	2408017	ENSG00000272420
chr1	2407777	2408017	ENSG00000271921
chr1	2407777	2408017	ENSG00000271847
chr1	2407777	2408017	ENSG00000116151
chr1	2407777	2408017	ENSG00000178642
chr1	2407777	2408017	ENSG00000157916
chr1	2407777	2408017	ENSG00000157911
chr1	2407777	2408017	ENSG00000149527
chr1	2407777	2408017	ENSG00000224387
chr1	2407777	2408017	ENSG00000229393
chr1	2407777	2408017	ENSG00000157881
chr1	2407777	2408017	ENSG00000197921
chr1	2407777	2408017	ENSG00000272449
chr1	2407777	2408017	ENSG00000238164
chr1	2407777	2408017	ENSG00000157873
chr1	2407777	2408017	ENSG00000225931
chr1	2407777	2408017	ENSG00000228037
chr1	2407777	2408017	ENSG00000157870
chr1	2407777	2408017	ENSG00000142606
chr1	2407777	2408017	ENSG00000237058
chr1	2407777	2408017	ENSG00000215912
chr1	2407777	2408017	ENSG00000233234
chr1	2407777	2408017	ENSG00000231630
chr1	2464848	2465352	ENSG00000271806
chr1	2464848	2465352	ENSG00000182873
chr1	2464848	2465352	ENSG00000269554
chr1	2464848	2465352	ENSG00000162585
chr1	2464848	2465352	ENSG00000203301
chr1	2464848	2465352	ENSG00000243558
chr1	2464848	2465352	ENSG00000234396
chr1	2464848	2465352	ENSG00000157933
chr1	2464848	2465352	ENSG00000272161
chr1	2464848	2465352	ENSG00000269753
chr1	2464848	2465352	ENSG00000269896
chr1	2464848	2465352	ENSG00000238240
chr1	2464848	2465352	ENSG00000272420
chr1	2464848	2465352	ENSG00000271921
chr1	2464848	2465352	ENSG00000271847
chr1	2464848	2465352	ENSG00000116151
chr1	2464848	2465352	ENSG00000178642
chr1	2464848	2465352	ENSG00000157916
chr1	2464848	2465352	ENSG00000157911
chr1	2464848	2465352	ENSG00000149527
chr1	2464848	2465352	ENSG00000224387
chr1	2464848	2465352	ENSG00000229393
chr1	2464848	2465352	ENSG00000157881
chr1	2464848	2465352	ENSG00000197921
chr1	2464848	2465352	ENSG00000272449
chr1	2464848	2465352	ENSG00000238164
chr1	2464848	2465352	ENSG00000157873
chr1	2464848	2465352	ENSG00000225931
chr1	2464848	2465352	ENSG00000228037
chr1	2464848	2465352	ENSG00000157870
chr1	2464848	2465352	ENSG00000142606
chr1	2464848	2465352	ENSG00000237058
chr1	2464848	2465352	ENSG00000215912
chr1	2464848	2465352	ENSG00000233234
chr1	2464848	2465352	ENSG00000231630
chr1	2465778	2468127	ENSG00000271806
chr1	2465778	2468127	ENSG00000182873
chr1	2465778	2468127	ENSG00000269554
chr1	2465778	2468127	ENSG00000162585
chr1	2465778	2468127	ENSG00000203301
chr1	2465778	2468127	ENSG00000243558
chr1	2465778	2468127	ENSG00000234396
chr1	2465778	2468127	ENSG00000157933
chr1	2465778	2468127	ENSG00000272161
chr1	2465778	2468127	ENSG00000269753
chr1	2465778	2468127	ENSG00000269896
chr1	2465778	2468127	ENSG00000238240
chr1	2465778	2468127	ENSG00000272420
chr1	2465778	2468127	ENSG00000271921
chr1	2465778	2468127	ENSG00000271847
chr1	2465778	2468127	ENSG00000116151
chr1	2465778	2468127	ENSG00000178642
chr1	2465778	2468127	ENSG00000157916
chr1	2465778	2468127	ENSG00000157911
chr1	2465778	2468127	ENSG00000149527
chr1	2465778	2468127	ENSG00000224387
chr1	2465778	2468127	ENSG00000229393
chr1	2465778	2468127	ENSG00000157881
chr1	2465778	2468127	ENSG00000197921
chr1	2465778	2468127	ENSG00000272449
chr1	2465778	2468127	ENSG00000238164
chr1	2465778	2468127	ENSG00000157873
chr1	2465778	2468127	ENSG00000225931
chr1	2465778	2468127	ENSG00000228037
chr1	2465778	2468127	ENSG00000157870
chr1	2465778	2468127	ENSG00000142606
chr1	2465778	2468127	ENSG00000237058
chr1	2465778	2468127	ENSG00000215912
chr1	2465778	2468127	ENSG00000233234
chr1	2465778	2468127	ENSG00000231630
chr1	2471606	2472609	ENSG00000271806
chr1	2471606	2472609	ENSG00000182873
chr1	2471606	2472609	ENSG00000269554
chr1	2471606	2472609	ENSG00000162585
chr1	2471606	2472609	ENSG00000203301
chr1	2471606	2472609	ENSG00000243558
chr1	2471606	2472609	ENSG00000234396
chr1	2471606	2472609	ENSG00000157933
chr1	2471606	2472609	ENSG00000272161
chr1	2471606	2472609	ENSG00000269753
chr1	2471606	2472609	ENSG00000269896
chr1	2471606	2472609	ENSG00000238240
chr1	2471606	2472609	ENSG00000272420
chr1	2471606	2472609	ENSG00000271921
chr1	2471606	2472609	ENSG00000271847
chr1	2471606	2472609	ENSG00000116151
chr1	2471606	2472609	ENSG00000178642
chr1	2471606	2472609	ENSG00000157916
chr1	2471606	2472609	ENSG00000157911
chr1	2471606	2472609	ENSG00000149527
chr1	2471606	2472609	ENSG00000224387
chr1	2471606	2472609	ENSG00000229393
chr1	2471606	2472609	ENSG00000157881
chr1	2471606	2472609	ENSG00000197921
chr1	2471606	2472609	ENSG00000272449
chr1	2471606	2472609	ENSG00000238164
chr1	2471606	2472609	ENSG00000157873
chr1	2471606	2472609	ENSG00000225931
chr1	2471606	2472609	ENSG00000228037
chr1	2471606	2472609	ENSG00000157870
chr1	2471606	2472609	ENSG00000142606
chr1	2471606	2472609	ENSG00000237058
chr1	2471606	2472609	ENSG00000215912
chr1	2471606	2472609	ENSG00000233234
chr1	2471606	2472609	ENSG00000231630
chr1	2529155	2529793	ENSG00000162585
chr1	2529155	2529793	ENSG00000203301
chr1	2529155	2529793	ENSG00000243558
chr1	2529155	2529793	ENSG00000234396
chr1	2529155	2529793	ENSG00000157933
chr1	2529155	2529793	ENSG00000272161
chr1	2529155	2529793	ENSG00000269753
chr1	2529155	2529793	ENSG00000269896
chr1	2529155	2529793	ENSG00000238240
chr1	2529155	2529793	ENSG00000272420
chr1	2529155	2529793	ENSG00000271921
chr1	2529155	2529793	ENSG00000271847
chr1	2529155	2529793	ENSG00000116151
chr1	2529155	2529793	ENSG00000178642
chr1	2529155	2529793	ENSG00000157916
chr1	2529155	2529793	ENSG00000157911
chr1	2529155	2529793	ENSG00000149527
chr1	2529155	2529793	ENSG00000224387
chr1	2529155	2529793	ENSG00000229393
chr1	2529155	2529793	ENSG00000157881
chr1	2529155	2529793	ENSG00000197921
chr1	2529155	2529793	ENSG00000272449
chr1	2529155	2529793	ENSG00000238164
chr1	2529155	2529793	ENSG00000157873
chr1	2529155	2529793	ENSG00000225931
chr1	2529155	2529793	ENSG00000228037
chr1	2529155	2529793	ENSG00000157870
chr1	2529155	2529793	ENSG00000142606
chr1	2529155	2529793	ENSG00000237058
chr1	2529155	2529793	ENSG00000215912
chr1	2529155	2529793	ENSG00000233234
chr1	2529155	2529793	ENSG00000231630
chr1	2780458	2781377	ENSG00000224387
chr1	2780458	2781377	ENSG00000229393
chr1	2780458	2781377	ENSG00000157881
chr1	2780458	2781377	ENSG00000197921
chr1	2780458	2781377	ENSG00000272449
chr1	2780458	2781377	ENSG00000238164
chr1	2780458	2781377	ENSG00000157873
chr1	2780458	2781377	ENSG00000225931
chr1	2780458	2781377	ENSG00000228037
chr1	2780458	2781377	ENSG00000157870
chr1	2780458	2781377	ENSG00000142606
chr1	2780458	2781377	ENSG00000237058
chr1	2780458	2781377	ENSG00000215912
chr1	2780458	2781377	ENSG00000233234
chr1	2780458	2781377	ENSG00000231630
chr1	2780458	2781377	ENSG00000169717
chr1	2780458	2781377	ENSG00000256761
chr1	2780458	2781377	ENSG00000177133
chr1	2780458	2781377	ENSG00000142611
chr1	2780458	2781377	ENSG00000226286
chr1	3016695	3019770	ENSG00000215912
chr1	3016695	3019770	ENSG00000233234
chr1	3016695	3019770	ENSG00000231630
chr1	3016695	3019770	ENSG00000169717
chr1	3016695	3019770	ENSG00000256761
chr1	3016695	3019770	ENSG00000177133
chr1	3016695	3019770	ENSG00000142611
chr1	3016695	3019770	ENSG00000226286
chr1	3016695	3019770	ENSG00000272235
chr1	3016695	3019770	ENSG00000130762
chr1	3016695	3019770	ENSG00000272088
chr1	3180549	3181261	ENSG00000169717
chr1	3180549	3181261	ENSG00000256761
chr1	3180549	3181261	ENSG00000177133
chr1	3180549	3181261	ENSG00000142611
chr1	3180549	3181261	ENSG00000226286
chr1	3180549	3181261	ENSG00000272235
chr1	3180549	3181261	ENSG00000130762
chr1	3180549	3181261	ENSG00000272088
chr1	3180549	3181261	ENSG00000207776
chr1	3180549	3181261	ENSG00000162591
chr1	3180549	3181261	ENSG00000238260
chr1	3180549	3181261	ENSG00000158109
chr1	3180549	3181261	ENSG00000116213
chr1	3180549	3181261	ENSG00000078900
chr1	3386358	3388599	ENSG00000226286
chr1	3386358	3388599	ENSG00000272235
chr1	3386358	3388599	ENSG00000130762
chr1	3386358	3388599	ENSG00000272088
chr1	3386358	3388599	ENSG00000207776
chr1	3386358	3388599	ENSG00000162591
chr1	3386358	3388599	ENSG00000238260
chr1	3386358	3388599	ENSG00000158109
chr1	3386358	3388599	ENSG00000116213
chr1	3386358	3388599	ENSG00000078900
chr1	3386358	3388599	ENSG00000227589
chr1	3386358	3388599	ENSG00000235131
chr1	3386358	3388599	ENSG00000227372
chr1	3386358	3388599	ENSG00000162592
chr1	3386358	3388599	ENSG00000235169
chr1	3386358	3388599	ENSG00000266075
chr1	3386358	3388599	ENSG00000272153
chr1	3386358	3388599	ENSG00000130764
chr1	3386358	3388599	ENSG00000116198
chr1	3386358	3388599	ENSG00000169598
chr1	3393279	3393772	ENSG00000226286
chr1	3393279	3393772	ENSG00000272235
chr1	3393279	3393772	ENSG00000130762
chr1	3393279	3393772	ENSG00000272088
chr1	3393279	3393772	ENSG00000207776
chr1	3393279	3393772	ENSG00000162591
chr1	3393279	3393772	ENSG00000238260
chr1	3393279	3393772	ENSG00000158109
chr1	3393279	3393772	ENSG00000116213
chr1	3393279	3393772	ENSG00000078900
chr1	3393279	3393772	ENSG00000227589
chr1	3393279	3393772	ENSG00000235131
chr1	3393279	3393772	ENSG00000227372
chr1	3393279	3393772	ENSG00000162592
chr1	3393279	3393772	ENSG00000235169
chr1	3393279	3393772	ENSG00000266075
chr1	3393279	3393772	ENSG00000272153
chr1	3393279	3393772	ENSG00000130764
chr1	3393279	3393772	ENSG00000116198
chr1	3393279	3393772	ENSG00000169598
chr1	3424847	3426871	ENSG00000226286
chr1	3424847	3426871	ENSG00000272235
chr1	3424847	3426871	ENSG00000130762
chr1	3424847	3426871	ENSG00000272088
chr1	3424847	3426871	ENSG00000207776
chr1	3424847	3426871	ENSG00000162591
chr1	3424847	3426871	ENSG00000238260
chr1	3424847	3426871	ENSG00000158109
chr1	3424847	3426871	ENSG00000116213
chr1	3424847	3426871	ENSG00000078900
chr1	3424847	3426871	ENSG00000227589
chr1	3424847	3426871	ENSG00000235131
chr1	3424847	3426871	ENSG00000227372
chr1	3424847	3426871	ENSG00000162592
chr1	3424847	3426871	ENSG00000235169
chr1	3424847	3426871	ENSG00000266075
chr1	3424847	3426871	ENSG00000272153
chr1	3424847	3426871	ENSG00000130764
chr1	3424847	3426871	ENSG00000116198
chr1	3424847	3426871	ENSG00000169598
chr1	3424847	3426871	ENSG00000264428
chr1	3424847	3426871	ENSG00000198912
chr1	3424847	3426871	ENSG00000236423
chr1	3433359	3433892	ENSG00000226286
chr1	3433359	3433892	ENSG00000272235
chr1	3433359	3433892	ENSG00000130762
chr1	3433359	3433892	ENSG00000272088
chr1	3433359	3433892	ENSG00000207776
chr1	3433359	3433892	ENSG00000162591
chr1	3433359	3433892	ENSG00000238260
chr1	3433359	3433892	ENSG00000158109
chr1	3433359	3433892	ENSG00000116213
chr1	3433359	3433892	ENSG00000078900
chr1	3433359	3433892	ENSG00000227589
chr1	3433359	3433892	ENSG00000235131
chr1	3433359	3433892	ENSG00000227372
chr1	3433359	3433892	ENSG00000162592
chr1	3433359	3433892	ENSG00000235169
chr1	3433359	3433892	ENSG00000266075
chr1	3433359	3433892	ENSG00000272153
chr1	3433359	3433892	ENSG00000130764
chr1	3433359	3433892	ENSG00000116198
chr1	3433359	3433892	ENSG00000169598
chr1	3433359	3433892	ENSG00000264428
chr1	3433359	3433892	ENSG00000198912
chr1	3433359	3433892	ENSG00000236423
chr1	3515694	3516082	ENSG00000272235
chr1	3515694	3516082	ENSG00000130762
chr1	3515694	3516082	ENSG00000272088
chr1	3515694	3516082	ENSG00000207776
chr1	3515694	3516082	ENSG00000162591
chr1	3515694	3516082	ENSG00000238260
chr1	3515694	3516082	ENSG00000158109
chr1	3515694	3516082	ENSG00000116213
chr1	3515694	3516082	ENSG00000078900
chr1	3515694	3516082	ENSG00000227589
chr1	3515694	3516082	ENSG00000235131
chr1	3515694	3516082	ENSG00000227372
chr1	3515694	3516082	ENSG00000162592
chr1	3515694	3516082	ENSG00000235169
chr1	3515694	3516082	ENSG00000266075
chr1	3515694	3516082	ENSG00000272153
chr1	3515694	3516082	ENSG00000130764
chr1	3515694	3516082	ENSG00000116198
chr1	3515694	3516082	ENSG00000169598
chr1	3515694	3516082	ENSG00000264428
chr1	3515694	3516082	ENSG00000198912
chr1	3515694	3516082	ENSG00000236423
chr1	3566074	3566556	ENSG00000272235
chr1	3566074	3566556	ENSG00000130762
chr1	3566074	3566556	ENSG00000272088
chr1	3566074	3566556	ENSG00000207776
chr1	3566074	3566556	ENSG00000162591
chr1	3566074	3566556	ENSG00000238260
chr1	3566074	3566556	ENSG00000158109
chr1	3566074	3566556	ENSG00000116213
chr1	3566074	3566556	ENSG00000078900
chr1	3566074	3566556	ENSG00000227589
chr1	3566074	3566556	ENSG00000235131
chr1	3566074	3566556	ENSG00000227372
chr1	3566074	3566556	ENSG00000162592
chr1	3566074	3566556	ENSG00000235169
chr1	3566074	3566556	ENSG00000266075
chr1	3566074	3566556	ENSG00000272153
chr1	3566074	3566556	ENSG00000130764
chr1	3566074	3566556	ENSG00000116198
chr1	3566074	3566556	ENSG00000169598
chr1	3566074	3566556	ENSG00000264428
chr1	3566074	3566556	ENSG00000198912
chr1	3566074	3566556	ENSG00000236423
chr1	3589200	3592332	ENSG00000272235
chr1	3589200	3592332	ENSG00000130762
chr1	3589200	3592332	ENSG00000272088
chr1	3589200	3592332	ENSG00000207776
chr1	3589200	3592332	ENSG00000162591
chr1	3589200	3592332	ENSG00000238260
chr1	3589200	3592332	ENSG00000158109
chr1	3589200	3592332	ENSG00000116213
chr1	3589200	3592332	ENSG00000078900
chr1	3589200	3592332	ENSG00000227589
chr1	3589200	3592332	ENSG00000235131
chr1	3589200	3592332	ENSG00000227372
chr1	3589200	3592332	ENSG00000162592
chr1	3589200	3592332	ENSG00000235169
chr1	3589200	3592332	ENSG00000266075
chr1	3589200	3592332	ENSG00000272153
chr1	3589200	3592332	ENSG00000130764
chr1	3589200	3592332	ENSG00000116198
chr1	3589200	3592332	ENSG00000169598
chr1	3589200	3592332	ENSG00000264428
chr1	3589200	3592332	ENSG00000198912
chr1	3589200	3592332	ENSG00000236423
chr1	4059575	4060057	ENSG00000227372
chr1	4059575	4060057	ENSG00000162592
chr1	4059575	4060057	ENSG00000235169
chr1	4059575	4060057	ENSG00000266075
chr1	4059575	4060057	ENSG00000272153
chr1	4059575	4060057	ENSG00000130764
chr1	4059575	4060057	ENSG00000116198
chr1	4059575	4060057	ENSG00000169598
chr1	4059575	4060057	ENSG00000264428
chr1	4059575	4060057	ENSG00000198912
chr1	4059575	4060057	ENSG00000236423
chr1	4059575	4060057	ENSG00000233304
chr1	4059575	4060057	ENSG00000226374
chr1	4059575	4060057	ENSG00000229280
chr1	5997222	5997784	ENSG00000264341
chr1	5997222	5997784	ENSG00000236948
chr1	5997222	5997784	ENSG00000216045
chr1	5997222	5997784	ENSG00000264101
chr1	5997222	5997784	ENSG00000266687
chr1	5997222	5997784	ENSG00000131697
chr1	5997222	5997784	ENSG00000069424
chr1	5997222	5997784	ENSG00000268332
chr1	5997222	5997784	ENSG00000116254
chr1	5997222	5997784	ENSG00000116251
chr1	5997222	5997784	ENSG00000226944
chr1	5997222	5997784	ENSG00000158286
chr1	5997222	5997784	ENSG00000116237
chr1	5997222	5997784	ENSG00000225077
chr1	5997222	5997784	ENSG00000173673
chr1	5997222	5997784	ENSG00000158292
chr1	6060085	6061060	ENSG00000236948
chr1	6060085	6061060	ENSG00000216045
chr1	6060085	6061060	ENSG00000264101
chr1	6060085	6061060	ENSG00000266687
chr1	6060085	6061060	ENSG00000131697
chr1	6060085	6061060	ENSG00000069424
chr1	6060085	6061060	ENSG00000268332
chr1	6060085	6061060	ENSG00000116254
chr1	6060085	6061060	ENSG00000116251
chr1	6060085	6061060	ENSG00000226944
chr1	6060085	6061060	ENSG00000158286
chr1	6060085	6061060	ENSG00000116237
chr1	6060085	6061060	ENSG00000225077
chr1	6060085	6061060	ENSG00000173673
chr1	6060085	6061060	ENSG00000158292
chr1	6060085	6061060	ENSG00000097021
chr1	6060085	6061060	ENSG00000271746
chr1	6143572	6144353	ENSG00000216045
chr1	6143572	6144353	ENSG00000264101
chr1	6143572	6144353	ENSG00000266687
chr1	6143572	6144353	ENSG00000131697
chr1	6143572	6144353	ENSG00000069424
chr1	6143572	6144353	ENSG00000268332
chr1	6143572	6144353	ENSG00000116254
chr1	6143572	6144353	ENSG00000116251
chr1	6143572	6144353	ENSG00000226944
chr1	6143572	6144353	ENSG00000158286
chr1	6143572	6144353	ENSG00000116237
chr1	6143572	6144353	ENSG00000225077
chr1	6143572	6144353	ENSG00000173673
chr1	6143572	6144353	ENSG00000158292
chr1	6143572	6144353	ENSG00000097021
chr1	6143572	6144353	ENSG00000271746
chr1	6143572	6144353	ENSG00000069812
chr1	6143572	6144353	ENSG00000187017
chr1	6143572	6144353	ENSG00000265392
chr1	6143572	6144353	ENSG00000231868
chr1	6143572	6144353	ENSG00000215788
chr1	6147140	6147632	ENSG00000216045
chr1	6147140	6147632	ENSG00000264101
chr1	6147140	6147632	ENSG00000266687
chr1	6147140	6147632	ENSG00000131697
chr1	6147140	6147632	ENSG00000069424
chr1	6147140	6147632	ENSG00000268332
chr1	6147140	6147632	ENSG00000116254
chr1	6147140	6147632	ENSG00000116251
chr1	6147140	6147632	ENSG00000226944
chr1	6147140	6147632	ENSG00000158286
chr1	6147140	6147632	ENSG00000116237
chr1	6147140	6147632	ENSG00000225077
chr1	6147140	6147632	ENSG00000173673
chr1	6147140	6147632	ENSG00000158292
chr1	6147140	6147632	ENSG00000097021
chr1	6147140	6147632	ENSG00000271746
chr1	6147140	6147632	ENSG00000069812
chr1	6147140	6147632	ENSG00000187017
chr1	6147140	6147632	ENSG00000265392
chr1	6147140	6147632	ENSG00000231868
chr1	6147140	6147632	ENSG00000215788
chr1	6550154	6551826	ENSG00000116254
chr1	6550154	6551826	ENSG00000116251
chr1	6550154	6551826	ENSG00000226944
chr1	6550154	6551826	ENSG00000158286
chr1	6550154	6551826	ENSG00000116237
chr1	6550154	6551826	ENSG00000225077
chr1	6550154	6551826	ENSG00000173673
chr1	6550154	6551826	ENSG00000158292
chr1	6550154	6551826	ENSG00000097021
chr1	6550154	6551826	ENSG00000271746
chr1	6550154	6551826	ENSG00000069812
chr1	6550154	6551826	ENSG00000187017
chr1	6550154	6551826	ENSG00000265392
chr1	6550154	6551826	ENSG00000231868
chr1	6550154	6551826	ENSG00000215788
chr1	6550154	6551826	ENSG00000171680
chr1	6550154	6551826	ENSG00000253022
chr1	6550154	6551826	ENSG00000162408
chr1	6550154	6551826	ENSG00000229519
chr1	6550154	6551826	ENSG00000173662
chr1	6550154	6551826	ENSG00000204859
chr1	6550154	6551826	ENSG00000162413
chr1	6550154	6551826	ENSG00000116273
chr1	6550154	6551826	ENSG00000041988
chr1	6550154	6551826	ENSG00000007923
chr1	6550154	6551826	ENSG00000228750
chr1	6550154	6551826	ENSG00000239166
chr1	6550154	6551826	ENSG00000237436
chr1	6550154	6551826	ENSG00000171735
chr1	6550154	6551826	ENSG00000227950
chr1	6556283	6559245	ENSG00000116254
chr1	6556283	6559245	ENSG00000116251
chr1	6556283	6559245	ENSG00000226944
chr1	6556283	6559245	ENSG00000158286
chr1	6556283	6559245	ENSG00000116237
chr1	6556283	6559245	ENSG00000225077
chr1	6556283	6559245	ENSG00000173673
chr1	6556283	6559245	ENSG00000158292
chr1	6556283	6559245	ENSG00000097021
chr1	6556283	6559245	ENSG00000271746
chr1	6556283	6559245	ENSG00000069812
chr1	6556283	6559245	ENSG00000187017
chr1	6556283	6559245	ENSG00000265392
chr1	6556283	6559245	ENSG00000231868
chr1	6556283	6559245	ENSG00000215788
chr1	6556283	6559245	ENSG00000171680
chr1	6556283	6559245	ENSG00000253022
chr1	6556283	6559245	ENSG00000162408
chr1	6556283	6559245	ENSG00000229519
chr1	6556283	6559245	ENSG00000173662
chr1	6556283	6559245	ENSG00000204859
chr1	6556283	6559245	ENSG00000162413
chr1	6556283	6559245	ENSG00000116273
chr1	6556283	6559245	ENSG00000041988
chr1	6556283	6559245	ENSG00000007923
chr1	6556283	6559245	ENSG00000228750
chr1	6556283	6559245	ENSG00000239166
chr1	6556283	6559245	ENSG00000237436
chr1	6556283	6559245	ENSG00000171735
chr1	6556283	6559245	ENSG00000227950
chr1	6567198	6567676	ENSG00000116254
chr1	6567198	6567676	ENSG00000116251
chr1	6567198	6567676	ENSG00000226944
chr1	6567198	6567676	ENSG00000158286
chr1	6567198	6567676	ENSG00000116237
chr1	6567198	6567676	ENSG00000225077
chr1	6567198	6567676	ENSG00000173673
chr1	6567198	6567676	ENSG00000158292
chr1	6567198	6567676	ENSG00000097021
chr1	6567198	6567676	ENSG00000271746
chr1	6567198	6567676	ENSG00000069812
chr1	6567198	6567676	ENSG00000187017
chr1	6567198	6567676	ENSG00000265392
chr1	6567198	6567676	ENSG00000231868
chr1	6567198	6567676	ENSG00000215788
chr1	6567198	6567676	ENSG00000171680
chr1	6567198	6567676	ENSG00000253022
chr1	6567198	6567676	ENSG00000162408
chr1	6567198	6567676	ENSG00000229519
chr1	6567198	6567676	ENSG00000173662
chr1	6567198	6567676	ENSG00000204859
chr1	6567198	6567676	ENSG00000162413
chr1	6567198	6567676	ENSG00000116273
chr1	6567198	6567676	ENSG00000041988
chr1	6567198	6567676	ENSG00000007923
chr1	6567198	6567676	ENSG00000228750
chr1	6567198	6567676	ENSG00000239166
chr1	6567198	6567676	ENSG00000237436
chr1	6567198	6567676	ENSG00000171735
chr1	6567198	6567676	ENSG00000227950
chr1	6571979	6573146	ENSG00000116254
chr1	6571979	6573146	ENSG00000116251
chr1	6571979	6573146	ENSG00000226944
chr1	6571979	6573146	ENSG00000158286
chr1	6571979	6573146	ENSG00000116237
chr1	6571979	6573146	ENSG00000225077
chr1	6571979	6573146	ENSG00000173673
chr1	6571979	6573146	ENSG00000158292
chr1	6571979	6573146	ENSG00000097021
chr1	6571979	6573146	ENSG00000271746
chr1	6571979	6573146	ENSG00000069812
chr1	6571979	6573146	ENSG00000187017
chr1	6571979	6573146	ENSG00000265392
chr1	6571979	6573146	ENSG00000231868
chr1	6571979	6573146	ENSG00000215788
chr1	6571979	6573146	ENSG00000171680
chr1	6571979	6573146	ENSG00000253022
chr1	6571979	6573146	ENSG00000162408
chr1	6571979	6573146	ENSG00000229519
chr1	6571979	6573146	ENSG00000173662
chr1	6571979	6573146	ENSG00000204859
chr1	6571979	6573146	ENSG00000162413
chr1	6571979	6573146	ENSG00000116273
chr1	6571979	6573146	ENSG00000041988
chr1	6571979	6573146	ENSG00000007923
chr1	6571979	6573146	ENSG00000228750
chr1	6571979	6573146	ENSG00000239166
chr1	6571979	6573146	ENSG00000237436
chr1	6571979	6573146	ENSG00000171735
chr1	6571979	6573146	ENSG00000227950
chr1	6697338	6699053	ENSG00000173673
chr1	6697338	6699053	ENSG00000158292
chr1	6697338	6699053	ENSG00000097021
chr1	6697338	6699053	ENSG00000271746
chr1	6697338	6699053	ENSG00000069812
chr1	6697338	6699053	ENSG00000187017
chr1	6697338	6699053	ENSG00000265392
chr1	6697338	6699053	ENSG00000231868
chr1	6697338	6699053	ENSG00000215788
chr1	6697338	6699053	ENSG00000171680
chr1	6697338	6699053	ENSG00000253022
chr1	6697338	6699053	ENSG00000162408
chr1	6697338	6699053	ENSG00000229519
chr1	6697338	6699053	ENSG00000173662
chr1	6697338	6699053	ENSG00000204859
chr1	6697338	6699053	ENSG00000162413
chr1	6697338	6699053	ENSG00000116273
chr1	6697338	6699053	ENSG00000041988
chr1	6697338	6699053	ENSG00000007923
chr1	6697338	6699053	ENSG00000228750
chr1	6697338	6699053	ENSG00000239166
chr1	6697338	6699053	ENSG00000237436
chr1	6697338	6699053	ENSG00000171735
chr1	6697338	6699053	ENSG00000227950
chr1	6697338	6699053	ENSG00000237365
chr1	7495683	7497545	ENSG00000207056
chr1	7495683	7497545	ENSG00000237402
chr1	7495683	7497545	ENSG00000237728
chr1	7495683	7497545	ENSG00000225126
chr1	7495683	7497545	ENSG00000270171
chr1	7495683	7497545	ENSG00000270035
chr1	7495683	7497545	ENSG00000269978
chr1	7495683	7497545	ENSG00000049245
chr1	7495683	7497545	ENSG00000269925
chr1	7495683	7497545	ENSG00000049246
chr1	7495683	7497545	ENSG00000236266
chr1	7587431	7589331	ENSG00000207056
chr1	7587431	7589331	ENSG00000237402
chr1	7587431	7589331	ENSG00000237728
chr1	7587431	7589331	ENSG00000225126
chr1	7587431	7589331	ENSG00000270171
chr1	7587431	7589331	ENSG00000270035
chr1	7587431	7589331	ENSG00000269978
chr1	7587431	7589331	ENSG00000049245
chr1	7587431	7589331	ENSG00000269925
chr1	7587431	7589331	ENSG00000049246
chr1	7587431	7589331	ENSG00000236266
chr1	7587431	7589331	ENSG00000049247
chr1	7594352	7595251	ENSG00000207056
chr1	7594352	7595251	ENSG00000237402
chr1	7594352	7595251	ENSG00000237728
chr1	7594352	7595251	ENSG00000225126
chr1	7594352	7595251	ENSG00000270171
chr1	7594352	7595251	ENSG00000270035
chr1	7594352	7595251	ENSG00000269978
chr1	7594352	7595251	ENSG00000049245
chr1	7594352	7595251	ENSG00000269925
chr1	7594352	7595251	ENSG00000049246
chr1	7594352	7595251	ENSG00000236266
chr1	7594352	7595251	ENSG00000049247
chr1	7701354	7702899	ENSG00000237402
chr1	7701354	7702899	ENSG00000237728
chr1	7701354	7702899	ENSG00000225126
chr1	7701354	7702899	ENSG00000270171
chr1	7701354	7702899	ENSG00000270035
chr1	7701354	7702899	ENSG00000269978
chr1	7701354	7702899	ENSG00000049245
chr1	7701354	7702899	ENSG00000269925
chr1	7701354	7702899	ENSG00000049246
chr1	7701354	7702899	ENSG00000236266
chr1	7701354	7702899	ENSG00000049247
chr1	7701354	7702899	ENSG00000049249
chr1	7701354	7702899	ENSG00000270330
chr1	7701354	7702899	ENSG00000116288
chr1	7701354	7702899	ENSG00000200344
chr1	7701354	7702899	ENSG00000116285
chr1	7701354	7702899	ENSG00000238290
chr1	8297129	8299219	ENSG00000049247
chr1	8297129	8299219	ENSG00000049249
chr1	8297129	8299219	ENSG00000270330
chr1	8297129	8299219	ENSG00000116288
chr1	8297129	8299219	ENSG00000200344
chr1	8297129	8299219	ENSG00000116285
chr1	8297129	8299219	ENSG00000238290
chr1	8297129	8299219	ENSG00000232848
chr1	8297129	8299219	ENSG00000229305
chr1	8297129	8299219	ENSG00000200975
chr1	8297129	8299219	ENSG00000227634
chr1	8297129	8299219	ENSG00000233645
chr1	8297129	8299219	ENSG00000265414
chr1	8297129	8299219	ENSG00000251977
chr1	8297129	8299219	ENSG00000162426
chr1	8297129	8299219	ENSG00000252254
chr1	8297129	8299219	ENSG00000232912
chr1	8297129	8299219	ENSG00000221083
chr1	8297129	8299219	ENSG00000270282
chr1	8403162	8404095	ENSG00000116288
chr1	8403162	8404095	ENSG00000200344
chr1	8403162	8404095	ENSG00000116285
chr1	8403162	8404095	ENSG00000238290
chr1	8403162	8404095	ENSG00000232848
chr1	8403162	8404095	ENSG00000229305
chr1	8403162	8404095	ENSG00000200975
chr1	8403162	8404095	ENSG00000227634
chr1	8403162	8404095	ENSG00000233645
chr1	8403162	8404095	ENSG00000265414
chr1	8403162	8404095	ENSG00000251977
chr1	8403162	8404095	ENSG00000162426
chr1	8403162	8404095	ENSG00000252254
chr1	8403162	8404095	ENSG00000232912
chr1	8403162	8404095	ENSG00000221083
chr1	8403162	8404095	ENSG00000270282
chr1	8407155	8408552	ENSG00000116288
chr1	8407155	8408552	ENSG00000200344
chr1	8407155	8408552	ENSG00000116285
chr1	8407155	8408552	ENSG00000238290
chr1	8407155	8408552	ENSG00000232848
chr1	8407155	8408552	ENSG00000229305
chr1	8407155	8408552	ENSG00000200975
chr1	8407155	8408552	ENSG00000227634
chr1	8407155	8408552	ENSG00000233645
chr1	8407155	8408552	ENSG00000265414
chr1	8407155	8408552	ENSG00000251977
chr1	8407155	8408552	ENSG00000162426
chr1	8407155	8408552	ENSG00000252254
chr1	8407155	8408552	ENSG00000232912
chr1	8407155	8408552	ENSG00000221083
chr1	8407155	8408552	ENSG00000270282
chr1	8431458	8432313	ENSG00000200344
chr1	8431458	8432313	ENSG00000116285
chr1	8431458	8432313	ENSG00000238290
chr1	8431458	8432313	ENSG00000232848
chr1	8431458	8432313	ENSG00000229305
chr1	8431458	8432313	ENSG00000200975
chr1	8431458	8432313	ENSG00000227634
chr1	8431458	8432313	ENSG00000233645
chr1	8431458	8432313	ENSG00000265414
chr1	8431458	8432313	ENSG00000251977
chr1	8431458	8432313	ENSG00000162426
chr1	8431458	8432313	ENSG00000252254
chr1	8431458	8432313	ENSG00000232912
chr1	8431458	8432313	ENSG00000221083
chr1	8431458	8432313	ENSG00000270282
chr1	8431458	8432313	ENSG00000234619
chr1	8455986	8457561	ENSG00000116285
chr1	8455986	8457561	ENSG00000238290
chr1	8455986	8457561	ENSG00000232848
chr1	8455986	8457561	ENSG00000229305
chr1	8455986	8457561	ENSG00000200975
chr1	8455986	8457561	ENSG00000227634
chr1	8455986	8457561	ENSG00000233645
chr1	8455986	8457561	ENSG00000265414
chr1	8455986	8457561	ENSG00000251977
chr1	8455986	8457561	ENSG00000162426
chr1	8455986	8457561	ENSG00000252254
chr1	8455986	8457561	ENSG00000232912
chr1	8455986	8457561	ENSG00000221083
chr1	8455986	8457561	ENSG00000270282
chr1	8455986	8457561	ENSG00000234619
chr1	8455986	8457561	ENSG00000224315
chr1	8455986	8457561	ENSG00000222511
chr1	8470159	8470716	ENSG00000116285
chr1	8470159	8470716	ENSG00000238290
chr1	8470159	8470716	ENSG00000232848
chr1	8470159	8470716	ENSG00000229305
chr1	8470159	8470716	ENSG00000200975
chr1	8470159	8470716	ENSG00000227634
chr1	8470159	8470716	ENSG00000233645
chr1	8470159	8470716	ENSG00000265414
chr1	8470159	8470716	ENSG00000251977
chr1	8470159	8470716	ENSG00000162426
chr1	8470159	8470716	ENSG00000252254
chr1	8470159	8470716	ENSG00000232912
chr1	8470159	8470716	ENSG00000221083
chr1	8470159	8470716	ENSG00000270282
chr1	8470159	8470716	ENSG00000234619
chr1	8470159	8470716	ENSG00000224315
chr1	8470159	8470716	ENSG00000222511
chr1	8470159	8470716	ENSG00000226545
chr1	8470159	8470716	ENSG00000228423
chr1	8720735	8721738	ENSG00000265414
chr1	8720735	8721738	ENSG00000251977
chr1	8720735	8721738	ENSG00000162426
chr1	8720735	8721738	ENSG00000252254
chr1	8720735	8721738	ENSG00000232912
chr1	8720735	8721738	ENSG00000221083
chr1	8720735	8721738	ENSG00000270282
chr1	8720735	8721738	ENSG00000234619
chr1	8720735	8721738	ENSG00000224315
chr1	8720735	8721738	ENSG00000222511
chr1	8720735	8721738	ENSG00000226545
chr1	8720735	8721738	ENSG00000142599
chr1	8720735	8721738	ENSG00000228423
chr1	8720735	8721738	ENSG00000229716
chr1	8720735	8721738	ENSG00000074800
chr1	8720735	8721738	ENSG00000236269
chr1	8720735	8721738	ENSG00000230679
chr1	8720735	8721738	ENSG00000201725
chr1	8720735	8721738	ENSG00000238249
chr1	8720735	8721738	ENSG00000232208
chr1	8720735	8721738	ENSG00000232663
chr1	8720735	8721738	ENSG00000131686
chr1	8720735	8721738	ENSG00000265141
chr1	8720735	8721738	ENSG00000197241
chr1	9310973	9314479	ENSG00000074800
chr1	9310973	9314479	ENSG00000236269
chr1	9310973	9314479	ENSG00000230679
chr1	9310973	9314479	ENSG00000201725
chr1	9310973	9314479	ENSG00000238249
chr1	9310973	9314479	ENSG00000232208
chr1	9310973	9314479	ENSG00000232663
chr1	9310973	9314479	ENSG00000131686
chr1	9310973	9314479	ENSG00000265141
chr1	9310973	9314479	ENSG00000197241
chr1	9310973	9314479	ENSG00000142583
chr1	9310973	9314479	ENSG00000252404
chr1	9310973	9314479	ENSG00000180758
chr1	9310973	9314479	ENSG00000207865
chr1	9310973	9314479	ENSG00000234546
chr1	9310973	9314479	ENSG00000228526
chr1	9310973	9314479	ENSG00000049239
chr1	9310973	9314479	ENSG00000252841
chr1	9310973	9314479	ENSG00000171621
chr1	9310973	9314479	ENSG00000252956
chr1	9310973	9314479	ENSG00000235263
chr1	9310973	9314479	ENSG00000171612
chr1	9310973	9314479	ENSG00000231181
chr1	9310973	9314479	ENSG00000188807
chr1	9310973	9314479	ENSG00000171608
chr1	9457711	9458575	ENSG00000197241
chr1	9457711	9458575	ENSG00000142583
chr1	9457711	9458575	ENSG00000252404
chr1	9457711	9458575	ENSG00000180758
chr1	9457711	9458575	ENSG00000207865
chr1	9457711	9458575	ENSG00000234546
chr1	9457711	9458575	ENSG00000228526
chr1	9457711	9458575	ENSG00000049239
chr1	9457711	9458575	ENSG00000252841
chr1	9457711	9458575	ENSG00000171621
chr1	9457711	9458575	ENSG00000252956
chr1	9457711	9458575	ENSG00000235263
chr1	9457711	9458575	ENSG00000171612
chr1	9457711	9458575	ENSG00000231181
chr1	9457711	9458575	ENSG00000188807
chr1	9457711	9458575	ENSG00000171608
chr1	9457711	9458575	ENSG00000179840
chr1	9457711	9458575	ENSG00000233268
chr1	9457711	9458575	ENSG00000231789
chr1	9457711	9458575	ENSG00000271264
chr1	9488444	9489666	ENSG00000142583
chr1	9488444	9489666	ENSG00000252404
chr1	9488444	9489666	ENSG00000180758
chr1	9488444	9489666	ENSG00000207865
chr1	9488444	9489666	ENSG00000234546
chr1	9488444	9489666	ENSG00000228526
chr1	9488444	9489666	ENSG00000049239
chr1	9488444	9489666	ENSG00000252841
chr1	9488444	9489666	ENSG00000171621
chr1	9488444	9489666	ENSG00000252956
chr1	9488444	9489666	ENSG00000235263
chr1	9488444	9489666	ENSG00000171612
chr1	9488444	9489666	ENSG00000231181
chr1	9488444	9489666	ENSG00000188807
chr1	9488444	9489666	ENSG00000171608
chr1	9488444	9489666	ENSG00000179840
chr1	9488444	9489666	ENSG00000233268
chr1	9488444	9489666	ENSG00000231789
chr1	9488444	9489666	ENSG00000271264
chr1	9488444	9489666	ENSG00000171603
chr1	9673263	9675358	ENSG00000049239
chr1	9673263	9675358	ENSG00000252841
chr1	9673263	9675358	ENSG00000171621
chr1	9673263	9675358	ENSG00000252956
chr1	9673263	9675358	ENSG00000235263
chr1	9673263	9675358	ENSG00000171612
chr1	9673263	9675358	ENSG00000231181
chr1	9673263	9675358	ENSG00000188807
chr1	9673263	9675358	ENSG00000171608
chr1	9673263	9675358	ENSG00000179840
chr1	9673263	9675358	ENSG00000233268
chr1	9673263	9675358	ENSG00000231789
chr1	9673263	9675358	ENSG00000271264
chr1	9673263	9675358	ENSG00000171603
chr1	9673263	9675358	ENSG00000223989
chr1	9673263	9675358	ENSG00000178585
chr1	9673263	9675358	ENSG00000162441
chr1	9673263	9675358	ENSG00000228150
chr1	9673263	9675358	ENSG00000173614
chr1	9673263	9675358	ENSG00000202415
chr1	9673263	9675358	ENSG00000265521
chr1	9673263	9675358	ENSG00000241326
chr1	9673263	9675358	ENSG00000162444
chr1	10238073	10241733	ENSG00000271264
chr1	10238073	10241733	ENSG00000171603
chr1	10238073	10241733	ENSG00000223989
chr1	10238073	10241733	ENSG00000178585
chr1	10238073	10241733	ENSG00000162441
chr1	10238073	10241733	ENSG00000228150
chr1	10238073	10241733	ENSG00000173614
chr1	10238073	10241733	ENSG00000202415
chr1	10238073	10241733	ENSG00000265521
chr1	10238073	10241733	ENSG00000241326
chr1	10238073	10241733	ENSG00000162444
chr1	10238073	10241733	ENSG00000225786
chr1	10238073	10241733	ENSG00000130939
chr1	10238073	10241733	ENSG00000224340
chr1	10238073	10241733	ENSG00000233623
chr1	10238073	10241733	ENSG00000201746
chr1	10238073	10241733	ENSG00000054523
chr1	10238073	10241733	ENSG00000264881
chr1	10238073	10241733	ENSG00000199562
chr1	10238073	10241733	ENSG00000264501
chr1	10238073	10241733	ENSG00000265945
chr1	10238073	10241733	ENSG00000142657
chr1	10238073	10241733	ENSG00000271989
chr1	10238073	10241733	ENSG00000175279
chr1	10238073	10241733	ENSG00000251503
chr1	10238073	10241733	ENSG00000241563
chr1	10238073	10241733	ENSG00000160049
chr1	10238073	10241733	ENSG00000203469
chr1	10238073	10241733	ENSG00000142655
chr1	10727876	10728673	ENSG00000199562
chr1	10727876	10728673	ENSG00000264501
chr1	10727876	10728673	ENSG00000265945
chr1	10727876	10728673	ENSG00000142657
chr1	10727876	10728673	ENSG00000271989
chr1	10727876	10728673	ENSG00000175279
chr1	10727876	10728673	ENSG00000251503
chr1	10727876	10728673	ENSG00000241563
chr1	10727876	10728673	ENSG00000160049
chr1	10727876	10728673	ENSG00000203469
chr1	10727876	10728673	ENSG00000142655
chr1	10727876	10728673	ENSG00000243267
chr1	10727876	10728673	ENSG00000272078
chr1	10727876	10728673	ENSG00000130940
chr1	10727876	10728673	ENSG00000225158
chr1	10727876	10728673	ENSG00000175262
chr1	10727876	10728673	ENSG00000215785
chr1	10727876	10728673	ENSG00000264181
chr1	10727876	10728673	ENSG00000207213
chr1	10727876	10728673	ENSG00000120948
chr1	10727876	10728673	ENSG00000271895
chr1	10727876	10728673	ENSG00000009724
chr1	10727876	10728673	ENSG00000116649
chr1	10727876	10728673	ENSG00000226849
chr1	10884398	10885211	ENSG00000271989
chr1	10884398	10885211	ENSG00000175279
chr1	10884398	10885211	ENSG00000251503
chr1	10884398	10885211	ENSG00000241563
chr1	10884398	10885211	ENSG00000160049
chr1	10884398	10885211	ENSG00000203469
chr1	10884398	10885211	ENSG00000142655
chr1	10884398	10885211	ENSG00000243267
chr1	10884398	10885211	ENSG00000272078
chr1	10884398	10885211	ENSG00000130940
chr1	10884398	10885211	ENSG00000225158
chr1	10884398	10885211	ENSG00000175262
chr1	10884398	10885211	ENSG00000215785
chr1	10884398	10885211	ENSG00000264181
chr1	10884398	10885211	ENSG00000207213
chr1	10884398	10885211	ENSG00000120948
chr1	10884398	10885211	ENSG00000271895
chr1	10884398	10885211	ENSG00000009724
chr1	10884398	10885211	ENSG00000116649
chr1	10884398	10885211	ENSG00000226849
chr1	10884398	10885211	ENSG00000171824
chr1	10884398	10885211	ENSG00000230337
chr1	10884398	10885211	ENSG00000225602
chr1	10884398	10885211	ENSG00000253086
chr1	10884398	10885211	ENSG00000271794
chr1	10884398	10885211	ENSG00000171819
chr1	10961384	10961878	ENSG00000243267
chr1	10961384	10961878	ENSG00000272078
chr1	10961384	10961878	ENSG00000130940
chr1	10961384	10961878	ENSG00000225158
chr1	10961384	10961878	ENSG00000175262
chr1	10961384	10961878	ENSG00000215785
chr1	10961384	10961878	ENSG00000264181
chr1	10961384	10961878	ENSG00000207213
chr1	10961384	10961878	ENSG00000120948
chr1	10961384	10961878	ENSG00000271895
chr1	10961384	10961878	ENSG00000009724
chr1	10961384	10961878	ENSG00000116649
chr1	10961384	10961878	ENSG00000226849
chr1	10961384	10961878	ENSG00000171824
chr1	10961384	10961878	ENSG00000230337
chr1	10961384	10961878	ENSG00000225602
chr1	10961384	10961878	ENSG00000253086
chr1	10961384	10961878	ENSG00000271794
chr1	10961384	10961878	ENSG00000171819
chr1	10961384	10961878	ENSG00000207451
chr1	10961384	10961878	ENSG00000238173
chr1	10961384	10961878	ENSG00000198793
chr1	10961384	10961878	ENSG00000120942
chr1	10961384	10961878	ENSG00000238199
chr1	11847576	11849783	ENSG00000224338
chr1	11847576	11849783	ENSG00000204624
chr1	11847576	11849783	ENSG00000235643
chr1	11847576	11849783	ENSG00000132879
chr1	11847576	11849783	ENSG00000116661
chr1	11847576	11849783	ENSG00000116663
chr1	11847576	11849783	ENSG00000116670
chr1	11847576	11849783	ENSG00000162490
chr1	11847576	11849783	ENSG00000177674
chr1	11847576	11849783	ENSG00000215910
chr1	11847576	11849783	ENSG00000177553
chr1	11847576	11849783	ENSG00000177000
chr1	11847576	11849783	ENSG00000011021
chr1	11847576	11849783	ENSG00000242349
chr1	11847576	11849783	ENSG00000175206
chr1	11847576	11849783	ENSG00000120937
chr1	11847576	11849783	ENSG00000224904
chr1	11847576	11849783	ENSG00000199347
chr1	11847576	11849783	ENSG00000201801
chr1	11847576	11849783	ENSG00000116685
chr1	11847576	11849783	ENSG00000083444
chr1	11847576	11849783	ENSG00000116688
chr1	11847576	11849783	ENSG00000270914
chr1	11847576	11849783	ENSG00000116691
chr1	11847576	11849783	ENSG00000202461
chr1	11847576	11849783	ENSG00000243539
chr1	11847576	11849783	ENSG00000120949
chr1	11847576	11849783	ENSG00000201135
chr1	11847576	11849783	ENSG00000227875
chr1	11847576	11849783	ENSG00000028137
chr1	12024853	12025889	ENSG00000235643
chr1	12024853	12025889	ENSG00000132879
chr1	12024853	12025889	ENSG00000116661
chr1	12024853	12025889	ENSG00000116663
chr1	12024853	12025889	ENSG00000116670
chr1	12024853	12025889	ENSG00000162490
chr1	12024853	12025889	ENSG00000177674
chr1	12024853	12025889	ENSG00000215910
chr1	12024853	12025889	ENSG00000177553
chr1	12024853	12025889	ENSG00000177000
chr1	12024853	12025889	ENSG00000011021
chr1	12024853	12025889	ENSG00000242349
chr1	12024853	12025889	ENSG00000175206
chr1	12024853	12025889	ENSG00000120937
chr1	12024853	12025889	ENSG00000224904
chr1	12024853	12025889	ENSG00000199347
chr1	12024853	12025889	ENSG00000201801
chr1	12024853	12025889	ENSG00000116685
chr1	12024853	12025889	ENSG00000083444
chr1	12024853	12025889	ENSG00000116688
chr1	12024853	12025889	ENSG00000270914
chr1	12024853	12025889	ENSG00000116691
chr1	12024853	12025889	ENSG00000202461
chr1	12024853	12025889	ENSG00000243539
chr1	12024853	12025889	ENSG00000120949
chr1	12024853	12025889	ENSG00000201135
chr1	12024853	12025889	ENSG00000227875
chr1	12024853	12025889	ENSG00000028137
chr1	12024853	12025889	ENSG00000263676
chr1	12024853	12025889	ENSG00000225196
chr1	12024853	12025889	ENSG00000252969
chr1	12024853	12025889	ENSG00000048707
chr1	12264249	12264740	ENSG00000177000
chr1	12264249	12264740	ENSG00000011021
chr1	12264249	12264740	ENSG00000242349
chr1	12264249	12264740	ENSG00000175206
chr1	12264249	12264740	ENSG00000120937
chr1	12264249	12264740	ENSG00000224904
chr1	12264249	12264740	ENSG00000199347
chr1	12264249	12264740	ENSG00000201801
chr1	12264249	12264740	ENSG00000116685
chr1	12264249	12264740	ENSG00000083444
chr1	12264249	12264740	ENSG00000116688
chr1	12264249	12264740	ENSG00000270914
chr1	12264249	12264740	ENSG00000116691
chr1	12264249	12264740	ENSG00000202461
chr1	12264249	12264740	ENSG00000243539
chr1	12264249	12264740	ENSG00000120949
chr1	12264249	12264740	ENSG00000201135
chr1	12264249	12264740	ENSG00000227875
chr1	12264249	12264740	ENSG00000028137
chr1	12264249	12264740	ENSG00000263676
chr1	12264249	12264740	ENSG00000225196
chr1	12264249	12264740	ENSG00000252969
chr1	12264249	12264740	ENSG00000048707
chr1	12264249	12264740	ENSG00000239149
chr1	12264249	12264740	ENSG00000229484
chr1	12264249	12264740	ENSG00000221340
chr1	12266810	12267635	ENSG00000177000
chr1	12266810	12267635	ENSG00000242349
chr1	12266810	12267635	ENSG00000175206
chr1	12266810	12267635	ENSG00000120937
chr1	12266810	12267635	ENSG00000224904
chr1	12266810	12267635	ENSG00000199347
chr1	12266810	12267635	ENSG00000201801
chr1	12266810	12267635	ENSG00000116685
chr1	12266810	12267635	ENSG00000083444
chr1	12266810	12267635	ENSG00000116688
chr1	12266810	12267635	ENSG00000270914
chr1	12266810	12267635	ENSG00000116691
chr1	12266810	12267635	ENSG00000202461
chr1	12266810	12267635	ENSG00000243539
chr1	12266810	12267635	ENSG00000120949
chr1	12266810	12267635	ENSG00000201135
chr1	12266810	12267635	ENSG00000227875
chr1	12266810	12267635	ENSG00000028137
chr1	12266810	12267635	ENSG00000263676
chr1	12266810	12267635	ENSG00000225196
chr1	12266810	12267635	ENSG00000252969
chr1	12266810	12267635	ENSG00000048707
chr1	12266810	12267635	ENSG00000239149
chr1	12266810	12267635	ENSG00000229484
chr1	12266810	12267635	ENSG00000221340
chr1	15250125	15251845	ENSG00000189337
chr1	15250125	15251845	ENSG00000235829
chr1	15250125	15251845	ENSG00000175147
chr1	15250125	15251845	ENSG00000171729
chr1	15250125	15251845	ENSG00000204464
chr1	15250125	15251845	ENSG00000215720
chr1	15250125	15251845	ENSG00000142621
chr1	15257111	15258878	ENSG00000189337
chr1	15257111	15258878	ENSG00000235829
chr1	15257111	15258878	ENSG00000175147
chr1	15257111	15258878	ENSG00000171729
chr1	15257111	15258878	ENSG00000204464
chr1	15257111	15258878	ENSG00000215720
chr1	15257111	15258878	ENSG00000142621
chr1	15266442	15268610	ENSG00000189337
chr1	15266442	15268610	ENSG00000235829
chr1	15266442	15268610	ENSG00000175147
chr1	15266442	15268610	ENSG00000171729
chr1	15266442	15268610	ENSG00000204464
chr1	15266442	15268610	ENSG00000215720
chr1	15266442	15268610	ENSG00000142621
chr1	15266442	15268610	ENSG00000236045
chr1	15284135	15287712	ENSG00000189337
chr1	15284135	15287712	ENSG00000235829
chr1	15284135	15287712	ENSG00000175147
chr1	15284135	15287712	ENSG00000171729
chr1	15284135	15287712	ENSG00000204464
chr1	15284135	15287712	ENSG00000215720
chr1	15284135	15287712	ENSG00000142621
chr1	15284135	15287712	ENSG00000236045
chr1	15284135	15287712	ENSG00000233485
chr1	15294777	15296021	ENSG00000189337
chr1	15294777	15296021	ENSG00000235829
chr1	15294777	15296021	ENSG00000175147
chr1	15294777	15296021	ENSG00000171729
chr1	15294777	15296021	ENSG00000204464
chr1	15294777	15296021	ENSG00000215720
chr1	15294777	15296021	ENSG00000142621
chr1	15294777	15296021	ENSG00000236045
chr1	15294777	15296021	ENSG00000233485
chr1	16029354	16031882	ENSG00000236045
chr1	16029354	16031882	ENSG00000233485
chr1	16029354	16031882	ENSG00000228140
chr1	16029354	16031882	ENSG00000142634
chr1	16029354	16031882	ENSG00000162438
chr1	16029354	16031882	ENSG00000142615
chr1	16029354	16031882	ENSG00000215704
chr1	16029354	16031882	ENSG00000132906
chr1	16029354	16031882	ENSG00000116138
chr1	16029354	16031882	ENSG00000251866
chr1	16029354	16031882	ENSG00000272510
chr1	16029354	16031882	ENSG00000116771
chr1	16029354	16031882	ENSG00000237301
chr1	16029354	16031882	ENSG00000235084
chr1	16029354	16031882	ENSG00000252417
chr1	16029354	16031882	ENSG00000236500
chr1	16029354	16031882	ENSG00000197312
chr1	16029354	16031882	ENSG00000215695
chr1	16029354	16031882	ENSG00000271742
chr1	16029354	16031882	ENSG00000116786
chr1	16029354	16031882	ENSG00000264048
chr1	16029354	16031882	ENSG00000237938
chr1	16029354	16031882	ENSG00000162461
chr1	16029354	16031882	ENSG00000162460
chr1	16029354	16031882	ENSG00000224459
chr1	16029354	16031882	ENSG00000162458
chr1	16029354	16031882	ENSG00000224321
chr1	16029354	16031882	ENSG00000233954
chr1	16029354	16031882	ENSG00000178715
chr1	16029354	16031882	ENSG00000179743
chr1	16029354	16031882	ENSG00000065526
chr1	16029354	16031882	ENSG00000238818
chr1	16029354	16031882	ENSG00000270620
chr1	16029354	16031882	ENSG00000234607
chr1	16029354	16031882	ENSG00000116809
chr1	16029354	16031882	ENSG00000231353
chr1	16029354	16031882	ENSG00000224966
chr1	16029354	16031882	ENSG00000183888
chr1	16029354	16031882	ENSG00000233078
chr1	16029354	16031882	ENSG00000173641
chr1	16029354	16031882	ENSG00000186510
chr1	16029354	16031882	ENSG00000232456
chr1	16029354	16031882	ENSG00000184908
chr1	16029354	16031882	ENSG00000185519
chr1	16378308	16380919	ENSG00000215695
chr1	16378308	16380919	ENSG00000271742
chr1	16378308	16380919	ENSG00000116786
chr1	16378308	16380919	ENSG00000264048
chr1	16378308	16380919	ENSG00000237938
chr1	16378308	16380919	ENSG00000162461
chr1	16378308	16380919	ENSG00000162460
chr1	16378308	16380919	ENSG00000224459
chr1	16378308	16380919	ENSG00000162458
chr1	16378308	16380919	ENSG00000224321
chr1	16378308	16380919	ENSG00000233954
chr1	16378308	16380919	ENSG00000178715
chr1	16378308	16380919	ENSG00000179743
chr1	16378308	16380919	ENSG00000065526
chr1	16378308	16380919	ENSG00000238818
chr1	16378308	16380919	ENSG00000270620
chr1	16378308	16380919	ENSG00000234607
chr1	16378308	16380919	ENSG00000116809
chr1	16378308	16380919	ENSG00000231353
chr1	16378308	16380919	ENSG00000224966
chr1	16378308	16380919	ENSG00000183888
chr1	16378308	16380919	ENSG00000233078
chr1	16378308	16380919	ENSG00000173641
chr1	16378308	16380919	ENSG00000186510
chr1	16378308	16380919	ENSG00000232456
chr1	16378308	16380919	ENSG00000184908
chr1	16378308	16380919	ENSG00000185519
chr1	16378308	16380919	ENSG00000227959
chr1	16378308	16380919	ENSG00000142627
chr1	16378308	16380919	ENSG00000224621
chr1	16378308	16380919	ENSG00000234166
chr1	16378308	16380919	ENSG00000142632
chr1	16378308	16380919	ENSG00000237276
chr1	16378308	16380919	ENSG00000204377
chr1	16378308	16380919	ENSG00000132881
chr1	16378308	16380919	ENSG00000233929
chr1	16378308	16380919	ENSG00000037637
chr1	16378308	16380919	ENSG00000055070
chr1	16378308	16380919	ENSG00000226457
chr1	16378308	16380919	ENSG00000187144
chr1	16378308	16380919	ENSG00000157191
chr1	16384032	16384555	ENSG00000215695
chr1	16384032	16384555	ENSG00000271742
chr1	16384032	16384555	ENSG00000116786
chr1	16384032	16384555	ENSG00000264048
chr1	16384032	16384555	ENSG00000237938
chr1	16384032	16384555	ENSG00000162461
chr1	16384032	16384555	ENSG00000162460
chr1	16384032	16384555	ENSG00000224459
chr1	16384032	16384555	ENSG00000162458
chr1	16384032	16384555	ENSG00000224321
chr1	16384032	16384555	ENSG00000233954
chr1	16384032	16384555	ENSG00000178715
chr1	16384032	16384555	ENSG00000179743
chr1	16384032	16384555	ENSG00000065526
chr1	16384032	16384555	ENSG00000238818
chr1	16384032	16384555	ENSG00000270620
chr1	16384032	16384555	ENSG00000234607
chr1	16384032	16384555	ENSG00000116809
chr1	16384032	16384555	ENSG00000231353
chr1	16384032	16384555	ENSG00000224966
chr1	16384032	16384555	ENSG00000183888
chr1	16384032	16384555	ENSG00000233078
chr1	16384032	16384555	ENSG00000173641
chr1	16384032	16384555	ENSG00000186510
chr1	16384032	16384555	ENSG00000232456
chr1	16384032	16384555	ENSG00000184908
chr1	16384032	16384555	ENSG00000185519
chr1	16384032	16384555	ENSG00000227959
chr1	16384032	16384555	ENSG00000142627
chr1	16384032	16384555	ENSG00000224621
chr1	16384032	16384555	ENSG00000234166
chr1	16384032	16384555	ENSG00000142632
chr1	16384032	16384555	ENSG00000237276
chr1	16384032	16384555	ENSG00000204377
chr1	16384032	16384555	ENSG00000132881
chr1	16384032	16384555	ENSG00000233929
chr1	16384032	16384555	ENSG00000037637
chr1	16384032	16384555	ENSG00000055070
chr1	16384032	16384555	ENSG00000226457
chr1	16384032	16384555	ENSG00000187144
chr1	16384032	16384555	ENSG00000157191
chr1	16438216	16439884	ENSG00000237938
chr1	16438216	16439884	ENSG00000162461
chr1	16438216	16439884	ENSG00000162460
chr1	16438216	16439884	ENSG00000224459
chr1	16438216	16439884	ENSG00000162458
chr1	16438216	16439884	ENSG00000224321
chr1	16438216	16439884	ENSG00000233954
chr1	16438216	16439884	ENSG00000178715
chr1	16438216	16439884	ENSG00000179743
chr1	16438216	16439884	ENSG00000065526
chr1	16438216	16439884	ENSG00000238818
chr1	16438216	16439884	ENSG00000270620
chr1	16438216	16439884	ENSG00000234607
chr1	16438216	16439884	ENSG00000116809
chr1	16438216	16439884	ENSG00000231353
chr1	16438216	16439884	ENSG00000224966
chr1	16438216	16439884	ENSG00000183888
chr1	16438216	16439884	ENSG00000233078
chr1	16438216	16439884	ENSG00000173641
chr1	16438216	16439884	ENSG00000186510
chr1	16438216	16439884	ENSG00000232456
chr1	16438216	16439884	ENSG00000184908
chr1	16438216	16439884	ENSG00000185519
chr1	16438216	16439884	ENSG00000227959
chr1	16438216	16439884	ENSG00000142627
chr1	16438216	16439884	ENSG00000224621
chr1	16438216	16439884	ENSG00000234166
chr1	16438216	16439884	ENSG00000142632
chr1	16438216	16439884	ENSG00000237276
chr1	16438216	16439884	ENSG00000204377
chr1	16438216	16439884	ENSG00000132881
chr1	16438216	16439884	ENSG00000233929
chr1	16438216	16439884	ENSG00000037637
chr1	16438216	16439884	ENSG00000055070
chr1	16438216	16439884	ENSG00000226457
chr1	16438216	16439884	ENSG00000187144
chr1	16438216	16439884	ENSG00000157191
chr1	16438216	16439884	ENSG00000226029
chr1	16438216	16439884	ENSG00000080947
chr1	16465291	16466422	ENSG00000162460
chr1	16465291	16466422	ENSG00000224459
chr1	16465291	16466422	ENSG00000162458
chr1	16465291	16466422	ENSG00000224321
chr1	16465291	16466422	ENSG00000233954
chr1	16465291	16466422	ENSG00000178715
chr1	16465291	16466422	ENSG00000179743
chr1	16465291	16466422	ENSG00000065526
chr1	16465291	16466422	ENSG00000238818
chr1	16465291	16466422	ENSG00000270620
chr1	16465291	16466422	ENSG00000234607
chr1	16465291	16466422	ENSG00000116809
chr1	16465291	16466422	ENSG00000231353
chr1	16465291	16466422	ENSG00000224966
chr1	16465291	16466422	ENSG00000183888
chr1	16465291	16466422	ENSG00000233078
chr1	16465291	16466422	ENSG00000173641
chr1	16465291	16466422	ENSG00000186510
chr1	16465291	16466422	ENSG00000232456
chr1	16465291	16466422	ENSG00000184908
chr1	16465291	16466422	ENSG00000185519
chr1	16465291	16466422	ENSG00000227959
chr1	16465291	16466422	ENSG00000142627
chr1	16465291	16466422	ENSG00000224621
chr1	16465291	16466422	ENSG00000234166
chr1	16465291	16466422	ENSG00000142632
chr1	16465291	16466422	ENSG00000237276
chr1	16465291	16466422	ENSG00000204377
chr1	16465291	16466422	ENSG00000132881
chr1	16465291	16466422	ENSG00000233929
chr1	16465291	16466422	ENSG00000037637
chr1	16465291	16466422	ENSG00000055070
chr1	16465291	16466422	ENSG00000226457
chr1	16465291	16466422	ENSG00000187144
chr1	16465291	16466422	ENSG00000157191
chr1	16465291	16466422	ENSG00000226029
chr1	16465291	16466422	ENSG00000080947
chr1	16465291	16466422	ENSG00000206652
chr1	16465291	16466422	ENSG00000261135
chr1	16465291	16466422	ENSG00000224174
chr1	16465291	16466422	ENSG00000233421
chr1	16465291	16466422	ENSG00000268674
chr1	16467636	16468756	ENSG00000162460
chr1	16467636	16468756	ENSG00000224459
chr1	16467636	16468756	ENSG00000162458
chr1	16467636	16468756	ENSG00000224321
chr1	16467636	16468756	ENSG00000233954
chr1	16467636	16468756	ENSG00000178715
chr1	16467636	16468756	ENSG00000179743
chr1	16467636	16468756	ENSG00000065526
chr1	16467636	16468756	ENSG00000238818
chr1	16467636	16468756	ENSG00000270620
chr1	16467636	16468756	ENSG00000234607
chr1	16467636	16468756	ENSG00000116809
chr1	16467636	16468756	ENSG00000231353
chr1	16467636	16468756	ENSG00000224966
chr1	16467636	16468756	ENSG00000183888
chr1	16467636	16468756	ENSG00000233078
chr1	16467636	16468756	ENSG00000173641
chr1	16467636	16468756	ENSG00000186510
chr1	16467636	16468756	ENSG00000232456
chr1	16467636	16468756	ENSG00000184908
chr1	16467636	16468756	ENSG00000185519
chr1	16467636	16468756	ENSG00000227959
chr1	16467636	16468756	ENSG00000142627
chr1	16467636	16468756	ENSG00000224621
chr1	16467636	16468756	ENSG00000234166
chr1	16467636	16468756	ENSG00000142632
chr1	16467636	16468756	ENSG00000237276
chr1	16467636	16468756	ENSG00000204377
chr1	16467636	16468756	ENSG00000132881
chr1	16467636	16468756	ENSG00000233929
chr1	16467636	16468756	ENSG00000037637
chr1	16467636	16468756	ENSG00000055070
chr1	16467636	16468756	ENSG00000226457
chr1	16467636	16468756	ENSG00000187144
chr1	16467636	16468756	ENSG00000157191
chr1	16467636	16468756	ENSG00000226029
chr1	16467636	16468756	ENSG00000080947
chr1	16467636	16468756	ENSG00000206652
chr1	16467636	16468756	ENSG00000261135
chr1	16467636	16468756	ENSG00000224174
chr1	16467636	16468756	ENSG00000233421
chr1	16467636	16468756	ENSG00000268674
chr1	16498430	16500011	ENSG00000224321
chr1	16498430	16500011	ENSG00000233954
chr1	16498430	16500011	ENSG00000178715
chr1	16498430	16500011	ENSG00000179743
chr1	16498430	16500011	ENSG00000065526
chr1	16498430	16500011	ENSG00000238818
chr1	16498430	16500011	ENSG00000270620
chr1	16498430	16500011	ENSG00000234607
chr1	16498430	16500011	ENSG00000116809
chr1	16498430	16500011	ENSG00000231353
chr1	16498430	16500011	ENSG00000224966
chr1	16498430	16500011	ENSG00000183888
chr1	16498430	16500011	ENSG00000233078
chr1	16498430	16500011	ENSG00000173641
chr1	16498430	16500011	ENSG00000186510
chr1	16498430	16500011	ENSG00000232456
chr1	16498430	16500011	ENSG00000184908
chr1	16498430	16500011	ENSG00000185519
chr1	16498430	16500011	ENSG00000227959
chr1	16498430	16500011	ENSG00000142627
chr1	16498430	16500011	ENSG00000224621
chr1	16498430	16500011	ENSG00000234166
chr1	16498430	16500011	ENSG00000142632
chr1	16498430	16500011	ENSG00000237276
chr1	16498430	16500011	ENSG00000204377
chr1	16498430	16500011	ENSG00000132881
chr1	16498430	16500011	ENSG00000233929
chr1	16498430	16500011	ENSG00000037637
chr1	16498430	16500011	ENSG00000055070
chr1	16498430	16500011	ENSG00000226457
chr1	16498430	16500011	ENSG00000187144
chr1	16498430	16500011	ENSG00000157191
chr1	16498430	16500011	ENSG00000226029
chr1	16498430	16500011	ENSG00000080947
chr1	16498430	16500011	ENSG00000206652
chr1	16498430	16500011	ENSG00000261135
chr1	16498430	16500011	ENSG00000224174
chr1	16498430	16500011	ENSG00000233421
chr1	16498430	16500011	ENSG00000268674
chr1	16498430	16500011	ENSG00000266584
chr1	16498430	16500011	ENSG00000225710
chr1	16570662	16571677	ENSG00000179743
chr1	16570662	16571677	ENSG00000065526
chr1	16570662	16571677	ENSG00000238818
chr1	16570662	16571677	ENSG00000270620
chr1	16570662	16571677	ENSG00000234607
chr1	16570662	16571677	ENSG00000116809
chr1	16570662	16571677	ENSG00000231353
chr1	16570662	16571677	ENSG00000224966
chr1	16570662	16571677	ENSG00000183888
chr1	16570662	16571677	ENSG00000233078
chr1	16570662	16571677	ENSG00000173641
chr1	16570662	16571677	ENSG00000186510
chr1	16570662	16571677	ENSG00000232456
chr1	16570662	16571677	ENSG00000184908
chr1	16570662	16571677	ENSG00000185519
chr1	16570662	16571677	ENSG00000227959
chr1	16570662	16571677	ENSG00000142627
chr1	16570662	16571677	ENSG00000224621
chr1	16570662	16571677	ENSG00000234166
chr1	16570662	16571677	ENSG00000142632
chr1	16570662	16571677	ENSG00000237276
chr1	16570662	16571677	ENSG00000204377
chr1	16570662	16571677	ENSG00000132881
chr1	16570662	16571677	ENSG00000233929
chr1	16570662	16571677	ENSG00000037637
chr1	16570662	16571677	ENSG00000055070
chr1	16570662	16571677	ENSG00000226457
chr1	16570662	16571677	ENSG00000187144
chr1	16570662	16571677	ENSG00000157191
chr1	16570662	16571677	ENSG00000226029
chr1	16570662	16571677	ENSG00000080947
chr1	16570662	16571677	ENSG00000206652
chr1	16570662	16571677	ENSG00000261135
chr1	16570662	16571677	ENSG00000224174
chr1	16570662	16571677	ENSG00000233421
chr1	16570662	16571677	ENSG00000268674
chr1	16570662	16571677	ENSG00000266584
chr1	16570662	16571677	ENSG00000225710
chr1	16570662	16571677	ENSG00000219481
chr1	16570662	16571677	ENSG00000271732
chr1	16570662	16571677	ENSG00000215908
[truncated: 77,308 more rows]

## Sheet: hiPSC-NSC ENH annot (vs hfNSC)
hiPSC-NSC-specific enhancers (vs hfNSC) with annotated genes (100kb window)
Chromosome	Start	End	ENSEMBL ID
chr1	960314	961453	ENSG00000268179
chr1	960314	961453	ENSG00000188976
chr1	960314	961453	ENSG00000187961
chr1	960314	961453	ENSG00000187583
chr1	960314	961453	ENSG00000187642
chr1	960314	961453	ENSG00000272512
chr1	960314	961453	ENSG00000188290
chr1	960314	961453	ENSG00000231702
chr1	960314	961453	ENSG00000224969
chr1	960314	961453	ENSG00000187608
chr1	960314	961453	ENSG00000188157
chr1	960314	961453	ENSG00000242590
chr1	960314	961453	ENSG00000217801
chr1	960314	961453	ENSG00000273443
chr1	960314	961453	ENSG00000237330
chr1	960314	961453	ENSG00000131591
chr1	1057432	1058462	ENSG00000242590
chr1	1057432	1058462	ENSG00000217801
chr1	1057432	1058462	ENSG00000273443
chr1	1057432	1058462	ENSG00000237330
chr1	1057432	1058462	ENSG00000131591
chr1	1057432	1058462	ENSG00000223823
chr1	1057432	1058462	ENSG00000207730
chr1	1057432	1058462	ENSG00000207607
chr1	1057432	1058462	ENSG00000198976
chr1	1057432	1058462	ENSG00000272141
chr1	1057432	1058462	ENSG00000162571
chr1	1057432	1058462	ENSG00000205231
chr1	1057432	1058462	ENSG00000186891
chr1	1057432	1058462	ENSG00000186827
chr1	1154865	1155770	ENSG00000223823
chr1	1154865	1155770	ENSG00000207730
chr1	1154865	1155770	ENSG00000207607
chr1	1154865	1155770	ENSG00000198976
chr1	1154865	1155770	ENSG00000272141
chr1	1154865	1155770	ENSG00000162571
chr1	1154865	1155770	ENSG00000205231
chr1	1154865	1155770	ENSG00000186891
chr1	1154865	1155770	ENSG00000186827
chr1	1154865	1155770	ENSG00000078808
chr1	1154865	1155770	ENSG00000176022
chr1	1154865	1155770	ENSG00000184163
chr1	1154865	1155770	ENSG00000260179
chr1	1154865	1155770	ENSG00000160087
chr1	1154865	1155770	ENSG00000230415
chr1	1154865	1155770	ENSG00000162572
chr1	1154865	1155770	ENSG00000131584
chr1	1154865	1155770	ENSG00000169972
chr1	1154865	1155770	ENSG00000240731
chr1	1172003	1173865	ENSG00000223823
chr1	1172003	1173865	ENSG00000207730
chr1	1172003	1173865	ENSG00000207607
chr1	1172003	1173865	ENSG00000198976
chr1	1172003	1173865	ENSG00000272141
chr1	1172003	1173865	ENSG00000162571
chr1	1172003	1173865	ENSG00000205231
chr1	1172003	1173865	ENSG00000186891
chr1	1172003	1173865	ENSG00000186827
chr1	1172003	1173865	ENSG00000078808
chr1	1172003	1173865	ENSG00000176022
chr1	1172003	1173865	ENSG00000184163
chr1	1172003	1173865	ENSG00000260179
chr1	1172003	1173865	ENSG00000160087
chr1	1172003	1173865	ENSG00000230415
chr1	1172003	1173865	ENSG00000162572
chr1	1172003	1173865	ENSG00000131584
chr1	1172003	1173865	ENSG00000169972
chr1	1172003	1173865	ENSG00000127054
chr1	1172003	1173865	ENSG00000240731
chr1	1172003	1173865	ENSG00000224051
chr1	1172003	1173865	ENSG00000169962
chr1	1222968	1224045	ENSG00000186891
chr1	1222968	1224045	ENSG00000186827
chr1	1222968	1224045	ENSG00000078808
chr1	1222968	1224045	ENSG00000176022
chr1	1222968	1224045	ENSG00000184163
chr1	1222968	1224045	ENSG00000260179
chr1	1222968	1224045	ENSG00000160087
chr1	1222968	1224045	ENSG00000230415
chr1	1222968	1224045	ENSG00000162572
chr1	1222968	1224045	ENSG00000131584
chr1	1222968	1224045	ENSG00000169972
chr1	1222968	1224045	ENSG00000127054
chr1	1222968	1224045	ENSG00000240731
chr1	1222968	1224045	ENSG00000224051
chr1	1222968	1224045	ENSG00000169962
chr1	1222968	1224045	ENSG00000107404
chr1	1222968	1224045	ENSG00000162576
chr1	1222968	1224045	ENSG00000175756
chr1	1222968	1224045	ENSG00000223663
chr1	1226323	1227089	ENSG00000186891
chr1	1226323	1227089	ENSG00000186827
chr1	1226323	1227089	ENSG00000078808
chr1	1226323	1227089	ENSG00000176022
chr1	1226323	1227089	ENSG00000184163
chr1	1226323	1227089	ENSG00000260179
chr1	1226323	1227089	ENSG00000160087
chr1	1226323	1227089	ENSG00000230415
chr1	1226323	1227089	ENSG00000162572
chr1	1226323	1227089	ENSG00000131584
chr1	1226323	1227089	ENSG00000169972
chr1	1226323	1227089	ENSG00000127054
chr1	1226323	1227089	ENSG00000240731
chr1	1226323	1227089	ENSG00000224051
chr1	1226323	1227089	ENSG00000169962
chr1	1226323	1227089	ENSG00000107404
chr1	1226323	1227089	ENSG00000162576
chr1	1226323	1227089	ENSG00000175756
chr1	1226323	1227089	ENSG00000223663
chr1	1277937	1280453	ENSG00000184163
chr1	1277937	1280453	ENSG00000260179
chr1	1277937	1280453	ENSG00000160087
chr1	1277937	1280453	ENSG00000230415
chr1	1277937	1280453	ENSG00000162572
chr1	1277937	1280453	ENSG00000131584
chr1	1277937	1280453	ENSG00000169972
chr1	1277937	1280453	ENSG00000127054
chr1	1277937	1280453	ENSG00000240731
chr1	1277937	1280453	ENSG00000224051
chr1	1277937	1280453	ENSG00000169962
chr1	1277937	1280453	ENSG00000107404
chr1	1277937	1280453	ENSG00000162576
chr1	1277937	1280453	ENSG00000175756
chr1	1277937	1280453	ENSG00000223663
chr1	1277937	1280453	ENSG00000221978
chr1	1277937	1280453	ENSG00000224870
chr1	1277937	1280453	ENSG00000242485
chr1	1277937	1280453	ENSG00000264293
chr1	1277937	1280453	ENSG00000272455
chr1	1277937	1280453	ENSG00000235098
chr1	1277937	1280453	ENSG00000225905
chr1	1277937	1280453	ENSG00000205116
chr1	1277937	1280453	ENSG00000225285
chr1	1277937	1280453	ENSG00000179403
chr1	1684641	1685501	ENSG00000248333
chr1	1684641	1685501	ENSG00000272004
chr1	1684641	1685501	ENSG00000269737
chr1	1684641	1685501	ENSG00000269227
chr1	1684641	1685501	ENSG00000189339
chr1	1684641	1685501	ENSG00000215914
chr1	1684641	1685501	ENSG00000008128
chr1	1684641	1685501	ENSG00000268575
chr1	1684641	1685501	ENSG00000227775
chr1	1684641	1685501	ENSG00000215790
chr1	1684641	1685501	ENSG00000008130
chr1	1783293	1784787	ENSG00000008130
chr1	1783293	1784787	ENSG00000078369
chr1	1783293	1784787	ENSG00000231050
chr1	1783293	1784787	ENSG00000169885
chr1	1783293	1784787	ENSG00000178821
chr1	2064380	2067929	ENSG00000226969
chr1	2064380	2067929	ENSG00000067606
chr1	2064380	2067929	ENSG00000271806
chr1	2064380	2067929	ENSG00000182873
chr1	2064380	2067929	ENSG00000269554
chr1	2064380	2067929	ENSG00000162585
chr1	2064380	2067929	ENSG00000203301
chr1	2064380	2067929	ENSG00000243558
chr1	2064380	2067929	ENSG00000234396
chr1	2064380	2067929	ENSG00000157933
chr1	2110724	2111272	ENSG00000271806
chr1	2110724	2111272	ENSG00000182873
chr1	2110724	2111272	ENSG00000269554
chr1	2110724	2111272	ENSG00000162585
chr1	2110724	2111272	ENSG00000203301
chr1	2110724	2111272	ENSG00000243558
chr1	2110724	2111272	ENSG00000234396
chr1	2110724	2111272	ENSG00000157933
chr1	2264563	2265309	ENSG00000272161
chr1	2264563	2265309	ENSG00000269753
chr1	2264563	2265309	ENSG00000269896
chr1	2264563	2265309	ENSG00000238240
chr1	2264563	2265309	ENSG00000272420
chr1	2264563	2265309	ENSG00000271921
chr1	2264563	2265309	ENSG00000271847
chr1	2264563	2265309	ENSG00000116151
chr1	2264563	2265309	ENSG00000178642
chr1	2264563	2265309	ENSG00000157916
chr1	2264563	2265309	ENSG00000157911
chr1	2264563	2265309	ENSG00000149527
chr1	2286915	2287678	ENSG00000272161
chr1	2286915	2287678	ENSG00000269753
chr1	2286915	2287678	ENSG00000269896
chr1	2286915	2287678	ENSG00000238240
chr1	2286915	2287678	ENSG00000272420
chr1	2286915	2287678	ENSG00000271921
chr1	2286915	2287678	ENSG00000271847
chr1	2286915	2287678	ENSG00000116151
chr1	2286915	2287678	ENSG00000178642
chr1	2286915	2287678	ENSG00000157916
chr1	2286915	2287678	ENSG00000157911
chr1	2286915	2287678	ENSG00000149527
chr1	2288108	2289628	ENSG00000272161
chr1	2288108	2289628	ENSG00000269753
chr1	2288108	2289628	ENSG00000269896
chr1	2288108	2289628	ENSG00000238240
chr1	2288108	2289628	ENSG00000272420
chr1	2288108	2289628	ENSG00000271921
chr1	2288108	2289628	ENSG00000271847
chr1	2288108	2289628	ENSG00000116151
chr1	2288108	2289628	ENSG00000178642
chr1	2288108	2289628	ENSG00000157916
chr1	2288108	2289628	ENSG00000157911
chr1	2288108	2289628	ENSG00000149527
chr1	2407777	2408017	ENSG00000271847
chr1	2407777	2408017	ENSG00000116151
chr1	2407777	2408017	ENSG00000178642
chr1	2407777	2408017	ENSG00000157916
chr1	2407777	2408017	ENSG00000157911
chr1	2407777	2408017	ENSG00000149527
chr1	2407777	2408017	ENSG00000224387
chr1	2407777	2408017	ENSG00000229393
chr1	2407777	2408017	ENSG00000157881
chr1	2407777	2408017	ENSG00000197921
chr1	2407777	2408017	ENSG00000272449
chr1	2407777	2408017	ENSG00000238164
chr1	2407777	2408017	ENSG00000157873
chr1	2407777	2408017	ENSG00000225931
chr1	2433165	2434652	ENSG00000157911
chr1	2433165	2434652	ENSG00000149527
chr1	2433165	2434652	ENSG00000224387
chr1	2433165	2434652	ENSG00000229393
chr1	2433165	2434652	ENSG00000157881
chr1	2433165	2434652	ENSG00000197921
chr1	2433165	2434652	ENSG00000272449
chr1	2433165	2434652	ENSG00000238164
chr1	2433165	2434652	ENSG00000157873
chr1	2433165	2434652	ENSG00000225931
chr1	2433165	2434652	ENSG00000228037
chr1	2433165	2434652	ENSG00000157870
chr1	2435366	2436678	ENSG00000157911
chr1	2435366	2436678	ENSG00000149527
chr1	2435366	2436678	ENSG00000224387
chr1	2435366	2436678	ENSG00000229393
chr1	2435366	2436678	ENSG00000157881
chr1	2435366	2436678	ENSG00000197921
chr1	2435366	2436678	ENSG00000272449
chr1	2435366	2436678	ENSG00000238164
chr1	2435366	2436678	ENSG00000157873
chr1	2435366	2436678	ENSG00000225931
chr1	2435366	2436678	ENSG00000228037
chr1	2435366	2436678	ENSG00000157870
chr1	2464848	2465352	ENSG00000224387
chr1	2464848	2465352	ENSG00000229393
chr1	2464848	2465352	ENSG00000157881
chr1	2464848	2465352	ENSG00000197921
chr1	2464848	2465352	ENSG00000272449
chr1	2464848	2465352	ENSG00000238164
chr1	2464848	2465352	ENSG00000157873
chr1	2464848	2465352	ENSG00000225931
chr1	2464848	2465352	ENSG00000228037
chr1	2464848	2465352	ENSG00000157870
chr1	2464848	2465352	ENSG00000142606
chr1	2464848	2465352	ENSG00000237058
chr1	2465778	2468127	ENSG00000224387
chr1	2465778	2468127	ENSG00000229393
chr1	2465778	2468127	ENSG00000157881
chr1	2465778	2468127	ENSG00000197921
chr1	2465778	2468127	ENSG00000272449
chr1	2465778	2468127	ENSG00000238164
chr1	2465778	2468127	ENSG00000157873
chr1	2465778	2468127	ENSG00000225931
chr1	2465778	2468127	ENSG00000228037
chr1	2465778	2468127	ENSG00000157870
chr1	2465778	2468127	ENSG00000142606
chr1	2465778	2468127	ENSG00000237058
chr1	2471606	2472609	ENSG00000224387
chr1	2471606	2472609	ENSG00000229393
chr1	2471606	2472609	ENSG00000157881
chr1	2471606	2472609	ENSG00000197921
chr1	2471606	2472609	ENSG00000272449
chr1	2471606	2472609	ENSG00000238164
chr1	2471606	2472609	ENSG00000157873
chr1	2471606	2472609	ENSG00000225931
chr1	2471606	2472609	ENSG00000228037
chr1	2471606	2472609	ENSG00000157870
chr1	2471606	2472609	ENSG00000142606
chr1	2471606	2472609	ENSG00000237058
chr1	2529155	2529793	ENSG00000157881
chr1	2529155	2529793	ENSG00000197921
chr1	2529155	2529793	ENSG00000272449
chr1	2529155	2529793	ENSG00000238164
chr1	2529155	2529793	ENSG00000157873
chr1	2529155	2529793	ENSG00000225931
chr1	2529155	2529793	ENSG00000228037
chr1	2529155	2529793	ENSG00000157870
chr1	2529155	2529793	ENSG00000142606
chr1	2529155	2529793	ENSG00000237058
chr1	2780458	2781377	ENSG00000215912
chr1	2780458	2781377	ENSG00000233234
chr1	2780458	2781377	ENSG00000231630
chr1	3180549	3181261	ENSG00000272235
chr1	3386358	3388599	ENSG00000130762
chr1	3386358	3388599	ENSG00000272088
chr1	3386358	3388599	ENSG00000207776
chr1	3393279	3393772	ENSG00000130762
chr1	3393279	3393772	ENSG00000272088
chr1	3393279	3393772	ENSG00000207776
chr1	3424847	3426871	ENSG00000130762
chr1	3424847	3426871	ENSG00000272088
chr1	3424847	3426871	ENSG00000207776
chr1	3433359	3433892	ENSG00000130762
chr1	3433359	3433892	ENSG00000272088
chr1	3433359	3433892	ENSG00000207776
chr1	3433359	3433892	ENSG00000162591
chr1	3483250	3484658	ENSG00000272088
chr1	3483250	3484658	ENSG00000207776
chr1	3483250	3484658	ENSG00000162591
chr1	3483250	3484658	ENSG00000238260
chr1	3483250	3484658	ENSG00000158109
chr1	3483250	3484658	ENSG00000116213
chr1	3483250	3484658	ENSG00000078900
chr1	3496125	3498517	ENSG00000272088
chr1	3496125	3498517	ENSG00000207776
chr1	3496125	3498517	ENSG00000162591
chr1	3496125	3498517	ENSG00000238260
chr1	3496125	3498517	ENSG00000158109
chr1	3496125	3498517	ENSG00000116213
chr1	3496125	3498517	ENSG00000078900
chr1	3496125	3498517	ENSG00000227589
chr1	3515694	3516082	ENSG00000207776
chr1	3515694	3516082	ENSG00000162591
chr1	3515694	3516082	ENSG00000238260
chr1	3515694	3516082	ENSG00000158109
chr1	3515694	3516082	ENSG00000116213
chr1	3515694	3516082	ENSG00000078900
chr1	3515694	3516082	ENSG00000227589
chr1	3589200	3592332	ENSG00000162591
chr1	3589200	3592332	ENSG00000238260
chr1	3589200	3592332	ENSG00000158109
chr1	3589200	3592332	ENSG00000116213
chr1	3589200	3592332	ENSG00000078900
chr1	3589200	3592332	ENSG00000227589
chr1	3589200	3592332	ENSG00000235131
chr1	3589200	3592332	ENSG00000227372
chr1	3589200	3592332	ENSG00000162592
chr1	3589200	3592332	ENSG00000235169
chr1	3619673	3620571	ENSG00000162591
chr1	3619673	3620571	ENSG00000238260
chr1	3619673	3620571	ENSG00000158109
chr1	3619673	3620571	ENSG00000116213
chr1	3619673	3620571	ENSG00000078900
chr1	3619673	3620571	ENSG00000227589
chr1	3619673	3620571	ENSG00000235131
chr1	3619673	3620571	ENSG00000227372
chr1	3619673	3620571	ENSG00000162592
chr1	3619673	3620571	ENSG00000235169
chr1	3619673	3620571	ENSG00000266075
chr1	3619673	3620571	ENSG00000272153
chr1	3619673	3620571	ENSG00000130764
chr1	3705781	3707620	ENSG00000235131
chr1	3705781	3707620	ENSG00000227372
chr1	3705781	3707620	ENSG00000162592
chr1	3705781	3707620	ENSG00000235169
chr1	3705781	3707620	ENSG00000266075
chr1	3705781	3707620	ENSG00000272153
chr1	3705781	3707620	ENSG00000130764
chr1	3705781	3707620	ENSG00000116198
chr1	3705781	3707620	ENSG00000169598
chr1	3705781	3707620	ENSG00000264428
chr1	4059575	4060057	ENSG00000233304
chr1	4059575	4060057	ENSG00000226374
chr1	5997222	5997784	ENSG00000264101
chr1	5997222	5997784	ENSG00000266687
chr1	5997222	5997784	ENSG00000131697
chr1	5997222	5997784	ENSG00000069424
chr1	6060085	6061060	ENSG00000131697
chr1	6060085	6061060	ENSG00000069424
chr1	6060085	6061060	ENSG00000268332
chr1	6143572	6144353	ENSG00000131697
chr1	6143572	6144353	ENSG00000069424
chr1	6143572	6144353	ENSG00000268332
chr1	6143572	6144353	ENSG00000116254
chr1	6147140	6147632	ENSG00000131697
chr1	6147140	6147632	ENSG00000069424
chr1	6147140	6147632	ENSG00000268332
chr1	6147140	6147632	ENSG00000116254
chr1	6567198	6567676	ENSG00000069812
chr1	6567198	6567676	ENSG00000187017
chr1	6567198	6567676	ENSG00000265392
chr1	6567198	6567676	ENSG00000231868
chr1	6567198	6567676	ENSG00000215788
chr1	6567198	6567676	ENSG00000171680
chr1	6567198	6567676	ENSG00000253022
chr1	6567198	6567676	ENSG00000162408
chr1	6567198	6567676	ENSG00000229519
chr1	6567198	6567676	ENSG00000173662
chr1	6567198	6567676	ENSG00000204859
chr1	6571979	6573146	ENSG00000069812
chr1	6571979	6573146	ENSG00000187017
chr1	6571979	6573146	ENSG00000265392
chr1	6571979	6573146	ENSG00000231868
chr1	6571979	6573146	ENSG00000215788
chr1	6571979	6573146	ENSG00000171680
chr1	6571979	6573146	ENSG00000253022
chr1	6571979	6573146	ENSG00000162408
chr1	6571979	6573146	ENSG00000229519
chr1	6571979	6573146	ENSG00000173662
chr1	6571979	6573146	ENSG00000204859
chr1	6697338	6699053	ENSG00000253022
chr1	6697338	6699053	ENSG00000162408
chr1	6697338	6699053	ENSG00000229519
chr1	6697338	6699053	ENSG00000173662
chr1	6697338	6699053	ENSG00000204859
chr1	6697338	6699053	ENSG00000162413
chr1	6697338	6699053	ENSG00000116273
chr1	6697338	6699053	ENSG00000041988
chr1	6697338	6699053	ENSG00000007923
chr1	6697338	6699053	ENSG00000228750
chr1	7495683	7497545	ENSG00000237402
chr1	7495683	7497545	ENSG00000237728
chr1	7495683	7497545	ENSG00000225126
chr1	7587431	7589331	ENSG00000225126
chr1	7594352	7595251	ENSG00000225126
chr1	7597012	7597569	ENSG00000225126
chr1	7701354	7702899	ENSG00000270171
chr1	7701354	7702899	ENSG00000270035
chr1	7701354	7702899	ENSG00000269978
chr1	8297129	8299219	ENSG00000229305
chr1	8297129	8299219	ENSG00000200975
chr1	8297129	8299219	ENSG00000227634
chr1	8297129	8299219	ENSG00000233645
chr1	8297129	8299219	ENSG00000265414
chr1	8297129	8299219	ENSG00000251977
chr1	8297129	8299219	ENSG00000162426
chr1	8297129	8299219	ENSG00000252254
chr1	8403162	8404095	ENSG00000265414
chr1	8403162	8404095	ENSG00000251977
chr1	8403162	8404095	ENSG00000162426
chr1	8403162	8404095	ENSG00000252254
chr1	8403162	8404095	ENSG00000232912
chr1	8407155	8408552	ENSG00000265414
chr1	8407155	8408552	ENSG00000251977
chr1	8407155	8408552	ENSG00000162426
chr1	8407155	8408552	ENSG00000252254
chr1	8407155	8408552	ENSG00000232912
chr1	8455986	8457561	ENSG00000162426
chr1	8455986	8457561	ENSG00000252254
chr1	8455986	8457561	ENSG00000232912
chr1	8470159	8470716	ENSG00000162426
chr1	8470159	8470716	ENSG00000252254
chr1	8470159	8470716	ENSG00000232912
chr1	9310973	9314479	ENSG00000207865
chr1	9310973	9314479	ENSG00000234546
chr1	9310973	9314479	ENSG00000228526
chr1	9310973	9314479	ENSG00000049239
chr1	9310973	9314479	ENSG00000252841
chr1	9310973	9314479	ENSG00000171621
chr1	9457711	9458575	ENSG00000252956
chr1	9673263	9675358	ENSG00000171612
chr1	9673263	9675358	ENSG00000231181
chr1	9673263	9675358	ENSG00000188807
chr1	9673263	9675358	ENSG00000171608
chr1	9673263	9675358	ENSG00000179840
chr1	9673263	9675358	ENSG00000233268
chr1	9673263	9675358	ENSG00000231789
chr1	10727876	10728673	ENSG00000243267
chr1	10727876	10728673	ENSG00000272078
chr1	10884398	10885211	ENSG00000130940
chr1	10884398	10885211	ENSG00000225158
chr1	10961384	10961878	ENSG00000225158
chr1	10961384	10961878	ENSG00000175262
chr1	10961384	10961878	ENSG00000215785
chr1	10961384	10961878	ENSG00000264181
chr1	10961384	10961878	ENSG00000207213
chr1	11582432	11583035	ENSG00000224338
chr1	11582432	11583035	ENSG00000204624
chr1	11582432	11583035	ENSG00000235643
chr1	11847576	11849783	ENSG00000116670
chr1	11847576	11849783	ENSG00000162490
chr1	11847576	11849783	ENSG00000177674
chr1	11847576	11849783	ENSG00000215910
chr1	11847576	11849783	ENSG00000177553
chr1	11847576	11849783	ENSG00000177000
chr1	11847576	11849783	ENSG00000011021
chr1	11847576	11849783	ENSG00000242349
chr1	11847576	11849783	ENSG00000175206
chr1	11847576	11849783	ENSG00000120937
chr1	11847576	11849783	ENSG00000224904
chr1	12024853	12025889	ENSG00000224904
chr1	12024853	12025889	ENSG00000199347
chr1	12024853	12025889	ENSG00000201801
chr1	12024853	12025889	ENSG00000116685
chr1	12024853	12025889	ENSG00000083444
chr1	12024853	12025889	ENSG00000116688
chr1	12024853	12025889	ENSG00000270914
chr1	12024853	12025889	ENSG00000116691
chr1	12024853	12025889	ENSG00000202461
chr1	12024853	12025889	ENSG00000243539
chr1	12024853	12025889	ENSG00000120949
chr1	12264249	12264740	ENSG00000028137
chr1	12264249	12264740	ENSG00000263676
chr1	12264249	12264740	ENSG00000225196
chr1	12264249	12264740	ENSG00000252969
chr1	12264249	12264740	ENSG00000048707
chr1	15752296	15756316	ENSG00000236045
chr1	15752296	15756316	ENSG00000233485
chr1	15752296	15756316	ENSG00000228140
chr1	15752296	15756316	ENSG00000142634
chr1	15752296	15756316	ENSG00000162438
chr1	15752296	15756316	ENSG00000142615
chr1	15752296	15756316	ENSG00000215704
chr1	15752296	15756316	ENSG00000132906
chr1	15752296	15756316	ENSG00000116138
chr1	16378308	16380919	ENSG00000234607
chr1	16378308	16380919	ENSG00000116809
chr1	16378308	16380919	ENSG00000231353
chr1	16378308	16380919	ENSG00000224966
chr1	16378308	16380919	ENSG00000183888
chr1	16378308	16380919	ENSG00000233078
chr1	16378308	16380919	ENSG00000173641
chr1	16378308	16380919	ENSG00000186510
chr1	16378308	16380919	ENSG00000232456
chr1	16378308	16380919	ENSG00000184908
chr1	16378308	16380919	ENSG00000185519
chr1	16384032	16384555	ENSG00000234607
chr1	16384032	16384555	ENSG00000116809
chr1	16384032	16384555	ENSG00000231353
chr1	16384032	16384555	ENSG00000224966
chr1	16384032	16384555	ENSG00000183888
chr1	16384032	16384555	ENSG00000233078
chr1	16384032	16384555	ENSG00000173641
chr1	16384032	16384555	ENSG00000186510
chr1	16384032	16384555	ENSG00000232456
chr1	16384032	16384555	ENSG00000184908
chr1	16384032	16384555	ENSG00000185519
chr1	16384032	16384555	ENSG00000227959
chr1	16384032	16384555	ENSG00000142627
chr1	16570662	16571677	ENSG00000227959
chr1	16570662	16571677	ENSG00000142627
chr1	16570662	16571677	ENSG00000224621
chr1	16570662	16571677	ENSG00000234166
chr1	16570662	16571677	ENSG00000142632
chr1	16570662	16571677	ENSG00000237276
chr1	16570662	16571677	ENSG00000204377
chr1	16570662	16571677	ENSG00000132881
chr1	16570662	16571677	ENSG00000233929
chr1	16946408	16946740	ENSG00000224174
chr1	16946408	16946740	ENSG00000233421
chr1	16946408	16946740	ENSG00000268674
chr1	16946408	16946740	ENSG00000266584
chr1	16946408	16946740	ENSG00000225710
chr1	16946408	16946740	ENSG00000219481
chr1	16946408	16946740	ENSG00000271732
chr1	16946408	16946740	ENSG00000215908
chr1	16946408	16946740	ENSG00000186301
chr1	16946408	16946740	ENSG00000207513
chr1	16946408	16946740	ENSG00000237847
chr1	16946408	16946740	ENSG00000264742
chr1	16946408	16946740	ENSG00000236698
chr1	16946408	16946740	ENSG00000268869
chr1	16947990	16949177	ENSG00000233421
chr1	16947990	16949177	ENSG00000268674
chr1	16947990	16949177	ENSG00000266584
chr1	16947990	16949177	ENSG00000225710
chr1	16947990	16949177	ENSG00000219481
chr1	16947990	16949177	ENSG00000271732
chr1	16947990	16949177	ENSG00000215908
chr1	16947990	16949177	ENSG00000186301
chr1	16947990	16949177	ENSG00000207513
chr1	16947990	16949177	ENSG00000237847
chr1	16947990	16949177	ENSG00000264742
chr1	16947990	16949177	ENSG00000236698
chr1	16947990	16949177	ENSG00000268869
chr1	16952342	16953229	ENSG00000233421
chr1	16952342	16953229	ENSG00000268674
chr1	16952342	16953229	ENSG00000266584
chr1	16952342	16953229	ENSG00000225710
chr1	16952342	16953229	ENSG00000219481
chr1	16952342	16953229	ENSG00000271732
chr1	16952342	16953229	ENSG00000215908
chr1	16952342	16953229	ENSG00000186301
chr1	16952342	16953229	ENSG00000207513
chr1	16952342	16953229	ENSG00000237847
chr1	16952342	16953229	ENSG00000264742
chr1	16952342	16953229	ENSG00000236698
chr1	16952342	16953229	ENSG00000268869
chr1	16954955	16958801	ENSG00000233421
chr1	16954955	16958801	ENSG00000268674
chr1	16954955	16958801	ENSG00000266584
chr1	16954955	16958801	ENSG00000225710
chr1	16954955	16958801	ENSG00000219481
chr1	16954955	16958801	ENSG00000271732
chr1	16954955	16958801	ENSG00000215908
chr1	16954955	16958801	ENSG00000186301
chr1	16954955	16958801	ENSG00000207513
chr1	16954955	16958801	ENSG00000237847
chr1	16954955	16958801	ENSG00000264742
chr1	16954955	16958801	ENSG00000236698
chr1	16954955	16958801	ENSG00000268869
chr1	17280728	17282822	ENSG00000230239
chr1	17280728	17282822	ENSG00000263811
chr1	17280728	17282822	ENSG00000228549
chr1	17280728	17282822	ENSG00000238142
chr1	17280728	17282822	ENSG00000235241
chr1	17280728	17282822	ENSG00000207005
chr1	17280728	17282822	ENSG00000272426
chr1	17280728	17282822	ENSG00000117122
chr1	17280728	17282822	ENSG00000226526
chr1	17280728	17282822	ENSG00000159363
chr1	17280728	17282822	ENSG00000117118
chr1	17299024	17299406	ENSG00000238142
chr1	17299024	17299406	ENSG00000235241
chr1	17299024	17299406	ENSG00000207005
chr1	17299024	17299406	ENSG00000272426
chr1	17299024	17299406	ENSG00000117122
chr1	17299024	17299406	ENSG00000226526
chr1	17299024	17299406	ENSG00000159363
chr1	17299024	17299406	ENSG00000117118
chr1	17835880	17836677	ENSG00000266727
chr1	17835880	17836677	ENSG00000179051
chr1	17835880	17836677	ENSG00000239020
chr1	17835880	17836677	ENSG00000074964
chr1	17891390	17893174	ENSG00000074964
chr1	17895346	17897730	ENSG00000074964
chr1	17944617	17945159	ENSG00000074964
chr1	17944617	17945159	ENSG00000236648
chr1	17996235	17996748	ENSG00000236648
chr1	17996235	17996748	ENSG00000117148
chr1	17999689	18001060	ENSG00000236648
chr1	17999689	18001060	ENSG00000117148
chr1	18009437	18010497	ENSG00000236648
chr1	18009437	18010497	ENSG00000117148
chr1	19273628	19274212	ENSG00000179002
chr1	19273628	19274212	ENSG00000265606
chr1	19273628	19274212	ENSG00000159423
chr1	19273628	19274212	ENSG00000221662
chr1	19273628	19274212	ENSG00000255275
chr1	19273628	19274212	ENSG00000169991
chr1	19394747	19395371	ENSG00000272084
chr1	19394747	19395371	ENSG00000266098
chr1	20990612	20991498	ENSG00000158825
chr1	20990612	20991498	ENSG00000158828
chr1	20990612	20991498	ENSG00000117242
chr1	20990612	20991498	ENSG00000257033
chr1	20990612	20991498	ENSG00000244038
chr1	20990612	20991498	ENSG00000235432
chr1	20990612	20991498	ENSG00000117245
chr1	20990612	20991498	ENSG00000189410
chr1	20990612	20991498	ENSG00000233069
chr1	20990612	20991498	ENSG00000203394
chr1	21011158	21012061	ENSG00000158825
chr1	21011158	21012061	ENSG00000158828
chr1	21011158	21012061	ENSG00000117242
chr1	21011158	21012061	ENSG00000257033
chr1	21011158	21012061	ENSG00000244038
chr1	21011158	21012061	ENSG00000235432
chr1	21011158	21012061	ENSG00000117245
chr1	21011158	21012061	ENSG00000189410
chr1	21011158	21012061	ENSG00000233069
chr1	21011158	21012061	ENSG00000203394
chr1	21544032	21544626	ENSG00000235112
chr1	21544032	21544626	ENSG00000075151
chr1	21544032	21544626	ENSG00000266867
chr1	21544032	21544626	ENSG00000236936
chr1	21544032	21544626	ENSG00000231105
chr1	21563704	21565077	ENSG00000235112
chr1	21563704	21565077	ENSG00000075151
chr1	21563704	21565077	ENSG00000266867
chr1	21563704	21565077	ENSG00000236936
chr1	21563704	21565077	ENSG00000231105
chr1	21605455	21606734	ENSG00000236936
chr1	21605455	21606734	ENSG00000231105
chr1	21605455	21606734	ENSG00000117298
chr1	21650037	21654573	ENSG00000236936
chr1	21650037	21654573	ENSG00000231105
chr1	21650037	21654573	ENSG00000117298
chr1	21650037	21654573	ENSG00000236216
chr1	21650037	21654573	ENSG00000228823
chr1	21650037	21654573	ENSG00000236009
chr1	21650037	21654573	ENSG00000227001
chr1	21892085	21892778	ENSG00000162551
chr1	21892085	21892778	ENSG00000233431
chr1	21892085	21892778	ENSG00000221781
chr1	22173958	22174583	ENSG00000231978
chr1	22173958	22174583	ENSG00000090686
chr1	22173958	22174583	ENSG00000187942
chr1	22173958	22174583	ENSG00000232037
chr1	22173958	22174583	ENSG00000142798
chr1	22183766	22185331	ENSG00000231978
chr1	22183766	22185331	ENSG00000090686
chr1	22183766	22185331	ENSG00000187942
chr1	22183766	22185331	ENSG00000232037
chr1	22183766	22185331	ENSG00000142798
chr1	22216550	22218713	ENSG00000187942
chr1	22216550	22218713	ENSG00000232037
chr1	22216550	22218713	ENSG00000142798
chr1	22216550	22218713	ENSG00000219073
chr1	22216550	22218713	ENSG00000264385
chr1	22216550	22218713	ENSG00000263991
chr1	22216550	22218713	ENSG00000201919
chr1	22220418	22221413	ENSG00000187942
chr1	22220418	22221413	ENSG00000232037
chr1	22220418	22221413	ENSG00000142798
chr1	22220418	22221413	ENSG00000219073
chr1	22220418	22221413	ENSG00000264385
chr1	22220418	22221413	ENSG00000263991
chr1	22220418	22221413	ENSG00000201919
chr1	22228066	22228728	ENSG00000187942
chr1	22228066	22228728	ENSG00000232037
chr1	22228066	22228728	ENSG00000142798
chr1	22228066	22228728	ENSG00000219073
chr1	22228066	22228728	ENSG00000264385
chr1	22228066	22228728	ENSG00000263991
chr1	22228066	22228728	ENSG00000201919
chr1	22228066	22228728	ENSG00000142789
chr1	22257436	22260559	ENSG00000232037
chr1	22257436	22260559	ENSG00000142798
chr1	22257436	22260559	ENSG00000219073
chr1	22257436	22260559	ENSG00000264385
chr1	22257436	22260559	ENSG00000263991
chr1	22257436	22260559	ENSG00000201919
chr1	22257436	22260559	ENSG00000142789
chr1	22257436	22260559	ENSG00000263582
chr1	22257436	22260559	ENSG00000263929
chr1	22257436	22260559	ENSG00000201273
chr1	22257436	22260559	ENSG00000228397
chr1	22257436	22260559	ENSG00000218510
chr1	22488720	22490515	ENSG00000271428
chr1	22488720	22490515	ENSG00000271840
chr1	22488720	22490515	ENSG00000162552
chr1	23125793	23126832	ENSG00000133216
chr1	23125793	23126832	ENSG00000265422
chr1	23125793	23126832	ENSG00000216157
chr1	23125793	23126832	ENSG00000225952
chr1	23125793	23126832	ENSG00000264014
chr1	23130718	23132708	ENSG00000133216
chr1	23130718	23132708	ENSG00000265422
chr1	23130718	23132708	ENSG00000216157
chr1	23130718	23132708	ENSG00000225952
chr1	23130718	23132708	ENSG00000264014
chr1	23543681	23544143	ENSG00000229010
chr1	23543681	23544143	ENSG00000206935
chr1	23543681	23544143	ENSG00000252578
chr1	23543681	23544143	ENSG00000169641
chr1	23543681	23544143	ENSG00000179546
chr1	23543681	23544143	ENSG00000215381
chr1	23543681	23544143	ENSG00000261326
chr1	23918441	23920422	ENSG00000007968
chr1	23918441	23920422	ENSG00000235052
chr1	23918441	23920422	ENSG00000117318
chr1	23918441	23920422	ENSG00000197880
chr1	23918441	23920422	ENSG00000229239
chr1	23918441	23920422	ENSG00000142676
chr1	23924569	23927159	ENSG00000007968
chr1	23924569	23927159	ENSG00000235052
chr1	23924569	23927159	ENSG00000117318
chr1	23924569	23927159	ENSG00000197880
chr1	23924569	23927159	ENSG00000229239
chr1	23924569	23927159	ENSG00000142676
chr1	25174717	25176173	ENSG00000238482
chr1	25231240	25232750	ENSG00000020633
chr1	25231240	25232750	ENSG00000229162
chr1	25231240	25232750	ENSG00000261025
chr1	25893032	25894055	ENSG00000157978
chr1	25893032	25894055	ENSG00000225643
chr1	25893032	25894055	ENSG00000117643
chr1	25893032	25894055	ENSG00000233478
chr1	26096884	26098471	ENSG00000162430
chr1	26096884	26098471	ENSG00000255054
chr1	26096884	26098471	ENSG00000228172
chr1	26096884	26098471	ENSG00000117640
chr1	26096884	26098471	ENSG00000223474
chr1	26096884	26098471	ENSG00000272478
chr1	26096884	26098471	ENSG00000127423
chr1	26096884	26098471	ENSG00000236528
chr1	26096884	26098471	ENSG00000182749
chr1	26615934	26618159	ENSG00000188782
chr1	26615934	26618159	ENSG00000236155
chr1	26615934	26618159	ENSG00000130695
chr1	26615934	26618159	ENSG00000270733
chr1	26615934	26618159	ENSG00000142669
chr1	26615934	26618159	ENSG00000158062
chr1	26615934	26618159	ENSG00000169442
chr1	26615934	26618159	ENSG00000225854
chr1	26615934	26618159	ENSG00000176092
chr1	26615934	26618159	ENSG00000265143
chr1	26615934	26618159	ENSG00000176083
chr1	27353802	27354427	ENSG00000175707
chr1	27353802	27354427	ENSG00000172746
chr1	27353802	27354427	ENSG00000224064
chr1	27353802	27354427	ENSG00000225294
chr1	27353802	27354427	ENSG00000253368
chr1	27353802	27354427	ENSG00000158246
chr1	27443638	27444634	ENSG00000090020
chr1	27443638	27444634	ENSG00000229985
chr1	27443638	27444634	ENSG00000214973
chr1	27443638	27444634	ENSG00000225159
chr1	27443638	27444634	ENSG00000225990
chr1	27455550	27457622	ENSG00000090020
chr1	27455550	27457622	ENSG00000229985
chr1	27455550	27457622	ENSG00000214973
chr1	27455550	27457622	ENSG00000225159
chr1	27455550	27457622	ENSG00000225990
chr1	27626264	27627839	ENSG00000214973
chr1	27626264	27627839	ENSG00000225159
chr1	27626264	27627839	ENSG00000225990
chr1	27626264	27627839	ENSG00000224311
chr1	27626264	27627839	ENSG00000142784
chr1	27626264	27627839	ENSG00000252098
chr1	27626264	27627839	ENSG00000243659
chr1	27626264	27627839	ENSG00000186501
chr1	27626264	27627839	ENSG00000206888
chr1	27626264	27627839	ENSG00000241547
chr1	27626264	27627839	ENSG00000142765
chr1	27626264	27627839	ENSG00000142733
chr1	27626264	27627839	ENSG00000142748
chr1	27626264	27627839	ENSG00000174950
chr1	27626264	27627839	ENSG00000231207
chr1	27626264	27627839	ENSG00000181773
chr1	27633136	27634073	ENSG00000225159
chr1	27633136	27634073	ENSG00000225990
chr1	27633136	27634073	ENSG00000224311
chr1	27633136	27634073	ENSG00000142784
chr1	27633136	27634073	ENSG00000252098
chr1	27633136	27634073	ENSG00000243659
chr1	27633136	27634073	ENSG00000186501
chr1	27633136	27634073	ENSG00000206888
chr1	27633136	27634073	ENSG00000241547
chr1	27633136	27634073	ENSG00000142765
chr1	27633136	27634073	ENSG00000142733
chr1	27633136	27634073	ENSG00000142748
chr1	27633136	27634073	ENSG00000174950
chr1	27633136	27634073	ENSG00000231207
chr1	27633136	27634073	ENSG00000181773
chr1	27885682	27887146	ENSG00000158195
chr1	27885682	27887146	ENSG00000237429
chr1	27885682	27887146	ENSG00000126705
chr1	27885682	27887146	ENSG00000000938
chr1	27885682	27887146	ENSG00000235912
chr1	27892784	27893454	ENSG00000158195
chr1	27892784	27893454	ENSG00000237429
chr1	27892784	27893454	ENSG00000126705
chr1	27892784	27893454	ENSG00000000938
chr1	27892784	27893454	ENSG00000235912
chr1	27892784	27893454	ENSG00000233975
chr1	29241140	29242079	ENSG00000226852
chr1	29241140	29242079	ENSG00000233427
chr1	29241140	29242079	ENSG00000199756
chr1	29241140	29242079	ENSG00000159023
chr1	29241140	29242079	ENSG00000225616
chr1	29241140	29242079	ENSG00000206704
chr1	29586274	29587344	ENSG00000116350
chr1	29586274	29587344	ENSG00000237934
chr1	29586274	29587344	ENSG00000116353
chr1	29586274	29587344	ENSG00000060656
chr1	29586274	29587344	ENSG00000221550
chr1	29586274	29587344	ENSG00000230523
chr1	29709373	29710639	ENSG00000230523
chr1	29709373	29710639	ENSG00000266678
chr1	29784635	29785447	ENSG00000266678
chr1	29784635	29785447	ENSG00000225011
chr1	31124231	31125711	ENSG00000186056
chr1	31124231	31125711	ENSG00000162510
chr1	31124231	31125711	ENSG00000264773
chr1	31322023	31323837	ENSG00000162511
chr1	31322023	31323837	ENSG00000229607
chr1	31322023	31323837	ENSG00000223382
chr1	31322023	31323837	ENSG00000222784
chr1	31322023	31323837	ENSG00000235143
chr1	31322023	31323837	ENSG00000162512
chr1	31322023	31323837	ENSG00000200154
chr1	31322023	31323837	ENSG00000202107
chr1	31373727	31376466	ENSG00000229607
chr1	31373727	31376466	ENSG00000223382
chr1	31373727	31376466	ENSG00000222784
chr1	31373727	31376466	ENSG00000235143
chr1	31373727	31376466	ENSG00000162512
chr1	31373727	31376466	ENSG00000200154
chr1	31373727	31376466	ENSG00000202107
chr1	31373727	31376466	ENSG00000200181
chr1	31885791	31887142	ENSG00000229044
chr1	31885791	31887142	ENSG00000121769
chr1	31885791	31887142	ENSG00000168528
chr1	31885791	31887142	ENSG00000268950
chr1	31885791	31887142	ENSG00000215899
chr1	31885791	31887142	ENSG00000206981
chr1	31885791	31887142	ENSG00000228682
chr1	31885791	31887142	ENSG00000223907
chr1	32090841	32092750	ENSG00000229167
chr1	32090841	32092750	ENSG00000142910
chr1	32090841	32092750	ENSG00000121764
chr1	32090841	32092750	ENSG00000162517
chr1	32090841	32092750	ENSG00000235790
chr1	32090841	32092750	ENSG00000264078
chr1	32090841	32092750	ENSG00000084636
chr1	32105414	32106932	ENSG00000229167
chr1	32105414	32106932	ENSG00000142910
chr1	32105414	32106932	ENSG00000121764
chr1	32105414	32106932	ENSG00000162517
chr1	32105414	32106932	ENSG00000235790
chr1	32105414	32106932	ENSG00000264078
chr1	32105414	32106932	ENSG00000084636
chr1	32263600	32267065	ENSG00000084636
chr1	32263600	32267065	ENSG00000266580
chr1	32263600	32267065	ENSG00000121753
chr1	32263600	32267065	ENSG00000254545
chr1	32263600	32267065	ENSG00000134668
chr1	32263600	32267065	ENSG00000203620
chr1	32421445	32422287	ENSG00000269967
chr1	32421445	32422287	ENSG00000212673
chr1	32421445	32422287	ENSG00000228634
chr1	32421445	32422287	ENSG00000184007
chr1	32421445	32422287	ENSG00000121774
chr1	33239728	33240321	ENSG00000162520
chr1	33239728	33240321	ENSG00000224409
chr1	33239728	33240321	ENSG00000162522
chr1	33239728	33240321	ENSG00000134684
chr1	33239728	33240321	ENSG00000116497
chr1	33239728	33240321	ENSG00000160097
chr1	33500774	33502429	ENSG00000116514
chr1	33500774	33502429	ENSG00000267885
chr1	33500774	33502429	ENSG00000217644
chr1	33500774	33502429	ENSG00000239670
chr1	33500774	33502429	ENSG00000236065
chr1	33500774	33502429	ENSG00000004455
chr1	33500774	33502429	ENSG00000142920
chr1	33736336	33739293	ENSG00000116525
chr1	33736336	33739293	ENSG00000160094
chr1	33736336	33739293	ENSG00000270115
chr1	33736336	33739293	ENSG00000256142
chr1	33736336	33739293	ENSG00000225313
chr1	33736336	33739293	ENSG00000184389
chr1	33736336	33739293	ENSG00000266239
chr1	33736336	33739293	ENSG00000222112
chr1	33736336	33739293	ENSG00000233246
chr1	33806639	33808519	ENSG00000160094
chr1	33806639	33808519	ENSG00000270115
chr1	33806639	33808519	ENSG00000256142
chr1	33806639	33808519	ENSG00000225313
chr1	33806639	33808519	ENSG00000184389
chr1	33806639	33808519	ENSG00000266239
chr1	33806639	33808519	ENSG00000222112
chr1	33806639	33808519	ENSG00000233246
chr1	33806639	33808519	ENSG00000134686
chr1	33806639	33808519	ENSG00000221225
chr1	35309221	35311369	ENSG00000189280
chr1	35309221	35311369	ENSG00000189433
chr1	35309221	35311369	ENSG00000255811
chr1	35309221	35311369	ENSG00000216162
chr1	35309221	35311369	ENSG00000188910
chr1	35309221	35311369	ENSG00000187513
chr1	35309221	35311369	ENSG00000230163
chr1	35309221	35311369	ENSG00000163866
chr1	35309221	35311369	ENSG00000116544
chr1	35309221	35311369	ENSG00000252728
chr1	36026060	36027245	ENSG00000236274
chr1	36026060	36027245	ENSG00000142687
chr1	36026060	36027245	ENSG00000020129
chr1	36026060	36027245	ENSG00000239636
chr1	36026060	36027245	ENSG00000116819
chr1	36026060	36027245	ENSG00000126067
chr1	36351915	36353396	ENSG00000134698
chr1	36351915	36353396	ENSG00000092847
chr1	36351915	36353396	ENSG00000271164
chr1	36351915	36353396	ENSG00000271914
chr1	36351915	36353396	ENSG00000126070
chr1	36580271	36580930	ENSG00000232862
chr1	36580271	36580930	ENSG00000092850
chr1	36580271	36580930	ENSG00000116863
chr1	36580271	36580930	ENSG00000171812
chr1	36580271	36580930	ENSG00000054116
chr1	36580271	36580930	ENSG00000116871
chr1	36580271	36580930	ENSG00000264592
chr1	36582047	36583037	ENSG00000232862
chr1	36582047	36583037	ENSG00000092850
chr1	36582047	36583037	ENSG00000116863
chr1	36582047	36583037	ENSG00000171812
chr1	36582047	36583037	ENSG00000054116
chr1	36582047	36583037	ENSG00000116871
chr1	36582047	36583037	ENSG00000264592
chr1	36631634	36632934	ENSG00000232862
chr1	36631634	36632934	ENSG00000092850
chr1	36631634	36632934	ENSG00000116863
chr1	36631634	36632934	ENSG00000171812
chr1	36631634	36632934	ENSG00000054116
chr1	36631634	36632934	ENSG00000116871
chr1	36631634	36632934	ENSG00000264592
chr1	36631634	36632934	ENSG00000054118
chr1	36631634	36632934	ENSG00000231849
chr1	36643432	36643918	ENSG00000232862
chr1	36643432	36643918	ENSG00000092850
chr1	36643432	36643918	ENSG00000116863
chr1	36643432	36643918	ENSG00000171812
chr1	36643432	36643918	ENSG00000054116
chr1	36643432	36643918	ENSG00000116871
chr1	36643432	36643918	ENSG00000264592
chr1	36643432	36643918	ENSG00000054118
chr1	36643432	36643918	ENSG00000231849
chr1	36807927	36809579	ENSG00000214193
chr1	36807927	36809579	ENSG00000142694
chr1	36807927	36809579	ENSG00000116883
chr1	36807927	36809579	ENSG00000196182
chr1	36807927	36809579	ENSG00000181817
chr1	36807927	36809579	ENSG00000222821
chr1	36807927	36809579	ENSG00000201448
chr1	36809940	36811035	ENSG00000214193
chr1	36809940	36811035	ENSG00000142694
chr1	36809940	36811035	ENSG00000116883
chr1	36809940	36811035	ENSG00000196182
chr1	36809940	36811035	ENSG00000181817
chr1	36809940	36811035	ENSG00000222821
chr1	36809940	36811035	ENSG00000201448
chr1	37948552	37951155	ENSG00000233621
chr1	37948552	37951155	ENSG00000163874
chr1	37948552	37951155	ENSG00000263675
chr1	37948552	37951155	ENSG00000163875
chr1	37948552	37951155	ENSG00000232273
chr1	37948552	37951155	ENSG00000163877
chr1	37948552	37951155	ENSG00000237749
chr1	37948552	37951155	ENSG00000163879
chr1	38494894	38496887	ENSG00000204084
chr1	38494894	38496887	ENSG00000183431
chr1	38494894	38496887	ENSG00000212541
chr1	38494894	38496887	ENSG00000183386
chr1	38494894	38496887	ENSG00000183520
chr1	38494894	38496887	ENSG00000185668
chr1	38494894	38496887	ENSG00000224592
chr1	38494894	38496887	ENSG00000223589
chr1	38494894	38496887	ENSG00000265596
chr1	38588525	38589792	ENSG00000185668
chr1	38588525	38589792	ENSG00000224592
chr1	38588525	38589792	ENSG00000223589
chr1	38588525	38589792	ENSG00000265596
chr1	38588525	38589792	ENSG00000237290
chr1	38604558	38605936	ENSG00000185668
chr1	38604558	38605936	ENSG00000224592
chr1	38604558	38605936	ENSG00000223589
chr1	38604558	38605936	ENSG00000265596
chr1	38604558	38605936	ENSG00000237290
chr1	38916344	38918177	ENSG00000200796
chr1	38916344	38918177	ENSG00000238063
chr1	39634557	39636983	ENSG00000127603
chr1	39634557	39636983	ENSG00000206654
chr1	39634557	39636983	ENSG00000222378
chr1	39634557	39636983	ENSG00000270040
chr1	39634557	39636983	ENSG00000226438
chr1	39733731	39734781	ENSG00000270040
chr1	39733731	39734781	ENSG00000226438
chr1	39733731	39734781	ENSG00000217897
chr1	40091161	40092707	ENSG00000182109
chr1	40091161	40092707	ENSG00000243970
chr1	40091161	40092707	ENSG00000090621
chr1	40091161	40092707	ENSG00000228060
chr1	40091161	40092707	ENSG00000201457
chr1	40091161	40092707	ENSG00000163909
chr1	40091161	40092707	ENSG00000225903
chr1	40091161	40092707	ENSG00000116981
chr1	40091161	40092707	ENSG00000116983
chr1	40091161	40092707	ENSG00000084072
chr1	40091161	40092707	ENSG00000225333
chr1	40091161	40092707	ENSG00000252413
chr1	40281533	40282243	ENSG00000225333
chr1	40281533	40282243	ENSG00000252413
chr1	40281533	40282243	ENSG00000198754
chr1	40281533	40282243	ENSG00000116985
chr1	40281533	40282243	ENSG00000261798
chr1	40281533	40282243	ENSG00000229213
chr1	40281533	40282243	ENSG00000043514
chr1	40281533	40282243	ENSG00000202222
chr1	40281533	40282243	ENSG00000116990
chr1	40281533	40282243	ENSG00000236546
chr1	41175383	41176592	ENSG00000117016
chr1	41175383	41176592	ENSG00000237899
chr1	41175383	41176592	ENSG00000272145
chr1	41175383	41176592	ENSG00000066136
chr1	41175383	41176592	ENSG00000198974
chr1	41175383	41176592	ENSG00000207962
chr1	41175383	41176592	ENSG00000117013
chr1	41175383	41176592	ENSG00000264582
chr1	41288397	41292553	ENSG00000198974
chr1	41288397	41292553	ENSG00000207962
chr1	41288397	41292553	ENSG00000117013
chr1	41288397	41292553	ENSG00000264582
chr1	41288397	41292553	ENSG00000179862
chr1	41288397	41292553	ENSG00000229528
chr1	41958851	41960267	ENSG00000252563
chr1	41958851	41960267	ENSG00000127129
chr1	41958851	41960267	ENSG00000230881
chr1	41958851	41960267	ENSG00000230638
chr1	42179805	42181427	ENSG00000264896
chr1	42638169	42638408	ENSG00000228776
chr1	42638169	42638408	ENSG00000044012
chr1	42638169	42638408	ENSG00000197273
chr1	43389752	43390733	ENSG00000228192
chr1	43389752	43390733	ENSG00000164011
chr1	43389752	43390733	ENSG00000233708
chr1	43389752	43390733	ENSG00000237090
chr1	43389752	43390733	ENSG00000225099
chr1	43389752	43390733	ENSG00000117394
chr1	43389752	43390733	ENSG00000227533
chr1	43389752	43390733	ENSG00000207256
chr1	43389752	43390733	ENSG00000252803
chr1	43401065	43402883	ENSG00000228192
chr1	43401065	43402883	ENSG00000164011
chr1	43401065	43402883	ENSG00000233708
chr1	43401065	43402883	ENSG00000237090
chr1	43401065	43402883	ENSG00000225099
chr1	43401065	43402883	ENSG00000117394
chr1	43401065	43402883	ENSG00000227533
chr1	43401065	43402883	ENSG00000207256
chr1	43401065	43402883	ENSG00000252803
chr1	43403590	43404956	ENSG00000228192
chr1	43403590	43404956	ENSG00000164011
chr1	43403590	43404956	ENSG00000233708
chr1	43403590	43404956	ENSG00000237090
chr1	43403590	43404956	ENSG00000225099
chr1	43403590	43404956	ENSG00000117394
chr1	43403590	43404956	ENSG00000227533
chr1	43403590	43404956	ENSG00000207256
chr1	43403590	43404956	ENSG00000252803
chr1	43417617	43419607	ENSG00000233708
chr1	43417617	43419607	ENSG00000237090
chr1	43417617	43419607	ENSG00000225099
chr1	43417617	43419607	ENSG00000117394
chr1	43417617	43419607	ENSG00000227533
chr1	43417617	43419607	ENSG00000207256
chr1	43417617	43419607	ENSG00000252803
chr1	43471338	43476268	ENSG00000117394
chr1	43471338	43476268	ENSG00000227533
chr1	43471338	43476268	ENSG00000207256
chr1	43471338	43476268	ENSG00000252803
chr1	43501455	43503233	ENSG00000117394
chr1	43501455	43503233	ENSG00000227533
chr1	43501455	43503233	ENSG00000207256
chr1	43501455	43503233	ENSG00000252803
chr1	44022757	44024927	ENSG00000142949
chr1	44022757	44024927	ENSG00000066135
chr1	44042790	44044428	ENSG00000142949
chr1	44042790	44044428	ENSG00000066135
chr1	44046846	44048514	ENSG00000142949
chr1	44046846	44048514	ENSG00000066135
chr1	44476841	44477249	ENSG00000117407
chr1	44476841	44477249	ENSG00000237950
chr1	44476841	44477249	ENSG00000117408
chr1	44476841	44477249	ENSG00000132768
chr1	44476841	44477249	ENSG00000117410
chr1	44476841	44477249	ENSG00000117411
chr1	44476841	44477249	ENSG00000159214
chr1	44476841	44477249	ENSG00000196517
chr1	44476841	44477249	ENSG00000230615
chr1	44476841	44477249	ENSG00000227163
chr1	44476841	44477249	ENSG00000271647
chr1	45102503	45104127	ENSG00000263381
chr1	45102503	45104127	ENSG00000126106
chr1	45102503	45104127	ENSG00000198520
chr1	45102503	45104127	ENSG00000199377
chr1	45102503	45104127	ENSG00000200169
chr1	45108504	45109426	ENSG00000263381
chr1	45108504	45109426	ENSG00000126106
chr1	45108504	45109426	ENSG00000198520
chr1	45108504	45109426	ENSG00000199377
chr1	45108504	45109426	ENSG00000200169
chr1	45108504	45109426	ENSG00000142945
chr1	45671562	45672488	ENSG00000221707
chr1	45671562	45672488	ENSG00000162415
chr1	47069546	47069837	ENSG00000197587
chr1	47069546	47069837	ENSG00000269956
chr1	47069546	47069837	ENSG00000162456
chr1	47069546	47069837	ENSG00000079277
chr1	47069546	47069837	ENSG00000142961
chr1	47069546	47069837	ENSG00000233647
chr1	47069546	47069837	ENSG00000186118
chr1	47069546	47069837	ENSG00000123472
chr1	47069546	47069837	ENSG00000228237
chr1	48289423	48289946	ENSG00000223814
chr1	48289423	48289946	ENSG00000273395
chr1	48289423	48289946	ENSG00000225028
chr1	52824142	52824922	ENSG00000272100
chr1	52824142	52824922	ENSG00000154222
chr1	52824142	52824922	ENSG00000224680
chr1	52824142	52824922	ENSG00000085840
chr1	52824142	52824922	ENSG00000134748
chr1	52824142	52824922	ENSG00000239063
chr1	53559011	53561266	ENSG00000236360
chr1	53559011	53561266	ENSG00000226147
chr1	53559011	53561266	ENSG00000174348
chr1	53559011	53561266	ENSG00000227644
chr1	53559011	53561266	ENSG00000232993
chr1	53559011	53561266	ENSG00000235563
chr1	53559011	53561266	ENSG00000162383
chr1	53776693	53777144	ENSG00000236723
chr1	53776693	53777144	ENSG00000162384
chr1	53776693	53777144	ENSG00000259818
chr1	53776693	53777144	ENSG00000162385
chr1	53776693	53777144	ENSG00000226754
chr1	53776693	53777144	ENSG00000270172
chr1	53776693	53777144	ENSG00000234578
chr1	53776693	53777144	ENSG00000228838
chr1	53776693	53777144	ENSG00000225030
chr1	53776693	53777144	ENSG00000232762
chr1	53776693	53777144	ENSG00000157193
chr1	53776693	53777144	ENSG00000225675
chr1	53776693	53777144	ENSG00000226938
chr1	53776693	53777144	ENSG00000230138
chr1	53782122	53782958	ENSG00000162384
chr1	53782122	53782958	ENSG00000259818
chr1	53782122	53782958	ENSG00000162385
chr1	53782122	53782958	ENSG00000226754
chr1	53782122	53782958	ENSG00000270172
chr1	53782122	53782958	ENSG00000234578
chr1	53782122	53782958	ENSG00000228838
chr1	53782122	53782958	ENSG00000225030
chr1	53782122	53782958	ENSG00000232762
chr1	53782122	53782958	ENSG00000157193
chr1	53782122	53782958	ENSG00000225675
chr1	53782122	53782958	ENSG00000226938
chr1	53782122	53782958	ENSG00000230138
chr1	53968914	53969683	ENSG00000236253
chr1	53968914	53969683	ENSG00000143006
chr1	53990530	53994722	ENSG00000236253
chr1	53990530	53994722	ENSG00000143006
chr1	54587113	54587661	ENSG00000272091
chr1	54587113	54587661	ENSG00000203276
chr1	54587113	54587661	ENSG00000116209
chr1	54587113	54587661	ENSG00000116205
chr1	54587113	54587661	ENSG00000264208
chr1	54587113	54587661	ENSG00000225183
chr1	54587113	54587661	ENSG00000237611
chr1	54587113	54587661	ENSG00000212670
chr1	54587113	54587661	ENSG00000157211
chr1	54587113	54587661	ENSG00000248835
chr1	54587113	54587661	ENSG00000116221
chr1	54587113	54587661	ENSG00000256407
chr1	54587113	54587661	ENSG00000215883
chr1	54601413	54603705	ENSG00000116209
chr1	54601413	54603705	ENSG00000116205
chr1	54601413	54603705	ENSG00000264208
chr1	54601413	54603705	ENSG00000225183
chr1	54601413	54603705	ENSG00000237611
chr1	54601413	54603705	ENSG00000212670
chr1	54601413	54603705	ENSG00000157211
chr1	54601413	54603705	ENSG00000248835
chr1	54601413	54603705	ENSG00000116221
chr1	54601413	54603705	ENSG00000256407
chr1	54601413	54603705	ENSG00000215883
chr1	54739695	54741285	ENSG00000116221
chr1	54739695	54741285	ENSG00000256407
chr1	54739695	54741285	ENSG00000215883
chr1	54739695	54741285	ENSG00000198711
chr1	54739695	54741285	ENSG00000225632
chr1	54791634	54794048	ENSG00000198711
chr1	54791634	54794048	ENSG00000225632
chr1	54791634	54794048	ENSG00000157216
chr1	54791634	54794048	ENSG00000232245
chr1	54821716	54822829	ENSG00000225632
chr1	54821716	54822829	ENSG00000157216
chr1	54821716	54822829	ENSG00000232245
chr1	54842746	54845650	ENSG00000225632
chr1	54842746	54845650	ENSG00000157216
chr1	54842746	54845650	ENSG00000232245
chr1	55057798	55058859	ENSG00000265404
chr1	55057798	55058859	ENSG00000235741
chr1	55057798	55058859	ENSG00000237173
chr1	55057798	55058859	ENSG00000252646
chr1	55057798	55058859	ENSG00000227453
chr1	55057798	55058859	ENSG00000162390
chr1	55057798	55058859	ENSG00000162391
chr1	55057798	55058859	ENSG00000230728
chr1	55057798	55058859	ENSG00000271723
chr1	55057798	55058859	ENSG00000184313
chr1	57887660	57890571	ENSG00000227935
chr1	59859071	59860451	ENSG00000172456
chr1	64971014	64971869	ENSG00000158966
chr1	64971014	64971869	ENSG00000264470
chr1	82265334	82271746	ENSG00000215875
chr1	84158303	84160636	ENSG00000237076
chr1	84158303	84160636	ENSG00000223231
chr1	84767847	84769240	ENSG00000226970
chr1	84767847	84769240	ENSG00000199959
chr1	84767847	84769240	ENSG00000203943
chr1	84767847	84769240	ENSG00000249237
chr1	84767847	84769240	ENSG00000240520
chr1	84767847	84769240	ENSG00000137976
chr1	87632878	87635713	ENSG00000267272
chr1	87632878	87635713	ENSG00000221222
chr1	87800519	87801311	ENSG00000143013
chr1	87800519	87801311	ENSG00000227290
chr1	94040618	94041390	ENSG00000212601
chr1	94040618	94041390	ENSG00000224093
chr1	94042709	94043834	ENSG00000212601
chr1	94042709	94043834	ENSG00000224093
chr1	94082815	94084145	ENSG00000224093
chr1	94128618	94130714	ENSG00000224093
chr1	95328453	95329900	ENSG00000224081
chr1	95328453	95329900	ENSG00000143036
chr1	95328453	95329900	ENSG00000237416
chr1	95328453	95329900	ENSG00000117519
chr1	95328453	95329900	ENSG00000235501
chr1	95331617	95332841	ENSG00000224081
chr1	95331617	95332841	ENSG00000143036
chr1	95331617	95332841	ENSG00000237416
chr1	95331617	95332841	ENSG00000117519
chr1	95331617	95332841	ENSG00000235501
chr1	95487449	95490301	ENSG00000117519
chr1	95487449	95490301	ENSG00000235501
chr1	95487449	95490301	ENSG00000230427
chr1	95487449	95490301	ENSG00000172339
chr1	95487449	95490301	ENSG00000152078
chr1	95487449	95490301	ENSG00000271092
chr1	95487449	95490301	ENSG00000231992
chr1	97063402	97065419	ENSG00000241992
chr1	97063402	97065419	ENSG00000234226
chr1	97063402	97065419	ENSG00000137970
chr1	97063402	97065419	ENSG00000223229
chr1	109625727	109626994	ENSG00000237349
chr1	109625727	109626994	ENSG00000244716
chr1	109625727	109626994	ENSG00000228665
chr1	109625727	109626994	ENSG00000085433
chr1	109625727	109626994	ENSG00000228054
chr1	109625727	109626994	ENSG00000197780
chr1	109625727	109626994	ENSG00000273382
chr1	109625727	109626994	ENSG00000215717
chr1	109625727	109626994	ENSG00000270066
chr1	109625727	109626994	ENSG00000251484
chr1	109625727	109626994	ENSG00000179902
chr1	109625727	109626994	ENSG00000116299
chr1	109771514	109773441	ENSG00000238310
chr1	109771514	109773441	ENSG00000031698
chr1	109771514	109773441	ENSG00000143126
chr1	109771514	109773441	ENSG00000134222
chr1	109771514	109773441	ENSG00000221986
chr1	109801259	109803739	ENSG00000238310
chr1	109801259	109803739	ENSG00000031698
chr1	109801259	109803739	ENSG00000143126
chr1	109801259	109803739	ENSG00000134222
chr1	109801259	109803739	ENSG00000221986
chr1	110359926	110361299	ENSG00000241720
chr1	110359926	110361299	ENSG00000134202
chr1	110359926	110361299	ENSG00000198758
chr1	110359926	110361299	ENSG00000224927
chr1	110359926	110361299	ENSG00000228420
chr1	110359926	110361299	ENSG00000235005
chr1	110359926	110361299	ENSG00000261055
chr1	110359926	110361299	ENSG00000184371
chr1	110577249	110578285	ENSG00000168710
chr1	110577249	110578285	ENSG00000143093
chr1	110577249	110578285	ENSG00000258634
chr1	110577249	110578285	ENSG00000156150
chr1	110577249	110578285	ENSG00000258673
chr1	110577249	110578285	ENSG00000186150
chr1	116918997	116920541	ENSG00000221040
chr1	116918997	116920541	ENSG00000163399
chr1	116918997	116920541	ENSG00000269279
chr1	116918997	116920541	ENSG00000203865
chr1	116918997	116920541	ENSG00000212385
chr1	116918997	116920541	ENSG00000230381
chr1	116918997	116920541	ENSG00000200547
chr1	117368319	117369891	ENSG00000223489
chr1	117368319	117369891	ENSG00000116824
chr1	117368319	117369891	ENSG00000225079
chr1	117368319	117369891	ENSG00000221425
chr1	117368319	117369891	ENSG00000272715
chr1	117368319	117369891	ENSG00000134247
chr1	117711573	117717670	ENSG00000215930
chr1	117711573	117717670	ENSG00000134253
chr1	117711573	117717670	ENSG00000228453
chr1	117711573	117717670	ENSG00000134258
chr1	117723422	117725470	ENSG00000215930
chr1	117723422	117725470	ENSG00000134253
chr1	117723422	117725470	ENSG00000228453
chr1	117723422	117725470	ENSG00000134258
chr1	145022369	145024400	ENSG00000222788
chr1	145022369	145024400	ENSG00000268172
chr1	145022369	145024400	ENSG00000272755
chr1	145022369	145024400	ENSG00000252656
chr1	145022369	145024400	ENSG00000178104
chr1	145022369	145024400	ENSG00000271546
chr1	145022369	145024400	ENSG00000223380
chr1	145455738	145456830	ENSG00000233396
chr1	145455738	145456830	ENSG00000201558
chr1	145455738	145456830	ENSG00000168509
chr1	145455738	145456830	ENSG00000117289
chr1	145455738	145456830	ENSG00000121851
chr1	145455738	145456830	ENSG00000181039
chr1	145455738	145456830	ENSG00000152022
chr1	145455738	145456830	ENSG00000234222
chr1	145455738	145456830	ENSG00000131795
chr1	145455738	145456830	ENSG00000211451
chr1	145455738	145456830	ENSG00000131779
chr1	145455738	145456830	ENSG00000143127
chr1	145455738	145456830	ENSG00000244619
chr1	145455738	145456830	ENSG00000198483
chr1	150134593	150135866	ENSG00000136631
chr1	150134593	150135866	ENSG00000023902
chr1	150134593	150135866	ENSG00000266187
chr1	150134593	150135866	ENSG00000143401
chr1	150134593	150135866	ENSG00000222222
chr1	150134593	150135866	ENSG00000271845
chr1	150134593	150135866	ENSG00000118298
chr1	150134593	150135866	ENSG00000238526
chr1	153773095	153773922	ENSG00000242565
chr1	153773095	153773922	ENSG00000235015
chr1	153773095	153773922	ENSG00000199565
chr1	153773095	153773922	ENSG00000143624
chr1	153773095	153773922	ENSG00000243613
chr1	153773095	153773922	ENSG00000233222
chr1	153773095	153773922	ENSG00000238511
chr1	153773095	153773922	ENSG00000143554
chr1	153773095	153773922	ENSG00000207039
chr1	153773095	153773922	ENSG00000231827
chr1	153773095	153773922	ENSG00000223599
chr1	153773095	153773922	ENSG00000236327
chr1	154698628	154699546	ENSG00000160710
chr1	154914027	154914416	ENSG00000143603
chr1	154914027	154914416	ENSG00000163344
chr1	154914027	154914416	ENSG00000270361
chr1	154914027	154914416	ENSG00000163346
chr1	154914027	154914416	ENSG00000163348
chr1	154914027	154914416	ENSG00000271380
chr1	154914027	154914416	ENSG00000160691
chr1	154914027	154914416	ENSG00000173207
chr1	154914027	154914416	ENSG00000264349
chr1	154914027	154914416	ENSG00000160688
chr1	154914027	154914416	ENSG00000163352
chr1	154914027	154914416	ENSG00000160685
chr1	154914027	154914416	ENSG00000163354
chr1	154914027	154914416	ENSG00000163357
chr1	154918425	154920651	ENSG00000143603
chr1	154918425	154920651	ENSG00000163344
chr1	154918425	154920651	ENSG00000270361
chr1	154918425	154920651	ENSG00000163346
chr1	154918425	154920651	ENSG00000163348
chr1	154918425	154920651	ENSG00000271380
chr1	154918425	154920651	ENSG00000160691
chr1	154918425	154920651	ENSG00000173207
chr1	154918425	154920651	ENSG00000264349
chr1	154918425	154920651	ENSG00000160688
chr1	154918425	154920651	ENSG00000163352
chr1	154918425	154920651	ENSG00000160685
chr1	154918425	154920651	ENSG00000163354
chr1	154918425	154920651	ENSG00000163357
chr1	154918425	154920651	ENSG00000232093
chr1	154923228	154925303	ENSG00000143603
chr1	154923228	154925303	ENSG00000163344
chr1	154923228	154925303	ENSG00000270361
chr1	154923228	154925303	ENSG00000163346
chr1	154923228	154925303	ENSG00000163348
chr1	154923228	154925303	ENSG00000271380
chr1	154923228	154925303	ENSG00000160691
chr1	154923228	154925303	ENSG00000173207
chr1	154923228	154925303	ENSG00000264349
chr1	154923228	154925303	ENSG00000160688
chr1	154923228	154925303	ENSG00000163352
chr1	154923228	154925303	ENSG00000160685
chr1	154923228	154925303	ENSG00000163354
chr1	154923228	154925303	ENSG00000163357
chr1	154923228	154925303	ENSG00000232093
chr1	154923228	154925303	ENSG00000143537
chr1	154961709	154962147	ENSG00000163344
chr1	154961709	154962147	ENSG00000270361
chr1	154961709	154962147	ENSG00000163346
chr1	154961709	154962147	ENSG00000163348
chr1	154961709	154962147	ENSG00000271380
chr1	154961709	154962147	ENSG00000160691
chr1	154961709	154962147	ENSG00000173207
chr1	154961709	154962147	ENSG00000264349
chr1	154961709	154962147	ENSG00000160688
chr1	154961709	154962147	ENSG00000163352
chr1	154961709	154962147	ENSG00000160685
chr1	154961709	154962147	ENSG00000163354
chr1	154961709	154962147	ENSG00000163357
chr1	154961709	154962147	ENSG00000232093
chr1	154961709	154962147	ENSG00000143537
chr1	154961709	154962147	ENSG00000243364
chr1	154961709	154962147	ENSG00000143590
chr1	154961709	154962147	ENSG00000251246
chr1	155051378	155053358	ENSG00000160688
chr1	155051378	155053358	ENSG00000163352
chr1	155051378	155053358	ENSG00000160685
chr1	155051378	155053358	ENSG00000163354
chr1	155051378	155053358	ENSG00000163357
chr1	155051378	155053358	ENSG00000232093
chr1	155051378	155053358	ENSG00000143537
chr1	155051378	155053358	ENSG00000243364
chr1	155051378	155053358	ENSG00000143590
chr1	155051378	155053358	ENSG00000251246
chr1	155051378	155053358	ENSG00000202027
chr1	155051378	155053358	ENSG00000169242
chr1	155051378	155053358	ENSG00000169241
chr1	155051378	155053358	ENSG00000179085
chr1	155051378	155053358	ENSG00000251780
chr1	155051378	155053358	ENSG00000223452
chr1	155051378	155053358	ENSG00000163463
chr1	155051378	155053358	ENSG00000163462
chr1	155170489	155172784	ENSG00000202027
chr1	155170489	155172784	ENSG00000169242
chr1	155170489	155172784	ENSG00000169241
chr1	155170489	155172784	ENSG00000179085
chr1	155170489	155172784	ENSG00000251780
chr1	155170489	155172784	ENSG00000223452
chr1	155170489	155172784	ENSG00000163463
chr1	155170489	155172784	ENSG00000163462
chr1	155170489	155172784	ENSG00000273088
chr1	155170489	155172784	ENSG00000185499
chr1	155170489	155172784	ENSG00000271748
chr1	155170489	155172784	ENSG00000231064
chr1	155170489	155172784	ENSG00000169231
chr1	155170489	155172784	ENSG00000173171
chr1	155170489	155172784	ENSG00000236263
chr1	155170489	155172784	ENSG00000160766
chr1	155170489	155172784	ENSG00000236675
chr1	155170489	155172784	ENSG00000177628
chr1	155170489	155172784	ENSG00000216109
chr1	155170489	155172784	ENSG00000160767
chr1	155170489	155172784	ENSG00000116521
chr1	155170489	155172784	ENSG00000176444
chr1	155170489	155172784	ENSG00000143630
chr1	155170489	155172784	ENSG00000143627
chr1	155932079	155932835	ENSG00000201614
chr1	155932079	155932835	ENSG00000143622
chr1	155932079	155932835	ENSG00000207475
chr1	155932079	155932835	ENSG00000132680
chr1	155932079	155932835	ENSG00000252808
chr1	155932079	155932835	ENSG00000173080
chr1	155932079	155932835	ENSG00000273002
chr1	155932079	155932835	ENSG00000224276
chr1	155932079	155932835	ENSG00000116584
chr1	155932079	155932835	ENSG00000163479
chr1	155932079	155932835	ENSG00000160803
chr1	155932079	155932835	ENSG00000116586
chr1	155932079	155932835	ENSG00000132698
chr1	156039615	156040599	ENSG00000273002
chr1	156039615	156040599	ENSG00000224276
chr1	156039615	156040599	ENSG00000116584
chr1	156039615	156040599	ENSG00000163479
chr1	156039615	156040599	ENSG00000160803
chr1	156039615	156040599	ENSG00000116586
chr1	156039615	156040599	ENSG00000132698
chr1	156039615	156040599	ENSG00000254726
chr1	156039615	156040599	ENSG00000222611
chr1	156039615	156040599	ENSG00000160789
chr1	156039615	156040599	ENSG00000196189
chr1	156707681	156708498	ENSG00000272068
chr1	156707681	156708498	ENSG00000132692
chr1	156707681	156708498	ENSG00000272405
chr1	156707681	156708498	ENSG00000229953
chr1	156707681	156708498	ENSG00000132688
chr1	156707681	156708498	ENSG00000237588
chr1	156707681	156708498	ENSG00000143320
chr1	156707681	156708498	ENSG00000223356
chr1	156707681	156708498	ENSG00000143319
chr1	156707681	156708498	ENSG00000143303
chr1	156707681	156708498	ENSG00000143314
chr1	156707681	156708498	ENSG00000143294
chr1	156707681	156708498	ENSG00000143321
chr1	156707681	156708498	ENSG00000027869
chr1	156707681	156708498	ENSG00000198400
chr1	156857458	156857990	ENSG00000027869
chr1	156857458	156857990	ENSG00000198400
chr1	156857458	156857990	ENSG00000027644
chr1	156857458	156857990	ENSG00000187800
chr1	156857458	156857990	ENSG00000160838
chr1	156857458	156857990	ENSG00000211581
chr1	156857458	156857990	ENSG00000266160
chr1	157970129	157974052	ENSG00000236957
chr1	157970129	157974052	ENSG00000183853
chr1	157970129	157974052	ENSG00000226520
chr1	157975874	157984594	ENSG00000236957
chr1	157975874	157984594	ENSG00000183853
chr1	157975874	157984594	ENSG00000226520
chr1	157984606	157990881	ENSG00000236957
chr1	157984606	157990881	ENSG00000183853
chr1	157984606	157990881	ENSG00000226520
chr1	159886323	159886822	ENSG00000158714
chr1	159886323	159886822	ENSG00000188004
chr1	159886323	159886822	ENSG00000212161
chr1	159886323	159886822	ENSG00000243284
chr1	159886323	159886822	ENSG00000272668
chr1	159886323	159886822	ENSG00000256029
chr1	159886323	159886822	ENSG00000213085
chr1	159886323	159886822	ENSG00000266458
chr1	159886323	159886822	ENSG00000269620
chr1	159886323	159886822	ENSG00000158710
chr1	159886323	159886822	ENSG00000085552
chr1	159886323	159886822	ENSG00000162723
chr1	159886323	159886822	ENSG00000224259
chr1	160331289	160333885	ENSG00000228606
chr1	160331289	160333885	ENSG00000224261
chr1	160331289	160333885	ENSG00000132716
chr1	160331289	160333885	ENSG00000258465
chr1	160331289	160333885	ENSG00000162735
chr1	160331289	160333885	ENSG00000235082
chr1	160331289	160333885	ENSG00000202078
chr1	160331289	160333885	ENSG00000122218
chr1	160331289	160333885	ENSG00000162736
chr1	160331289	160333885	ENSG00000171786
chr1	160331289	160333885	ENSG00000201608
chr1	160331289	160333885	ENSG00000162738
chr1	180891209	180891604	ENSG00000266825
chr1	180891209	180891604	ENSG00000225857
chr1	180891209	180891604	ENSG00000135835
chr1	180891209	180891604	ENSG00000232586
chr1	180891209	180891604	ENSG00000251520
chr1	180891209	180891604	ENSG00000270711
chr1	180891209	180891604	ENSG00000234237
chr1	180891209	180891604	ENSG00000243155
chr1	180897358	180897766	ENSG00000225857
chr1	180897358	180897766	ENSG00000135835
chr1	180897358	180897766	ENSG00000232586
chr1	180897358	180897766	ENSG00000251520
chr1	180897358	180897766	ENSG00000270711
chr1	180897358	180897766	ENSG00000234237
chr1	180897358	180897766	ENSG00000243155
chr1	180897358	180897766	ENSG00000135823
chr1	180917697	180918733	ENSG00000225857
chr1	180917697	180918733	ENSG00000135835
chr1	180917697	180918733	ENSG00000232586
chr1	180917697	180918733	ENSG00000251520
chr1	180917697	180918733	ENSG00000270711
chr1	180917697	180918733	ENSG00000234237
chr1	180917697	180918733	ENSG00000243155
chr1	180917697	180918733	ENSG00000135823
chr1	180917697	180918733	ENSG00000153029
chr1	181073766	181075633	ENSG00000135823
chr1	181073766	181075633	ENSG00000153029
chr1	181073766	181075633	ENSG00000162783
chr1	181073766	181075633	ENSG00000272198
chr1	181073766	181075633	ENSG00000237292
chr1	181073766	181075633	ENSG00000225359
chr1	181086461	181087168	ENSG00000135823
chr1	181086461	181087168	ENSG00000153029
chr1	181086461	181087168	ENSG00000162783
chr1	181086461	181087168	ENSG00000272198
chr1	181086461	181087168	ENSG00000237292
chr1	181086461	181087168	ENSG00000225359
chr1	201031015	201031977	ENSG00000116852
chr1	201031015	201031977	ENSG00000229191
chr1	201031015	201031977	ENSG00000234132
chr1	201031015	201031977	ENSG00000081248
chr1	201031015	201031977	ENSG00000232237
chr1	201064067	201066558	ENSG00000116852
chr1	201064067	201066558	ENSG00000229191
chr1	201064067	201066558	ENSG00000234132
chr1	201064067	201066558	ENSG00000081248
chr1	201064067	201066558	ENSG00000232237
chr1	201064067	201066558	ENSG00000116857
chr1	201064067	201066558	ENSG00000163395
chr1	201220073	201222911	ENSG00000116857
chr1	201220073	201222911	ENSG00000163395
chr1	201220073	201222911	ENSG00000229821
chr1	201220073	201222911	ENSG00000081277
chr1	201271378	201273237	ENSG00000229821
chr1	201271378	201273237	ENSG00000081277
chr1	201271378	201273237	ENSG00000118194
chr1	201271378	201273237	ENSG00000159166
chr1	201280393	201281461	ENSG00000229821
chr1	201280393	201281461	ENSG00000081277
chr1	201280393	201281461	ENSG00000118194
chr1	201280393	201281461	ENSG00000159166
chr1	201412850	201414464	ENSG00000118194
chr1	201412850	201414464	ENSG00000159166
chr1	201412850	201414464	ENSG00000159173
chr1	201412850	201414464	ENSG00000227048
chr1	201412850	201414464	ENSG00000224818
chr1	201412850	201414464	ENSG00000174307
chr1	201412850	201414464	ENSG00000159176
chr1	201412850	201414464	ENSG00000224536
chr1	201412850	201414464	ENSG00000223396
chr1	201412850	201414464	ENSG00000242150
chr1	201467375	201468546	ENSG00000159166
chr1	201467375	201468546	ENSG00000159173
chr1	201467375	201468546	ENSG00000227048
chr1	201467375	201468546	ENSG00000224818
chr1	201467375	201468546	ENSG00000174307
chr1	201467375	201468546	ENSG00000159176
chr1	201467375	201468546	ENSG00000224536
chr1	201467375	201468546	ENSG00000223396
chr1	201467375	201468546	ENSG00000242150
chr1	201680192	201684139	ENSG00000269690
chr1	201680192	201684139	ENSG00000134369
chr1	201680192	201684139	ENSG00000236390
chr1	201680192	201684139	ENSG00000264802
chr1	201680192	201684139	ENSG00000200942
chr1	201680192	201684139	ENSG00000235121
chr1	201680192	201684139	ENSG00000221028
chr1	201820169	201821438	ENSG00000221028
chr1	201820169	201821438	ENSG00000231871
chr1	201820169	201821438	ENSG00000198700
chr1	201820169	201821438	ENSG00000198892
chr1	201820169	201821438	ENSG00000223774
chr1	201820169	201821438	ENSG00000163431
chr1	201884869	201886391	ENSG00000231871
chr1	201884869	201886391	ENSG00000198700
chr1	201884869	201886391	ENSG00000198892
chr1	201884869	201886391	ENSG00000223774
chr1	201884869	201886391	ENSG00000163431
chr1	201884869	201886391	ENSG00000134375
chr1	201884869	201886391	ENSG00000206637
chr1	201884869	201886391	ENSG00000238003
chr1	201884869	201886391	ENSG00000176393
chr1	201884869	201886391	ENSG00000273478
chr1	201884869	201886391	ENSG00000234678
chr1	201884869	201886391	ENSG00000163435
chr1	201884869	201886391	ENSG00000249007
chr1	202074460	202078639	ENSG00000234678
chr1	202074460	202078639	ENSG00000163435
chr1	202074460	202078639	ENSG00000249007
chr1	202074460	202078639	ENSG00000232296
chr1	202074460	202078639	ENSG00000235811
chr1	202074460	202078639	ENSG00000227109
chr1	202074460	202078639	ENSG00000170075
chr1	202074460	202078639	ENSG00000143862
chr1	202074460	202078639	ENSG00000143851
chr1	202074460	202078639	ENSG00000243323
chr1	202074460	202078639	ENSG00000133067
chr1	202074460	202078639	ENSG00000238571
chr1	202097123	202103779	ENSG00000232296
chr1	202097123	202103779	ENSG00000235811
chr1	202097123	202103779	ENSG00000227109
chr1	202097123	202103779	ENSG00000170075
chr1	202097123	202103779	ENSG00000143862
chr1	202097123	202103779	ENSG00000143851
chr1	202097123	202103779	ENSG00000243323
chr1	202097123	202103779	ENSG00000133067
chr1	202097123	202103779	ENSG00000238571
chr1	202097123	202103779	ENSG00000239046
chr1	202560439	202562856	ENSG00000253042
chr1	202560439	202562856	ENSG00000226862
chr1	202560439	202562856	ENSG00000225620
chr1	203004711	203008175	ENSG00000159346
chr1	203004711	203008175	ENSG00000159348
chr1	203004711	203008175	ENSG00000234761
chr1	203004711	203008175	ENSG00000231547
chr1	203004711	203008175	ENSG00000163444
chr1	203004711	203008175	ENSG00000143847
chr1	203004711	203008175	ENSG00000122180
chr1	203004711	203008175	ENSG00000163485
chr1	203004711	203008175	ENSG00000234775
chr1	203109869	203110615	ENSG00000122180
chr1	203109869	203110615	ENSG00000163485
chr1	203109869	203110615	ENSG00000234775
chr1	203109869	203110615	ENSG00000224671
chr1	203109869	203110615	ENSG00000133055
chr1	203109869	203110615	ENSG00000133048
chr1	203245682	203246808	ENSG00000133048
chr1	203245682	203246808	ENSG00000236523
chr1	203245682	203246808	ENSG00000133063
chr1	203245682	203246808	ENSG00000231507
chr1	203245682	203246808	ENSG00000233791
chr1	203245682	203246808	ENSG00000159388
chr1	203245682	203246808	ENSG00000202300
chr1	203245682	203246808	ENSG00000122176
chr1	203245682	203246808	ENSG00000229652
chr1	203250179	203252824	ENSG00000133048
chr1	203250179	203252824	ENSG00000236523
chr1	203250179	203252824	ENSG00000133063
chr1	203250179	203252824	ENSG00000231507
chr1	203250179	203252824	ENSG00000233791
chr1	203250179	203252824	ENSG00000159388
chr1	203250179	203252824	ENSG00000202300
chr1	203250179	203252824	ENSG00000122176
chr1	203250179	203252824	ENSG00000229652
chr1	203431797	203435276	ENSG00000271588
chr1	203431797	203435276	ENSG00000188783
chr1	203431797	203435276	ENSG00000188770
chr1	203490876	203492686	ENSG00000188783
chr1	203490876	203492686	ENSG00000188770
chr1	203524862	203525703	ENSG00000188783
chr1	203524862	203525703	ENSG00000188770
chr1	203524862	203525703	ENSG00000058668
chr1	203551018	203553626	ENSG00000188770
chr1	203551018	203553626	ENSG00000058668
chr1	203551018	203553626	ENSG00000236035
chr1	203618947	203619759	ENSG00000058668
chr1	203618947	203619759	ENSG00000236035
chr1	203618947	203619759	ENSG00000221643
chr1	203637390	203647771	ENSG00000058668
chr1	203637390	203647771	ENSG00000236035
chr1	203637390	203647771	ENSG00000221643
chr1	203637390	203647771	ENSG00000122188
chr1	203660064	203663242	ENSG00000058668
chr1	203660064	203663242	ENSG00000236035
chr1	203660064	203663242	ENSG00000221643
chr1	203660064	203663242	ENSG00000122188
chr1	203995263	203995828	ENSG00000237379
chr1	203995263	203995828	ENSG00000211554
chr1	203995263	203995828	ENSG00000176754
chr1	203995263	203995828	ENSG00000143842
chr1	204057408	204059961	ENSG00000211554
chr1	204057408	204059961	ENSG00000176754
chr1	204057408	204059961	ENSG00000143842
chr1	204057408	204059961	ENSG00000261065
chr1	204057408	204059961	ENSG00000230550
chr1	204057408	204059961	ENSG00000143845
chr1	204057408	204059961	ENSG00000143839
chr1	204057408	204059961	ENSG00000225522
chr1	204072251	204073689	ENSG00000176754
chr1	204072251	204073689	ENSG00000143842
chr1	204072251	204073689	ENSG00000261065
chr1	204072251	204073689	ENSG00000230550
chr1	204072251	204073689	ENSG00000143845
chr1	204072251	204073689	ENSG00000143839
chr1	204072251	204073689	ENSG00000225522
chr1	204072251	204073689	ENSG00000170498
chr1	204076627	204078352	ENSG00000176754
chr1	204076627	204078352	ENSG00000143842
chr1	204076627	204078352	ENSG00000261065
chr1	204076627	204078352	ENSG00000230550
chr1	204076627	204078352	ENSG00000143845
chr1	204076627	204078352	ENSG00000143839
chr1	204076627	204078352	ENSG00000225522
chr1	204076627	204078352	ENSG00000170498
chr1	204081605	204082530	ENSG00000176754
chr1	204081605	204082530	ENSG00000143842
chr1	204081605	204082530	ENSG00000261065
chr1	204081605	204082530	ENSG00000230550
chr1	204081605	204082530	ENSG00000143845
chr1	204081605	204082530	ENSG00000143839
chr1	204081605	204082530	ENSG00000225522
chr1	204081605	204082530	ENSG00000170498
chr1	204091050	204096275	ENSG00000176754
chr1	204091050	204096275	ENSG00000143842
chr1	204091050	204096275	ENSG00000261065
chr1	204091050	204096275	ENSG00000230550
chr1	204091050	204096275	ENSG00000143845
chr1	204091050	204096275	ENSG00000143839
chr1	204091050	204096275	ENSG00000225522
chr1	204091050	204096275	ENSG00000170498
chr1	204091050	204096275	ENSG00000174567
chr1	204224906	204228961	ENSG00000143839
chr1	204224906	204228961	ENSG00000225522
chr1	204224906	204228961	ENSG00000170498
chr1	204224906	204228961	ENSG00000174567
chr1	204224906	204228961	ENSG00000231691
chr1	204224906	204228961	ENSG00000219133
chr1	204231591	204233130	ENSG00000143839
chr1	204231591	204233130	ENSG00000225522
chr1	204231591	204233130	ENSG00000170498
chr1	204231591	204233130	ENSG00000174567
chr1	204231591	204233130	ENSG00000231691
chr1	204231591	204233130	ENSG00000219133
chr1	204327296	204328934	ENSG00000231691
chr1	204327296	204328934	ENSG00000219133
chr1	204327296	204328934	ENSG00000143850
chr1	204327296	204328934	ENSG00000226330
chr1	204327296	204328934	ENSG00000237848
chr1	204327296	204328934	ENSG00000158615
chr1	204421379	204427040	ENSG00000143850
chr1	204421379	204427040	ENSG00000226330
chr1	204421379	204427040	ENSG00000237848
chr1	204421379	204427040	ENSG00000158615
chr1	204421379	204427040	ENSG00000133056
chr1	204421379	204427040	ENSG00000198625
chr1	204421379	204427040	ENSG00000236779
chr1	204429142	204432062	ENSG00000143850
chr1	204429142	204432062	ENSG00000226330
chr1	204429142	204432062	ENSG00000237848
chr1	204429142	204432062	ENSG00000158615
chr1	204429142	204432062	ENSG00000133056
chr1	204429142	204432062	ENSG00000198625
chr1	204429142	204432062	ENSG00000236779
chr1	204429142	204432062	ENSG00000200408
chr1	204434194	204435514	ENSG00000143850
chr1	204434194	204435514	ENSG00000226330
chr1	204434194	204435514	ENSG00000237848
chr1	204434194	204435514	ENSG00000158615
chr1	204434194	204435514	ENSG00000133056
chr1	204434194	204435514	ENSG00000198625
chr1	204434194	204435514	ENSG00000236779
chr1	204434194	204435514	ENSG00000200408
chr1	204435820	204436454	ENSG00000143850
chr1	204435820	204436454	ENSG00000226330
chr1	204435820	204436454	ENSG00000237848
chr1	204435820	204436454	ENSG00000158615
chr1	204435820	204436454	ENSG00000133056
chr1	204435820	204436454	ENSG00000198625
chr1	204435820	204436454	ENSG00000236779
chr1	204435820	204436454	ENSG00000200408
chr1	204476357	204476855	ENSG00000158615
chr1	204476357	204476855	ENSG00000133056
chr1	204476357	204476855	ENSG00000198625
chr1	204476357	204476855	ENSG00000236779
chr1	204476357	204476855	ENSG00000200408
chr1	204476357	204476855	ENSG00000240710
chr1	204541504	204544200	ENSG00000133056
chr1	204541504	204544200	ENSG00000198625
chr1	204541504	204544200	ENSG00000236779
chr1	204541504	204544200	ENSG00000200408
chr1	204541504	204544200	ENSG00000240710
chr1	204541504	204544200	ENSG00000240219
chr1	204541504	204544200	ENSG00000252731
chr1	204541504	204544200	ENSG00000228153
chr1	205040272	205044279	ENSG00000184144
chr1	205040272	205044279	ENSG00000251696
chr1	205040272	205044279	ENSG00000174529
chr1	205040272	205044279	ENSG00000271580
chr1	205040272	205044279	ENSG00000117222
chr1	205040272	205044279	ENSG00000236108
chr1	205216354	205221538	ENSG00000213041
chr1	205216354	205221538	ENSG00000133059
chr1	205216354	205221538	ENSG00000133069
chr1	205216354	205221538	ENSG00000225063
chr1	205216354	205221538	ENSG00000163545
chr1	205216354	205221538	ENSG00000235363
chr1	205224700	205226756	ENSG00000213041
chr1	205224700	205226756	ENSG00000133059
chr1	205224700	205226756	ENSG00000133069
chr1	205224700	205226756	ENSG00000225063
chr1	205224700	205226756	ENSG00000163545
chr1	205224700	205226756	ENSG00000235363
chr1	205224700	205226756	ENSG00000162873
chr1	205244911	205246027	ENSG00000213041
chr1	205244911	205246027	ENSG00000133059
chr1	205244911	205246027	ENSG00000133069
chr1	205244911	205246027	ENSG00000225063
chr1	205244911	205246027	ENSG00000163545
chr1	205244911	205246027	ENSG00000235363
chr1	205244911	205246027	ENSG00000162873
chr1	205244911	205246027	ENSG00000226235
chr1	205247884	205256449	ENSG00000213041
chr1	205247884	205256449	ENSG00000133059
chr1	205247884	205256449	ENSG00000133069
chr1	205247884	205256449	ENSG00000225063
chr1	205247884	205256449	ENSG00000163545
chr1	205247884	205256449	ENSG00000235363
chr1	205247884	205256449	ENSG00000162873
chr1	205247884	205256449	ENSG00000226235
chr1	205261115	205264786	ENSG00000213041
chr1	205261115	205264786	ENSG00000133059
chr1	205261115	205264786	ENSG00000133069
chr1	205261115	205264786	ENSG00000225063
chr1	205261115	205264786	ENSG00000163545
chr1	205261115	205264786	ENSG00000235363
chr1	205261115	205264786	ENSG00000162873
chr1	205261115	205264786	ENSG00000226235
chr1	205266528	205274271	ENSG00000213041
chr1	205266528	205274271	ENSG00000133059
chr1	205266528	205274271	ENSG00000133069
chr1	205266528	205274271	ENSG00000225063
chr1	205266528	205274271	ENSG00000163545
chr1	205266528	205274271	ENSG00000235363
chr1	205266528	205274271	ENSG00000162873
chr1	205266528	205274271	ENSG00000226235
chr1	205312803	205313332	ENSG00000163545
chr1	205312803	205313332	ENSG00000235363
chr1	205312803	205313332	ENSG00000162873
chr1	205312803	205313332	ENSG00000226235
chr1	205407822	205411354	ENSG00000235363
chr1	205407822	205411354	ENSG00000162873
chr1	205407822	205411354	ENSG00000226235
chr1	205407822	205411354	ENSG00000199059
chr1	205407822	205411354	ENSG00000186007
chr1	205407822	205411354	ENSG00000224717
chr1	205407822	205411354	ENSG00000117266
chr1	205509843	205515193	ENSG00000199059
chr1	205509843	205515193	ENSG00000186007
chr1	205509843	205515193	ENSG00000224717
chr1	205509843	205515193	ENSG00000117266
chr1	205509843	205515193	ENSG00000253097
chr1	205509843	205515193	ENSG00000174514
chr1	205509843	205515193	ENSG00000206762
chr1	205509843	205515193	ENSG00000158711
chr1	205509843	205515193	ENSG00000236942
chr1	205631965	205633949	ENSG00000253097
chr1	205631965	205633949	ENSG00000174514
chr1	205631965	205633949	ENSG00000206762
chr1	205631965	205633949	ENSG00000158711
chr1	205631965	205633949	ENSG00000236942
chr1	205631965	205633949	ENSG00000158715
chr1	205631965	205633949	ENSG00000268313
chr1	205631965	205633949	ENSG00000201944
chr1	205631965	205633949	ENSG00000069275
chr1	205637267	205639669	ENSG00000174514
chr1	205637267	205639669	ENSG00000206762
chr1	205637267	205639669	ENSG00000158711
chr1	205637267	205639669	ENSG00000236942
chr1	205637267	205639669	ENSG00000158715
chr1	205637267	205639669	ENSG00000268313
chr1	205637267	205639669	ENSG00000201944
chr1	205637267	205639669	ENSG00000069275
chr1	206832352	206833065	ENSG00000143486
chr1	206832352	206833065	ENSG00000237605
chr1	206832352	206833065	ENSG00000143479
chr1	206832352	206833065	ENSG00000252853
chr1	206832352	206833065	ENSG00000162889
chr1	206832352	206833065	ENSG00000224114
chr1	206832352	206833065	ENSG00000199349
chr1	206875909	206878183	ENSG00000143486
chr1	206875909	206878183	ENSG00000237605
chr1	206875909	206878183	ENSG00000143479
chr1	206875909	206878183	ENSG00000252853
chr1	206875909	206878183	ENSG00000162889
chr1	206875909	206878183	ENSG00000224114
chr1	206875909	206878183	ENSG00000199349
chr1	206875909	206878183	ENSG00000136634
chr1	206875909	206878183	ENSG00000142224
chr1	207196319	207198765	ENSG00000162894
chr1	207196319	207198765	ENSG00000162896
chr1	207196319	207198765	ENSG00000162897
chr1	207196319	207198765	ENSG00000182795
chr1	207196319	207198765	ENSG00000238401
chr1	207196319	207198765	ENSG00000123836
chr1	207196319	207198765	ENSG00000180667
chr1	207196319	207198765	ENSG00000123843
chr1	207196319	207198765	ENSG00000123838
chr1	218338383	218338893	ENSG00000201493
chr1	226830334	226833527	ENSG00000203685
[truncated: 17,971 more rows]

## Sheet: hfNSC ENH annot (vs hiPSC-NSC)
hfNSC-specific enhancers (vs hiPSC-NSC) with annotated genes (100kb window)
Chromosome	Start	End	ENSEMBL ID
chr1	1192374	1193129	ENSG00000207730
chr1	1192374	1193129	ENSG00000207607
chr1	1192374	1193129	ENSG00000198976
chr1	1192374	1193129	ENSG00000272141
chr1	1192374	1193129	ENSG00000162571
chr1	1192374	1193129	ENSG00000205231
chr1	1192374	1193129	ENSG00000186891
chr1	1192374	1193129	ENSG00000186827
chr1	1192374	1193129	ENSG00000078808
chr1	1192374	1193129	ENSG00000176022
chr1	1192374	1193129	ENSG00000184163
chr1	1192374	1193129	ENSG00000260179
chr1	1192374	1193129	ENSG00000160087
chr1	1192374	1193129	ENSG00000230415
chr1	1192374	1193129	ENSG00000162572
chr1	1192374	1193129	ENSG00000131584
chr1	1192374	1193129	ENSG00000169972
chr1	1192374	1193129	ENSG00000127054
chr1	1192374	1193129	ENSG00000240731
chr1	1192374	1193129	ENSG00000224051
chr1	1192374	1193129	ENSG00000169962
chr1	1192374	1193129	ENSG00000107404
chr1	1233674	1235337	ENSG00000186891
chr1	1233674	1235337	ENSG00000186827
chr1	1233674	1235337	ENSG00000078808
chr1	1233674	1235337	ENSG00000176022
chr1	1233674	1235337	ENSG00000184163
chr1	1233674	1235337	ENSG00000260179
chr1	1233674	1235337	ENSG00000160087
chr1	1233674	1235337	ENSG00000230415
chr1	1233674	1235337	ENSG00000162572
chr1	1233674	1235337	ENSG00000131584
chr1	1233674	1235337	ENSG00000169972
chr1	1233674	1235337	ENSG00000127054
chr1	1233674	1235337	ENSG00000240731
chr1	1233674	1235337	ENSG00000224051
chr1	1233674	1235337	ENSG00000169962
chr1	1233674	1235337	ENSG00000107404
chr1	1233674	1235337	ENSG00000162576
chr1	1233674	1235337	ENSG00000175756
chr1	1233674	1235337	ENSG00000223663
chr1	1233674	1235337	ENSG00000221978
chr1	1233674	1235337	ENSG00000224870
chr1	1280237	1280655	ENSG00000184163
chr1	1280237	1280655	ENSG00000260179
chr1	1280237	1280655	ENSG00000160087
chr1	1280237	1280655	ENSG00000230415
chr1	1280237	1280655	ENSG00000162572
chr1	1280237	1280655	ENSG00000131584
chr1	1280237	1280655	ENSG00000169972
chr1	1280237	1280655	ENSG00000127054
chr1	1280237	1280655	ENSG00000240731
chr1	1280237	1280655	ENSG00000224051
chr1	1280237	1280655	ENSG00000169962
chr1	1280237	1280655	ENSG00000107404
chr1	1280237	1280655	ENSG00000162576
chr1	1280237	1280655	ENSG00000175756
chr1	1280237	1280655	ENSG00000223663
chr1	1280237	1280655	ENSG00000221978
chr1	1280237	1280655	ENSG00000224870
chr1	1280237	1280655	ENSG00000242485
chr1	1280237	1280655	ENSG00000264293
chr1	1280237	1280655	ENSG00000272455
chr1	1280237	1280655	ENSG00000235098
chr1	1280237	1280655	ENSG00000225905
chr1	1280237	1280655	ENSG00000205116
chr1	1280237	1280655	ENSG00000225285
chr1	1280237	1280655	ENSG00000179403
chr1	1291730	1294265	ENSG00000160087
chr1	1291730	1294265	ENSG00000230415
chr1	1291730	1294265	ENSG00000162572
chr1	1291730	1294265	ENSG00000131584
chr1	1291730	1294265	ENSG00000169972
chr1	1291730	1294265	ENSG00000127054
chr1	1291730	1294265	ENSG00000240731
chr1	1291730	1294265	ENSG00000224051
chr1	1291730	1294265	ENSG00000169962
chr1	1291730	1294265	ENSG00000107404
chr1	1291730	1294265	ENSG00000162576
chr1	1291730	1294265	ENSG00000175756
chr1	1291730	1294265	ENSG00000223663
chr1	1291730	1294265	ENSG00000221978
chr1	1291730	1294265	ENSG00000224870
chr1	1291730	1294265	ENSG00000242485
chr1	1291730	1294265	ENSG00000264293
chr1	1291730	1294265	ENSG00000272455
chr1	1291730	1294265	ENSG00000235098
chr1	1291730	1294265	ENSG00000225905
chr1	1291730	1294265	ENSG00000205116
chr1	1291730	1294265	ENSG00000225285
chr1	1291730	1294265	ENSG00000179403
chr1	1291730	1294265	ENSG00000215915
chr1	1470660	1472505	ENSG00000215915
chr1	1470660	1472505	ENSG00000160072
chr1	1470660	1472505	ENSG00000197785
chr1	1470660	1472505	ENSG00000205090
chr1	1470660	1472505	ENSG00000215791
chr1	1470660	1472505	ENSG00000160075
chr1	1470660	1472505	ENSG00000215014
chr1	1470660	1472505	ENSG00000236684
chr1	1470660	1472505	ENSG00000228594
chr1	1470660	1472505	ENSG00000272106
chr1	1470660	1472505	ENSG00000197530
chr1	1470660	1472505	ENSG00000189409
chr1	1485838	1486289	ENSG00000160072
chr1	1485838	1486289	ENSG00000197785
chr1	1485838	1486289	ENSG00000205090
chr1	1485838	1486289	ENSG00000215791
chr1	1485838	1486289	ENSG00000160075
chr1	1485838	1486289	ENSG00000215014
chr1	1485838	1486289	ENSG00000236684
chr1	1485838	1486289	ENSG00000228594
chr1	1485838	1486289	ENSG00000272106
chr1	1485838	1486289	ENSG00000197530
chr1	1485838	1486289	ENSG00000189409
chr1	1706369	1707881	ENSG00000189339
chr1	1706369	1707881	ENSG00000215914
chr1	1706369	1707881	ENSG00000008128
chr1	1706369	1707881	ENSG00000268575
chr1	1706369	1707881	ENSG00000227775
chr1	1706369	1707881	ENSG00000215790
chr1	1706369	1707881	ENSG00000008130
chr1	1719696	1720930	ENSG00000189339
chr1	1719696	1720930	ENSG00000215914
chr1	1719696	1720930	ENSG00000008128
chr1	1719696	1720930	ENSG00000268575
chr1	1719696	1720930	ENSG00000227775
chr1	1719696	1720930	ENSG00000215790
chr1	1719696	1720930	ENSG00000008130
chr1	1777815	1779990	ENSG00000008130
chr1	1777815	1779990	ENSG00000078369
chr1	1777815	1779990	ENSG00000231050
chr1	1777815	1779990	ENSG00000169885
chr1	1777815	1779990	ENSG00000178821
chr1	1789828	1792272	ENSG00000008130
chr1	1789828	1792272	ENSG00000078369
chr1	1789828	1792272	ENSG00000231050
chr1	1789828	1792272	ENSG00000169885
chr1	1789828	1792272	ENSG00000178821
chr1	1793044	1793255	ENSG00000008130
chr1	1793044	1793255	ENSG00000078369
chr1	1793044	1793255	ENSG00000231050
chr1	1793044	1793255	ENSG00000169885
chr1	1793044	1793255	ENSG00000178821
chr1	1803892	1805800	ENSG00000008130
chr1	1803892	1805800	ENSG00000078369
chr1	1803892	1805800	ENSG00000231050
chr1	1803892	1805800	ENSG00000169885
chr1	1803892	1805800	ENSG00000178821
chr1	2004861	2005605	ENSG00000142609
chr1	2004861	2005605	ENSG00000233542
chr1	2004861	2005605	ENSG00000187730
chr1	2004861	2005605	ENSG00000226969
chr1	2004861	2005605	ENSG00000067606
chr1	2004861	2005605	ENSG00000271806
chr1	2066433	2066997	ENSG00000226969
chr1	2066433	2066997	ENSG00000067606
chr1	2066433	2066997	ENSG00000271806
chr1	2066433	2066997	ENSG00000182873
chr1	2066433	2066997	ENSG00000269554
chr1	2066433	2066997	ENSG00000162585
chr1	2066433	2066997	ENSG00000203301
chr1	2066433	2066997	ENSG00000243558
chr1	2066433	2066997	ENSG00000234396
chr1	2066433	2066997	ENSG00000157933
chr1	2165750	2166429	ENSG00000271806
chr1	2165750	2166429	ENSG00000182873
chr1	2165750	2166429	ENSG00000269554
chr1	2165750	2166429	ENSG00000162585
chr1	2165750	2166429	ENSG00000203301
chr1	2165750	2166429	ENSG00000243558
chr1	2165750	2166429	ENSG00000234396
chr1	2165750	2166429	ENSG00000157933
chr1	2165750	2166429	ENSG00000272161
chr1	2165750	2166429	ENSG00000269753
chr1	2168882	2171822	ENSG00000271806
chr1	2168882	2171822	ENSG00000182873
chr1	2168882	2171822	ENSG00000269554
chr1	2168882	2171822	ENSG00000162585
chr1	2168882	2171822	ENSG00000203301
chr1	2168882	2171822	ENSG00000243558
chr1	2168882	2171822	ENSG00000234396
chr1	2168882	2171822	ENSG00000157933
chr1	2168882	2171822	ENSG00000272161
chr1	2168882	2171822	ENSG00000269753
chr1	2186412	2188422	ENSG00000182873
chr1	2186412	2188422	ENSG00000269554
chr1	2186412	2188422	ENSG00000162585
chr1	2186412	2188422	ENSG00000203301
chr1	2186412	2188422	ENSG00000243558
chr1	2186412	2188422	ENSG00000234396
chr1	2186412	2188422	ENSG00000157933
chr1	2186412	2188422	ENSG00000272161
chr1	2186412	2188422	ENSG00000269753
chr1	2186412	2188422	ENSG00000269896
chr1	2186412	2188422	ENSG00000238240
chr1	2197419	2198265	ENSG00000182873
chr1	2197419	2198265	ENSG00000269554
chr1	2197419	2198265	ENSG00000162585
chr1	2197419	2198265	ENSG00000203301
chr1	2197419	2198265	ENSG00000243558
chr1	2197419	2198265	ENSG00000234396
chr1	2197419	2198265	ENSG00000157933
chr1	2197419	2198265	ENSG00000272161
chr1	2197419	2198265	ENSG00000269753
chr1	2197419	2198265	ENSG00000269896
chr1	2197419	2198265	ENSG00000238240
chr1	2197419	2198265	ENSG00000272420
chr1	2206176	2208453	ENSG00000182873
chr1	2206176	2208453	ENSG00000269554
chr1	2206176	2208453	ENSG00000162585
chr1	2206176	2208453	ENSG00000203301
chr1	2206176	2208453	ENSG00000243558
chr1	2206176	2208453	ENSG00000234396
chr1	2206176	2208453	ENSG00000157933
chr1	2206176	2208453	ENSG00000272161
chr1	2206176	2208453	ENSG00000269753
chr1	2206176	2208453	ENSG00000269896
chr1	2206176	2208453	ENSG00000238240
chr1	2206176	2208453	ENSG00000272420
chr1	2206176	2208453	ENSG00000271921
chr1	2217780	2218242	ENSG00000269554
chr1	2217780	2218242	ENSG00000162585
chr1	2217780	2218242	ENSG00000203301
chr1	2217780	2218242	ENSG00000243558
chr1	2217780	2218242	ENSG00000234396
chr1	2217780	2218242	ENSG00000157933
chr1	2217780	2218242	ENSG00000272161
chr1	2217780	2218242	ENSG00000269753
chr1	2217780	2218242	ENSG00000269896
chr1	2217780	2218242	ENSG00000238240
chr1	2217780	2218242	ENSG00000272420
chr1	2217780	2218242	ENSG00000271921
chr1	2217780	2218242	ENSG00000271847
chr1	2217780	2218242	ENSG00000178642
chr1	2241963	2242453	ENSG00000162585
chr1	2241963	2242453	ENSG00000203301
chr1	2241963	2242453	ENSG00000243558
chr1	2241963	2242453	ENSG00000234396
chr1	2241963	2242453	ENSG00000157933
chr1	2241963	2242453	ENSG00000272161
chr1	2241963	2242453	ENSG00000269753
chr1	2241963	2242453	ENSG00000269896
chr1	2241963	2242453	ENSG00000238240
chr1	2241963	2242453	ENSG00000272420
chr1	2241963	2242453	ENSG00000271921
chr1	2241963	2242453	ENSG00000271847
chr1	2241963	2242453	ENSG00000116151
chr1	2241963	2242453	ENSG00000178642
chr1	2241963	2242453	ENSG00000157916
chr1	2250832	2251320	ENSG00000157933
chr1	2250832	2251320	ENSG00000272161
chr1	2250832	2251320	ENSG00000269753
chr1	2250832	2251320	ENSG00000269896
chr1	2250832	2251320	ENSG00000238240
chr1	2250832	2251320	ENSG00000272420
chr1	2250832	2251320	ENSG00000271921
chr1	2250832	2251320	ENSG00000271847
chr1	2250832	2251320	ENSG00000116151
chr1	2250832	2251320	ENSG00000178642
chr1	2250832	2251320	ENSG00000157916
chr1	2250832	2251320	ENSG00000157911
chr1	2252819	2255024	ENSG00000157933
chr1	2252819	2255024	ENSG00000272161
chr1	2252819	2255024	ENSG00000269753
chr1	2252819	2255024	ENSG00000269896
chr1	2252819	2255024	ENSG00000238240
chr1	2252819	2255024	ENSG00000272420
chr1	2252819	2255024	ENSG00000271921
chr1	2252819	2255024	ENSG00000271847
chr1	2252819	2255024	ENSG00000116151
chr1	2252819	2255024	ENSG00000178642
chr1	2252819	2255024	ENSG00000157916
chr1	2252819	2255024	ENSG00000157911
chr1	2541778	2542743	ENSG00000157881
chr1	2541778	2542743	ENSG00000197921
chr1	2541778	2542743	ENSG00000272449
chr1	2541778	2542743	ENSG00000238164
chr1	2541778	2542743	ENSG00000157873
chr1	2541778	2542743	ENSG00000225931
chr1	2541778	2542743	ENSG00000228037
chr1	2541778	2542743	ENSG00000157870
chr1	2541778	2542743	ENSG00000142606
chr1	2541778	2542743	ENSG00000237058
chr1	2990020	2990971	ENSG00000169717
chr1	2990020	2990971	ENSG00000256761
chr1	2990020	2990971	ENSG00000177133
chr1	2990020	2990971	ENSG00000142611
chr1	2990020	2990971	ENSG00000226286
chr1	2995609	2996398	ENSG00000169717
chr1	2995609	2996398	ENSG00000256761
chr1	2995609	2996398	ENSG00000177133
chr1	2995609	2996398	ENSG00000142611
chr1	2995609	2996398	ENSG00000226286
chr1	3000665	3001165	ENSG00000169717
chr1	3000665	3001165	ENSG00000256761
chr1	3000665	3001165	ENSG00000177133
chr1	3000665	3001165	ENSG00000142611
chr1	3000665	3001165	ENSG00000226286
chr1	3001781	3002461	ENSG00000169717
chr1	3001781	3002461	ENSG00000256761
chr1	3001781	3002461	ENSG00000177133
chr1	3001781	3002461	ENSG00000142611
chr1	3001781	3002461	ENSG00000226286
chr1	3013835	3014429	ENSG00000169717
chr1	3013835	3014429	ENSG00000256761
chr1	3013835	3014429	ENSG00000177133
chr1	3013835	3014429	ENSG00000142611
chr1	3013835	3014429	ENSG00000226286
chr1	3029739	3030405	ENSG00000169717
chr1	3029739	3030405	ENSG00000256761
chr1	3029739	3030405	ENSG00000177133
chr1	3029739	3030405	ENSG00000142611
chr1	3029739	3030405	ENSG00000226286
chr1	3036159	3037288	ENSG00000169717
chr1	3036159	3037288	ENSG00000256761
chr1	3036159	3037288	ENSG00000177133
chr1	3036159	3037288	ENSG00000142611
chr1	3036159	3037288	ENSG00000226286
chr1	3040210	3043565	ENSG00000256761
chr1	3040210	3043565	ENSG00000177133
chr1	3040210	3043565	ENSG00000142611
chr1	3040210	3043565	ENSG00000226286
chr1	3044171	3045086	ENSG00000256761
chr1	3044171	3045086	ENSG00000177133
chr1	3044171	3045086	ENSG00000142611
chr1	3044171	3045086	ENSG00000226286
chr1	3055940	3056813	ENSG00000256761
chr1	3055940	3056813	ENSG00000177133
chr1	3055940	3056813	ENSG00000142611
chr1	3055940	3056813	ENSG00000226286
chr1	3073599	3074439	ENSG00000256761
chr1	3073599	3074439	ENSG00000177133
chr1	3073599	3074439	ENSG00000142611
chr1	3073599	3074439	ENSG00000226286
chr1	3075661	3080192	ENSG00000256761
chr1	3075661	3080192	ENSG00000177133
chr1	3075661	3080192	ENSG00000142611
chr1	3075661	3080192	ENSG00000226286
chr1	3083233	3084176	ENSG00000177133
chr1	3083233	3084176	ENSG00000142611
chr1	3083233	3084176	ENSG00000226286
chr1	3085297	3088721	ENSG00000142611
chr1	3085297	3088721	ENSG00000226286
chr1	3089735	3090252	ENSG00000226286
chr1	3114377	3115687	ENSG00000226286
chr1	3128421	3129592	ENSG00000226286
chr1	3128421	3129592	ENSG00000272235
chr1	3134176	3139358	ENSG00000226286
chr1	3134176	3139358	ENSG00000272235
chr1	3165397	3167770	ENSG00000272235
chr1	3174491	3176268	ENSG00000272235
chr1	3220773	3221497	ENSG00000272235
chr1	3355572	3359799	ENSG00000130762
chr1	3355572	3359799	ENSG00000272088
chr1	3704639	3704908	ENSG00000235131
chr1	3704639	3704908	ENSG00000227372
chr1	3704639	3704908	ENSG00000162592
chr1	3704639	3704908	ENSG00000235169
chr1	3704639	3704908	ENSG00000266075
chr1	3704639	3704908	ENSG00000272153
chr1	3704639	3704908	ENSG00000130764
chr1	3704639	3704908	ENSG00000116198
chr1	3704639	3704908	ENSG00000169598
chr1	3704639	3704908	ENSG00000264428
chr1	4507525	4508553	ENSG00000235054
chr1	4760162	4760885	ENSG00000196581
chr1	6351636	6352555	ENSG00000116251
chr1	6351636	6352555	ENSG00000226944
chr1	6351636	6352555	ENSG00000158286
chr1	6351636	6352555	ENSG00000116237
chr1	6351636	6352555	ENSG00000225077
chr1	6351636	6352555	ENSG00000173673
chr1	6351636	6352555	ENSG00000158292
chr1	6398588	6399541	ENSG00000173673
chr1	6398588	6399541	ENSG00000158292
chr1	6398588	6399541	ENSG00000097021
chr1	6398588	6399541	ENSG00000271746
chr1	6398588	6399541	ENSG00000069812
chr1	6398588	6399541	ENSG00000187017
chr1	6398588	6399541	ENSG00000265392
chr1	6408502	6409137	ENSG00000158292
chr1	6408502	6409137	ENSG00000097021
chr1	6408502	6409137	ENSG00000271746
chr1	6408502	6409137	ENSG00000069812
chr1	6408502	6409137	ENSG00000187017
chr1	6408502	6409137	ENSG00000265392
chr1	6408502	6409137	ENSG00000231868
chr1	6409725	6410960	ENSG00000158292
chr1	6409725	6410960	ENSG00000097021
chr1	6409725	6410960	ENSG00000271746
chr1	6409725	6410960	ENSG00000069812
chr1	6409725	6410960	ENSG00000187017
chr1	6409725	6410960	ENSG00000265392
chr1	6409725	6410960	ENSG00000231868
chr1	6413951	6415607	ENSG00000158292
chr1	6413951	6415607	ENSG00000097021
chr1	6413951	6415607	ENSG00000271746
chr1	6413951	6415607	ENSG00000069812
chr1	6413951	6415607	ENSG00000187017
chr1	6413951	6415607	ENSG00000265392
chr1	6413951	6415607	ENSG00000231868
chr1	6444639	6447161	ENSG00000097021
chr1	6444639	6447161	ENSG00000271746
chr1	6444639	6447161	ENSG00000069812
chr1	6444639	6447161	ENSG00000187017
chr1	6444639	6447161	ENSG00000265392
chr1	6444639	6447161	ENSG00000231868
chr1	6444639	6447161	ENSG00000215788
chr1	6494839	6496151	ENSG00000097021
chr1	6494839	6496151	ENSG00000271746
chr1	6494839	6496151	ENSG00000069812
chr1	6494839	6496151	ENSG00000187017
chr1	6494839	6496151	ENSG00000265392
chr1	6494839	6496151	ENSG00000231868
chr1	6494839	6496151	ENSG00000215788
chr1	6494839	6496151	ENSG00000171680
chr1	6496822	6497935	ENSG00000097021
chr1	6496822	6497935	ENSG00000271746
chr1	6496822	6497935	ENSG00000069812
chr1	6496822	6497935	ENSG00000187017
chr1	6496822	6497935	ENSG00000265392
chr1	6496822	6497935	ENSG00000231868
chr1	6496822	6497935	ENSG00000215788
chr1	6496822	6497935	ENSG00000171680
chr1	6927934	6930109	ENSG00000237436
chr1	6927934	6930109	ENSG00000171735
chr1	6927934	6930109	ENSG00000227950
chr1	6974479	6976389	ENSG00000227950
chr1	6974479	6976389	ENSG00000237365
chr1	6982319	6985117	ENSG00000227950
chr1	6982319	6985117	ENSG00000237365
chr1	8077819	8079304	ENSG00000049249
chr1	8077819	8079304	ENSG00000270330
chr1	8077819	8079304	ENSG00000116288
chr1	8077819	8079304	ENSG00000200344
chr1	8077819	8079304	ENSG00000116285
chr1	8077819	8079304	ENSG00000238290
chr1	8077819	8079304	ENSG00000232848
chr1	8229563	8230406	ENSG00000229305
chr1	8229563	8230406	ENSG00000200975
chr1	8229563	8230406	ENSG00000227634
chr1	8229563	8230406	ENSG00000233645
chr1	8362517	8363533	ENSG00000200975
chr1	8362517	8363533	ENSG00000227634
chr1	8362517	8363533	ENSG00000233645
chr1	8362517	8363533	ENSG00000265414
chr1	8362517	8363533	ENSG00000251977
chr1	8362517	8363533	ENSG00000162426
chr1	8362517	8363533	ENSG00000252254
chr1	8432914	8434693	ENSG00000265414
chr1	8432914	8434693	ENSG00000251977
chr1	8432914	8434693	ENSG00000162426
chr1	8432914	8434693	ENSG00000252254
chr1	8432914	8434693	ENSG00000232912
chr1	8467288	8470511	ENSG00000162426
chr1	8467288	8470511	ENSG00000252254
chr1	8467288	8470511	ENSG00000232912
chr1	8497297	8500381	ENSG00000232912
chr1	8497297	8500381	ENSG00000221083
chr1	8497297	8500381	ENSG00000270282
chr1	8577611	8578462	ENSG00000232912
chr1	8577611	8578462	ENSG00000221083
chr1	8577611	8578462	ENSG00000270282
chr1	8584887	8586656	ENSG00000221083
chr1	8584887	8586656	ENSG00000270282
chr1	8587782	8588111	ENSG00000221083
chr1	8587782	8588111	ENSG00000270282
chr1	8740952	8741488	ENSG00000234619
chr1	8746781	8747298	ENSG00000234619
chr1	8746781	8747298	ENSG00000224315
chr1	8908664	8908939	ENSG00000234619
chr1	8908664	8908939	ENSG00000224315
chr1	8908664	8908939	ENSG00000222511
chr1	8908664	8908939	ENSG00000226545
chr1	8908664	8908939	ENSG00000142599
chr1	8908664	8908939	ENSG00000228423
chr1	8908664	8908939	ENSG00000229716
chr1	8908664	8908939	ENSG00000074800
chr1	8908664	8908939	ENSG00000236269
chr1	8908664	8908939	ENSG00000230679
chr1	8908664	8908939	ENSG00000201725
chr1	8908664	8908939	ENSG00000238249
chr1	8908664	8908939	ENSG00000232208
chr1	8908664	8908939	ENSG00000232663
chr1	8908664	8908939	ENSG00000131686
chr1	8933466	8934426	ENSG00000224315
chr1	8933466	8934426	ENSG00000222511
chr1	8933466	8934426	ENSG00000226545
chr1	8933466	8934426	ENSG00000142599
chr1	8933466	8934426	ENSG00000228423
chr1	8933466	8934426	ENSG00000229716
chr1	8933466	8934426	ENSG00000074800
chr1	8933466	8934426	ENSG00000236269
chr1	8933466	8934426	ENSG00000230679
chr1	8933466	8934426	ENSG00000201725
chr1	8933466	8934426	ENSG00000238249
chr1	8933466	8934426	ENSG00000232208
chr1	8933466	8934426	ENSG00000232663
chr1	8933466	8934426	ENSG00000131686
chr1	9046303	9046960	ENSG00000238249
chr1	9046303	9046960	ENSG00000232208
chr1	9046303	9046960	ENSG00000232663
chr1	9046303	9046960	ENSG00000131686
chr1	9046303	9046960	ENSG00000265141
chr1	9046303	9046960	ENSG00000197241
chr1	9046303	9046960	ENSG00000252404
chr1	9593114	9593548	ENSG00000252956
chr1	9593114	9593548	ENSG00000235263
chr1	9593114	9593548	ENSG00000171612
chr1	9593114	9593548	ENSG00000231181
chr1	9593114	9593548	ENSG00000188807
chr1	9621184	9622836	ENSG00000235263
chr1	9621184	9622836	ENSG00000171612
chr1	9621184	9622836	ENSG00000231181
chr1	9621184	9622836	ENSG00000188807
chr1	9621184	9622836	ENSG00000171608
chr1	9621184	9622836	ENSG00000179840
chr1	9621184	9622836	ENSG00000233268
chr1	9895474	9896353	ENSG00000271264
chr1	9895474	9896353	ENSG00000171603
chr1	9895474	9896353	ENSG00000223989
chr1	9895474	9896353	ENSG00000178585
chr1	9911985	9913359	ENSG00000271264
chr1	9911985	9913359	ENSG00000171603
chr1	9911985	9913359	ENSG00000223989
chr1	9911985	9913359	ENSG00000178585
chr1	9911985	9913359	ENSG00000162441
chr1	9911985	9913359	ENSG00000228150
chr1	9911985	9913359	ENSG00000173614
chr1	9911985	9913359	ENSG00000202415
chr1	9919165	9920878	ENSG00000271264
chr1	9919165	9920878	ENSG00000171603
chr1	9919165	9920878	ENSG00000223989
chr1	9919165	9920878	ENSG00000178585
chr1	9919165	9920878	ENSG00000162441
chr1	9919165	9920878	ENSG00000228150
chr1	9919165	9920878	ENSG00000173614
chr1	9919165	9920878	ENSG00000202415
chr1	9952682	9953967	ENSG00000171603
chr1	9952682	9953967	ENSG00000223989
chr1	9952682	9953967	ENSG00000178585
chr1	9952682	9953967	ENSG00000162441
chr1	9952682	9953967	ENSG00000228150
chr1	9952682	9953967	ENSG00000173614
chr1	9952682	9953967	ENSG00000202415
chr1	9952682	9953967	ENSG00000265521
chr1	9952682	9953967	ENSG00000241326
chr1	9982323	9983474	ENSG00000171603
chr1	9982323	9983474	ENSG00000223989
chr1	9982323	9983474	ENSG00000178585
chr1	9982323	9983474	ENSG00000162441
chr1	9982323	9983474	ENSG00000228150
chr1	9982323	9983474	ENSG00000173614
chr1	9982323	9983474	ENSG00000202415
chr1	9982323	9983474	ENSG00000265521
chr1	9982323	9983474	ENSG00000241326
chr1	9982323	9983474	ENSG00000162444
chr1	9982323	9983474	ENSG00000225786
chr1	9989132	9990352	ENSG00000223989
chr1	9989132	9990352	ENSG00000178585
chr1	9989132	9990352	ENSG00000162441
chr1	9989132	9990352	ENSG00000228150
chr1	9989132	9990352	ENSG00000173614
chr1	9989132	9990352	ENSG00000202415
chr1	9989132	9990352	ENSG00000265521
chr1	9989132	9990352	ENSG00000241326
chr1	9989132	9990352	ENSG00000162444
chr1	9989132	9990352	ENSG00000225786
chr1	10060544	10062174	ENSG00000178585
chr1	10060544	10062174	ENSG00000162441
chr1	10060544	10062174	ENSG00000228150
chr1	10060544	10062174	ENSG00000173614
chr1	10060544	10062174	ENSG00000202415
chr1	10060544	10062174	ENSG00000265521
chr1	10060544	10062174	ENSG00000241326
chr1	10060544	10062174	ENSG00000162444
chr1	10060544	10062174	ENSG00000225786
chr1	10060544	10062174	ENSG00000130939
chr1	10060544	10062174	ENSG00000224340
chr1	10060544	10062174	ENSG00000233623
chr1	10106123	10106779	ENSG00000202415
chr1	10106123	10106779	ENSG00000265521
chr1	10106123	10106779	ENSG00000241326
chr1	10106123	10106779	ENSG00000162444
chr1	10106123	10106779	ENSG00000225786
chr1	10106123	10106779	ENSG00000130939
chr1	10106123	10106779	ENSG00000224340
chr1	10106123	10106779	ENSG00000233623
chr1	10134945	10135694	ENSG00000241326
chr1	10134945	10135694	ENSG00000162444
chr1	10134945	10135694	ENSG00000225786
chr1	10134945	10135694	ENSG00000130939
chr1	10134945	10135694	ENSG00000224340
chr1	10134945	10135694	ENSG00000233623
chr1	10134945	10135694	ENSG00000201746
chr1	10253645	10254592	ENSG00000201746
chr1	10253645	10254592	ENSG00000054523
chr1	10253645	10254592	ENSG00000264881
chr1	10256131	10257652	ENSG00000201746
chr1	10256131	10257652	ENSG00000054523
chr1	10256131	10257652	ENSG00000264881
chr1	10277452	10278412	ENSG00000201746
chr1	10277452	10278412	ENSG00000054523
chr1	10277452	10278412	ENSG00000264881
chr1	10277452	10278412	ENSG00000199562
chr1	10277452	10278412	ENSG00000264501
chr1	10310637	10311018	ENSG00000201746
chr1	10310637	10311018	ENSG00000054523
chr1	10310637	10311018	ENSG00000264881
chr1	10310637	10311018	ENSG00000199562
chr1	10310637	10311018	ENSG00000264501
chr1	10311716	10314660	ENSG00000201746
chr1	10311716	10314660	ENSG00000054523
chr1	10311716	10314660	ENSG00000264881
chr1	10311716	10314660	ENSG00000199562
chr1	10311716	10314660	ENSG00000264501
chr1	10437154	10438659	ENSG00000199562
chr1	10437154	10438659	ENSG00000264501
chr1	10437154	10438659	ENSG00000265945
chr1	10437154	10438659	ENSG00000142657
chr1	10437154	10438659	ENSG00000271989
chr1	10437154	10438659	ENSG00000175279
chr1	10437154	10438659	ENSG00000251503
chr1	10437154	10438659	ENSG00000241563
chr1	10437154	10438659	ENSG00000160049
chr1	10437154	10438659	ENSG00000203469
chr1	10437154	10438659	ENSG00000142655
chr1	10439495	10440054	ENSG00000199562
chr1	10439495	10440054	ENSG00000264501
chr1	10439495	10440054	ENSG00000265945
chr1	10439495	10440054	ENSG00000142657
chr1	10439495	10440054	ENSG00000271989
chr1	10439495	10440054	ENSG00000175279
chr1	10439495	10440054	ENSG00000251503
chr1	10439495	10440054	ENSG00000241563
chr1	10439495	10440054	ENSG00000160049
chr1	10439495	10440054	ENSG00000203469
chr1	10439495	10440054	ENSG00000142655
chr1	10549652	10551181	ENSG00000265945
chr1	10549652	10551181	ENSG00000142657
chr1	10549652	10551181	ENSG00000271989
chr1	10549652	10551181	ENSG00000175279
chr1	10549652	10551181	ENSG00000251503
chr1	10549652	10551181	ENSG00000241563
chr1	10549652	10551181	ENSG00000160049
chr1	10549652	10551181	ENSG00000203469
chr1	10549652	10551181	ENSG00000142655
chr1	10769280	10770283	ENSG00000243267
chr1	10769280	10770283	ENSG00000272078
chr1	10769280	10770283	ENSG00000130940
chr1	11035769	11036282	ENSG00000225158
chr1	11035769	11036282	ENSG00000175262
chr1	11035769	11036282	ENSG00000215785
chr1	11035769	11036282	ENSG00000264181
chr1	11035769	11036282	ENSG00000207213
chr1	11035769	11036282	ENSG00000120948
chr1	11035769	11036282	ENSG00000271895
chr1	11035769	11036282	ENSG00000009724
chr1	11035769	11036282	ENSG00000116649
chr1	11035769	11036282	ENSG00000226849
chr1	11376469	11376895	ENSG00000207451
chr1	11376469	11376895	ENSG00000238173
chr1	11376469	11376895	ENSG00000198793
chr1	11376469	11376895	ENSG00000120942
chr1	11376469	11376895	ENSG00000238199
[truncated: 63,682 more rows]

## Sheet: GO hiPSC-NSC enh
GO analysis of up-regulated genes in hiPSC-NSC close to and potentially contacted by hiPSC-NSC-specific enhancers (vs hiPSC)
[truncated: 61 more rows]

[truncated: 14 more sheets: GO hiPSC enh, GO hiPSC-NSC SE, GO hiPSC SE, TFBS hiPSC-NSC enh, TFBS hiPSC enh, GO hiPSC-NSC enh (vs hfNSC), GO hfNSC enh (vs hiPSC-NSC), GO common enh hiPSC-NSC hfNSC, GO hiPSC-NSC SE (vs hfNSC), GO hfNSC SE (vs hiPSC-NSC), IPA hiPSC enh, IPA hiPSC-NSC enh, IPA hiPSC SE, IPA hiPSC-NSC SE]
