# Supplementary material for: Human iPSC-derived neural stem cells displaying radial glia signature exhibit long-term safety in mice
Source: Nat Commun. 2024 Nov 1;15:9433. doi: 10.1038/s41467-024-53613-7 (PMC11530573; doi:10.1038/s41467-024-53613-7)
Supplement: Supplementary file 5 — Supplementary Data 3 [file 41467_2024_53613_MOESM5_ESM.zip › Supplementary Data 3.xlsx]

## Sheet: 1
p_val	avg_logFC	pct.1	pct.2	p_val_adj	cluster	gene
0	3.5989	0.972	0.234	0	9	SFRP2
0	2.83332	0.938	0.019	0	9	HMX1
0	2.66485	0.914	0.071	0	9	RPS4Y1
0	2.59454	0.968	0.183	0	9	PAX6
0	2.32825	0.908	0.049	0	9	DAPL1
0	2.27338	0.888	0.042	0	9	ALDH1A1
0	2.23687	0.903	0.039	0	9	RAX
0	1.96086	0.749	0.008	0	9	CCK
0	1.89138	0.794	0.027	0	9	HSD17B2
0	1.63891	0.893	0.031	0	9	RELN
0	1.6297	0.71	0.036	0	9	CYP1B1
0	1.60368	0.798	0.005	0	9	SIX6
0	1.59881	0.843	0.089	0	9	RDH10
0	1.56959	0.584	0.011	0	9	ALDH1A3
0	1.50128	0.863	0.064	0	9	SIX3
0	1.43587	0.498	0.019	0	9	GAD2
0	1.37445	0.916	0.136	0	9	TRPM3
0	1.35338	0.82	0.068	0	9	NECAB2
0	1.34515	0.841	0.177	0	9	COL9A1
0	1.24358	0.779	0.043	0	9	MAB21L1
0	1.21751	0.878	0.143	0	9	COL9A2
0	1.15797	0.843	0.145	0	9	DACH1
0	1.1574	0.865	0.133	0	9	SPINT2
0	1.09684	0.758	0.076	0	9	HOMER2
0	1.08615	0.747	0.008	0	9	ERICH5
0	1.08022	0.715	0.017	0	9	CLDN1
0	1.07406	0.764	0.062	0	9	ACKR3
0	1.05404	0.73	0.095	0	9	NBL1
0	1.03602	0.661	0.016	0	9	MGARP
0	1.01673	0.687	0.003	0	9	VSX2
0	0.980396	0.687	0.014	0	9	CLRN1
0	0.932638	0.758	0.121	0	9	ASS1
0	0.919334	0.899	0.154	0	9	KRT8
0	0.880898	0.655	0.058	0	9	DSP
0	0.877925	0.584	0.022	0	9	LYPD6B
0	0.87785	0.655	0.037	0	9	LINC01833
0	0.861326	0.571	0.054	0	9	NTNG2
0	0.851207	0.554	0.025	0	9	WFDC1
0	0.829447	0.682	0.068	0	9	LRP2
0	0.787955	0.657	0.05	0	9	EIF1AY
0	0.777325	0.867	0.143	0	9	KRT18
0	0.757996	0.401	0.003	0	9	PITX1
0	0.724714	0.584	0.039	0	9	CPAMD8
0	0.699938	0.532	0.025	0	9	KCNK1
0	0.687138	0.504	0.031	0	9	MECOM
0	0.676165	0.549	0.016	0	9	SYNPR
0	0.650001	0.547	0.04	0	9	SH3BGRL2
0	0.638733	0.556	0.049	0	9	CRACR2B
0	0.636422	0.457	0.008	0	9	AL391650.1
0	0.613269	0.579	0.038	0	9	CLDN3
0	0.611332	0.466	0.028	0	9	CHSY3
0	0.590649	0.547	0.042	0	9	P3H2
0	0.539781	0.472	0.022	0	9	LINC02506
0	0.46399	0.32	0.008	0	9	AC093866.1
0	0.430518	0.455	0.024	0	9	CGN
0	0.373654	0.339	0.014	0	9	DIPK1C
0	0.345467	0.318	0.006	0	9	CLEC19A
0	0.228225	0.2	0	0	9	AC073365.1
2.1219e-305	0.80102	0.479	0.04	3.7235e-301	9	BMP2
4.54006e-302	0.743837	0.708	0.104	7.9669e-298	9	MEIS1
1.04384e-299	1.27589	0.884	0.191	1.83173e-295	9	NELL2
1.35989e-293	1.54396	0.923	0.235	2.38634e-289	9	GJA1
6.97611e-290	0.910923	0.755	0.135	1.22417e-285	9	FBN1
2.35707e-285	0.331561	0.307	0.012	4.13618e-281	9	CHRNA3
9.45928e-285	0.833341	0.79	0.142	1.65991e-280	9	COL18A1
2.76363e-283	0.481341	0.431	0.034	4.84962e-279	9	FAR2
5.65241e-278	0.305356	0.285	0.01	9.91884e-274	9	MAB21L2
1.92717e-265	1.62934	0.942	0.291	3.38179e-261	9	RBP1
5.82088e-265	0.446936	0.41	0.032	1.02145e-260	9	SHISA2
5.40094e-264	0.717342	0.67	0.108	9.47756e-260	9	GCHFR
2.77214e-262	0.497731	0.468	0.047	4.86455e-258	9	MAN1A1
3.00943e-259	1.06969	0.794	0.165	5.28095e-255	9	TPD52L1
5.44999e-257	0.382334	0.341	0.021	9.56364e-253	9	RASSF9
2.21875e-251	1.54407	0.931	0.293	3.89346e-247	9	SLC2A1
4.04505e-248	0.202659	0.219	0.005	7.09825e-244	9	HPSE2
2.71119e-245	0.310501	0.262	0.011	4.7576e-241	9	C9orf135
1.85282e-240	0.863557	0.803	0.181	3.25134e-236	9	FBN2
5.08948e-240	0.23965	0.227	0.007	8.93101e-236	9	SIX3-AS1
4.57575e-238	1.10875	0.848	0.245	8.02953e-234	9	GULP1
4.93905e-236	0.667816	0.732	0.146	8.66704e-232	9	PERP
1.64951e-235	1.24938	1	0.938	2.89456e-231	9	RPL3
7.07958e-232	1.36999	0.792	0.188	1.24233e-227	9	APCDD1
4.26855e-230	1.2783	0.996	0.894	7.49046e-226	9	RPS3
1.06801e-229	0.595052	0.661	0.116	1.87414e-225	9	SEL1L3
3.94024e-226	0.496694	0.646	0.106	6.91433e-222	9	TGFB2
5.02089e-225	1.18856	0.944	0.263	8.81066e-221	9	NR2F1
8.01905e-224	0.327885	0.303	0.019	1.40718e-219	9	CNTN3
6.48953e-220	1.04387	0.936	0.273	1.13878e-215	9	RMST
1.60652e-219	1.59512	0.972	0.454	2.81912e-215	9	HMGA1
3.63119e-219	0.581308	0.554	0.086	6.37202e-215	9	CAMK4
5.92882e-218	1.75282	0.88	0.254	1.04039e-213	9	IGFBP5
8.17963e-217	1.14907	0.996	0.889	1.43536e-212	9	RPS6
9.75047e-217	1.19901	0.998	0.976	1.71101e-212	9	RPS2
6.3244e-216	1.96459	0.989	0.575	1.10981e-211	9	TSC22D1
1.38523e-215	1.44473	0.961	0.468	2.43081e-211	9	LMAN1
1.74206e-215	0.883645	0.833	0.221	3.05696e-211	9	TENM3
2.89028e-213	1.33469	0.994	0.786	5.07187e-209	9	SNHG29
3.03527e-213	0.234806	0.277	0.016	5.32629e-209	9	TTTY14
1.01013e-211	0.755368	0.723	0.165	1.77257e-207	9	TAGLN2
1.05151e-211	0.711481	0.858	0.202	1.84519e-207	9	LHX2
2.03572e-211	0.278873	0.352	0.03	3.57228e-207	9	USP9Y
6.78139e-210	1.09719	0.951	0.355	1.19e-205	9	QPRT
1.76295e-208	0.222684	0.223	0.009	3.09362e-204	9	STXBP2
3.21378e-208	0.282293	0.273	0.016	5.63954e-204	9	FZD5
2.3088e-207	1.05491	0.998	0.984	4.05148e-203	9	EEF1A1
1.68466e-203	0.931479	0.888	0.268	2.95624e-199	9	OCIAD2
2.26453e-203	0.476004	0.378	0.038	3.9738e-199	9	CRYM
1.24958e-202	0.993584	0.998	0.935	2.19276e-198	9	RPL7A
4.64191e-202	0.292592	0.296	0.021	8.14563e-198	9	ADAMTS19
6.79234e-201	1.10916	0.991	0.885	1.19192e-196	9	RPL5
2.16463e-198	1.51401	0.925	0.356	3.79849e-194	9	ZFP36L2
4.7757e-198	0.380269	0.352	0.034	8.38039e-194	9	RGS10
9.6955e-197	0.945263	0.863	0.295	1.70137e-192	9	PXDN
3.16599e-196	0.298512	0.273	0.018	5.55567e-192	9	DDX3Y
6.21374e-196	0.616214	0.697	0.158	1.09039e-191	9	LGR4
9.34285e-196	0.8784	0.845	0.268	1.63948e-191	9	BIN1
5.41748e-195	1.06407	0.998	0.863	9.5066e-191	9	EEF1G
3.56658e-194	0.959997	0.996	0.921	6.25864e-190	9	RPS3A
7.51252e-193	0.387523	0.755	0.16	1.3183e-188	9	GRIA4
1.13652e-190	0.218083	0.234	0.012	1.99437e-186	9	AC012354.1
6.58654e-189	1.13384	0.994	0.78	1.15581e-184	9	RPL7
1.21333e-186	0.370897	0.425	0.053	2.12915e-182	9	OLFM3
3.33712e-186	1.26387	0.94	0.467	5.85598e-182	9	CCNB1IP1
2.64738e-185	0.348352	0.382	0.043	4.64563e-181	9	MFAP4
4.01737e-183	0.409752	0.307	0.026	7.04967e-179	9	PMEL
4.69892e-183	0.800031	0.854	0.289	8.24567e-179	9	FZD2
1.93819e-181	0.955746	0.998	0.907	3.40114e-177	9	RACK1
1.04334e-180	0.543732	0.601	0.124	1.83086e-176	9	TOM1L1
1.08612e-180	0.977031	0.839	0.288	1.90593e-176	9	SNHG1
1.42232e-179	0.857824	0.998	0.925	2.49588e-175	9	RPL15
2.64261e-177	-0.050805	0.305	0.027	4.63726e-173	9	KRT19
1.9297e-176	0.808474	0.822	0.249	3.38623e-172	9	PCDH7
2.05597e-176	0.985794	0.989	0.854	3.60781e-172	9	RPSA
6.42206e-176	0.487149	0.502	0.084	1.12694e-171	9	DSG2
7.69609e-175	0.564725	0.53	0.099	1.35051e-170	9	LCA5
1.95939e-174	0.569402	0.723	0.191	3.43834e-170	9	LTBP4
3.63307e-174	0.97586	0.987	0.839	6.37532e-170	9	RPL10A
1.14243e-173	0.696778	0.612	0.138	2.00474e-169	9	AC007952.4
6.36475e-172	0.449618	0.592	0.121	1.11689e-167	9	AXL
3.24136e-171	0.915471	0.998	0.879	5.68794e-167	9	RPL6
4.69952e-171	0.512159	0.442	0.067	8.24672e-167	9	PRSS35
8.88766e-171	0.949585	0.987	0.863	1.55961e-166	9	RPLP0
1.85772e-170	1.08746	0.996	0.718	3.25993e-166	9	RPL4
3.67685e-170	0.396147	0.448	0.067	6.45214e-166	9	PCOLCE
4.9052e-170	0.305031	0.251	0.018	8.60765e-166	9	KANK4
6.25326e-169	0.414179	0.509	0.092	1.09732e-164	9	FBXO17
9.30874e-169	1.11857	0.994	0.799	1.6335e-164	9	HNRNPA1
2.18085e-168	0.458261	0.607	0.132	3.82696e-164	9	PLP2
3.84219e-168	0.869567	0.996	0.861	6.74228e-164	9	RPL9
2.17197e-167	0.272157	0.215	0.012	3.81138e-163	9	TNNI1
2.55679e-166	0.847408	0.788	0.24	4.48666e-162	9	EFNA5
4.53951e-165	1.32521	0.959	0.456	7.96593e-161	9	MEST
7.62051e-165	0.500697	0.496	0.088	1.33725e-160	9	PLXDC2
9.35414e-164	0.782278	0.921	0.283	1.64146e-159	9	TPM2
1.34085e-163	0.293069	0.223	0.014	2.35292e-159	9	FGF19
1.85904e-163	1.57237	0.946	0.444	3.26224e-159	9	DDIT4
2.27329e-163	0.959322	0.925	0.366	3.98917e-159	9	RAB34
1.6534e-162	0.252573	0.44	0.066	2.90138e-158	9	S100A16
2.29564e-162	-3.64724	0.657	0.897	4.02839e-158	9	PTN
3.0679e-162	0.854459	0.991	0.873	5.38354e-158	9	RPL8
9.89716e-162	0.243111	0.255	0.02	1.73675e-157	9	AL031058.1
5.3761e-161	1.05772	0.957	0.453	9.43398e-157	9	NEAT1
1.51906e-160	1.38694	0.979	0.507	2.66565e-156	9	LDHA
3.8071e-160	0.469602	0.579	0.128	6.68069e-156	9	PKP4
4.52734e-160	0.510301	0.609	0.134	7.94458e-156	9	NR2F1-AS1
3.51377e-159	0.340048	0.309	0.032	6.16597e-155	9	DMKN
1.03416e-158	0.544436	0.56	0.124	1.81475e-154	9	EML1
1.31279e-158	0.402538	0.455	0.074	2.30369e-154	9	SPOCK1
1.68654e-158	0.205924	0.305	0.031	2.95954e-154	9	CRYBB2
3.53424e-158	0.58896	0.68	0.187	6.20189e-154	9	UCP2
1.73201e-157	0.60491	0.672	0.185	3.03933e-153	9	ZHX1
3.19014e-157	0.405136	0.517	0.1	5.59806e-153	9	PRKAA2
7.26117e-157	0.874183	0.998	0.838	1.27419e-152	9	NACA
1.17064e-156	0.638999	0.682	0.178	2.05423e-152	9	RRAS
6.49848e-156	0.589472	0.667	0.169	1.14035e-151	9	JAG1
2.10627e-154	1.04929	0.942	0.479	3.69609e-150	9	SNHG7
7.14228e-154	0.304912	0.369	0.05	1.25333e-149	9	ICA1
2.05609e-153	1.30226	0.976	0.669	3.60802e-149	9	TKT
7.14001e-153	0.726481	0.996	0.971	1.25293e-148	9	RPL13
2.17047e-151	0.678586	0.824	0.24	3.80874e-147	9	CRABP2
6.08785e-151	1.0718	0.987	0.632	1.0683e-146	9	PRDX6
6.51077e-151	0.859803	0.998	0.907	1.14251e-146	9	GAPDH
1.20899e-150	0.46582	0.472	0.087	2.12153e-146	9	MYCN
9.37284e-149	0.208156	0.215	0.015	1.64475e-144	9	BAIAP2L1
1.6851e-148	0.299128	0.285	0.029	2.95701e-144	9	HAS2
3.36913e-148	0.939765	0.961	0.542	5.91215e-144	9	PPA1
5.4232e-148	0.805462	0.891	0.398	9.51664e-144	9	IMPDH2
2.08954e-147	0.938941	0.927	0.394	3.66672e-143	9	KCNQ1OT1
2.26174e-146	0.842757	0.994	0.938	3.9689e-142	9	RPL10
2.97977e-146	0.478212	0.67	0.189	5.2289e-142	9	ELP4
1.53131e-145	0.786233	0.873	0.362	2.68714e-141	9	HEBP1
2.10892e-145	0.252114	0.298	0.033	3.70074e-141	9	ARHGAP24
4.81985e-145	-3.3371	0.807	0.906	8.45787e-141	9	DBI
6.06897e-145	0.320116	0.423	0.071	1.06498e-140	9	SLC9A3R2
1.12451e-144	0.881444	0.899	0.414	1.97329e-140	9	FAM162A
5.3939e-144	0.975295	0.976	0.638	9.46521e-140	9	EIF3F
7.02155e-144	0.268366	0.249	0.023	1.23214e-139	9	C14orf39
9.56493e-142	0.23625	0.521	0.099	1.67845e-137	9	COLEC12
2.70967e-141	0.874592	0.961	0.567	4.75493e-137	9	EIF3L
1.56374e-140	0.557701	0.68	0.204	2.74404e-136	9	LETMD1
2.19504e-140	1.13606	0.989	0.698	3.85185e-136	9	ENO1
2.23713e-140	0.958301	0.991	0.792	3.92571e-136	9	NPM1
3.04101e-140	0.959877	0.989	0.714	5.33636e-136	9	SLC25A3
5.95861e-139	0.896805	0.987	0.7	1.04562e-134	9	EEF1D
8.07314e-139	1.04319	0.983	0.639	1.41667e-134	9	EIF3E
6.29721e-138	0.42088	0.476	0.096	1.10504e-133	9	KDELR3
1.67557e-137	0.394255	0.511	0.111	2.94028e-133	9	SLITRK5
1.98123e-137	0.339837	0.461	0.09	3.47666e-133	9	DOCK10
6.15959e-137	0.575776	0.764	0.266	1.08088e-132	9	LTA4H
1.19674e-136	0.305504	0.506	0.105	2.10004e-132	9	RAB38
1.81565e-136	0.987221	0.979	0.618	3.18611e-132	9	OSTC
2.28864e-136	0.567841	0.742	0.243	4.0161e-132	9	DSEL
8.51775e-136	0.920527	0.983	0.609	1.49469e-131	9	PABPC1
1.21639e-135	0.408977	0.502	0.103	2.13452e-131	9	BCL11A
1.81315e-134	0.716207	0.991	0.892	3.18171e-130	9	RPS9
4.98926e-134	0.367839	0.431	0.081	8.75516e-130	9	NID1
6.01411e-134	0.245812	0.227	0.02	1.05536e-129	9	PEX5L
1.58204e-133	0.335862	0.397	0.069	2.77616e-129	9	ABHD14B
1.72069e-133	0.359202	0.455	0.09	3.01947e-129	9	FAT4
1.95887e-133	0.569077	0.811	0.316	3.43742e-129	9	TMED3
1.28145e-132	0.237684	0.283	0.033	2.24868e-128	9	CCDC148
3.83672e-132	0.393658	0.494	0.101	6.73268e-128	9	FLRT2
4.92403e-132	1.10763	0.998	0.675	8.64069e-128	9	MDK
8.16261e-132	0.686629	0.8	0.285	1.43238e-127	9	SELENOM
1.35053e-131	0.943295	0.968	0.603	2.36991e-127	9	GAS5
2.20024e-131	0.765755	0.996	0.837	3.86099e-127	9	RPL14
4.41702e-131	0.266461	0.32	0.044	7.751e-127	9	BHLHE40
4.8907e-131	0.539454	0.678	0.224	8.5822e-127	9	NUP93
5.21726e-131	0.3184	0.345	0.051	9.15524e-127	9	TENM3-AS1
9.42565e-131	0.163819	0.204	0.016	1.65401e-126	9	KCNB2
1.94055e-130	0.574495	0.676	0.189	3.40528e-126	9	LY6E
4.77481e-130	0.487443	0.882	0.294	8.37883e-126	9	CD24
9.18935e-130	0.417259	0.536	0.119	1.61255e-125	9	LGI1
2.05503e-128	0.919494	0.989	0.753	3.60616e-124	9	EEF2
1.29591e-127	0.780247	0.957	0.576	2.27406e-123	9	NOP53
2.78494e-127	0.866567	0.989	0.738	4.88702e-123	9	EEF1B2
3.23498e-127	0.712785	0.856	0.387	5.67674e-123	9	EPB41L4A-AS1
3.86364e-127	0.230751	0.275	0.033	6.77991e-123	9	MYO3A
1.14096e-126	0.29188	0.354	0.056	2.00215e-122	9	MED12L
1.20942e-126	0.948627	0.97	0.604	2.1223e-122	9	EIF4A2
2.55478e-126	0.443427	0.575	0.155	4.48313e-122	9	BCKDHA
4.64247e-126	0.848775	0.989	0.734	8.1466e-122	9	BTF3
1.13023e-125	0.634278	0.921	0.456	1.98333e-121	9	MPST
2.07755e-125	0.700788	0.931	0.465	3.64568e-121	9	YBX3
2.76179e-125	1.06984	0.985	0.592	4.84639e-121	9	ODC1
3.63692e-125	0.621561	0.852	0.322	6.38207e-121	9	PCDH9
2.00018e-124	0.700599	0.991	0.898	3.50991e-120	9	TPT1
2.14812e-124	0.512295	0.577	0.159	3.76952e-120	9	FIGN
3.36291e-124	0.402343	0.543	0.134	5.90123e-120	9	SEMA3A
4.97554e-124	0.426594	0.44	0.09	8.73107e-120	9	LSR
6.18363e-124	0.773564	0.955	0.525	1.0851e-119	9	NPC2
7.91353e-124	0.680666	0.996	0.907	1.38867e-119	9	RPL19
1.11446e-123	0.488185	0.843	0.343	1.95566e-119	9	CYSTM1
2.05501e-123	0.431177	0.433	0.088	3.60613e-119	9	JUP
7.33396e-123	0.27952	0.354	0.058	1.28696e-118	9	SLC7A6
1.25693e-122	-3.19307	0.148	0.704	2.20566e-118	9	PTPRZ1
2.19864e-122	0.328564	0.33	0.05	3.85816e-118	9	SLITRK1
2.30779e-122	0.330722	0.408	0.078	4.0497e-118	9	AC097534.2
1.19609e-121	0.468199	0.584	0.146	2.0989e-117	9	CYBA
2.29469e-121	0.167069	0.526	0.123	4.02673e-117	9	GPC6
7.12344e-120	0.406589	0.324	0.048	1.25002e-115	9	CXCL14
1.44392e-118	-2.90474	0.781	0.881	2.53379e-114	9	FABP7
1.54993e-118	0.735893	0.953	0.503	2.71982e-114	9	SNHG16
1.83554e-118	0.318755	0.328	0.051	3.221e-114	9	RAB11FIP1
2.48824e-118	0.596198	0.777	0.287	4.36636e-114	9	SNCA
3.19261e-118	0.382536	0.476	0.109	5.6024e-114	9	CREG1
3.35273e-118	0.70554	0.882	0.427	5.88336e-114	9	WDR54
3.47022e-118	0.704528	0.588	0.162	6.08954e-114	9	AUXG01000058.1
7.27353e-118	0.30203	0.315	0.048	1.27636e-113	9	TMEM88
8.06927e-118	0.642029	0.873	0.401	1.41599e-113	9	PTGR1
9.06708e-118	0.847087	0.944	0.502	1.59109e-113	9	DANCR
9.1014e-118	0.679225	0.884	0.416	1.59711e-113	9	MAD2L2
2.50576e-117	0.187487	0.292	0.04	4.3971e-113	9	C2CD2
6.19839e-117	0.559597	0.891	0.422	1.08769e-112	9	SNHG32
6.47295e-117	0.312177	0.328	0.051	1.13587e-112	9	EFEMP1
7.30475e-117	0.644067	0.843	0.369	1.28184e-112	9	BLVRB
2.44735e-116	0.745754	0.942	0.548	4.29461e-112	9	EIF3D
3.2153e-116	0.438232	0.582	0.149	5.64222e-112	9	SERPINF1
5.63891e-116	0.33658	0.571	0.153	9.89516e-112	9	LTBP1
1.00304e-115	0.223674	0.245	0.028	1.76013e-111	9	SEMA3F
1.1595e-115	0.293673	0.391	0.073	2.03469e-111	9	ZNF385D
3.39068e-115	0.400139	0.539	0.139	5.94997e-111	9	PFKP
5.91475e-115	0.610299	0.843	0.377	1.03792e-110	9	PHIP
8.26166e-115	0.322066	0.431	0.092	1.44976e-110	9	ECHDC3
5.12943e-114	0.6443	0.933	0.489	9.00112e-110	9	MSI2
7.36941e-114	0.757304	0.991	0.927	1.29318e-109	9	FTL
3.63393e-113	0.650732	0.734	0.273	6.37682e-109	9	HMGA2
4.41939e-113	0.512391	0.655	0.221	7.75514e-109	9	GALNT7
9.93619e-112	0.412777	0.616	0.192	1.7436e-107	9	KAT8
1.40546e-111	0.500148	0.599	0.183	2.4663e-107	9	PLEKHA1
2.50418e-111	0.303604	0.474	0.111	4.39433e-107	9	ZNF544
5.21451e-111	0.391472	0.571	0.162	9.15042e-107	9	AGPAT2
5.24406e-111	0.405964	0.562	0.159	9.20227e-107	9	FKBP7
5.75513e-111	0.681693	0.991	0.829	1.00991e-106	9	RPS5
2.8828e-110	0.460114	0.648	0.227	5.05874e-106	9	TBC1D7
3.59078e-110	0.578676	0.779	0.327	6.30109e-106	9	RBBP6
4.12002e-110	0.522854	0.742	0.293	7.2298e-106	9	GMPR2
1.06133e-109	0.329279	0.433	0.097	1.86242e-105	9	BCAT2
1.25063e-109	0.578976	0.91	0.458	2.1946e-105	9	SCARB2
5.59399e-109	0.166808	0.208	0.021	9.81634e-105	9	LINC00173
6.29279e-109	-1.75829	0.901	0.855	1.10426e-104	9	CALM1
6.5196e-109	0.603966	0.652	0.223	1.14406e-104	9	FOXP1
1.88996e-108	0.465846	0.71	0.266	3.3165e-104	9	TMEM101
2.54065e-108	0.269263	0.303	0.048	4.45833e-104	9	PLA2G3
4.13439e-108	0.706632	0.8	0.346	7.25503e-104	9	SHMT2
1.08549e-107	0.413166	0.567	0.17	1.90482e-103	9	MACROD1
1.2955e-107	0.427833	0.524	0.141	2.27335e-103	9	RCOR2
2.25718e-107	0.231317	0.3	0.047	3.96089e-103	9	CD27-AS1
3.57608e-107	0.177853	0.202	0.02	6.27531e-103	9	STX3
4.73346e-107	0.433706	0.633	0.208	8.30628e-103	9	DPH5
7.81244e-107	0.384589	0.749	0.29	1.37093e-102	9	UBAC2
1.08938e-106	0.317198	0.472	0.106	1.91164e-102	9	OTX2
9.35321e-106	0.353444	0.575	0.171	1.6413e-101	9	CCDC18-AS1
1.21005e-105	0.718906	0.996	0.887	2.1234e-101	9	RPS7
1.48813e-105	0.520338	0.691	0.259	2.61137e-101	9	STARD4
1.75582e-105	0.38334	0.579	0.175	3.08111e-101	9	NOA1
2.31914e-105	0.738564	0.994	0.757	4.06962e-101	9	LDHB
2.90061e-105	0.250367	0.26	0.036	5.08998e-101	9	VAX2
2.92598e-105	0.697877	0.968	0.595	5.13451e-101	9	EIF3H
3.98964e-105	0.401888	0.637	0.212	7.00102e-101	9	SNHG18
1.14545e-104	0.361836	0.723	0.27	2.01003e-100	9	ABCD4
5.6755e-104	0.396002	0.601	0.173	9.95937e-100	9	LEMD1
6.11955e-104	0.20638	0.258	0.035	1.07386e-99	9	ZNF441
6.4021e-104	0.28119	0.3	0.049	1.12344e-99	9	COL25A1
9.24479e-104	0.522191	0.702	0.266	1.62228e-99	9	OLMALINC
3.01075e-103	0.544552	0.873	0.455	5.28326e-99	9	RAB4A
4.72805e-102	0.470295	0.74	0.297	8.29678e-98	9	OXA1L
5.8392e-102	0.596129	0.916	0.483	1.02466e-97	9	FUNDC2
1.7345e-101	0.390929	0.489	0.132	3.04369e-97	9	TMEM45A
1.9178e-101	0.391887	0.468	0.119	3.36535e-97	9	PCLO
3.01431e-101	0.512431	0.648	0.216	5.28952e-97	9	MFAP2
3.24199e-101	0.689653	0.659	0.237	5.68905e-97	9	MTHFD2
1.04041e-100	0.475544	0.723	0.284	1.82571e-96	9	MRPL10
1.19253e-100	0.399881	0.652	0.219	2.09266e-96	9	KCNMB4
1.52913e-100	0.508483	0.891	0.389	2.68331e-96	9	FBLN1
1.88293e-100	0.399278	0.436	0.103	3.30416e-96	9	RHOU
3.13221e-100	0.292462	0.397	0.087	5.49639e-96	9	RSPH9
6.65334e-100	0.550372	0.753	0.294	1.16753e-95	9	SFRP1
1.34102e-99	0.601772	0.65	0.231	2.35322e-95	9	RBMS1
1.68958e-99	0.328059	0.472	0.121	2.96488e-95	9	RNF175
2.67285e-99	0.477824	0.704	0.289	4.69032e-95	9	C8orf76
3.25957e-99	0.486549	0.837	0.383	5.7199e-95	9	GOLGA4
3.94017e-99	0.253219	0.273	0.042	6.91422e-95	9	EVA1A
4.82991e-99	0.834854	0.979	0.703	8.47553e-95	9	CIRBP
9.96838e-99	0.499924	0.685	0.265	1.74925e-94	9	NOB1
1.91056e-98	0.24897	0.427	0.097	3.35266e-94	9	RORB
6.63456e-98	0.393331	0.622	0.211	1.16423e-93	9	DNAJB9
6.89667e-98	0.479753	0.68	0.258	1.21023e-93	9	SPATC1L
7.30241e-98	0.243947	0.273	0.042	1.28143e-93	9	STC2
8.67607e-98	0.761106	0.991	0.766	1.52248e-93	9	HSP90AB1
9.10539e-98	0.648374	0.925	0.517	1.59781e-93	9	VKORC1
1.0199e-97	-2.68042	0.543	0.786	1.78973e-93	9	GPM6B
2.41096e-97	0.55402	0.931	0.469	4.23075e-93	9	CD151
3.81034e-97	0.543088	0.8	0.383	6.68638e-93	9	EXOSC7
4.01086e-97	0.517679	0.753	0.295	7.03826e-93	9	NME3
4.25219e-97	0.438974	0.794	0.33	7.46174e-93	9	NECTIN2
6.23539e-97	0.335147	0.461	0.118	1.09419e-92	9	SLC7A11
6.85223e-97	0.52633	0.837	0.407	1.20243e-92	9	SNRPA
7.47247e-97	0.359263	0.451	0.117	1.31127e-92	9	DDB2
8.85727e-97	0.271158	0.371	0.08	1.55427e-92	9	SLC29A1
1.08101e-96	0.487557	0.751	0.305	1.89696e-92	9	TSPAN4
1.64412e-96	0.326978	0.536	0.159	2.88509e-92	9	HSD17B14
4.20481e-96	0.603741	0.828	0.39	7.3786e-92	9	DCBLD2
5.44693e-96	0.517828	0.766	0.329	9.55827e-92	9	DNAJC4
6.00692e-96	0.611101	0.994	0.863	1.05409e-91	9	RPL13A
6.70202e-96	0.39135	0.401	0.094	1.17607e-91	9	DBP
7.05949e-96	0.583365	0.863	0.395	1.2388e-91	9	CCND1
8.10907e-96	0.22411	0.358	0.074	1.42298e-91	9	MBNL2
1.95072e-95	0.295767	0.32	0.058	3.42312e-91	9	BMP4
2.27577e-95	0.43281	0.762	0.322	3.99353e-91	9	GAMT
3.66933e-95	0.719024	0.976	0.6	6.43894e-91	9	COX7A2L
5.40081e-95	0.453123	0.858	0.393	9.47733e-91	9	FKBP10
1.00418e-94	0.342817	0.648	0.231	1.76213e-90	9	ZNF277
1.29279e-94	0.75069	0.794	0.361	2.26859e-90	9	ARL4A
3.04814e-94	0.780366	0.921	0.502	5.34888e-90	9	CXXC5
3.357e-94	0.270438	0.485	0.132	5.89086e-90	9	PRRT2
4.28199e-94	0.338602	0.53	0.152	7.51404e-90	9	LOXL1
7.00656e-94	0.486856	0.646	0.245	1.22951e-89	9	EML4
7.83198e-94	0.339817	0.412	0.097	1.37436e-89	9	TIMP3
9.65692e-94	0.67048	1	0.867	1.6946e-89	9	RPL17
1.3041e-93	0.501864	0.951	0.55	2.28844e-89	9	EIF4B
1.79518e-93	0.675007	0.972	0.58	3.15018e-89	9	RCN1
2.32295e-93	0.286377	0.418	0.102	4.07632e-89	9	EFNA2
3.0711e-93	0.590649	0.936	0.54	5.38917e-89	9	HDDC2
3.28872e-93	0.68399	0.961	0.57	5.77104e-89	9	C7orf50
4.50795e-93	0.221277	0.305	0.055	7.91055e-89	9	PHACTR1
7.74299e-93	0.607777	0.843	0.405	1.35874e-88	9	NIPSNAP1
1.21231e-92	0.399888	0.661	0.228	2.12737e-88	9	GAS1
1.61873e-92	0.51961	0.916	0.509	2.84054e-88	9	AKR1A1
1.75246e-92	0.546978	0.843	0.42	3.07521e-88	9	NTPCR
1.84496e-92	-1.61845	0.981	0.912	3.23754e-88	9	MT-ND3
3.44105e-92	0.263369	0.363	0.078	6.03835e-88	9	TMEM178A
4.63638e-92	0.310754	0.378	0.085	8.13591e-88	9	PIP5K1B
4.93284e-92	0.543318	0.828	0.378	8.65614e-88	9	SINHCAF
1.11259e-91	0.626877	0.994	0.884	1.95237e-87	9	RPL18
2.24116e-91	0.708324	0.886	0.466	3.9328e-87	9	IFT57
3.29368e-91	0.307625	0.618	0.19	5.77975e-87	9	COL6A2
4.02677e-91	0.562272	0.867	0.428	7.06618e-87	9	DNAJC1
5.71491e-91	0.346072	0.421	0.109	1.00285e-86	9	ARID3A
8.8074e-91	0.203899	0.249	0.038	1.54552e-86	9	RCN3
1.10183e-90	0.166857	0.352	0.073	1.93349e-86	9	ZNF433-AS1
1.14522e-90	0.579282	0.835	0.401	2.00964e-86	9	MGMT
1.70592e-90	0.210241	0.727	0.266	2.99355e-86	9	BMP7
2.1382e-90	0.372356	0.577	0.193	3.75211e-86	9	UACA
2.84951e-90	0.363968	0.433	0.112	5.00032e-86	9	PCK2
4.99899e-90	0.272161	0.339	0.071	8.77224e-86	9	CMTM8
6.52808e-90	0.655501	0.964	0.616	1.14555e-85	9	RBMX
7.50767e-90	0.368733	0.893	0.408	1.31745e-85	9	CPE
1.30688e-89	0.348323	0.59	0.201	2.29331e-85	9	IGF1R
3.11425e-89	0.281514	0.622	0.221	5.46489e-85	9	PTPMT1
3.88884e-89	0.192393	0.433	0.111	6.82414e-85	9	SYT17
5.50023e-89	0.406673	0.695	0.286	9.65181e-85	9	SF3A2
2.93751e-88	0.306899	0.386	0.092	5.15473e-84	9	CLGN
6.39019e-88	1.24832	0.519	0.159	1.12135e-83	9	DLK1
1.29474e-87	0.739237	0.955	0.59	2.272e-83	9	PGK1
2.61034e-87	0.197439	0.79	0.32	4.58063e-83	9	DKK3
2.88549e-87	0.47344	0.835	0.42	5.06346e-83	9	IGBP1
2.98956e-87	0.169506	0.339	0.068	5.24608e-83	9	RGS16
3.58645e-87	0.309434	0.616	0.223	6.2935e-83	9	IFNGR2
3.59292e-87	0.463432	0.742	0.325	6.30485e-83	9	NSMCE1
6.01271e-87	0.22202	0.33	0.068	1.05511e-82	9	SHB
6.87904e-87	0.216248	0.427	0.111	1.20713e-82	9	FAM111A
1.11499e-86	0.229308	0.32	0.065	1.95658e-82	9	STARD10
2.08595e-86	0.597137	0.955	0.607	3.66043e-82	9	CCT8
2.62552e-86	0.610653	0.959	0.574	4.60727e-82	9	EIF3M
5.14854e-86	0.447987	0.852	0.433	9.03465e-82	9	MED28
5.60125e-86	0.491696	0.852	0.445	9.82908e-82	9	NR2F6
6.6255e-86	0.493347	0.959	0.606	1.16264e-81	9	ARL6IP4
6.88326e-86	0.449799	0.85	0.429	1.20787e-81	9	SSBP2
7.40517e-86	0.397963	0.594	0.217	1.29946e-81	9	ZFAND1
7.55776e-86	0.376861	0.704	0.294	1.32623e-81	9	INTS11
9.07717e-86	0.592389	0.994	0.882	1.59286e-81	9	RPL18A
4.1753e-85	0.259244	0.436	0.113	7.32682e-81	9	FAM241B
4.70184e-85	0.546106	0.903	0.489	8.25078e-81	9	BNIP3
4.90834e-85	0.521253	0.912	0.532	8.61316e-81	9	CLNS1A
6.37171e-85	0.326799	0.552	0.187	1.11811e-80	9	SCRN2
8.33433e-85	0.205451	0.513	0.159	1.46251e-80	9	MCRIP2
8.43981e-85	0.38095	0.556	0.194	1.48102e-80	9	STN1
1.93768e-84	0.108152	0.504	0.148	3.40024e-80	9	AL590617.2
2.13035e-84	0.343224	0.491	0.153	3.73833e-80	9	HIBADH
2.37102e-84	0.576536	0.964	0.589	4.16066e-80	9	APEX1
8.68739e-84	0.213792	0.363	0.085	1.52446e-79	9	PACSIN3
9.19502e-84	0.183265	0.788	0.3	1.61354e-79	9	TPBG
1.0641e-83	0.310744	0.562	0.195	1.86728e-79	9	ALDOA
1.53427e-83	0.470138	0.777	0.354	2.69234e-79	9	C19orf48
3.85403e-83	0.529163	0.923	0.516	6.76306e-79	9	BNIP3L
4.63658e-83	0.489717	0.775	0.331	8.13627e-79	9	MGST1
4.96936e-83	0.240932	0.281	0.053	8.72023e-79	9	ZNF467
5.25214e-83	0.385751	0.575	0.207	9.21645e-79	9	ZNF581
5.93985e-83	0.574625	0.957	0.571	1.04233e-78	9	GDI2
7.6369e-83	0.445871	0.794	0.396	1.34012e-78	9	SMIM20
7.90008e-83	0.229494	0.238	0.038	1.38631e-78	9	GALNT18
1.03343e-82	0.310565	0.659	0.221	1.81345e-78	9	PKDCC
1.39386e-82	0.436585	0.83	0.419	2.44595e-78	9	ALDH2
3.13221e-82	0.600906	0.944	0.571	5.49641e-78	9	CNBP
4.11998e-82	0.283067	0.358	0.085	7.22974e-78	9	CREB3L4
5.44614e-82	0.526578	0.897	0.492	9.55689e-78	9	CCNG1
6.34894e-82	0.409552	0.85	0.435	1.11411e-77	9	DHPS
6.45192e-82	0.505117	0.933	0.512	1.13218e-77	9	BSCL2
1.8623e-81	0.322112	0.489	0.141	3.26796e-77	9	TSTD1
1.99821e-81	0.268572	0.74	0.325	3.50645e-77	9	MTA1
2.14763e-81	0.383114	0.506	0.153	3.76866e-77	9	PMAIP1
2.21195e-81	0.305826	0.687	0.292	3.88153e-77	9	QARS
3.26477e-81	0.393301	0.644	0.26	5.72902e-77	9	ETHE1
5.7469e-81	0.399083	0.942	0.531	1.00847e-76	9	SNHG5
1.45321e-80	0.254079	0.343	0.078	2.55009e-76	9	FOXP2
1.6285e-80	0.19231	0.2	0.027	2.8577e-76	9	SSC4D
7.68683e-80	0.533639	0.908	0.517	1.34888e-75	9	BOD1
1.11188e-79	0.229203	0.361	0.085	1.95112e-75	9	BCAM
1.12128e-79	0.3461	0.706	0.316	1.96762e-75	9	ELP5
1.74141e-79	0.403591	0.811	0.378	3.05583e-75	9	ARRDC3
1.83347e-79	0.506887	0.777	0.337	3.21738e-75	9	TUBA1C
1.96414e-79	0.230447	0.504	0.162	3.44667e-75	9	BID
2.41627e-79	0.168952	0.227	0.036	4.24007e-75	9	TLCD4
3.46777e-79	0.240488	0.354	0.087	6.08524e-75	9	SMARCD2
3.68546e-79	0.529068	0.94	0.576	6.46725e-75	9	DDOST
4.68554e-79	0.482449	0.88	0.468	8.22218e-75	9	EVL
9.58542e-79	0.495453	0.882	0.482	1.68205e-74	9	ATF4
2.55124e-78	0.310803	0.373	0.093	4.47692e-74	9	AC004540.1
2.9023e-78	0.443662	0.948	0.569	5.09296e-74	9	ATRAID
3.01634e-78	0.381918	0.815	0.405	5.29307e-74	9	NAT14
3.31591e-78	0.406986	0.689	0.293	5.81876e-74	9	LITAF
3.34987e-78	0.292539	0.71	0.305	5.87835e-74	9	WDR18
3.90687e-78	0.623771	0.888	0.486	6.85578e-74	9	PSAT1
6.71876e-78	0.391623	0.798	0.377	1.17901e-73	9	TMEM9
1.38287e-77	0.225008	0.204	0.03	2.42667e-73	9	TNNT1
1.42727e-77	0.15985	0.549	0.177	2.50458e-73	9	DNAJC15
2.0107e-77	0.310527	0.464	0.141	3.52837e-73	9	AMT
2.65134e-77	0.578814	0.979	0.694	4.65257e-73	9	SEC11A
2.73523e-77	0.337017	0.549	0.192	4.79979e-73	9	CEBPB
3.41307e-77	0.264319	0.451	0.136	5.98926e-73	9	CREB3L2
4.03211e-77	0.219384	0.294	0.062	7.07554e-73	9	MPP1
4.77522e-77	0.565522	0.966	0.667	8.37955e-73	9	SSR2
5.34054e-77	-1.95172	0.056	0.517	9.37157e-73	9	BAALC
6.27322e-77	0.133469	0.206	0.031	1.10082e-72	9	SEMA4D
1.75025e-76	0.502305	0.745	0.336	3.07134e-72	9	HERPUD1
2.01662e-76	0.283078	0.524	0.179	3.53876e-72	9	MECR
2.33473e-76	0.185852	0.38	0.097	4.09699e-72	9	SORCS1
2.38376e-76	0.344422	0.637	0.238	4.18303e-72	9	SELENOP
2.44275e-76	0.427404	0.53	0.184	4.28654e-72	9	DDIT3
2.4664e-76	0.360407	0.856	0.449	4.32803e-72	9	NUCB2
2.57515e-76	0.322648	0.715	0.278	4.51887e-72	9	COL2A1
2.99366e-76	0.469428	0.665	0.292	5.25327e-72	9	IVNS1ABP
4.35658e-76	0.550201	0.594	0.232	7.64492e-72	9	H1F0
4.46043e-76	0.21342	0.275	0.054	7.82716e-72	9	AL391840.3
5.32645e-76	0.680593	0.966	0.599	9.34686e-72	9	ANP32B
6.55663e-76	0.392891	0.74	0.347	1.15056e-71	9	CPXM1
7.18424e-76	0.427743	0.818	0.43	1.26069e-71	9	C12orf10
1.00985e-75	0.349093	0.528	0.187	1.77209e-71	9	RNPEP
1.19353e-75	0.185127	0.249	0.045	2.0944e-71	9	CTSH
1.41098e-75	0.246632	0.631	0.24	2.476e-71	9	P4HTM
3.55426e-75	0.489617	0.936	0.564	6.23701e-71	9	MDH2
4.03039e-75	0.178157	0.558	0.19	7.07253e-71	9	DNASE2
4.49025e-75	0.419962	0.74	0.338	7.8795e-71	9	NQO2
4.52693e-75	-2.95991	0.133	0.554	7.94386e-71	9	S100B
4.79378e-75	0.321166	0.663	0.282	8.41213e-71	9	TRAP1
5.13769e-75	0.445288	0.77	0.384	9.01562e-71	9	FKBP4
5.51024e-75	0.194833	0.281	0.055	9.66936e-71	9	GFRA1
7.62903e-75	0.488172	0.948	0.567	1.33874e-70	9	OLA1
1.23618e-74	0.320597	0.637	0.263	2.16925e-70	9	TXNDC5
2.27611e-74	0.622142	0.998	0.954	3.99411e-70	9	ACTG1
2.30539e-74	0.312188	0.521	0.181	4.04551e-70	9	SERTAD3
2.68369e-74	0.574566	0.899	0.518	4.70933e-70	9	FADS1
3.12323e-74	0.335505	0.85	0.429	5.48064e-70	9	MAF1
3.93643e-74	0.160893	0.23	0.039	6.90765e-70	9	SLC29A2
7.22835e-74	0.167954	0.27	0.054	1.26843e-69	9	OBSCN
9.37171e-74	0.222244	0.322	0.076	1.64455e-69	9	RAMP2
9.3862e-74	0.272897	0.5	0.167	1.64709e-69	9	YIPF2
1.05692e-73	0.251121	0.33	0.077	1.85469e-69	9	CADPS2
1.86171e-73	-1.97482	0.65	0.798	3.26694e-69	9	CKB
2.7914e-73	0.272492	0.751	0.332	4.89835e-69	9	COL6A1
3.3125e-73	0.194458	0.249	0.047	5.81277e-69	9	LDLRAD4
4.10498e-73	0.340211	0.843	0.43	7.20342e-69	9	CHD7
4.22071e-73	0.287133	0.592	0.223	7.40651e-69	9	AP002387.2
5.3576e-73	0.618723	0.976	0.638	9.40151e-69	9	KDELR1
5.56333e-73	0.260966	0.391	0.109	9.76253e-69	9	RASSF4
8.08867e-73	0.13563	0.27	0.054	1.4194e-68	9	MEGF6
8.83473e-73	0.236341	0.386	0.102	1.55032e-68	9	GPRC5C
1.20991e-72	0.232743	0.661	0.276	2.12315e-68	9	ING4
1.45482e-72	0.261802	0.448	0.137	2.55291e-68	9	ANXA11
1.55921e-72	0.484308	0.968	0.649	2.7361e-68	9	PCBP2
1.75926e-72	0.342741	0.65	0.278	3.08714e-68	9	ATIC
1.85271e-72	0.489513	0.964	0.581	3.25113e-68	9	CCT4
1.90045e-72	0.408213	0.616	0.255	3.33491e-68	9	CARS
2.92503e-72	0.348844	0.843	0.425	5.13284e-68	9	TMEM134
3.10838e-72	0.179762	0.633	0.252	5.45459e-68	9	PWWP3A
3.71249e-72	0.543654	0.953	0.595	6.51467e-68	9	CAPZB
3.97618e-72	0.208372	0.521	0.182	6.9774e-68	9	GTF2H2
4.40494e-72	0.528209	0.955	0.588	7.72979e-68	9	PHB2
4.99142e-72	0.199516	0.268	0.055	8.75894e-68	9	LYPD6
5.84713e-72	0.183613	0.251	0.048	1.02605e-67	9	ZNF703
7.60284e-72	0.160434	0.264	0.052	1.33415e-67	9	ARG2
7.7633e-72	0.30903	0.644	0.271	1.3623e-67	9	ELP2
8.93811e-72	0.462133	0.933	0.52	1.56846e-67	9	PLD3
9.59646e-72	0.481882	0.955	0.582	1.68399e-67	9	ESD
1.00039e-71	0.271245	0.322	0.077	1.75548e-67	9	DSC2
1.67319e-71	0.335936	0.584	0.225	2.93611e-67	9	HIST3H2A
1.91727e-71	0.318262	0.41	0.121	3.36443e-67	9	CTBS
2.07006e-71	0.385063	0.695	0.304	3.63254e-67	9	UNC119
2.43015e-71	-1.31695	0.957	0.822	4.26443e-67	9	ATP5F1E
2.56346e-71	0.359054	0.652	0.275	4.49835e-67	9	PCGF2
2.87016e-71	0.461535	0.85	0.418	5.03655e-67	9	ISYNA1
4.43255e-71	0.353378	0.79	0.383	7.77824e-67	9	AHCY
7.53323e-71	0.259498	0.504	0.175	1.32193e-66	9	SLC50A1
8.41785e-71	0.187473	0.227	0.041	1.47716e-66	9	SYDE2
2.27237e-70	0.3148	0.532	0.193	3.98755e-66	9	NUDT14
2.43142e-70	0.326564	0.562	0.211	4.26666e-66	9	ZNF608
3.49787e-70	0.258395	0.539	0.194	6.13807e-66	9	CASC15
5.33512e-70	-2.0471	0.436	0.703	9.36207e-66	9	TTYH1
6.19719e-70	0.366049	0.805	0.428	1.08748e-65	9	FBL
8.38692e-70	0.200506	0.348	0.091	1.47174e-65	9	PEX6
9.01559e-70	0.251179	0.56	0.213	1.58206e-65	9	PLPP5
1.01184e-69	0.26573	0.541	0.199	1.77558e-65	9	EBLN3P
1.03471e-69	0.258261	0.515	0.185	1.81571e-65	9	EIF2D
1.15614e-69	0.401359	0.865	0.494	2.02879e-65	9	UQCRC2
2.58866e-69	0.280904	0.663	0.286	4.54259e-65	9	P3H4
3.29647e-69	0.343725	0.573	0.229	5.78465e-65	9	HAUS4
5.04023e-69	0.244485	0.378	0.104	8.8446e-65	9	RNASE4
7.56465e-69	0.320654	0.685	0.312	1.32745e-64	9	SND1
7.87539e-69	0.360926	0.704	0.328	1.38197e-64	9	PEX2
9.16422e-69	0.275231	0.554	0.205	1.60814e-64	9	P3H1
1.17302e-68	0.408343	0.663	0.296	2.05842e-64	9	NUDT4
1.36007e-68	0.232138	0.352	0.092	2.38665e-64	9	HIF3A
1.5332e-68	-3.27299	0.054	0.472	2.69047e-64	9	C1orf61
1.82762e-68	0.620599	0.987	0.689	3.20712e-64	9	TPI1
2.07612e-68	0.268384	0.648	0.279	3.64318e-64	9	VPS51
2.26741e-68	0.165985	0.258	0.051	3.97884e-64	9	PNCK
3.73385e-68	-0.110993	0.712	0.269	6.55215e-64	9	DPP7
4.45347e-68	0.120182	0.607	0.239	7.81496e-64	9	TRAF7
4.89649e-68	0.343878	0.794	0.396	8.59237e-64	9	AHCYL1
5.76679e-68	0.434166	0.876	0.507	1.01196e-63	9	COA1
6.03843e-68	0.303968	0.67	0.3	1.05962e-63	9	SMAD2
6.19373e-68	0.294985	0.758	0.371	1.08688e-63	9	PDXK
8.4946e-68	0.383656	0.858	0.461	1.49063e-63	9	SLC25A39
8.77157e-68	0.240439	0.279	0.06	1.53924e-63	9	TMEFF2
9.92952e-68	0.232846	0.386	0.112	1.74243e-63	9	NR1D2
1.12883e-67	0.42966	0.938	0.555	1.98087e-63	9	STOML2
2.59425e-67	0.204245	0.416	0.128	4.55239e-63	9	LRBA
2.81726e-67	0.464742	0.97	0.63	4.94373e-63	9	MAP2K2
3.53213e-67	0.283599	0.635	0.271	6.19818e-63	9	VAMP3
3.64468e-67	0.307581	0.476	0.16	6.39568e-63	9	CDON
3.85322e-67	0.205914	0.264	0.057	6.76163e-63	9	TUB
5.21889e-67	0.7362	0.895	0.513	9.1581e-63	9	PHGDH
7.59761e-67	0.0445472	0.373	0.098	1.33323e-62	9	NRN1
9.39494e-67	0.0809304	0.348	0.089	1.64862e-62	9	LAMA5
1.30357e-66	0.365116	0.567	0.21	2.28751e-62	9	PHACTR2
1.48729e-66	0.347965	0.693	0.328	2.60989e-62	9	GORASP2
1.55604e-66	-1.96996	0.805	0.761	2.73053e-62	9	METRN
2.22893e-66	0.28863	0.62	0.25	3.91133e-62	9	SHC1
2.50176e-66	0.412397	0.901	0.526	4.3901e-62	9	AKR7A2
2.81341e-66	0.29733	0.472	0.165	4.93697e-62	9	EFNA4
3.22206e-66	0.494253	0.901	0.52	5.65408e-62	9	RSL1D1
3.42753e-66	0.282977	0.494	0.179	6.01462e-62	9	SH3YL1
3.82921e-66	0.207041	0.307	0.072	6.71949e-62	9	CA2
8.09938e-66	0.280947	0.541	0.209	1.42128e-61	9	MTA3
8.13336e-66	0.413958	0.921	0.543	1.42724e-61	9	BTF3L4
8.27533e-66	0.735683	0.938	0.584	1.45215e-61	9	H1FX
1.31055e-65	0.307211	0.672	0.29	2.29976e-61	9	GALK1
1.32346e-65	0.200054	0.266	0.058	2.32241e-61	9	SDC4
3.12017e-65	0.243412	0.393	0.118	5.47527e-61	9	HSD17B8
3.72661e-65	0.394774	0.762	0.368	6.53945e-61	9	PYCR1
4.33019e-65	0.489633	0.942	0.609	7.59861e-61	9	UBXN1
4.47178e-65	0.209753	0.373	0.106	7.84709e-61	9	ABCG1
4.75386e-65	0.258145	0.871	0.482	8.34208e-61	9	EIF4H
5.12593e-65	0.414329	0.88	0.513	8.99499e-61	9	EBPL
7.92123e-65	0.252472	0.584	0.243	1.39002e-60	9	XPOT
9.46243e-65	0.202234	0.236	0.047	1.66047e-60	9	ZNF214
1.004e-64	0.118183	0.262	0.055	1.76182e-60	9	SORCS2
1.06879e-64	-1.54119	0.026	0.438	1.87552e-60	9	PANTR1
1.48826e-64	-2.792	0.082	0.479	2.6116e-60	9	SLC1A3
1.56602e-64	0.422687	0.964	0.654	2.74806e-60	9	PNISR
1.61724e-64	0.265528	0.552	0.213	2.83793e-60	9	DYNC2LI1
1.85822e-64	0.253879	0.558	0.221	3.2608e-60	9	PFKM
3.40774e-64	0.286258	0.438	0.142	5.9799e-60	9	FZD10-AS1
3.42059e-64	-1.08119	0.961	0.802	6.00245e-60	9	GNAS
4.30811e-64	0.22094	0.73	0.333	7.55987e-60	9	ACADVL
4.89134e-64	0.381178	0.674	0.312	8.58333e-60	9	YARS
5.30151e-64	0.234031	0.674	0.297	9.30309e-60	9	PAWR
5.47952e-64	0.204703	0.273	0.062	9.61546e-60	9	ALDOC
5.52424e-64	0.28994	0.539	0.207	9.69394e-60	9	PLA2G12A
5.66615e-64	0.362252	0.62	0.271	9.94296e-60	9	WDYHV1
5.68621e-64	0.179848	0.266	0.058	9.97816e-60	9	TSHZ2
6.0096e-64	0.213595	0.397	0.121	1.05457e-59	9	AC008443.1
7.34319e-64	0.242744	0.76	0.39	1.28858e-59	9	PTBP1
7.56842e-64	0.236489	0.406	0.127	1.32811e-59	9	SNHG3
7.88194e-64	0.265448	0.586	0.245	1.38312e-59	9	MRPL45
8.27094e-64	0.204395	0.476	0.168	1.45138e-59	9	CTDSP1
8.35864e-64	0.414485	0.946	0.581	1.46677e-59	9	ARF1
1.0083e-63	0.262366	0.412	0.134	1.76936e-59	9	LRRC23
1.33702e-63	0.360773	0.863	0.504	2.34621e-59	9	CAMLG
1.94199e-63	-1.18592	0.957	0.797	3.4078e-59	9	NDUFA4
2.08191e-63	0.264467	0.536	0.209	3.65333e-59	9	KYAT3
2.86077e-63	0.0868042	0.232	0.046	5.02008e-59	9	GSDMD
4.64533e-63	0.232821	0.425	0.141	8.15163e-59	9	COQ8B
5.30532e-63	0.354252	0.697	0.339	9.30977e-59	9	ZNRD1
6.54792e-63	0.357222	0.886	0.51	1.14903e-58	9	TRIM28
6.61207e-63	0.225889	0.388	0.117	1.16029e-58	9	VPS37D
7.81303e-63	0.390294	0.914	0.535	1.37103e-58	9	GRHPR
7.97486e-63	0.293705	0.603	0.252	1.39943e-58	9	PTPRF
9.99413e-63	0.35012	0.933	0.445	1.75377e-58	9	ANXA2
1.01446e-62	0.436964	0.8	0.429	1.78017e-58	9	XBP1
1.11373e-62	0.461228	0.959	0.614	1.95438e-58	9	MYL6B
1.13281e-62	0.320231	0.412	0.138	1.98785e-58	9	MTFR1
1.40717e-62	0.310111	0.509	0.199	2.4693e-58	9	ZCCHC7
1.49531e-62	0.185756	0.616	0.262	2.62398e-58	9	ZNF219
1.58198e-62	0.260762	0.7	0.339	2.77605e-58	9	LYRM4
1.96314e-62	0.0999034	0.273	0.062	3.44491e-58	9	TGFB1
2.06505e-62	0.28783	0.597	0.262	3.62374e-58	9	PPIL3
2.51644e-62	0.148726	0.208	0.038	4.41586e-58	9	FAM50B
2.73897e-62	0.122498	0.212	0.04	4.80635e-58	9	MMP11
3.09515e-62	0.283292	0.614	0.266	5.43137e-58	9	PPIE
3.92702e-62	0.343293	0.843	0.478	6.89114e-58	9	ECI1
5.7155e-62	0.179682	0.33	0.088	1.00296e-57	9	PRR36
6.05202e-62	0.13527	0.255	0.056	1.06201e-57	9	EML2
8.53469e-62	0.280323	0.408	0.131	1.49767e-57	9	HACL1
9.15595e-62	0.290009	0.766	0.375	1.60669e-57	9	OGA
1.00415e-61	0.318826	0.635	0.288	1.76209e-57	9	NXN
1.07226e-61	0.239366	0.577	0.241	1.88161e-57	9	STK16
1.53922e-61	0.273767	0.296	0.074	2.70102e-57	9	WNT5A
1.58209e-61	0.256412	0.794	0.41	2.77626e-57	9	GINM1
1.90513e-61	0.333547	0.903	0.542	3.34313e-57	9	UFC1
1.92008e-61	0.4066	0.809	0.425	3.36936e-57	9	H2AFY2
1.98778e-61	0.283131	0.734	0.362	3.48815e-57	9	BBX
2.00901e-61	0.283272	0.616	0.267	3.52541e-57	9	CRYZL1
2.1898e-61	0.191506	0.281	0.068	3.84266e-57	9	ME3
2.66694e-61	0.214657	0.73	0.353	4.67994e-57	9	GATAD1
2.8831e-61	0.25019	0.815	0.403	5.05926e-57	9	CADM1
2.94659e-61	0.374908	0.783	0.428	5.17068e-57	9	MPG
3.17407e-61	0.438313	0.979	0.67	5.56986e-57	9	BSG
3.49444e-61	0.245328	0.567	0.238	6.13203e-57	9	RIDA
3.55515e-61	0.281229	0.597	0.255	6.23857e-57	9	MAPKAPK5-AS1
3.56334e-61	0.181616	0.644	0.285	6.25295e-57	9	TRIP6
3.66466e-61	0.352738	0.903	0.54	6.43074e-57	9	FXR1
3.89658e-61	0.311778	0.682	0.33	6.83772e-57	9	EIF2A
4.26585e-61	0.269869	0.472	0.168	7.48571e-57	9	ABLIM1
5.08785e-61	0.337802	0.794	0.403	8.92816e-57	9	TSPAN6
5.56281e-61	0.214228	0.53	0.208	9.76162e-57	9	CBR4
5.78767e-61	0.348	0.788	0.432	1.01562e-56	9	POLR2H
5.88727e-61	0.308019	0.618	0.266	1.0331e-56	9	LINC00662
6.1434e-61	0.345165	0.753	0.363	1.07804e-56	9	AKAP12
8.12851e-61	0.217054	0.77	0.364	1.42639e-56	9	SLC38A1
8.21899e-61	0.444275	0.968	0.66	1.44227e-56	9	ERP29
9.32915e-61	0.174229	0.238	0.05	1.63708e-56	9	GLT8D2
1.22943e-60	0.240832	0.502	0.185	2.1574e-56	9	NBEA
1.80306e-60	0.214637	0.275	0.066	3.16401e-56	9	PCAT6
2.14225e-60	0.353069	0.704	0.349	3.75921e-56	9	TRAPPC6A
2.41242e-60	0.32584	0.691	0.321	4.23332e-56	9	CNN2
3.5061e-60	0.507712	0.994	0.88	6.1525e-56	9	RPL29
4.07447e-60	0.331929	0.345	0.095	7.14988e-56	9	PCP4
5.08215e-60	-1.88449	0.603	0.715	8.91816e-56	9	TUBB2A
5.17093e-60	0.328229	0.494	0.192	9.07395e-56	9	ISOC1
6.16285e-60	0.218557	0.217	0.042	1.08146e-55	9	NEBL
1.09263e-59	0.303354	0.712	0.324	1.91735e-55	9	ARL4C
1.11339e-59	0.0730494	0.588	0.21	1.95378e-55	9	MYL9
1.27078e-59	0.274655	0.586	0.243	2.22996e-55	9	SEPTIN6
1.53585e-59	0.181589	0.219	0.043	2.69511e-55	9	CCDC152
1.53679e-59	0.36912	0.856	0.472	2.69676e-55	9	DNPH1
1.8552e-59	0.189173	0.35	0.102	3.25551e-55	9	SEC24D
1.86634e-59	0.211821	0.697	0.32	3.27506e-55	9	CTSL
2.02581e-59	0.307691	0.547	0.216	3.5549e-55	9	SKIL
2.12095e-59	0.174226	0.618	0.265	3.72184e-55	9	NUMA1
2.22471e-59	0.508554	0.961	0.63	3.90393e-55	9	PRMT1
2.32978e-59	0.259993	0.547	0.201	4.0883e-55	9	CDC42EP5
3.45784e-59	0.242995	0.579	0.246	6.06781e-55	9	STX16
4.42326e-59	0.201267	0.348	0.1	7.76194e-55	9	EPHX2
4.71823e-59	0.501972	0.989	0.85	8.27954e-55	9	RPL12
5.14173e-59	0.288556	0.693	0.322	9.0227e-55	9	DALRD3
6.41145e-59	0.186049	0.631	0.275	1.12508e-54	9	LRRC17
6.70292e-59	0.307133	0.594	0.269	1.17623e-54	9	DCTD
7.00986e-59	0.286394	0.67	0.319	1.23009e-54	9	MRPS9
9.95194e-59	0.318944	0.719	0.333	1.74637e-54	9	CITED2
1.29442e-58	0.27954	0.644	0.3	2.27145e-54	9	DYRK4
1.54665e-58	0.291392	0.586	0.255	2.71407e-54	9	RPIA
1.58932e-58	0.282195	0.779	0.407	2.78893e-54	9	FAM92A
1.78614e-58	0.519122	1	0.977	3.13432e-54	9	VIM
1.90497e-58	0.207326	0.335	0.094	3.34283e-54	9	TBC1D9
2.68508e-58	0.504757	0.777	0.407	4.71178e-54	9	EIF4EBP1
3.26795e-58	0.231907	0.71	0.34	5.73461e-54	9	TM2D1
3.36374e-58	0.107115	0.485	0.176	5.90268e-54	9	HEXB
3.44603e-58	0.194011	0.506	0.195	6.04709e-54	9	HMGCL
4.33355e-58	0.314073	0.888	0.52	7.60451e-54	9	NT5DC2
4.84838e-58	0.350896	0.73	0.353	8.50794e-54	9	EVA1B
5.06682e-58	-1.47924	0.882	0.783	8.89126e-54	9	COX6C
5.54682e-58	0.301044	0.742	0.384	9.73357e-54	9	PMPCB
6.92204e-58	0.341925	0.476	0.178	1.21468e-53	9	SLC1A5
7.46744e-58	0.284629	0.479	0.176	1.31039e-53	9	ZIC5
7.47099e-58	0.251237	0.586	0.254	1.31101e-53	9	MED30
7.72468e-58	0.236654	0.704	0.342	1.35553e-53	9	MVB12A
9.93806e-58	0.289463	0.878	0.426	1.74393e-53	9	BEX2
1.01275e-57	0.312885	0.843	0.482	1.77717e-53	9	MAGEF1
1.35634e-57	0.405097	0.927	0.567	2.3801e-53	9	PFN2
1.42054e-57	0.25241	0.472	0.178	2.49276e-53	9	TMEM42
1.44316e-57	0.340078	0.7	0.346	2.53246e-53	9	TCAF1
1.68705e-57	0.270221	0.753	0.387	2.96044e-53	9	PDCD2
1.77636e-57	0.267882	0.646	0.296	3.11715e-53	9	IFRD1
1.80713e-57	0.16872	0.549	0.222	3.17115e-53	9	OGT
2.21532e-57	0.247338	0.337	0.093	3.88745e-53	9	PARM1
2.84179e-57	0.208773	0.341	0.1	4.98677e-53	9	PTP4A3
2.89224e-57	0.360465	0.912	0.533	5.07531e-53	9	CSNK2B
3.55202e-57	0.261161	0.682	0.339	6.23309e-53	9	ARMC10
4.47139e-57	0.442849	0.97	0.611	7.8464e-53	9	NME4
5.5353e-57	0.235526	0.472	0.175	9.71335e-53	9	CRELD1
6.26829e-57	0.207735	0.406	0.133	1.09996e-52	9	P4HA2
6.99562e-57	0.230444	0.487	0.192	1.22759e-52	9	DRAM2
8.28751e-57	0.315578	0.918	0.572	1.45429e-52	9	KDELR2
9.67174e-57	0.210139	0.466	0.173	1.6972e-52	9	RNASET2
1.16079e-56	-0.099462	0.485	0.167	2.03696e-52	9	EGFR
1.27515e-56	0.141174	0.202	0.039	2.23764e-52	9	FAM71E1
1.34814e-56	0.447483	0.953	0.59	2.36571e-52	9	EIF1B
1.49205e-56	0.215862	0.376	0.119	2.61825e-52	9	ZNF436-AS1
1.73846e-56	0.28563	0.543	0.23	3.05064e-52	9	METTL21A
1.81348e-56	0.205702	0.67	0.323	3.18229e-52	9	SDHA
2.20761e-56	0.176678	0.444	0.155	3.87391e-52	9	KLHL24
2.25216e-56	0.231199	0.283	0.073	3.95209e-52	9	CYYR1
2.326e-56	0.133656	0.236	0.052	4.08166e-52	9	EFNA3
2.39798e-56	0.278452	0.586	0.251	4.20797e-52	9	LGMN
3.3342e-56	0.433002	0.912	0.556	5.85086e-52	9	RSL24D1
3.42274e-56	0.192352	0.489	0.185	6.00622e-52	9	CECR2
4.13463e-56	0.2246	0.603	0.247	7.25545e-52	9	OLFM2
4.23985e-56	0.513728	0.807	0.48	7.44008e-52	9	SARS
4.40368e-56	0.569103	0.981	0.646	7.72758e-52	9	HMGN3
5.89693e-56	0.16949	0.727	0.362	1.03479e-51	9	ZMYM2
5.97016e-56	0.116342	0.324	0.09	1.04764e-51	9	RHPN1
6.24551e-56	0.165986	0.27	0.068	1.09596e-51	9	KIZ
8.82341e-56	0.13231	0.292	0.076	1.54833e-51	9	KIAA1217
9.58466e-56	0.351838	0.657	0.305	1.68192e-51	9	DIPK1B
1.03869e-55	0.193796	0.326	0.095	1.82269e-51	9	ST6GALNAC4
1.12014e-55	0.195194	0.356	0.108	1.96562e-51	9	AC104041.1
1.31936e-55	0.227292	0.406	0.138	2.31521e-51	9	EXD3
1.32342e-55	0.116078	0.212	0.042	2.32234e-51	9	RALYL
1.74265e-55	0.303116	0.644	0.314	3.058e-51	9	MRPS2
1.75654e-55	0.171194	0.451	0.155	3.08238e-51	9	MYLIP
2.07335e-55	0.451397	0.946	0.616	3.63832e-51	9	SLC3A2
2.38376e-55	0.232379	0.712	0.334	4.18302e-51	9	NKAIN4
2.52911e-55	0.0739864	0.225	0.048	4.43809e-51	9	OCLN
2.54478e-55	0.159077	0.212	0.044	4.46557e-51	9	SLC35F3
2.6042e-55	0.266641	0.552	0.231	4.56984e-51	9	ACVR2B
2.87719e-55	0.438231	0.942	0.604	5.04889e-51	9	SSR3
3.88724e-55	0.166243	0.221	0.048	6.82132e-51	9	RPARP-AS1
4.45365e-55	0.391463	0.689	0.356	7.81527e-51	9	CAST
4.56351e-55	0.21008	0.685	0.328	8.00805e-51	9	BRD3
4.85873e-55	0.131584	0.202	0.04	8.5261e-51	9	ARHGAP10
5.77036e-55	0.321036	0.933	0.582	1.01258e-50	9	CHMP2A
8.07715e-55	0.245605	0.721	0.367	1.41738e-50	9	GPI
8.71472e-55	0.147424	0.766	0.385	1.52926e-50	9	CD164
9.67087e-55	0.306258	0.798	0.438	1.69704e-50	9	GMPS
1.0267e-54	0.30534	0.792	0.441	1.80164e-50	9	LSM14A
1.41913e-54	0.250363	0.749	0.393	2.49029e-50	9	FNTA
1.79064e-54	0.327631	0.582	0.262	3.14221e-50	9	CMBL
1.85455e-54	0.224443	0.526	0.222	3.25437e-50	9	AARS
1.96114e-54	0.242776	0.792	0.419	3.44141e-50	9	WIPI2
2.9253e-54	0.25949	0.451	0.169	5.13332e-50	9	CCDC74A
2.9462e-54	0.357597	0.788	0.39	5.17e-50	9	ZIC2
3.66999e-54	0.272362	0.71	0.351	6.4401e-50	9	IFT20
3.68015e-54	0.145603	0.837	0.468	6.45792e-50	9	HDLBP
4.11251e-54	0.354267	0.586	0.267	7.21664e-50	9	BCL2L12
4.50169e-54	0.255016	0.74	0.384	7.89957e-50	9	CEP57
5.17022e-54	0.124613	0.798	0.426	9.07271e-50	9	TMEM123
5.17268e-54	0.189681	0.779	0.415	9.07701e-50	9	TPGS1
5.21592e-54	0.268915	0.427	0.15	9.1529e-50	9	FHL3
5.90507e-54	0.216261	0.408	0.143	1.03622e-49	9	PAXIP1-AS1
5.97221e-54	0.126474	0.569	0.243	1.048e-49	9	ATG4B
1.62705e-53	0.273644	0.376	0.122	2.85516e-49	9	CXXC4
1.86079e-53	0.198831	0.805	0.426	3.26532e-49	9	MGAT4B
2.49776e-53	0.0466148	0.391	0.125	4.38308e-49	9	ZNF738
2.70438e-53	0.17093	0.292	0.08	4.74565e-49	9	PLAG1
3.42665e-53	0.271504	0.659	0.332	6.01309e-49	9	PEF1
3.68857e-53	0.247888	0.876	0.517	6.47271e-49	9	NDUFA10
4.00647e-53	-1.57221	0.693	0.719	7.03056e-49	9	C4orf48
4.42719e-53	0.174603	0.541	0.221	7.76883e-49	9	HBP1
5.33347e-53	0.152473	0.371	0.118	9.35917e-49	9	CREBRF
6.64188e-53	0.374386	0.955	0.585	1.16552e-48	9	ALKBH7
7.62077e-53	0.207577	0.637	0.306	1.33729e-48	9	POGZ
7.93035e-53	0.211804	0.382	0.13	1.39162e-48	9	SPATA7
8.11826e-53	0.353964	0.972	0.657	1.42459e-48	9	PSMB1
1.25093e-52	0.173279	0.554	0.242	2.19513e-48	9	TMEM161A
1.27141e-52	0.27747	0.685	0.342	2.23107e-48	9	OARD1
1.31368e-52	0.268202	0.77	0.419	2.30524e-48	9	SLC25A36
1.35194e-52	0.141096	0.236	0.055	2.37238e-48	9	SLC2A1-AS1
1.40251e-52	0.290226	0.923	0.575	2.46112e-48	9	DCTN2
1.48796e-52	0.203801	0.444	0.168	2.61107e-48	9	ABCB7
1.51224e-52	0.272928	0.839	0.454	2.65367e-48	9	WASF2
1.60233e-52	0.22484	0.406	0.143	2.81176e-48	9	FIRRE
1.93781e-52	0.353686	0.916	0.552	3.40046e-48	9	PAIP2
2.08657e-52	0.315968	0.483	0.187	3.66152e-48	9	SERPING1
2.59563e-52	0.217852	0.867	0.506	4.55481e-48	9	PAPOLA
3.04839e-52	0.244492	0.532	0.232	5.34931e-48	9	MRPS27
3.06667e-52	0.20117	0.294	0.083	5.3814e-48	9	TKFC
3.62164e-52	0.237768	0.65	0.326	6.35525e-48	9	MRPS18B
3.67846e-52	0.288753	0.65	0.32	6.45496e-48	9	NUDT2
3.92735e-52	0.22591	0.47	0.186	6.89171e-48	9	PPM1A
4.00849e-52	0.18955	0.277	0.074	7.03409e-48	9	CPQ
4.32119e-52	0.0438658	0.234	0.053	7.58282e-48	9	CRB1
4.41892e-52	0.221172	0.811	0.442	7.75432e-48	9	ALDH7A1
7.14167e-52	0.342255	0.845	0.504	1.25322e-47	9	SRP72
7.39392e-52	0.323965	0.906	0.548	1.29749e-47	9	SERP1
7.82709e-52	0.151484	0.727	0.378	1.3735e-47	9	AKAP8L
8.3084e-52	0.15176	0.352	0.113	1.45796e-47	9	LNPEP
8.77484e-52	0.268072	0.569	0.253	1.53981e-47	9	CCNDBP1
1.0122e-51	0.293733	0.768	0.415	1.77622e-47	9	TXNDC12
1.20968e-51	0.171806	0.421	0.151	2.12274e-47	9	ORAI3
1.31067e-51	0.146146	0.629	0.298	2.29996e-47	9	SNX5
1.31781e-51	0.249355	0.841	0.475	2.3125e-47	9	GSTO1
1.41159e-51	0.262761	0.53	0.224	2.47706e-47	9	PTK7
1.49482e-51	0.20479	0.414	0.152	2.62311e-47	9	KLHL20
1.87519e-51	0.15954	0.339	0.107	3.29059e-47	9	TARBP1
1.95647e-51	0.242557	0.539	0.235	3.43322e-47	9	LINC01003
2.05793e-51	0.219337	0.579	0.263	3.61126e-47	9	CCDC115
2.08771e-51	0.230877	0.762	0.404	3.66351e-47	9	OAZ2
2.10667e-51	0.156632	0.627	0.273	3.69678e-47	9	LGALS3BP
3.12756e-51	0.172692	0.238	0.058	5.48824e-47	9	SLC22A18
3.26273e-51	0.359525	0.944	0.59	5.72545e-47	9	HNRNPA0
4.1829e-51	-1.08774	0.03	0.383	7.34016e-47	9	POU3F3
4.38136e-51	0.283552	0.762	0.426	7.68842e-47	9	PDHB
5.61078e-51	0.108779	0.461	0.177	9.8458e-47	9	TNFRSF10B
5.62493e-51	0.240563	0.807	0.455	9.87063e-47	9	PCBD1
6.73213e-51	0.0698654	0.219	0.048	1.18135e-46	9	MIR222HG
7.38365e-51	0.187553	0.279	0.077	1.29568e-46	9	DICER1-AS1
7.56655e-51	-1.44202	0.015	0.361	1.32778e-46	9	SCG3
9.0735e-51	0.141965	0.461	0.178	1.59222e-46	9	KDM6B
9.57508e-51	0.337114	0.575	0.245	1.68023e-46	9	PRSS23
1.03517e-50	0.166946	0.833	0.452	1.81652e-46	9	AKAP9
1.11299e-50	0.132112	0.738	0.393	1.95308e-46	9	ARID1B
1.21769e-50	0.25978	0.496	0.207	2.13681e-46	9	RAI14
1.53288e-50	0.235489	0.886	0.509	2.6899e-46	9	CSNK1E
1.74372e-50	0.149499	0.592	0.268	3.05987e-46	9	PRKAG1
2.23225e-50	0.320008	0.927	0.561	3.91716e-46	9	ACP1
2.26709e-50	0.209975	0.305	0.088	3.97829e-46	9	LEF1
2.54373e-50	0.199884	0.448	0.173	4.46374e-46	9	MED25
2.61957e-50	0.169599	0.371	0.125	4.59682e-46	9	SLC18B1
2.65573e-50	0.0559495	0.588	0.261	4.66028e-46	9	UBR5
3.98864e-50	0.194398	0.938	0.642	6.99927e-46	9	WSB1
3.9945e-50	0.126202	0.292	0.084	7.00954e-46	9	TLE3
4.00965e-50	0.249157	0.712	0.379	7.03613e-46	9	SURF1
4.06157e-50	0.315645	0.946	0.597	7.12725e-46	9	EIF3G
4.34623e-50	0.268327	0.678	0.341	7.62676e-46	9	ARMCX6
4.47752e-50	0.229624	0.442	0.169	7.85715e-46	9	SLC2A3
4.95209e-50	0.210326	0.264	0.071	8.68993e-46	9	MARCH3
5.09925e-50	0.1032	0.266	0.071	8.94816e-46	9	PPP1R3E
5.7354e-50	0.247189	0.762	0.416	1.00645e-45	9	SLC39A1
6.01519e-50	0.216537	0.614	0.292	1.05555e-45	9	SMIM30
6.0701e-50	0.265507	0.345	0.114	1.06518e-45	9	EGFL7
6.42755e-50	0.218519	0.766	0.387	1.12791e-45	9	PLIN3
6.54717e-50	0.170299	0.219	0.05	1.1489e-45	9	FGF9
7.5303e-50	0.189295	0.556	0.248	1.32142e-45	9	STX5
8.95749e-50	0.00535537	0.584	0.253	1.57186e-45	9	CDCA7L
9.3884e-50	0.20356	0.457	0.182	1.64748e-45	9	CCDC51
1.08588e-49	0.186785	0.311	0.092	1.9055e-45	9	MXRA8
1.16266e-49	0.140913	0.442	0.168	2.04024e-45	9	SLC33A1
1.19786e-49	0.295145	0.85	0.483	2.102e-45	9	ERGIC3
1.27992e-49	0.137466	0.556	0.244	2.246e-45	9	VEGFA
1.57766e-49	0.238984	0.884	0.512	2.76847e-45	9	TMEM219
1.76635e-49	0.210499	0.485	0.205	3.0996e-45	9	TYW3
2.06967e-49	0.184315	0.328	0.103	3.63186e-45	9	ZNF516
2.24808e-49	0.1641	0.358	0.122	3.94493e-45	9	MAN2A1
2.62625e-49	0.204902	0.361	0.121	4.60855e-45	9	QSOX1
2.74337e-49	0.22669	0.775	0.423	4.81406e-45	9	TFDP2
3.39674e-49	0.223796	0.884	0.522	5.9606e-45	9	VAMP2
3.65454e-49	0.188249	0.779	0.424	6.41298e-45	9	CTDNEP1
3.66202e-49	-0.0836243	0.29	0.079	6.42612e-45	9	DLL1
4.21161e-49	0.299159	0.929	0.587	7.39053e-45	9	PSMA1
4.42624e-49	0.131253	0.659	0.283	7.76717e-45	9	ID1
8.8021e-49	0.410227	0.97	0.636	1.54459e-44	9	RTRAF
9.79383e-49	0.244657	0.895	0.545	1.71862e-44	9	ATP5PB
1.13164e-48	0.141684	0.618	0.293	1.9858e-44	9	SPSB3
1.22957e-48	0.229089	0.367	0.127	2.15766e-44	9	OPN3
1.66674e-48	-1.03206	0.929	0.778	2.92479e-44	9	NDUFA13
1.74134e-48	0.097904	0.476	0.187	3.0557e-44	9	TRABD
1.83753e-48	0.231726	0.496	0.206	3.22449e-44	9	SMCO4
1.9043e-48	0.157055	0.358	0.12	3.34166e-44	9	ANKZF1
1.9968e-48	0.139147	0.242	0.061	3.50399e-44	9	LINC01355
2.02146e-48	0.189037	0.85	0.503	3.54726e-44	9	NKTR
2.12051e-48	0.34378	0.925	0.57	3.72107e-44	9	FKBP8
2.16635e-48	0.173627	0.275	0.078	3.80151e-44	9	TTC39C
2.91425e-48	0.155934	0.309	0.094	5.11393e-44	9	PLCH1
3.1055e-48	0.230139	0.77	0.424	5.44953e-44	9	GOLGB1
4.30545e-48	0.0959296	0.212	0.048	7.55521e-44	9	TPD52
4.3497e-48	0.217081	0.67	0.341	7.63285e-44	9	REST
4.44754e-48	0.0414444	0.646	0.3	7.80455e-44	9	B4GAT1
4.45985e-48	0.393975	0.62	0.303	7.82614e-44	9	CENPH
4.93409e-48	0.149816	0.498	0.209	8.65834e-44	9	PCCA
5.55375e-48	0.24771	0.691	0.366	9.74573e-44	9	POLR2C
5.6321e-48	0.227049	0.618	0.31	9.8832e-44	9	HDHD5
5.8758e-48	0.181381	0.41	0.15	1.03109e-43	9	FBRSL1
6.18496e-48	0.354071	0.974	0.667	1.08534e-43	9	ITM2B
6.8002e-48	-0.0567889	0.633	0.247	1.1933e-43	9	COL1A2
7.04658e-48	0.132065	0.438	0.169	1.23653e-43	9	PRRC1
7.63401e-48	0.106681	0.73	0.38	1.33962e-43	9	SETD5
7.987e-48	0.158919	0.208	0.047	1.40156e-43	9	REEP6
8.17945e-48	0.245422	0.635	0.327	1.43533e-43	9	TIMM9
8.83092e-48	0.134486	0.642	0.28	1.54965e-43	9	PLPPR3
8.9553e-48	0.26363	0.903	0.554	1.57148e-43	9	ANAPC16
9.54644e-48	0.103288	0.526	0.221	1.67521e-43	9	CERS4
1.09395e-47	0.249169	0.88	0.474	1.91966e-43	9	FABP5
1.34413e-47	0.0982566	0.393	0.139	2.35869e-43	9	NPEPL1
1.45788e-47	0.231979	0.616	0.299	2.55829e-43	9	HADH
1.53908e-47	0.22188	0.558	0.253	2.70078e-43	9	N4BP2
1.85134e-47	0.279722	0.663	0.344	3.24874e-43	9	DHCR7
1.87044e-47	0.297662	0.916	0.576	3.28224e-43	9	EIF3A
1.93186e-47	0.202155	0.442	0.176	3.39003e-43	9	MIF4GD
2.00691e-47	0.196176	0.401	0.147	3.52173e-43	9	UNC5C
2.09504e-47	0.317836	0.936	0.59	3.67638e-43	9	EIF3I
2.30965e-47	0.210736	0.569	0.262	4.05297e-43	9	SRSF8
2.36135e-47	0.267204	0.717	0.385	4.1437e-43	9	CDC34
2.50832e-47	0.239975	0.524	0.234	4.4016e-43	9	EIF3J-DT
3.03885e-47	0.174208	0.466	0.186	5.33258e-43	9	CNTNAP3B
3.12886e-47	0.167232	0.481	0.202	5.49053e-43	9	GPR108
3.43433e-47	0.134779	0.249	0.066	6.02657e-43	9	TDRP
3.74648e-47	0.204458	0.942	0.604	6.57432e-43	9	LAPTM4B
3.83911e-47	0.290384	0.931	0.581	6.73687e-43	9	SRSF11
3.96946e-47	0.152903	0.863	0.5	6.96561e-43	9	MPC2
4.10867e-47	0.183605	0.489	0.203	7.20989e-43	9	DMAC2
4.13668e-47	0.188422	0.717	0.364	7.25905e-43	9	CTNNAL1
4.31995e-47	0.219108	0.717	0.389	7.58064e-43	9	ANAPC5
4.36271e-47	0.159245	0.68	0.327	7.65568e-43	9	GPX7
4.4203e-47	0.201841	0.622	0.311	7.75673e-43	9	GID8
4.43897e-47	0.112034	0.298	0.09	7.78951e-43	9	CAMKMT
4.61883e-47	0.246904	0.805	0.458	8.10512e-43	9	HDGF
5.18589e-47	0.221017	0.446	0.183	9.10019e-43	9	ABRAXAS1
5.37904e-47	0.213247	0.348	0.112	9.43914e-43	9	ZNF503
5.45589e-47	0.356707	0.895	0.539	9.574e-43	9	UBE2R2
6.475e-47	0.312327	0.908	0.518	1.13623e-42	9	TIMP1
6.78783e-47	0.0372122	0.7	0.35	1.19113e-42	9	PKN1
8.24752e-47	0.230062	0.794	0.446	1.44728e-42	9	MRPL28
9.31374e-47	0.238345	0.511	0.221	1.63438e-42	9	MRNIP
1.01183e-46	0.250315	0.687	0.364	1.77556e-42	9	CORO1B
1.09341e-46	0.0862655	0.277	0.078	1.91871e-42	9	SPOCK2
1.14408e-46	0.153956	0.539	0.235	2.00763e-42	9	GCA
1.30121e-46	0.273708	0.592	0.276	2.28336e-42	9	ASMTL
1.39913e-46	0.157245	0.515	0.224	2.45519e-42	9	AASS
1.47318e-46	-0.0353872	0.663	0.315	2.58514e-42	9	TMEM259
1.6395e-46	0.187294	0.436	0.174	2.877e-42	9	PIM3
2.16927e-46	0.204927	0.487	0.207	3.80663e-42	9	RHNO1
2.60116e-46	0.196396	0.564	0.262	4.56452e-42	9	ITGB3BP
2.80848e-46	0.187298	0.307	0.097	4.92832e-42	9	NUDT7
3.00053e-46	0.107927	0.665	0.329	5.26533e-42	9	CREBZF
3.06178e-46	0.174036	0.376	0.136	5.37281e-42	9	AGA
3.16005e-46	0.212702	0.483	0.208	5.54525e-42	9	DRG2
3.50769e-46	0.168436	0.391	0.147	6.1553e-42	9	SLC37A4
3.53772e-46	0.0653489	0.371	0.129	6.208e-42	9	PDXDC1
3.61653e-46	0.266973	0.845	0.505	6.34628e-42	9	METTL26
3.84972e-46	0.251499	0.783	0.453	6.75549e-42	9	PDCD7
4.04118e-46	0.45088	0.985	0.735	7.09147e-42	9	SLC25A6
5.1411e-46	0.0626912	0.667	0.325	9.02161e-42	9	LRRN1
5.39293e-46	0.141373	0.691	0.367	9.46351e-42	9	PSME1
5.43044e-46	0.101423	0.579	0.268	9.52934e-42	9	BRWD1
5.46002e-46	0.145329	0.418	0.159	9.58125e-42	9	OGFRL1
5.66128e-46	0.246779	0.547	0.249	9.93441e-42	9	THAP9-AS1
5.78067e-46	0.180444	0.253	0.069	1.01439e-41	9	ACSF2
7.48462e-46	0.144887	0.333	0.11	1.3134e-41	9	TMEM39A
8.84574e-46	0.116677	0.356	0.123	1.55225e-41	9	SLC7A5
1.00874e-45	0.269911	0.781	0.448	1.77014e-41	9	RTCB
1.0187e-45	0.202434	0.764	0.412	1.78762e-41	9	BTG3
1.36518e-45	0.257221	0.543	0.255	2.39562e-41	9	CASP6
1.37402e-45	0.13959	0.313	0.101	2.41113e-41	9	RPUSD4
1.42317e-45	0.19629	0.517	0.228	2.49737e-41	9	STK19
1.46665e-45	0.166631	0.809	0.465	2.57368e-41	9	RBPJ
1.7761e-45	0.245203	0.931	0.579	3.1167e-41	9	BTG1
1.92213e-45	0.14182	0.255	0.07	3.37295e-41	9	MIR210HG
1.96423e-45	0.365607	0.936	0.608	3.44682e-41	9	ILF2
2.26458e-45	0.152748	0.268	0.077	3.97388e-41	9	BTN2A2
2.30062e-45	0.143497	0.517	0.229	4.03713e-41	9	TPT1-AS1
2.73732e-45	0.135242	0.629	0.301	4.80345e-41	9	GSTK1
2.76336e-45	0.224716	0.708	0.378	4.84914e-41	9	EIF2AK1
2.78573e-45	0.163434	0.504	0.22	4.8884e-41	9	MKRN2
2.9797e-45	0.224782	0.82	0.472	5.22877e-41	9	ERCC1
3.05586e-45	0.199688	0.646	0.339	5.36242e-41	9	CSNK1G2
3.27385e-45	0.258026	0.502	0.22	5.74495e-41	9	ZNF146
3.29437e-45	-0.190365	0.736	0.33	5.78097e-41	9	S100A6
3.32241e-45	0.261271	0.7	0.38	5.83016e-41	9	MMADHC
3.68757e-45	0.308064	0.612	0.305	6.47095e-41	9	C11orf74
3.77757e-45	0.156646	0.225	0.058	6.62888e-41	9	DNASE1L1
3.84645e-45	0.140585	0.657	0.312	6.74975e-41	9	PALLD
4.14084e-45	0.105837	0.376	0.135	7.26635e-41	9	PHF10
4.31614e-45	0.145181	0.264	0.076	7.57396e-41	9	WARS2
4.82379e-45	0.243038	0.888	0.499	8.46479e-41	9	HSPB1
5.38773e-45	0.180947	0.391	0.147	9.45438e-41	9	LIAS
5.70129e-45	0.131755	0.326	0.107	1.00046e-40	9	MAGI3
6.07981e-45	0.244808	0.702	0.378	1.06689e-40	9	TATDN1
6.09535e-45	0.208233	0.524	0.237	1.06961e-40	9	TRIM27
6.25457e-45	0.176868	0.65	0.327	1.09755e-40	9	PFKL
6.27701e-45	0.263965	0.742	0.413	1.10149e-40	9	THYN1
6.68359e-45	0.170965	0.506	0.23	1.17284e-40	9	PCCB
6.93093e-45	0.190186	0.483	0.208	1.21624e-40	9	SNAPC2
8.87333e-45	0.221451	0.736	0.387	1.55709e-40	9	PNRC1
8.904e-45	0.180009	0.863	0.497	1.56247e-40	9	ECH1
8.97993e-45	0.232483	0.837	0.488	1.5758e-40	9	UBA2
9.43813e-45	0.248598	0.764	0.413	1.6562e-40	9	EXOSC8
9.65741e-45	0.358175	0.951	0.647	1.69468e-40	9	HSPA5
9.72459e-45	0.134935	0.586	0.281	1.70647e-40	9	CRTAP
1.05133e-44	0.134336	0.663	0.342	1.84487e-40	9	CD320
1.13474e-44	0.302298	0.968	0.656	1.99124e-40	9	SLC25A5
1.14801e-44	0.281768	0.487	0.205	2.01452e-40	9	REC8
1.15164e-44	0.354615	0.955	0.646	2.0209e-40	9	TOMM20
1.20883e-44	0.145937	0.262	0.075	2.12125e-40	9	FAM227A
1.2654e-44	0.228048	0.951	0.639	2.22052e-40	9	SAT2
1.30256e-44	0.123201	0.496	0.213	2.28573e-40	9	DNAJB2
1.44077e-44	0.154818	0.285	0.087	2.52826e-40	9	STON2
1.54428e-44	0.2069	0.758	0.397	2.70989e-40	9	SDC2
1.66211e-44	0.165848	0.659	0.339	2.91667e-40	9	DKC1
1.8455e-44	0.187327	0.648	0.318	3.23848e-40	9	P4HA1
2.20811e-44	0.126616	0.369	0.135	3.87479e-40	9	GTPBP3
2.2208e-44	-0.820423	0.987	0.808	3.89705e-40	9	SERF2
2.43093e-44	0.491124	0.721	0.364	4.2658e-40	9	ANXA1
3.21423e-44	0.191672	0.494	0.211	5.64034e-40	9	FAM114A1
3.80867e-44	0.262092	0.931	0.551	6.68346e-40	9	RAB13
3.88076e-44	0.262053	0.738	0.413	6.80995e-40	9	AKR1B1
3.9221e-44	0.160229	0.841	0.475	6.8825e-40	9	VGLL4
4.0984e-44	0.204461	0.5	0.222	7.19186e-40	9	E2F5
4.26894e-44	0.233324	0.788	0.433	7.49113e-40	9	BZW2
4.286e-44	0.174622	0.459	0.195	7.52107e-40	9	SLC41A3
4.49586e-44	0.198022	0.363	0.133	7.88934e-40	9	BCAS4
4.80008e-44	0.205064	0.807	0.457	8.42318e-40	9	ZNF580
6.22597e-44	0.225654	0.29	0.09	1.09253e-39	9	CUL7
6.31594e-44	0.143065	0.429	0.168	1.10832e-39	9	PLOD1
6.67476e-44	0.265384	0.612	0.303	1.17129e-39	9	EZR
6.70609e-44	0.180452	0.464	0.198	1.17679e-39	9	AKAP17A
7.0271e-44	0.161878	0.33	0.112	1.23312e-39	9	SPATA20
7.09678e-44	0.189113	0.504	0.219	1.24534e-39	9	IFI6
7.1431e-44	0.195508	0.584	0.288	1.25347e-39	9	NAMPT
7.17132e-44	0.183597	0.719	0.4	1.25842e-39	9	HNRNPUL1
8.54125e-44	0.0681123	0.687	0.353	1.49882e-39	9	CD47
8.657e-44	0.293029	0.76	0.441	1.51913e-39	9	NARF
9.04853e-44	0.124076	0.333	0.114	1.58784e-39	9	TRIM16
9.20314e-44	0.213225	0.895	0.547	1.61497e-39	9	CUEDC2
9.29905e-44	0.132632	0.798	0.471	1.6318e-39	9	RAD23A
9.89423e-44	0.169712	0.378	0.14	1.73624e-39	9	AC008124.1
1.01631e-43	0.227912	0.517	0.239	1.78342e-39	9	BET1
1.18579e-43	0.39951	0.822	0.448	2.08083e-39	9	CKS1B
1.22546e-43	0.1391	0.311	0.102	2.15043e-39	9	AC139887.2
1.23345e-43	0.192114	0.273	0.081	2.16446e-39	9	ANKRD37
1.39619e-43	0.208641	0.809	0.457	2.45004e-39	9	HDGFL2
1.45022e-43	0.213047	0.805	0.479	2.54485e-39	9	SELENOF
1.58016e-43	0.230727	0.569	0.276	2.77286e-39	9	TSEN15
1.72413e-43	0.128748	0.202	0.049	3.0255e-39	9	FAM86B1
2.32622e-43	0.115433	0.586	0.269	4.08205e-39	9	GRAMD1A
2.38737e-43	0.508275	0.994	0.826	4.18935e-39	9	EIF1
2.46773e-43	0.201815	0.882	0.552	4.33037e-39	9	JTB
2.69368e-43	0.216891	0.534	0.247	4.72687e-39	9	NFKBIL1
3.01752e-43	0.265324	0.921	0.566	5.29514e-39	9	LSM2
3.24785e-43	0.123906	0.333	0.114	5.69932e-39	9	ARRDC1
3.25956e-43	0.554207	0.914	0.534	5.71988e-39	9	HMGB2
3.60263e-43	0.185037	0.33	0.114	6.32189e-39	9	PRR3
3.71972e-43	0.155692	0.221	0.058	6.52737e-39	9	SMIM1
3.84441e-43	0.143064	0.251	0.072	6.74617e-39	9	TAF1C
4.15088e-43	0.00634568	0.253	0.069	7.28397e-39	9	ZNF677
4.6279e-43	0.219641	0.569	0.275	8.12104e-39	9	YAP1
5.00221e-43	0.0730637	0.277	0.083	8.77789e-39	9	MANBA
5.07283e-43	0.120867	0.717	0.393	8.90181e-39	9	TAF1D
5.09561e-43	0.126448	0.532	0.237	8.94178e-39	9	PCMTD1
5.13263e-43	0.216691	0.47	0.207	9.00674e-39	9	SORD
5.35957e-43	0.205975	0.758	0.43	9.40497e-39	9	ACAA2
6.33392e-43	0.169071	0.502	0.224	1.11148e-38	9	KCTD6
7.31037e-43	0.0770711	0.358	0.128	1.28282e-38	9	TOX
7.41127e-43	0.130841	0.247	0.069	1.30053e-38	9	PPIL6
7.86665e-43	0.336675	0.953	0.594	1.38044e-38	9	RNF7
8.45483e-43	0.0875825	0.472	0.201	1.48365e-38	9	B3GALNT2
1.05199e-42	0.205097	0.539	0.254	1.84602e-38	9	APIP
1.09416e-42	-1.46312	0.028	0.334	1.92003e-38	9	LINC00461
1.17717e-42	0.287233	0.824	0.481	2.0657e-38	9	HAX1
1.18643e-42	0.137052	0.204	0.05	2.08195e-38	9	PAN2
1.21973e-42	0.160141	0.264	0.08	2.14038e-38	9	ROR1
1.26854e-42	0.175659	0.85	0.51	2.22603e-38	9	PPP1CC
1.32289e-42	0.158848	0.556	0.26	2.3214e-38	9	ILF3-DT
1.48388e-42	0.344727	0.961	0.639	2.60391e-38	9	HNRNPC
1.62341e-42	0.0843766	0.208	0.051	2.84877e-38	9	IGSF10
1.62549e-42	0.198321	0.833	0.477	2.8524e-38	9	TSEN34
1.79947e-42	0.186687	0.59	0.29	3.1577e-38	9	MTX1
1.81693e-42	0.13489	0.594	0.292	3.18835e-38	9	KDSR
1.86944e-42	0.0974657	0.249	0.07	3.28049e-38	9	GADD45B
1.88975e-42	0.0793151	0.414	0.163	3.31613e-38	9	ZDHHC12
1.91062e-42	0.101748	0.459	0.189	3.35276e-38	9	SCPEP1
1.97663e-42	0.124652	0.59	0.293	3.46858e-38	9	SDHB
2.00273e-42	0.0861518	0.294	0.092	3.51439e-38	9	WNK2
2.15395e-42	0.116636	0.363	0.134	3.77976e-38	9	XAB2
2.24381e-42	0.163635	0.509	0.233	3.93744e-38	9	AK3
2.53763e-42	0.120585	0.68	0.367	4.45303e-38	9	EIF3B
2.6348e-42	0.188685	0.285	0.09	4.62355e-38	9	HEPH
2.90282e-42	0.146317	0.453	0.194	5.09388e-38	9	SNX9
3.20523e-42	0.148498	0.403	0.155	5.62454e-38	9	CCDC186
3.23285e-42	0.18321	0.693	0.371	5.673e-38	9	FIP1L1
3.31909e-42	0.174001	0.423	0.172	5.82434e-38	9	DZIP1
3.52662e-42	0.224456	0.483	0.216	6.18851e-38	9	MKNK2
3.58611e-42	0.177405	0.455	0.198	6.29291e-38	9	TST
4.01107e-42	0.149348	0.247	0.071	7.03863e-38	9	TFAP4
4.0346e-42	0.139955	0.32	0.11	7.07992e-38	9	ZNF385A
4.10865e-42	0.242015	0.438	0.185	7.20986e-38	9	NT5DC1
4.17686e-42	0.0967965	0.678	0.363	7.32955e-38	9	CUX1
4.68644e-42	0.10583	0.863	0.495	8.22376e-38	9	KDM5B
4.80724e-42	0.158625	0.642	0.332	8.43575e-38	9	TMEM106B
5.27051e-42	0.259038	0.599	0.308	9.2487e-38	9	NANS
5.29987e-42	0.162555	0.446	0.191	9.30021e-38	9	TTC28-AS1
5.4525e-42	0.168355	0.783	0.446	9.56805e-38	9	ITGB1BP1
5.78935e-42	0.217705	0.468	0.209	1.01592e-37	9	DCAKD
6.29329e-42	0.0347737	0.339	0.118	1.10435e-37	9	GOLGA8B
7.04688e-42	0.182033	0.865	0.53	1.23659e-37	9	CHD4
8.08221e-42	0.142149	0.519	0.24	1.41827e-37	9	DDX54
8.66852e-42	0.178064	0.614	0.317	1.52115e-37	9	DAP3
8.99214e-42	0.153471	0.238	0.068	1.57794e-37	9	ADSSL1
9.94354e-42	-1.8901	0.796	0.734	1.74489e-37	9	MTRNR2L12
1.11978e-41	0.208451	0.871	0.523	1.96499e-37	9	RAB11A
1.12222e-41	0.179456	0.311	0.103	1.96928e-37	9	RPL39L
1.27535e-41	0.199261	0.695	0.363	2.23798e-37	9	DPCD
1.36477e-41	0.149652	0.466	0.202	2.39489e-37	9	ZNF226
1.45463e-41	0.17131	0.558	0.261	2.55258e-37	9	SMIM14
1.52503e-41	0.216268	0.794	0.457	2.67613e-37	9	CFAP36
1.56534e-41	0.146087	0.562	0.278	2.74686e-37	9	UBN1
1.61495e-41	0.190989	0.425	0.169	2.83391e-37	9	HLA-E
1.83912e-41	0.15481	0.588	0.292	3.22728e-37	9	CUL1
1.87116e-41	0.203907	0.824	0.492	3.28351e-37	9	SRSF4
1.89635e-41	0.120195	0.717	0.39	3.32771e-37	9	DCAF7
2.20755e-41	0.305772	0.964	0.622	3.87381e-37	9	ST13
2.30316e-41	0.185625	0.577	0.288	4.04158e-37	9	FBXO7
2.54594e-41	-1.00626	0.152	0.446	4.46761e-37	9	GNG11
2.69021e-41	0.164946	0.599	0.296	4.72078e-37	9	CERS2
3.00316e-41	0.0279421	0.53	0.23	5.26994e-37	9	ENO2
3.12843e-41	0.103796	0.798	0.438	5.48978e-37	9	HADHB
3.15857e-41	0.170372	0.401	0.163	5.54267e-37	9	SHKBP1
3.18015e-41	0.0763465	0.584	0.283	5.58052e-37	9	RFNG
3.32701e-41	0.114152	0.513	0.227	5.83823e-37	9	GPC2
3.70559e-41	0.139069	0.399	0.16	6.50256e-37	9	PUSL1
3.83833e-41	0.236863	0.373	0.147	6.73551e-37	9	YDJC
3.85736e-41	0.0707736	0.251	0.073	6.76889e-37	9	TBX2-AS1
3.95979e-41	0.108634	0.539	0.252	6.94863e-37	9	TASOR
4.21187e-41	0.184216	0.386	0.152	7.39099e-37	9	TRIM56
4.41521e-41	0.123717	0.751	0.418	7.74782e-37	9	ZKSCAN1
4.42597e-41	-1.36838	0.498	0.644	7.76669e-37	9	FEZ1
5.52038e-41	0.137366	0.543	0.262	9.68717e-37	9	SLC44A2
5.54465e-41	0.0395995	0.742	0.41	9.72974e-37	9	CPNE1
5.95557e-41	0.156988	0.964	0.625	1.04508e-36	9	LAPTM4A
6.1353e-41	0.0213352	0.483	0.208	1.07662e-36	9	NAT9
6.73665e-41	0.19746	0.627	0.326	1.18215e-36	9	HIBCH
7.10597e-41	0.190275	0.646	0.332	1.24696e-36	9	TNFRSF1A
7.12722e-41	0.223204	0.425	0.18	1.25068e-36	9	POLR1E
8.58174e-41	0.331602	0.957	0.627	1.50592e-36	9	DDAH2
9.72207e-41	0.141594	0.734	0.405	1.70603e-36	9	CYHR1
1.04237e-40	0.161486	0.446	0.191	1.82915e-36	9	ECSIT
1.20571e-40	-0.297088	0.766	0.364	2.11579e-36	9	VEGFB
1.3679e-40	0.208029	0.882	0.538	2.40038e-36	9	ANKRD11
1.4278e-40	0.156843	0.685	0.367	2.5055e-36	9	SRA1
1.50544e-40	0.174327	0.556	0.281	2.64174e-36	9	PCID2
1.60303e-40	0.427123	0.981	0.674	2.813e-36	9	NAP1L1
1.61405e-40	0.20401	0.558	0.269	2.83233e-36	9	IRF3
1.63395e-40	0.231894	0.809	0.477	2.86725e-36	9	URI1
1.66004e-40	0.113523	0.21	0.054	2.91303e-36	9	PACRG
1.72508e-40	0.130224	0.719	0.373	3.02717e-36	9	CDKN1C
1.74027e-40	0.187721	0.27	0.085	3.05382e-36	9	AZIN1-AS1
1.78373e-40	0.163482	0.725	0.408	3.13009e-36	9	PUM1
1.85283e-40	0.23138	0.586	0.299	3.25134e-36	9	FNDC3A
1.86956e-40	0.205341	0.83	0.467	3.28071e-36	9	HES1
2.01674e-40	0.135853	0.695	0.367	3.53898e-36	9	CELF2
2.04334e-40	0.135634	0.38	0.148	3.58566e-36	9	ZNF141
2.29256e-40	0.195098	0.453	0.201	4.02299e-36	9	ZNF330
2.5151e-40	0.152613	0.227	0.062	4.4135e-36	9	FSIP2
2.57639e-40	0.147465	0.579	0.286	4.52106e-36	9	ANKRD10
2.59573e-40	0.191622	0.742	0.423	4.55498e-36	9	TRAM1
2.70365e-40	0.123605	0.528	0.236	4.74436e-36	9	GADD45A
2.74898e-40	0.268389	0.873	0.529	4.8239e-36	9	ARL2
3.06587e-40	0.257992	0.376	0.15	5.37999e-36	9	TMEM216
3.18597e-40	0.302497	0.94	0.63	5.59073e-36	9	PDIA3
3.32264e-40	0.225881	0.637	0.346	5.83057e-36	9	RUVBL2
3.857e-40	0.184786	0.852	0.499	6.76827e-36	9	SMARCC1
4.29065e-40	-1.352	0.376	0.569	7.52923e-36	9	SPRY1
4.50545e-40	0.166635	0.624	0.324	7.90617e-36	9	SBNO1
4.66415e-40	0.143262	0.719	0.399	8.18465e-36	9	SAP30
4.77388e-40	0.15226	0.517	0.241	8.3772e-36	9	ALKBH5
4.78842e-40	0.213829	0.635	0.327	8.40272e-36	9	NXT1
4.84799e-40	0.137021	0.545	0.26	8.50726e-36	9	TRIM8
5.08656e-40	0.140692	0.573	0.281	8.9259e-36	9	GABPB1-IT1
5.6288e-40	0.213181	0.758	0.436	9.87742e-36	9	ARL1
6.34024e-40	0.228495	0.616	0.295	1.11259e-35	9	SERINC2
8.098e-40	0.239439	0.753	0.432	1.42104e-35	9	SNRNP40
8.83728e-40	0.171348	0.637	0.34	1.55077e-35	9	ARID1A
1.01574e-39	0.135526	0.24	0.07	1.78242e-35	9	DERL3
1.03796e-39	0.286401	0.865	0.528	1.82141e-35	9	GHITM
1.0391e-39	0.141375	0.543	0.257	1.82342e-35	9	ALKBH2
1.20249e-39	0.259197	0.938	0.616	2.11014e-35	9	P4HB
1.36808e-39	0.208685	0.575	0.296	2.4007e-35	9	SDR39U1
1.50023e-39	0.137485	0.288	0.096	2.6326e-35	9	HEMK1
1.56865e-39	0.19846	0.725	0.395	2.75267e-35	9	FDX1
1.67482e-39	0.106092	0.734	0.412	2.93898e-35	9	PHC2
1.68245e-39	0.183383	0.472	0.212	2.95237e-35	9	BLMH
1.8437e-39	0.407111	0.983	0.704	3.23533e-35	9	CCNI
1.88591e-39	0.0914267	0.676	0.345	3.3094e-35	9	ARPC1B
2.03867e-39	0.135416	0.356	0.135	3.57745e-35	9	NPRL2
2.32068e-39	0.250524	0.303	0.103	4.07232e-35	9	PROS1
2.47798e-39	0.0580178	0.579	0.291	4.34836e-35	9	PGM3
2.61174e-39	0.195762	0.773	0.459	4.58308e-35	9	EPRS
2.64215e-39	0.1264	0.453	0.2	4.63644e-35	9	FLII
2.64947e-39	0.168243	0.901	0.566	4.64929e-35	9	MANF
2.78623e-39	0.178109	0.674	0.362	4.88927e-35	9	HDAC3
2.88137e-39	-0.0313368	0.56	0.247	5.05624e-35	9	CTSC
2.92425e-39	-0.0935225	0.539	0.227	5.13148e-35	9	IER3
2.95455e-39	0.263921	0.903	0.571	5.18465e-35	9	ARF4
3.05989e-39	0.217504	0.367	0.139	5.36949e-35	9	CCDC74B
3.16241e-39	0.179616	0.461	0.208	5.5494e-35	9	GTF2E2
3.20221e-39	0.300702	0.921	0.556	5.61923e-35	9	NBDY
3.25353e-39	0.162061	0.62	0.326	5.70929e-35	9	ANXA7
3.2551e-39	0.112025	0.552	0.269	5.71205e-35	9	AHI1
3.29877e-39	0.130805	0.249	0.073	5.78868e-35	9	GPR27
3.58696e-39	0.153159	0.44	0.192	6.2944e-35	9	ACTR1B
3.62999e-39	0.225418	0.637	0.336	6.3699e-35	9	RPA2
4.06412e-39	0.107189	0.208	0.055	7.13171e-35	9	LIMK2
4.27388e-39	0.118981	0.345	0.126	7.49981e-35	9	BAIAP2
4.67665e-39	0.126813	0.33	0.121	8.20659e-35	9	PIGL
4.85364e-39	-1.1652	0.85	0.734	8.51716e-35	9	SELENOW
5.06213e-39	0.148258	0.204	0.052	8.88303e-35	9	UNC5B
5.27916e-39	0.16499	0.532	0.255	9.26387e-35	9	YPEL3
5.30004e-39	0.22506	0.474	0.22	9.30051e-35	9	SUPT3H
5.37124e-39	0.212409	0.818	0.463	9.42544e-35	9	SSBP4
5.72775e-39	-0.000645139	0.582	0.284	1.00511e-34	9	TM7SF3
5.94932e-39	0.271916	0.841	0.489	1.04399e-34	9	TUSC3
6.06148e-39	0.136483	0.5	0.231	1.06367e-34	9	SGSM3
6.79063e-39	0.116013	0.32	0.113	1.19162e-34	9	PDPR
7.11623e-39	0.06532	0.721	0.355	1.24876e-34	9	HES4
7.72147e-39	0.100656	0.65	0.339	1.35496e-34	9	ERP44
8.10525e-39	0.203738	0.916	0.583	1.42231e-34	9	NONO
8.17944e-39	0.155462	0.436	0.186	1.43533e-34	9	PLEKHG1
8.53234e-39	0.186538	0.395	0.158	1.49726e-34	9	SIGIRR
1.00855e-38	0.0744098	0.315	0.11	1.76981e-34	9	CRYL1
1.15318e-38	0.192596	0.751	0.42	2.0236e-34	9	RNF5
1.15605e-38	0.120773	0.487	0.221	2.02864e-34	9	CCPG1
1.35259e-38	0.136396	0.236	0.067	2.37352e-34	9	EGLN3
1.40285e-38	0.0246583	0.721	0.396	2.46171e-34	9	DCTN6
1.43994e-38	0.0244066	0.639	0.335	2.5268e-34	9	SSR1
1.44452e-38	0.185052	0.418	0.178	2.53484e-34	9	UTRN
1.47589e-38	0.193823	0.569	0.279	2.58989e-34	9	PDCD4
1.55635e-38	0.11848	0.715	0.389	2.73108e-34	9	CCS
1.74772e-38	0.227019	0.807	0.481	3.0669e-34	9	YIF1A
1.76408e-38	0.162723	0.423	0.178	3.09561e-34	9	ASGR1
1.83903e-38	0.0369663	0.526	0.241	3.22713e-34	9	PLXNB2
1.87341e-38	0.116199	0.29	0.097	3.28746e-34	9	TUBD1
2.31781e-38	0.159273	0.401	0.159	4.0673e-34	9	FZD1
2.47499e-38	0.159483	0.305	0.108	4.34311e-34	9	AL355001.2
2.48108e-38	0.149125	0.652	0.349	4.35381e-34	9	MTF2
2.58698e-38	0.168111	0.517	0.25	4.53963e-34	9	PAAF1
3.15078e-38	0.0693488	0.652	0.347	5.52899e-34	9	SURF4
3.3061e-38	0.182999	0.633	0.34	5.80155e-34	9	DLGAP4
3.33048e-38	0.22139	0.843	0.516	5.84433e-34	9	POLD2
3.33931e-38	0.210813	0.895	0.572	5.85982e-34	9	NDUFB5
3.52307e-38	0.124199	0.283	0.095	6.18228e-34	9	ZFP62
3.58745e-38	0.200281	0.502	0.244	6.29526e-34	9	COQ5
4.35002e-38	0.117472	0.206	0.055	7.63342e-34	9	SAMD13
4.42214e-38	0.148591	0.33	0.124	7.75997e-34	9	SERGEF
4.78402e-38	-1.44731	0.124	0.4	8.395e-34	9	SCRG1
4.83596e-38	0.179416	0.639	0.342	8.48615e-34	9	TUG1
4.97005e-38	0.0639955	0.586	0.3	8.72144e-34	9	AP3D1
4.999e-38	0.16323	0.76	0.452	8.77225e-34	9	ZNHIT3
5.18014e-38	0.231778	0.869	0.551	9.09011e-34	9	PRPF40A
5.52348e-38	0.313973	0.936	0.621	9.6926e-34	9	DDX39B
5.88136e-38	0.0728546	0.303	0.103	1.03206e-33	9	EPHA2
5.97738e-38	0.243293	0.94	0.611	1.04891e-33	9	CSDE1
5.99574e-38	0.127593	0.371	0.145	1.05213e-33	9	ZBTB44
6.94678e-38	0.759026	0.33	0.125	1.21902e-33	9	CALB1
7.16819e-38	0.381234	0.981	0.703	1.25787e-33	9	RCN2
7.86899e-38	0.161411	0.607	0.313	1.38085e-33	9	RBCK1
8.46801e-38	0.168889	0.378	0.152	1.48597e-33	9	SSX2IP
8.72012e-38	0.282382	0.964	0.62	1.53021e-33	9	UBE2D2
8.75034e-38	0.126993	0.556	0.279	1.53551e-33	9	REPIN1
9.57882e-38	0.123012	0.481	0.221	1.68089e-33	9	RPS6KB2
9.80602e-38	0.149244	0.324	0.118	1.72076e-33	9	DHRS1
1.00724e-37	0.131239	0.792	0.473	1.76751e-33	9	NDUFV1
1.04866e-37	0.165622	0.365	0.143	1.84018e-33	9	FAM13A
1.08539e-37	0.0888724	0.275	0.09	1.90464e-33	9	POLRMT
1.10298e-37	0.223307	0.948	0.653	1.9355e-33	9	DDX17
1.12935e-37	0.049567	0.586	0.297	1.98178e-33	9	TTC17
1.20188e-37	0.1787	0.575	0.296	2.10906e-33	9	SEC23A
1.28738e-37	0.0926567	0.648	0.339	2.25909e-33	9	GOLIM4
1.31795e-37	0.124067	0.384	0.147	2.31274e-33	9	SHTN1
1.36932e-37	0.197517	0.931	0.625	2.40289e-33	9	TUFM
1.48392e-37	0.121999	0.202	0.054	2.60398e-33	9	SH3PXD2A
1.57686e-37	0.161357	0.391	0.16	2.76708e-33	9	DSE
1.87424e-37	0.204393	0.79	0.475	3.28891e-33	9	COPB2
1.90428e-37	-1.61165	0.487	0.638	3.34162e-33	9	MAP2
1.91057e-37	0.162806	0.878	0.55	3.35268e-33	9	BPTF
2.03152e-37	-1.3624	0.043	0.323	3.56491e-33	9	DNER
2.068e-37	0.145671	0.322	0.118	3.62893e-33	9	CAD
2.2904e-37	0.0557285	0.614	0.305	4.0192e-33	9	LSAMP
2.45718e-37	0.127601	0.629	0.338	4.31186e-33	9	WDR13
2.62122e-37	0.140013	0.391	0.161	4.59972e-33	9	ZNF12
3.3007e-37	0.0812603	0.47	0.215	5.79207e-33	9	DHRS4L2
3.3214e-37	0.102239	0.457	0.2	5.82839e-33	9	PACC1
3.32671e-37	0.137379	0.322	0.116	5.8377e-33	9	CMTM7
3.41014e-37	0.105304	0.639	0.343	5.98412e-33	9	TMEM18
3.70264e-37	0.180619	0.854	0.529	6.49739e-33	9	SMARCA4
3.73724e-37	0.162417	0.856	0.51	6.55812e-33	9	POLR2G
4.04421e-37	0.134579	0.94	0.577	7.09678e-33	9	PCBP1
4.63214e-37	0.0542064	0.318	0.114	8.12848e-33	9	NFATC4
4.66507e-37	0.164017	0.541	0.275	8.18627e-33	9	AK2
4.86249e-37	0.298132	0.936	0.507	8.5327e-33	9	MYL12A
4.96751e-37	0.0530738	0.575	0.289	8.71698e-33	9	DEAF1
5.43397e-37	0.0929959	0.427	0.186	9.53552e-33	9	ZNF83
6.6266e-37	0.071966	0.326	0.119	1.16284e-32	9	MICA
6.6621e-37	0.0713289	0.822	0.406	1.16907e-32	9	CENPV
6.71241e-37	0.101387	0.775	0.456	1.17789e-32	9	UQCRC1
7.10665e-37	0.0401544	0.26	0.081	1.24708e-32	9	L3MBTL1
7.92744e-37	0.134784	0.7	0.391	1.39111e-32	9	CHD2
8.61934e-37	0.0913755	0.642	0.332	1.51252e-32	9	TMEFF1
8.93813e-37	0.118919	0.753	0.435	1.56846e-32	9	TADA3
8.96447e-37	-1.80885	0.034	0.308	1.57308e-32	9	SPARCL1
1.1723e-36	-0.0595922	0.363	0.136	2.05716e-32	9	CADM2
1.18315e-36	0.156034	0.82	0.474	2.0762e-32	9	TMEM98
1.34213e-36	0.172862	0.843	0.517	2.35516e-32	9	PGD
1.34809e-36	0.294814	0.983	0.694	2.36564e-32	9	ZFAS1
1.35588e-36	0.0937937	0.685	0.365	2.37929e-32	9	TMED1
1.42765e-36	0.0539851	0.403	0.166	2.50523e-32	9	LINC00342
1.47727e-36	0.143705	0.303	0.102	2.59231e-32	9	EEF1A2
1.49798e-36	0.137677	0.294	0.103	2.62866e-32	9	ADA
1.55818e-36	0.135024	0.805	0.481	2.7343e-32	9	NUDCD2
1.73511e-36	0.104191	0.296	0.105	3.04476e-32	9	GTF2IRD1
1.80512e-36	0.150759	0.822	0.495	3.16762e-32	9	YY1
1.91575e-36	0.157857	0.863	0.519	3.36176e-32	9	CYC1
2.28294e-36	0.140394	0.333	0.126	4.0061e-32	9	TFB1M
2.28811e-36	0.118421	0.607	0.319	4.01517e-32	9	RNF114
2.38936e-36	0.132186	0.7	0.405	4.19285e-32	9	PSMD3
2.38965e-36	0.124429	0.311	0.113	4.19336e-32	9	SERPINB1
2.60808e-36	-2.22085	0.002	0.265	4.57666e-32	9	BCAN
2.62468e-36	0.235396	0.584	0.307	4.60578e-32	9	ADSS
2.83011e-36	0.0823133	0.536	0.267	4.96628e-32	9	INTS10
2.83457e-36	0.0959875	0.33	0.12	4.97411e-32	9	OTX1
2.885e-36	0.0673403	0.448	0.198	5.0626e-32	9	PHYKPL
3.01848e-36	0.112184	0.367	0.148	5.29683e-32	9	ATPAF2
3.14324e-36	0.151158	0.356	0.144	5.51575e-32	9	HDDC3
3.5859e-36	0.140584	0.311	0.115	6.29253e-32	9	UBXN11
3.64049e-36	0.220682	0.421	0.19	6.38834e-32	9	MTFP1
3.65486e-36	0.113043	0.554	0.286	6.41355e-32	9	PSMG3
3.66942e-36	0.089289	0.324	0.121	6.4391e-32	9	ARSG
3.75613e-36	0.248875	0.47	0.216	6.59126e-32	9	FLRT3
4.63201e-36	0.128744	0.506	0.245	8.12825e-32	9	SLU7
5.48183e-36	0.0713035	0.356	0.141	9.61951e-32	9	MLLT6
5.48769e-36	0.203118	0.59	0.311	9.6298e-32	9	YPEL5
5.76773e-36	0.125967	0.573	0.3	1.01212e-31	9	GNL3
5.87289e-36	0.156241	0.635	0.35	1.03058e-31	9	SEC13
5.87508e-36	0.220677	0.558	0.28	1.03096e-31	9	KLHDC8B
6.10768e-36	0.154761	0.873	0.548	1.07178e-31	9	PTP4A2
6.50944e-36	0.199231	0.496	0.238	1.14228e-31	9	C11orf1
7.19e-36	0.124546	0.582	0.299	1.2617e-31	9	PRPSAP2
7.71747e-36	0.208326	0.526	0.257	1.35426e-31	9	DNALI1
7.868e-36	0.185798	0.373	0.153	1.38068e-31	9	MPI
8.0981e-36	-0.585066	0.68	0.29	1.42106e-31	9	COLGALT2
9.17282e-36	0.0954326	0.35	0.134	1.60965e-31	9	FAM27C
9.79596e-36	0.119374	0.358	0.14	1.719e-31	9	AC092683.1
9.98433e-36	0.0702762	0.41	0.174	1.75205e-31	9	GAA
1.00312e-35	0.121173	0.365	0.148	1.76027e-31	9	FKBP14
1.0357e-35	-1.40072	0.826	0.715	1.81745e-31	9	RPS26
1.06572e-35	0.0562392	0.882	0.531	1.87013e-31	9	COMT
1.07245e-35	0.163902	0.627	0.322	1.88194e-31	9	FKBP1B
1.24523e-35	0.176356	0.253	0.081	2.18513e-31	9	PRKCZ
1.25799e-35	0.194352	0.326	0.123	2.20752e-31	9	ACSS3
1.28423e-35	0.184582	0.479	0.226	2.25357e-31	9	VASP
1.39464e-35	0.1507	0.715	0.403	2.44731e-31	9	TMEM179B
1.41824e-35	0.184203	0.648	0.359	2.48872e-31	9	CIAPIN1
1.54926e-35	0.240743	0.62	0.328	2.71865e-31	9	SSBP3
1.88908e-35	0.162756	0.792	0.467	3.31496e-31	9	NT5C3B
2.04911e-35	-1.31081	0.223	0.476	3.59579e-31	9	SOX9
2.10203e-35	0.148975	0.412	0.183	3.68865e-31	9	DCP1A
2.14477e-35	0.0936475	0.24	0.075	3.76364e-31	9	KCTD18
2.22438e-35	0.144303	0.83	0.484	3.90335e-31	9	SLC2A4RG
2.31658e-35	0.211592	0.521	0.247	4.06514e-31	9	ARMCX2
2.35495e-35	0.143594	0.738	0.43	4.13247e-31	9	HMG20B
2.48286e-35	-0.856911	0.97	0.747	4.35691e-31	9	BEX3
2.49026e-35	0.0983657	0.251	0.081	4.36991e-31	9	FBXL7
2.54868e-35	0.167341	0.395	0.166	4.47242e-31	9	MFSD3
2.66816e-35	0.0645159	0.695	0.387	4.68209e-31	9	FNBP4
2.82745e-35	0.109216	0.44	0.2	4.96161e-31	9	DYNLT3
2.95211e-35	0.0521948	0.575	0.291	5.18035e-31	9	SLC16A1
3.07111e-35	0.145631	0.575	0.301	5.38918e-31	9	DAP
3.30398e-35	0.118125	0.223	0.068	5.79783e-31	9	ANXA4
3.59131e-35	0.140954	0.27	0.093	6.30203e-31	9	CCDC28A
3.79083e-35	0.150872	0.556	0.284	6.65215e-31	9	EXOSC1
3.79212e-35	0.15093	0.712	0.426	6.65442e-31	9	RAB1A
4.3546e-35	0.158291	0.283	0.098	7.64145e-31	9	ABR
4.43409e-35	0.275981	0.97	0.651	7.78094e-31	9	ATP5F1B
4.75958e-35	-0.836372	0.015	0.275	8.3521e-31	9	IRX2
4.97403e-35	0.122757	0.474	0.223	8.72843e-31	9	CRLS1
5.0438e-35	0.101757	0.82	0.488	8.85086e-31	9	NCBP2
5.24382e-35	0.211389	0.925	0.6	9.20185e-31	9	MTCH1
5.38857e-35	0.198573	0.751	0.437	9.45587e-31	9	TIMM17B
5.78184e-35	0.175185	0.298	0.109	1.0146e-30	9	CCDC8
5.84126e-35	0.0678716	0.564	0.287	1.02502e-30	9	CACUL1
6.27501e-35	0.0587708	0.622	0.304	1.10114e-30	9	MIR100HG
6.45619e-35	-0.038376	0.766	0.435	1.13293e-30	9	RAC3
6.99475e-35	0.108221	0.33	0.125	1.22744e-30	9	P3H3
7.27904e-35	0.240297	0.631	0.357	1.27733e-30	9	GARS
8.16076e-35	0.175648	0.292	0.104	1.43205e-30	9	LRRC61
8.38797e-35	0.0804025	0.403	0.174	1.47192e-30	9	SELENBP1
9.13916e-35	-0.0628516	0.399	0.16	1.60374e-30	9	EFEMP2
9.7412e-35	0.0351817	0.423	0.185	1.70939e-30	9	SYNGAP1
9.83981e-35	0.28883	0.948	0.609	1.72669e-30	9	TMEM14C
1.1336e-34	0.120284	0.262	0.088	1.98924e-30	9	RGS14
1.14941e-34	0.23116	0.464	0.218	2.01698e-30	9	UBE2E2
1.16364e-34	0.110331	0.414	0.179	2.04195e-30	9	PPFIBP1
1.23389e-34	0.158778	0.861	0.532	2.16524e-30	9	POLR1D
1.25782e-34	0.130211	0.429	0.19	2.20723e-30	9	CNPY4
1.2625e-34	0.11493	0.414	0.183	2.21544e-30	9	IRF2BP2
1.2768e-34	0.180911	0.899	0.562	2.24054e-30	9	MRPS26
1.29913e-34	0.200896	0.504	0.253	2.27972e-30	9	NUP37
1.33361e-34	0.0948635	0.339	0.132	2.34022e-30	9	NIFK-AS1
1.39168e-34	0.0747256	0.749	0.452	2.44212e-30	9	MAPK1IP1L
1.43718e-34	0.0982468	0.245	0.078	2.52196e-30	9	NEK7
1.49606e-34	0.112037	0.3	0.111	2.62528e-30	9	NINL
1.50264e-34	0.101561	0.485	0.229	2.63684e-30	9	NRIP1
1.52739e-34	-0.0441985	0.485	0.22	2.68027e-30	9	MYO6
1.57971e-34	0.0690683	0.466	0.218	2.77207e-30	9	DTNA
1.60825e-34	0.155858	0.532	0.272	2.82216e-30	9	C15orf40
1.61239e-34	0.0672269	0.687	0.382	2.82942e-30	9	SLC25A37
1.62354e-34	0.0169306	0.755	0.444	2.849e-30	9	MARCH6
1.62536e-34	0.133437	0.586	0.296	2.85217e-30	9	FHL1
1.64188e-34	0.143496	0.805	0.481	2.88118e-30	9	CHID1
1.71533e-34	0.0763733	0.406	0.175	3.01006e-30	9	PUS7L
1.79503e-34	0.183578	0.667	0.382	3.14993e-30	9	PAGR1
1.97567e-34	0.0897176	0.206	0.058	3.4669e-30	9	TMEM91
2.07807e-34	0.186521	0.438	0.201	3.6466e-30	9	ZBED3
2.09416e-34	0.14665	0.871	0.56	3.67483e-30	9	SNRNP70
2.10866e-34	0.13542	0.773	0.437	3.70028e-30	9	SNX17
2.17423e-34	0.108005	0.335	0.132	3.81534e-30	9	DDHD2
2.22027e-34	0.368241	0.987	0.763	3.89612e-30	9	EIF4A1
2.29658e-34	0.144698	0.384	0.165	4.03004e-30	9	DPY19L1
2.57809e-34	0.0906529	0.715	0.402	4.52404e-30	9	TBL1XR1
2.92518e-34	0.247683	0.979	0.644	5.13311e-30	9	PKM
3.0553e-34	0.239513	0.629	0.354	5.36144e-30	9	HMGN4
3.10944e-34	0.205763	0.506	0.248	5.45644e-30	9	TPD52L2
3.25488e-34	0.04454	0.526	0.258	5.71166e-30	9	MAGT1
3.39416e-34	0.111246	0.44	0.202	5.95607e-30	9	POU2F1
3.51042e-34	0.125493	0.541	0.274	6.16008e-30	9	EFHC1
4.16941e-34	0.103186	0.689	0.397	7.31648e-30	9	KLHDC3
4.41825e-34	-1.04819	0.107	0.378	7.75314e-30	9	BTBD17
4.42595e-34	0.13798	0.79	0.483	7.76666e-30	9	PAIP1
4.98432e-34	0.348627	0.294	0.107	8.74649e-30	9	TRIB3
5.14502e-34	0.123667	0.753	0.43	9.02847e-30	9	RNF187
5.24072e-34	0.0787465	0.255	0.084	9.19642e-30	9	FADS3
5.27037e-34	0.139476	0.266	0.092	9.24844e-30	9	GOLPH3L
5.48158e-34	0.108403	0.635	0.35	9.61907e-30	9	C12orf76
6.05432e-34	0.139982	0.543	0.286	1.06241e-29	9	RBM15B
6.60615e-34	0.15922	0.442	0.207	1.15925e-29	9	PRMT5
6.78506e-34	0.220101	0.964	0.652	1.19064e-29	9	ATP5F1A
6.80354e-34	0.139741	0.309	0.119	1.19389e-29	9	AL050341.2
7.67706e-34	0.0322258	0.577	0.299	1.34717e-29	9	TTC14
8.00865e-34	0.146752	0.322	0.128	1.40536e-29	9	RNF113A
8.02394e-34	-1.90307	0.59	0.661	1.40804e-29	9	NOVA1
8.16762e-34	0.129445	0.708	0.387	1.43325e-29	9	TGIF1
8.744e-34	0.0802981	0.311	0.117	1.5344e-29	9	RSAD1
9.13783e-34	0.130551	0.648	0.367	1.60351e-29	9	METTL23
9.24108e-34	0.175762	0.929	0.624	1.62163e-29	9	CALU
9.57741e-34	-0.0893013	0.429	0.184	1.68064e-29	9	HOOK2
1.02051e-33	0.120161	0.275	0.098	1.79079e-29	9	SIRT5
1.02542e-33	0.11703	0.322	0.124	1.79941e-29	9	AC006333.2
1.03593e-33	0.157314	0.83	0.51	1.81784e-29	9	MEAF6
1.09163e-33	0.14485	0.549	0.291	1.9156e-29	9	COQ9
1.09987e-33	0.0766667	0.479	0.224	1.93005e-29	9	SNAPC3
1.13635e-33	0.0871778	0.476	0.227	1.99408e-29	9	SLC25A29
1.20525e-33	-0.669987	0.994	0.868	2.11496e-29	9	MARCKS
1.20756e-33	0.15369	0.524	0.269	2.11903e-29	9	GOSR2
1.32699e-33	0.118984	0.745	0.44	2.32861e-29	9	MRPL42
1.34814e-33	0.147918	0.524	0.267	2.36572e-29	9	ALG3
1.39809e-33	0.153406	0.59	0.306	2.45337e-29	9	RHBDD2
1.44543e-33	0.1275	0.528	0.27	2.53645e-29	9	PSPH
1.5264e-33	0.200568	0.378	0.165	2.67853e-29	9	NAB2
1.66495e-33	0.0542832	0.225	0.069	2.92166e-29	9	PER3
1.67073e-33	0.140201	0.841	0.515	2.9318e-29	9	TMED4
1.6808e-33	0.118149	0.758	0.454	2.94947e-29	9	CFAP298
1.73635e-33	0.133432	0.476	0.232	3.04694e-29	9	ICE2
1.73933e-33	0.137782	0.461	0.218	3.05217e-29	9	GFPT1
1.81088e-33	0.030335	0.788	0.466	3.17774e-29	9	MRPL34
1.97005e-33	-1.27253	0.661	0.298	3.45704e-29	9	CRABP1
1.97599e-33	0.133618	0.388	0.173	3.46747e-29	9	ALDH18A1
2.18928e-33	-0.0670614	0.798	0.43	3.84176e-29	9	COL11A1
2.28229e-33	0.0608171	0.82	0.504	4.00496e-29	9	ELAVL1
2.36485e-33	0.189444	0.594	0.324	4.14985e-29	9	SDHAF3
2.41321e-33	0.0130452	0.612	0.325	4.23471e-29	9	HSPA13
2.42703e-33	-0.659158	0.987	0.912	4.25895e-29	9	RPS28
2.50719e-33	0.140906	0.775	0.472	4.39962e-29	9	HM13
2.54901e-33	0.117119	0.431	0.205	4.473e-29	9	ASAP2
2.69144e-33	0.140796	0.792	0.484	4.72293e-29	9	HSPA9
2.69895e-33	0.0565584	0.227	0.07	4.73611e-29	9	POLM
2.7015e-33	0.104068	0.67	0.368	4.74059e-29	9	GLT8D1
2.80806e-33	-0.595084	0.073	0.344	4.92759e-29	9	GNG2
2.83779e-33	-1.07404	0.936	0.795	4.97976e-29	9	SEPTIN7
2.95501e-33	0.193751	0.485	0.237	5.18545e-29	9	CEBPG
3.15951e-33	0.106779	0.339	0.137	5.54431e-29	9	BCL2L13
3.21014e-33	0.0856269	0.644	0.361	5.63315e-29	9	KCMF1
3.25571e-33	0.127078	0.296	0.114	5.71312e-29	9	HSPA1B
3.45077e-33	0.131666	0.21	0.062	6.05541e-29	9	ROR2
4.34613e-33	0.143798	0.249	0.084	7.62659e-29	9	AJUBA
4.95133e-33	0.0578221	0.775	0.456	8.68859e-29	9	APH1A
5.36909e-33	0.145535	0.605	0.327	9.42169e-29	9	PPP1R35
5.41089e-33	0.091073	0.298	0.109	9.49503e-29	9	USF1
5.85867e-33	0.068293	0.481	0.229	1.02808e-28	9	PALM
6.15671e-33	0.175058	0.397	0.171	1.08038e-28	9	TRIM59
6.8685e-33	0.0292585	0.459	0.216	1.20528e-28	9	HSPA1A
7.22934e-33	0.134764	0.588	0.322	1.2686e-28	9	FBXO22
7.24631e-33	0.0960386	0.614	0.332	1.27158e-28	9	KDM5A
7.42364e-33	-0.00195695	0.397	0.17	1.3027e-28	9	AEBP1
7.44292e-33	0.0815423	0.238	0.077	1.30608e-28	9	MOV10
7.54586e-33	0.0929725	0.629	0.344	1.32415e-28	9	NIPBL
8.24541e-33	0.13497	0.44	0.204	1.4469e-28	9	ZNF33A
8.30263e-33	0.104813	0.867	0.535	1.45695e-28	9	ETFB
8.40285e-33	0.139132	0.813	0.499	1.47453e-28	9	TCEA2
8.48761e-33	0.0816657	0.665	0.374	1.48941e-28	9	PRKCSH
8.63109e-33	0.118445	0.476	0.233	1.51458e-28	9	AIMP2
8.66257e-33	0.188192	0.569	0.302	1.52011e-28	9	THOC3
8.70488e-33	0.151899	0.614	0.343	1.52753e-28	9	ZDHHC4
8.9403e-33	0.19066	0.552	0.288	1.56884e-28	9	PPIL1
9.22805e-33	0.0332804	0.689	0.39	1.61934e-28	9	CNIH1
9.32801e-33	-1.41314	0.034	0.284	1.63688e-28	9	KLHDC8A
9.45359e-33	0.202216	0.672	0.385	1.65892e-28	9	LCMT1
9.64627e-33	0.301402	0.957	0.623	1.69273e-28	9	UBE2I
1.17211e-32	0.0894253	0.23	0.073	2.05682e-28	9	DNAJC3-DT
1.19889e-32	0.148801	0.528	0.275	2.10381e-28	9	TEAD2
1.1989e-32	0.0965645	0.53	0.273	2.10384e-28	9	PREPL
1.22421e-32	0.108539	0.476	0.231	2.14825e-28	9	HDAC1
1.23087e-32	0.204832	0.288	0.107	2.15993e-28	9	FOXP4
1.26e-32	0.16607	0.322	0.127	2.21104e-28	9	DEDD2
1.45756e-32	0.0835715	0.292	0.109	2.55772e-28	9	APTR
1.4716e-32	-0.00515796	0.674	0.365	2.58237e-28	9	SESN3
1.51927e-32	0.118012	0.275	0.098	2.66602e-28	9	ZNF483
1.84393e-32	0.112452	0.391	0.172	3.23574e-28	9	GTF2H4
1.96128e-32	0.0551087	0.665	0.37	3.44166e-28	9	STX10
1.98363e-32	0.130937	0.258	0.09	3.48087e-28	9	TGDS
2.14267e-32	0.0859023	0.232	0.075	3.75996e-28	9	PECR
2.16045e-32	0.0597387	0.429	0.197	3.79116e-28	9	BSDC1
2.41e-32	0.102828	0.367	0.158	4.22907e-28	9	CPSF1
2.50838e-32	-2.31641	0.94	0.872	4.40171e-28	9	CST3
2.5581e-32	0.126463	0.442	0.209	4.48896e-28	9	PCMTD2
2.58763e-32	0.180244	0.446	0.205	4.54077e-28	9	TUSC1
2.86291e-32	0.0588497	0.506	0.251	5.02383e-28	9	RABGGTB
2.99231e-32	0.0935695	0.318	0.125	5.25091e-28	9	ARFGAP1
3.01873e-32	0.0695938	0.406	0.178	5.29726e-28	9	SNAPC1
3.09774e-32	0.0266541	0.882	0.532	5.43592e-28	9	KMT2E
3.1189e-32	0.019187	0.451	0.211	5.47305e-28	9	TMEM245
3.37484e-32	0.0524613	0.833	0.511	5.92218e-28	9	ECI2
3.38632e-32	0.0857752	0.897	0.582	5.94232e-28	9	HNRNPF
3.42878e-32	0.142012	0.253	0.087	6.01682e-28	9	PIM1
3.72662e-32	0.0743554	0.275	0.099	6.53947e-28	9	RHOBTB1
3.75243e-32	0.0757287	0.588	0.316	6.58476e-28	9	AKAP13
3.80509e-32	0.131676	0.687	0.395	6.67717e-28	9	ANAPC13
3.89939e-32	-0.0409711	0.687	0.383	6.84264e-28	9	RSRP1
3.92289e-32	0.145316	0.867	0.547	6.88388e-28	9	C1orf43
4.0625e-32	0.125664	0.292	0.108	7.12887e-28	9	ZMAT1
4.07433e-32	0.107803	0.721	0.422	7.14964e-28	9	NOSIP
4.11768e-32	0.0348751	0.631	0.34	7.2257e-28	9	BAZ2B
4.51734e-32	0.151929	0.893	0.571	7.92703e-28	9	UBE2D3
4.58961e-32	0.107678	0.633	0.348	8.05384e-28	9	EMD
4.60588e-32	0.104669	0.646	0.367	8.0824e-28	9	CHTOP
4.82407e-32	-0.811412	0.019	0.262	8.46528e-28	9	RFX4
5.09753e-32	0.00352902	0.7	0.406	8.94515e-28	9	BRD2
5.34075e-32	0.0749668	0.513	0.261	9.37194e-28	9	ZNF518A
5.36289e-32	0.130771	0.749	0.459	9.41079e-28	9	ZNF292
5.5863e-32	0.0673905	0.408	0.181	9.80284e-28	9	BLVRA
5.61396e-32	0.101603	0.869	0.546	9.85139e-28	9	HADHA
5.62875e-32	0.101321	0.29	0.107	9.87733e-28	9	OCEL1
5.74029e-32	0.0782983	0.742	0.436	1.00731e-27	9	SCCPDH
5.95541e-32	0.0780147	0.425	0.193	1.04505e-27	9	UBL4A
5.99838e-32	-0.0371018	0.723	0.364	1.0526e-27	9	EMP3
6.11233e-32	0.135427	0.457	0.222	1.07259e-27	9	MFSD14A
6.29379e-32	0.150409	0.309	0.121	1.10443e-27	9	AGL
6.55802e-32	0.155387	0.358	0.151	1.1508e-27	9	TGIF2
6.58072e-32	0.109667	0.82	0.492	1.15479e-27	9	NCOR1
6.69245e-32	0.225748	0.672	0.365	1.17439e-27	9	GPX8
6.74808e-32	0.062299	0.324	0.129	1.18415e-27	9	PNPLA2
6.84336e-32	0.100039	0.59	0.317	1.20087e-27	9	OBSL1
6.87286e-32	0.1586	0.592	0.333	1.20605e-27	9	IARS
7.3765e-32	0.283109	0.972	0.676	1.29443e-27	9	SERBP1
7.52437e-32	0.0223856	0.552	0.293	1.32038e-27	9	TMEM41B
7.66053e-32	0.151397	0.659	0.37	1.34427e-27	9	CHMP2B
7.78831e-32	0.154551	0.567	0.301	1.36669e-27	9	VEZF1
7.84849e-32	0.103064	0.7	0.405	1.37725e-27	9	SEC31A
7.92211e-32	0.0699915	0.395	0.173	1.39017e-27	9	ADGRA3
8.10246e-32	0.20998	0.85	0.528	1.42182e-27	9	ZFP36L1
9.47676e-32	0.152046	0.341	0.141	1.66298e-27	9	AC097376.3
1.00662e-31	0.091596	0.661	0.375	1.76643e-27	9	COMMD3
1.04957e-31	-0.807615	0.036	0.282	1.84179e-27	9	DCLK1
1.1089e-31	0.0650317	0.333	0.13	1.94589e-27	9	BBC3
1.21953e-31	0.15297	0.208	0.064	2.14004e-27	9	PRELID2
1.26824e-31	0.125376	0.236	0.079	2.22551e-27	9	MHENCR
1.279e-31	0.0934076	0.403	0.181	2.24438e-27	9	GPANK1
1.35211e-31	0.0317203	0.562	0.297	2.37268e-27	9	SOX12
1.35827e-31	0.139532	0.742	0.442	2.3835e-27	9	KDM1A
1.46759e-31	0.139952	0.292	0.112	2.57532e-27	9	CD2AP
1.49006e-31	0.377955	0.981	0.71	2.61475e-27	9	RAN
1.51325e-31	0.107282	0.29	0.109	2.65545e-27	9	MZF1
1.54677e-31	-0.00385252	0.541	0.274	2.71427e-27	9	LENG8
1.55736e-31	0.16315	0.251	0.086	2.73286e-27	9	ZNF536
1.58908e-31	0.078831	0.59	0.326	2.78852e-27	9	TCERG1
1.61089e-31	0.0852397	0.202	0.061	2.82678e-27	9	SPOPL
1.66923e-31	0.0861051	0.275	0.1	2.92916e-27	9	PM20D2
1.7324e-31	0.0430076	0.599	0.319	3.04001e-27	9	VAT1
1.97971e-31	0.0751471	0.723	0.428	3.47399e-27	9	SLC39A7
2.0533e-31	0.0287192	0.648	0.363	3.60312e-27	9	BAG6
2.05875e-31	0.0867741	0.79	0.465	3.61269e-27	9	HYAL2
2.06804e-31	0.0889517	0.292	0.111	3.62899e-27	9	ATF1
2.15013e-31	-0.686803	0.034	0.282	3.77304e-27	9	POU3F2
2.27807e-31	0.115973	0.249	0.086	3.99756e-27	9	DUSP22
2.29435e-31	0.0989502	0.706	0.406	4.02613e-27	9	C14orf119
2.34836e-31	0.176784	0.835	0.499	4.12091e-27	9	MRPS15
2.36844e-31	0.138574	0.298	0.115	4.15615e-27	9	MYL5
2.60227e-31	-0.998585	0.927	0.753	4.56646e-27	9	PHPT1
2.655e-31	0.021709	0.401	0.178	4.65899e-27	9	TAZ
2.75968e-31	0.140366	0.238	0.081	4.84268e-27	9	ELK3
2.8755e-31	0.108008	0.369	0.162	5.04592e-27	9	LPIN1
4.22006e-31	0.0621406	0.783	0.475	7.40536e-27	9	PSMG2
4.29505e-31	0.138553	0.646	0.363	7.53696e-27	9	IFT27
4.30395e-31	-1.62345	0.006	0.239	7.55257e-27	9	NCAN
4.53143e-31	0.183181	0.607	0.314	7.95174e-27	9	IGF2BP1
4.58725e-31	0.0430246	0.708	0.42	8.04971e-27	9	SEC63
4.65145e-31	0.223625	0.929	0.599	8.16237e-27	9	TXNL1
4.6971e-31	0.00724636	0.481	0.229	8.24247e-27	9	FAM171A2
5.87639e-31	0.103572	0.687	0.39	1.03119e-26	9	SERPINB6
6.38928e-31	0.191614	0.341	0.144	1.12119e-26	9	NMRAL1
6.4584e-31	0.0562634	0.83	0.523	1.13332e-26	9	SAT1
6.87863e-31	0.0857817	0.251	0.087	1.20706e-26	9	RCL1
6.98508e-31	0.277092	0.976	0.722	1.22574e-26	9	PDIA6
7.06818e-31	0.0978194	0.785	0.472	1.24032e-26	9	MPLKIP
7.40273e-31	0.105697	0.639	0.363	1.29903e-26	9	CDK5RAP3
7.98894e-31	0.125659	0.513	0.269	1.4019e-26	9	TAF6
8.01156e-31	-0.896045	0.991	0.903	1.40587e-26	9	TUBA1A
8.02696e-31	-0.085892	0.403	0.175	1.40857e-26	9	FHIT
8.43432e-31	0.0890682	0.592	0.319	1.48005e-26	9	MKRN1
9.12062e-31	-1.05159	0.895	0.715	1.60049e-26	9	UBL5
9.21839e-31	0.0974365	0.429	0.201	1.61764e-26	9	CCDC106
9.45154e-31	0.123244	0.322	0.129	1.65856e-26	9	KLF3-AS1
9.78272e-31	0.109888	0.843	0.498	1.71667e-26	9	MRPL11
1.04116e-30	0.0103167	0.582	0.311	1.82703e-26	9	SUMF2
1.04268e-30	0.111488	0.715	0.426	1.8297e-26	9	ISCA2
1.0799e-30	0.178793	0.687	0.406	1.895e-26	9	KLHDC2
1.11978e-30	0.0685501	0.642	0.359	1.96499e-26	9	SECISBP2
1.12587e-30	0.0801835	0.594	0.329	1.97568e-26	9	AIP
1.131e-30	0.142442	0.219	0.071	1.98468e-26	9	RGS2
1.1933e-30	0.174286	0.367	0.164	2.094e-26	9	FAM189B
1.21178e-30	0.100152	0.588	0.329	2.12643e-26	9	SDHD
1.22775e-30	0.13228	0.281	0.104	2.15446e-26	9	TMEM260
1.24071e-30	0.134037	0.655	0.374	2.1772e-26	9	PSMF1
1.24581e-30	0.0568323	0.663	0.381	2.18615e-26	9	UBE2E1
1.27245e-30	0.135723	0.485	0.245	2.2329e-26	9	WDR45
1.34101e-30	0.0323751	0.464	0.226	2.3532e-26	9	ZNF652
1.37052e-30	0.109537	0.725	0.408	2.40498e-26	9	ABRACL
1.40035e-30	0.214655	0.582	0.316	2.45734e-26	9	PPCS
1.42908e-30	0.154422	0.622	0.331	2.50775e-26	9	C12orf75
1.47302e-30	0.278528	0.974	0.718	2.58485e-26	9	MT-ND5
1.50956e-30	0.133456	0.494	0.255	2.64897e-26	9	HSF2
1.53423e-30	0.167421	0.723	0.44	2.69227e-26	9	EBP
1.62252e-30	-0.0685201	0.835	0.506	2.8472e-26	9	ASAH1
1.6443e-30	0.14448	0.549	0.3	2.88542e-26	9	PRAF2
1.66268e-30	0.0863544	0.307	0.12	2.91768e-26	9	LINC01089
1.71928e-30	0.0711056	0.288	0.109	3.017e-26	9	PARP14
1.80929e-30	0.125199	0.567	0.314	3.17494e-26	9	KXD1
1.8686e-30	0.0263956	0.474	0.226	3.27903e-26	9	GLB1
1.91539e-30	0.0970845	0.292	0.113	3.36112e-26	9	KMT5C
2.11299e-30	0.219558	0.828	0.518	3.70788e-26	9	ERG28
2.11398e-30	0.085851	0.502	0.255	3.70962e-26	9	ILVBL
2.1202e-30	-0.0117384	0.884	0.577	3.72052e-26	9	PABPN1
2.19667e-30	0.127811	0.258	0.092	3.85472e-26	9	LZTFL1
2.20345e-30	0.132094	0.322	0.132	3.86661e-26	9	ANKRA2
2.24712e-30	0.0735537	0.644	0.363	3.94325e-26	9	SPAG16
2.29311e-30	0.193601	0.391	0.175	4.02396e-26	9	FAM89A
2.33868e-30	0.0678835	0.459	0.226	4.10391e-26	9	DCAF15
2.59869e-30	0.0541295	0.685	0.394	4.56019e-26	9	OSBPL1A
2.62475e-30	0.113671	0.279	0.105	4.6059e-26	9	TRMT2A
2.75396e-30	0.0716583	0.541	0.289	4.83264e-26	9	USO1
2.8456e-30	0.112725	0.354	0.152	4.99346e-26	9	SMO
2.85746e-30	0.131373	0.339	0.144	5.01427e-26	9	LMF1
3.14247e-30	0.329014	0.981	0.68	5.51441e-26	9	SRSF9
3.55927e-30	0.0593923	0.672	0.387	6.24581e-26	9	CD46
3.84059e-30	0.0586124	0.506	0.264	6.73947e-26	9	SGTA
3.92691e-30	-0.0500833	0.845	0.513	6.89094e-26	9	TMBIM4
3.92744e-30	0.0617447	0.223	0.073	6.89187e-26	9	GLIS2
4.00495e-30	0.170132	0.693	0.415	7.02788e-26	9	ADSL
4.04745e-30	0.12359	0.504	0.255	7.10247e-26	9	SH3GLB2
4.28601e-30	0.0839061	0.438	0.204	7.52109e-26	9	CDIPT
4.6468e-30	0.0165286	0.951	0.669	8.15421e-26	9	LUC7L3
4.65865e-30	0.138184	0.459	0.226	8.175e-26	9	IFRD2
5.02254e-30	0.072625	0.702	0.406	8.81355e-26	9	NUCB1
5.03293e-30	0.0112745	0.358	0.154	8.83178e-26	9	SPPL2B
5.16007e-30	0.01327	0.547	0.281	9.05488e-26	9	TMEM132A
5.31047e-30	0.0634528	0.897	0.552	9.31881e-26	9	VCP
5.43399e-30	0.114311	0.266	0.096	9.53557e-26	9	CTH
5.60012e-30	0.19426	0.425	0.191	9.82708e-26	9	CTSZ
5.61681e-30	0.0453811	0.736	0.437	9.85637e-26	9	SUMO3
5.72092e-30	0.0557847	0.665	0.386	1.00391e-25	9	GNPDA1
5.83266e-30	0.126669	0.727	0.435	1.02351e-25	9	PDHA1
6.62703e-30	0.124505	0.659	0.381	1.16291e-25	9	FH
7.28863e-30	0.0050592	0.631	0.351	1.27901e-25	9	ASPH
7.34696e-30	0.130562	0.798	0.486	1.28924e-25	9	METTL5
7.41517e-30	0.0894174	0.674	0.405	1.30121e-25	9	CIAO1
7.81307e-30	0.0522554	0.97	0.595	1.37104e-25	9	SPARC
7.97722e-30	0.116037	0.461	0.228	1.39984e-25	9	UAP1
8.05083e-30	0.0648408	0.371	0.162	1.41276e-25	9	PHF21A
8.10086e-30	0.119965	0.736	0.447	1.42154e-25	9	SYF2
8.12632e-30	0.161079	0.47	0.234	1.42601e-25	9	SNHG15
8.26076e-30	0.0529547	0.485	0.243	1.4496e-25	9	FAM219B
8.4059e-30	0.113568	0.717	0.426	1.47507e-25	9	CPNE3
8.41586e-30	0.102082	0.59	0.335	1.47682e-25	9	ASF1A
8.75601e-30	0.0889075	0.412	0.193	1.5365e-25	9	C20orf96
9.12535e-30	-0.0677656	0.511	0.245	1.60132e-25	9	LAMB2
9.52423e-30	0.0980781	0.294	0.115	1.67131e-25	9	KHDC1
9.72066e-30	0.119386	0.68	0.399	1.70578e-25	9	MCTS1
1.00583e-29	0.0862537	0.532	0.279	1.76504e-25	9	TMEM263
1.00707e-29	0.0720857	0.526	0.279	1.76721e-25	9	PLPBP
1.14583e-29	0.0957265	0.461	0.225	2.0107e-25	9	MOAP1
1.15477e-29	0.0696721	0.333	0.138	2.02639e-25	9	TRDMT1
1.2381e-29	0.103822	0.266	0.097	2.17262e-25	9	JMY
1.24181e-29	-0.0473101	0.577	0.312	2.17912e-25	9	ATXN2L
1.30574e-29	0.0947748	0.961	0.672	2.2913e-25	9	CANX
1.43226e-29	0.102264	0.343	0.147	2.51334e-25	9	UBN2
1.43952e-29	0.122736	0.56	0.308	2.52606e-25	9	RTCA
1.58839e-29	0.0904546	0.635	0.366	2.7873e-25	9	CCDC50
1.59849e-29	0.155491	0.283	0.112	2.80503e-25	9	SIRT3
1.72432e-29	0.0716819	0.526	0.252	3.02584e-25	9	AHNAK
1.74315e-29	0.093607	0.311	0.126	3.05888e-25	9	TAF1
1.93378e-29	0.0864044	0.502	0.265	3.3934e-25	9	ARFIP2
1.93687e-29	0.014594	0.652	0.339	3.39882e-25	9	PDLIM4
1.996e-29	0.0605398	0.657	0.375	3.50258e-25	9	TRAPPC3
2.08506e-29	0.0594561	0.725	0.433	3.65886e-25	9	DARS
2.09199e-29	0.0993666	0.552	0.298	3.67102e-25	9	AZI2
2.27296e-29	-1.91138	0	0.219	3.98859e-25	9	PMP2
2.32206e-29	0.103517	0.82	0.492	4.07475e-25	9	SCOC
2.37741e-29	0.162861	0.622	0.358	4.17187e-25	9	NKAP
2.39384e-29	-0.0328827	0.8	0.495	4.20071e-25	9	GABPB1-AS1
2.52084e-29	0.0873237	0.309	0.126	4.42358e-25	9	DLEU1
2.58333e-29	0.0898448	0.453	0.226	4.53323e-25	9	IMPACT
2.66803e-29	0.0953885	0.326	0.137	4.68185e-25	9	UBALD1
2.67291e-29	0.0548491	0.792	0.496	4.69042e-25	9	PAXX
2.70455e-29	0.14355	0.363	0.161	4.74594e-25	9	DNAL4
2.82691e-29	0.151259	0.88	0.551	4.96065e-25	9	PSMA5
2.86043e-29	-0.0286317	0.511	0.261	5.01948e-25	9	NHLRC3
2.88465e-29	-0.125181	0.421	0.186	5.06199e-25	9	AL391807.1
2.89202e-29	0.0656138	0.635	0.362	5.07492e-25	9	ALG5
2.95249e-29	0.10031	0.676	0.384	5.18102e-25	9	ISOC2
3.01142e-29	0.126562	0.418	0.201	5.28443e-25	9	TTC9C
3.36198e-29	0.121045	0.506	0.271	5.8996e-25	9	ZNF787
3.46751e-29	0.137036	0.925	0.594	6.08478e-25	9	PSMB7
3.49354e-29	0.219916	0.345	0.147	6.13046e-25	9	CDC42EP3
3.50505e-29	0.108132	0.451	0.218	6.15067e-25	9	RBM7
3.5918e-29	-0.104496	0.622	0.337	6.3029e-25	9	NCK2
3.62616e-29	0.0755338	0.277	0.104	6.36318e-25	9	LRRN2
3.69224e-29	0.370688	0.981	0.728	6.47915e-25	9	PRDX2
3.80439e-29	0.172222	0.803	0.484	6.67595e-25	9	MRPL3
3.841e-29	0.0162427	0.717	0.424	6.74018e-25	9	ARMCX3
3.95831e-29	0.134533	0.539	0.295	6.94605e-25	9	PEMT
3.95913e-29	0.0362585	0.502	0.262	6.94748e-25	9	HSF1
4.08619e-29	0.112497	0.277	0.106	7.17044e-25	9	SLC35G1
4.11479e-29	0.145298	0.68	0.399	7.22062e-25	9	MRPL17
4.30773e-29	0.0513234	0.382	0.174	7.55921e-25	9	STK11
4.33075e-29	0.0898876	0.412	0.194	7.59959e-25	9	TBL2
4.43326e-29	0.297176	0.526	0.271	7.77949e-25	9	CCNB2
4.56477e-29	0.0181008	0.466	0.225	8.01025e-25	9	UNC45A
4.76111e-29	0.076544	0.564	0.308	8.3548e-25	9	AAMP
5.044e-29	0.0651655	0.328	0.136	8.85121e-25	9	CALCOCO1
5.09268e-29	0.165029	0.371	0.168	8.93663e-25	9	FAM228B
5.41474e-29	0.154706	0.68	0.402	9.50179e-25	9	PRKRA
5.58897e-29	0.0868669	0.509	0.257	9.80753e-25	9	PIAS1
5.7827e-29	0.163766	0.433	0.212	1.01475e-24	9	MPP6
5.80122e-29	0.0631286	0.24	0.084	1.018e-24	9	WDR27
5.92666e-29	0.139183	0.361	0.163	1.04001e-24	9	SYNGR1
6.16361e-29	0.0248151	0.423	0.201	1.08159e-24	9	NHSL1
6.42403e-29	0.0609738	0.539	0.277	1.12729e-24	9	SORBS2
6.91005e-29	0.0746795	0.785	0.474	1.21258e-24	9	RAD21
7.2077e-29	0.102379	0.663	0.383	1.26481e-24	9	MIDN
7.36708e-29	0.125022	0.406	0.191	1.29278e-24	9	LRRC28
7.94012e-29	0.107419	0.472	0.24	1.39333e-24	9	NBAS
7.94612e-29	0.0711515	0.614	0.34	1.39439e-24	9	PABPC4
7.98907e-29	0.0678315	0.886	0.543	1.40192e-24	9	SSU72
8.02391e-29	0.0363588	0.412	0.193	1.40804e-24	9	CYFIP2
8.10845e-29	-1.67012	0.369	0.537	1.42287e-24	9	HES6
8.67893e-29	0.174653	0.418	0.2	1.52298e-24	9	CHMP1B
8.8396e-29	-0.00153531	0.534	0.284	1.55117e-24	9	MLST8
9.54454e-29	0.0561978	0.363	0.159	1.67488e-24	9	STX17
9.67319e-29	-1.32106	0.133	0.374	1.69745e-24	9	SOX2-OT
9.70087e-29	0.0594333	0.215	0.07	1.70231e-24	9	ITSN2
9.79253e-29	-0.500493	0.017	0.241	1.71839e-24	9	GBX2
1.0024e-28	0.0266447	0.258	0.094	1.75901e-24	9	CACNA2D1
1.00856e-28	0.122193	0.283	0.111	1.76982e-24	9	PSMD5
1.02688e-28	0.125511	0.324	0.135	1.80196e-24	9	GXYLT1
1.04247e-28	-0.0258829	0.249	0.087	1.82933e-24	9	TMEM59L
1.17959e-28	0.119481	0.597	0.335	2.06994e-24	9	MANBAL
1.28645e-28	0.263366	0.56	0.302	2.25746e-24	9	BCAT1
1.31462e-28	0.0984321	0.403	0.191	2.3069e-24	9	ABHD11
1.37194e-28	0.100105	0.674	0.386	2.40748e-24	9	MEX3A
1.45678e-28	0.0583341	0.29	0.113	2.55637e-24	9	HSPA4L
1.47765e-28	0.0635882	0.796	0.481	2.59298e-24	9	CDC37
1.48033e-28	0.310453	0.822	0.58	2.59768e-24	9	SNRPN
1.48308e-28	0.0927067	0.487	0.248	2.60251e-24	9	RNASEH1-AS1
1.49193e-28	0.131848	0.813	0.488	2.61803e-24	9	NAE1
1.53612e-28	0.0573028	0.223	0.074	2.69558e-24	9	TP53I11
1.55744e-28	0.0836396	0.562	0.318	2.733e-24	9	PTGES2
1.62952e-28	0.0697021	0.221	0.075	2.85947e-24	9	TUBG2
1.67019e-28	0.107892	0.826	0.522	2.93085e-24	9	CHMP5
1.73619e-28	0.100508	0.431	0.208	3.04667e-24	9	BAZ2A
1.73706e-28	0.136271	0.498	0.26	3.0482e-24	9	TCTN1
1.75298e-28	0.10266	0.59	0.331	3.07613e-24	9	BFAR
1.86652e-28	0.188141	0.815	0.522	3.27536e-24	9	XRN2
1.8913e-28	0.108977	0.697	0.425	3.31885e-24	9	MRPL38
1.91977e-28	-0.615351	0.094	0.35	3.36881e-24	9	WLS
1.94275e-28	0.0684124	0.624	0.359	3.40914e-24	9	BDH2
1.96445e-28	0.0559397	0.303	0.124	3.44721e-24	9	SSPN
2.05291e-28	0.113539	0.2	0.063	3.60244e-24	9	KIAA1522
2.20993e-28	0.116399	0.253	0.093	3.87799e-24	9	PPM1L
2.38169e-28	0.105786	0.431	0.209	4.17939e-24	9	MED27
2.40401e-28	0.0686269	0.373	0.17	4.21856e-24	9	PAN3
2.44674e-28	0.124345	0.73	0.437	4.29353e-24	9	NCBP2AS2
2.54575e-28	0.0726037	0.472	0.238	4.46728e-24	9	UBXN7
2.73803e-28	0.158017	0.76	0.46	4.80469e-24	9	NELFE
3.02684e-28	0.107592	0.24	0.086	5.3115e-24	9	PARD3B
3.08815e-28	0.146732	0.367	0.165	5.41908e-24	9	ZDHHC24
3.15927e-28	-0.018524	0.341	0.145	5.54388e-24	9	MOGS
3.21781e-28	0.120955	0.277	0.108	5.64662e-24	9	TTC32
3.23583e-28	-0.896426	0.981	0.806	5.67824e-24	9	RPL38
3.46164e-28	-1.63303	0	0.212	6.07448e-24	9	MLC1
3.63383e-28	0.0307215	0.215	0.071	6.37664e-24	9	MAST4
3.71608e-28	0.329928	0.991	0.776	6.52097e-24	9	H3F3B
3.73364e-28	0.0510663	0.401	0.192	6.5518e-24	9	PTAR1
4.04098e-28	0.0724454	0.723	0.432	7.09111e-24	9	NUBP2
4.0576e-28	0.130874	0.378	0.176	7.12028e-24	9	SLC25A38
4.59214e-28	-0.0544409	0.845	0.521	8.05828e-24	9	TERF2IP
4.59252e-28	-0.507107	0.976	0.816	8.05895e-24	9	MARCKSL1
4.84408e-28	0.110181	0.391	0.182	8.50039e-24	9	GMCL1
4.92567e-28	0.099038	0.225	0.079	8.64356e-24	9	ALKBH3
4.95087e-28	-1.02896	0.133	0.363	8.68778e-24	9	SPRY4
5.63235e-28	0.118174	0.337	0.146	9.88365e-24	9	SNHG19
5.73592e-28	0.0486504	0.453	0.226	1.00654e-23	9	PUM2
6.0528e-28	0.0854143	0.487	0.253	1.06215e-23	9	GNL2
6.08884e-28	0.0785641	0.732	0.452	1.06847e-23	9	NUDT5
6.41845e-28	0.0768932	0.315	0.134	1.12631e-23	9	BMP2K
6.48847e-28	0.0416141	0.706	0.416	1.1386e-23	9	IPO5
6.77484e-28	0.00592941	0.803	0.476	1.18885e-23	9	SCP2
6.82967e-28	0.149957	0.395	0.187	1.19847e-23	9	CDT1
7.96526e-28	0.110889	0.258	0.096	1.39774e-23	9	MCEE
8.19277e-28	0.115603	0.356	0.158	1.43767e-23	9	ZBTB41
9.8131e-28	0.0954463	0.912	0.596	1.722e-23	9	TMED9
1.00907e-27	-0.201384	0.777	0.466	1.77072e-23	9	SQSTM1
1.0198e-27	0.143113	0.367	0.166	1.78955e-23	9	NIPSNAP3A
1.02096e-27	0.155217	0.401	0.195	1.79158e-23	9	IMPA2
1.06785e-27	0.174844	0.343	0.153	1.87386e-23	9	AC025159.1
1.11395e-27	0.108279	0.408	0.192	1.95475e-23	9	CETN3
1.13393e-27	0.0961187	0.373	0.172	1.98983e-23	9	TMEM80
1.18105e-27	0.0962425	0.24	0.086	2.07251e-23	9	DENND11
1.18658e-27	-0.574308	0.989	0.824	2.08221e-23	9	MYL6
1.18958e-27	-0.0327112	0.629	0.345	2.08747e-23	9	DPYSL3
1.19885e-27	0.105416	0.371	0.17	2.10375e-23	9	HMCES
1.23728e-27	0.150737	0.798	0.509	2.17119e-23	9	NDUFS7
1.24224e-27	0.0886662	0.277	0.11	2.17989e-23	9	ZNF384
1.27697e-27	0.0806602	0.369	0.171	2.24083e-23	9	ZNF3
1.35747e-27	0.0381561	0.232	0.082	2.3821e-23	9	ARSK
1.3829e-27	0.0751883	0.421	0.206	2.42672e-23	9	MGAT1
1.39801e-27	-0.114453	0.783	0.467	2.45322e-23	9	IGF2BP2
1.39975e-27	-0.0987361	0.453	0.217	2.45628e-23	9	A1BG
1.43514e-27	0.0751626	0.601	0.342	2.51838e-23	9	ARFGAP3
1.47614e-27	-0.583464	0.009	0.22	2.59033e-23	9	EN2
1.57656e-27	0.0166844	0.262	0.099	2.76656e-23	9	TIAM1
1.58397e-27	0.147523	0.47	0.244	2.77955e-23	9	TRPT1
1.65638e-27	0.0556318	0.532	0.283	2.90661e-23	9	MBOAT7
1.66703e-27	0.097888	0.871	0.556	2.92531e-23	9	TCP1
1.72361e-27	0.10979	0.815	0.533	3.02459e-23	9	COPZ1
1.72695e-27	0.0982963	0.215	0.074	3.03046e-23	9	KIFC3
1.79784e-27	0.138305	0.65	0.367	3.15485e-23	9	MCM7
1.81233e-27	0.124888	0.614	0.361	3.18028e-23	9	VPS72
1.82749e-27	-0.0335077	0.567	0.306	3.20687e-23	9	C1orf21
1.86897e-27	-0.0496917	0.524	0.285	3.27966e-23	9	SREBF1
1.87488e-27	0.0731949	0.264	0.101	3.29003e-23	9	TMLHE
2.01779e-27	0.0981093	0.798	0.496	3.54081e-23	9	YIPF3
2.12507e-27	0.212856	0.948	0.615	3.72907e-23	9	KHDRBS1
2.14577e-27	0.0857905	0.541	0.289	3.7654e-23	9	B4GALT2
2.15248e-27	0.365086	0.989	0.76	3.77716e-23	9	GSTP1
2.16524e-27	0.129383	0.867	0.546	3.79957e-23	9	SMARCB1
2.31087e-27	0.153433	0.442	0.221	4.05511e-23	9	LGALSL
2.37655e-27	0.0851868	0.264	0.101	4.17036e-23	9	PTPRK
2.43438e-27	-0.085123	0.524	0.277	4.27185e-23	9	ADAM17
2.56135e-27	0.0762839	0.79	0.48	4.49465e-23	9	BUD23
2.56943e-27	0.0227858	0.569	0.315	4.50884e-23	9	DAZAP1
2.72734e-27	0.157412	0.496	0.259	4.78593e-23	9	C17orf75
2.80749e-27	0.0957277	0.298	0.123	4.92658e-23	9	ANAPC1
2.81287e-27	0.199791	0.961	0.646	4.93603e-23	9	VDAC2
2.86698e-27	-1.14093	0.049	0.269	5.03097e-23	9	FAM181B
2.87839e-27	0.0696251	0.421	0.204	5.051e-23	9	SMYD3
2.89274e-27	0.185833	0.459	0.237	5.07618e-23	9	RASSF8
2.90005e-27	0.0375333	0.781	0.488	5.08901e-23	9	BAG1
3.03568e-27	-0.953786	0.12	0.341	5.32701e-23	9	PTX3
3.21217e-27	0.1055	0.558	0.292	5.63671e-23	9	BOC
3.23932e-27	0.217858	0.948	0.633	5.68437e-23	9	HNRNPH3
3.33432e-27	0.0904383	0.822	0.515	5.85107e-23	9	TXN2
3.44637e-27	0.241799	0.964	0.635	6.04768e-23	9	EIF3K
3.54145e-27	0.181725	0.912	0.565	6.21454e-23	9	CDK4
3.68965e-27	0.111776	0.416	0.206	6.47459e-23	9	KATNA1
3.7621e-27	0.0957712	0.408	0.2	6.60174e-23	9	WDR74
3.85428e-27	0.0217418	0.734	0.442	6.76349e-23	9	TOP2B
4.16047e-27	0.104571	0.202	0.067	7.30079e-23	9	ACVR1
4.50144e-27	-0.0145379	0.406	0.191	7.89912e-23	9	TMEM8A
4.65322e-27	0.131065	0.466	0.241	8.16547e-23	9	C18orf21
4.84186e-27	0.0317313	0.556	0.312	8.49649e-23	9	USF2
4.9253e-27	0.0325098	0.854	0.535	8.64292e-23	9	SF3B2
5.23738e-27	-1.37224	0.7	0.694	9.19055e-23	9	PON2
5.40046e-27	0.0924341	0.543	0.303	9.47673e-23	9	RAD50
5.57096e-27	-0.0291791	0.35	0.152	9.77591e-23	9	MARCH9
5.61824e-27	0.0311975	0.412	0.204	9.85888e-23	9	GYG1
5.69674e-27	0.139184	0.584	0.327	9.99665e-23	9	CREM
5.70741e-27	-1.99489	0.339	0.499	1.00154e-22	9	LGALS1
5.83923e-27	-1.28994	0.017	0.23	1.02467e-22	9	GRIA2
6.08541e-27	0.0810601	0.373	0.163	1.06787e-22	9	SLIT2
6.38739e-27	0.0150214	0.446	0.222	1.12086e-22	9	WASHC1
7.18963e-27	0.0664913	0.283	0.115	1.26164e-22	9	PNP
7.45025e-27	0.100379	0.644	0.369	1.30737e-22	9	R3HCC1
7.63452e-27	0.0383333	0.277	0.109	1.3397e-22	9	PPP1R37
7.72892e-27	0.00388424	0.517	0.26	1.35627e-22	9	SERPINE2
8.36835e-27	0.110053	0.386	0.186	1.46848e-22	9	WTIP
8.48634e-27	0.116137	0.725	0.442	1.48918e-22	9	COPB1
8.57055e-27	0.0723309	0.637	0.374	1.50396e-22	9	ZSWIM7
9.07408e-27	0.0881047	0.723	0.449	1.59232e-22	9	SLC25A11
9.44025e-27	0.069155	0.783	0.491	1.65657e-22	9	POLR2E
9.57572e-27	-0.0145831	0.723	0.446	1.68035e-22	9	TIAL1
9.83336e-27	0.0572367	0.672	0.396	1.72556e-22	9	IP6K2
9.85343e-27	0.0939009	0.208	0.071	1.72908e-22	9	CROCC
9.92604e-27	0.0971919	0.354	0.163	1.74182e-22	9	MTR
9.94869e-27	0.0476316	0.693	0.409	1.7458e-22	9	STAU1
1.01097e-26	-0.0190749	0.358	0.156	1.77405e-22	9	MAP3K13
1.01469e-26	0.109752	0.283	0.115	1.78058e-22	9	LRRIQ1
1.01523e-26	0.0788358	0.607	0.35	1.78153e-22	9	PITHD1
1.02141e-26	0.0653026	0.212	0.072	1.79237e-22	9	DENND1B
1.04128e-26	-1.12329	0.182	0.394	1.82725e-22	9	PMP22
1.06145e-26	0.289916	0.966	0.636	1.86264e-22	9	LSM4
1.11561e-26	0.0705383	0.876	0.585	1.95767e-22	9	SELENOK
1.13925e-26	0.0138244	0.655	0.368	1.99915e-22	9	MYEF2
1.15841e-26	0.0986482	0.343	0.155	2.03278e-22	9	DNAH14
1.21889e-26	-0.0177674	0.534	0.285	2.1389e-22	9	BMERB1
1.22035e-26	-0.72956	0.03	0.242	2.14147e-22	9	ELAVL3
1.26309e-26	0.0239459	0.818	0.517	2.21647e-22	9	PCM1
1.28353e-26	0.09365	0.762	0.462	2.25235e-22	9	CLPP
1.29111e-26	0.106273	0.813	0.509	2.26565e-22	9	TFG
1.31229e-26	0.0675931	0.425	0.21	2.30281e-22	9	SNAP47
1.44472e-26	0.108342	0.365	0.17	2.53519e-22	9	B9D1
1.45802e-26	0.0573108	0.23	0.082	2.55853e-22	9	GXYLT2
1.52995e-26	0.0897447	0.706	0.436	2.68476e-22	9	MFF
1.61891e-26	0.0480735	0.249	0.093	2.84087e-22	9	DGLUCY
1.63428e-26	0.128216	0.24	0.09	2.86783e-22	9	TMTC2
1.63633e-26	-0.0428826	0.485	0.253	2.87143e-22	9	SUCLG2
1.67841e-26	0.0704071	0.268	0.104	2.94528e-22	9	TSGA10
1.68052e-26	0.089699	0.262	0.102	2.94897e-22	9	TRIT1
1.69143e-26	0.152961	0.307	0.133	2.96812e-22	9	MARVELD1
1.7449e-26	0.00976738	0.667	0.393	3.06196e-22	9	SREK1
1.87308e-26	0.0614866	0.577	0.321	3.28687e-22	9	POLDIP2
[truncated: 5,537 more rows]

## Sheet: 2
p_val	avg_logFC	pct.1	pct.2	p_val_adj	cluster	gene
0	2.33122	0.521	0.103	0	0	ACTA2
0	2.23811	0.911	0.212	0	0	TPBG
0	2.06421	0.763	0.141	0	0	IER3
0	1.9092	0.956	0.465	0	0	TPM1
0	1.84098	0.755	0.215	0	0	ID1
0	1.68982	0.64	0.15	0	0	MYL9
0	1.67139	0.944	0.379	0	0	ANXA2
0	1.60364	0.788	0.171	0	0	CRABP2
0	1.58662	0.692	0.185	0	0	COL1A2
0	1.52389	0.942	0.394	0	0	MEST
0	1.39501	0.648	0.131	0	0	GPC3
0	1.37103	0.841	0.334	0	0	FBLN1
0	1.34702	0.759	0.233	0	0	TPM2
0	1.3171	0.966	0.548	0	0	SPARC
0	1.2477	0.372	0.022	0	0	FGF18
0	1.24057	0.774	0.175	0	0	CNTNAP2
0	1.18126	0.807	0.237	0	0	PALLD
0	1.16535	0.772	0.22	0	0	RMST
0	1.14599	0.761	0.271	0	0	CDH6
0	1.09129	0.669	0.048	0	0	EMX2
0	1.07837	0.627	0.112	0	0	KRT8
0	1.06256	0.628	0.097	0	0	KRT18
0	1.06238	0.697	0.126	0	0	ZIC4
0	1.05653	0.481	0.084	0	0	STRA6
0	1.05592	0.841	0.327	0	0	ZIC2
0	1.04931	0.64	0.081	0	0	SERPINF1
0	1.03519	0.746	0.252	0	0	WLS
0	1.03393	0.849	0.308	0	0	RAB34
0	1.03154	0.625	0.085	0	0	SLIT2
0	0.975874	0.835	0.334	0	0	SDC2
0	0.963496	0.842	0.318	0	0	TGIF1
0	0.962123	0.401	0.032	0	0	TM4SF1
0	0.932141	0.724	0.198	0	0	CA12
0	0.930725	0.736	0.203	0	0	CDO1
0	0.922716	0.784	0.252	0	0	FSTL1
0	0.912457	0.784	0.237	0	0	IL17RD
0	0.871731	0.861	0.359	0	0	ISYNA1
0	0.842392	0.643	0.148	0	0	PHACTR2
0	0.83264	0.642	0.137	0	0	CDC42EP5
0	0.829546	0.657	0.173	0	0	GAS1
0	0.812588	0.746	0.229	0	0	SELENOM
0	0.778896	0.621	0.122	0	0	CTSZ
0	0.767	0.408	0.035	0	0	ISLR
0	0.765513	0.561	0.035	0	0	EMX2OS
0	0.758488	0.539	0.084	0	0	GAS6
0	0.758136	0.66	0.106	0	0	LEMD1
0	0.74892	0.679	0.125	0	0	COL4A5
0	0.734744	0.628	0.164	0	0	MFAP2
0	0.730203	0.57	0.05	0	0	COL4A6
0	0.729928	0.657	0.13	0	0	LY6E
0	0.728102	0.739	0.228	0	0	SERINC2
0	0.724004	0.803	0.298	0	0	DPCD
0	0.711324	0.698	0.174	0	0	ZFHX4
0	0.704444	0.402	0.022	0	0	ANXA3
0	0.702559	0.576	0.111	0	0	RTN1
0	0.699606	0.503	0.052	0	0	OTX2
0	0.689787	0.573	0.093	0	0	FZD1
0	0.684925	0.644	0.13	0	0	COL6A2
0	0.679053	0.71	0.213	0	0	KLHDC8B
0	0.677252	0.679	0.178	0	0	SELENOP
0	0.665256	0.785	0.272	0	0	PDLIM4
0	0.656691	0.754	0.214	0	0	OCIAD2
0	0.653258	0.495	0.076	0	0	COL26A1
0	0.652878	0.42	0.044	0	0	PARM1
0	0.646065	0.756	0.21	0	0	PLPPR3
0	0.633152	0.611	0.127	0	0	RRAS
0	0.590335	0.538	0.086	0	0	TSTD1
0	0.586383	0.481	0.076	0	0	LGI1
0	0.553394	0.277	0.007	0	0	PROCR
0	0.536168	0.386	0.045	0	0	VASN
0	0.501159	0.515	0.08	0	0	AC092957.1
0	0.448896	0.305	0.016	0	0	FEZF1-AS1
0	0.411135	0.398	0.046	0	0	GLIS3
7.52579e-307	0.501601	0.72	0.208	1.32063e-302	0	LGALS3BP
9.07051e-306	0.546776	0.668	0.191	1.59169e-301	0	LGMN
2.82208e-305	1.21973	0.944	0.453	4.95219e-301	0	LDHA
1.4236e-304	1.20611	0.979	0.6	2.49813e-300	0	PKM
1.51388e-304	0.914002	0.768	0.262	2.65655e-300	0	ARL4C
4.13457e-302	0.90689	0.999	0.949	7.25534e-298	0	ACTG1
3.54096e-301	0.8823	0.966	0.553	6.21367e-297	0	ARF5
6.05705e-301	0.493659	0.235	0.006	1.06289e-296	0	DDIT4L
2.55081e-300	0.852441	0.568	0.124	4.47616e-296	0	FRZB
6.78572e-299	0.628643	0.337	0.031	1.19076e-294	0	FEZF2
7.85246e-298	0.66262	0.742	0.249	1.37795e-293	0	TSPAN4
1.02998e-297	1.15736	0.954	0.448	1.80741e-293	0	MYL12A
3.33042e-296	1.0201	0.921	0.466	5.84423e-292	0	PDLIM7
4.23688e-296	0.518989	0.744	0.251	7.43488e-292	0	OBSL1
2.49663e-295	0.643445	0.839	0.344	4.38108e-291	0	ANXA6
1.92454e-291	0.655461	0.543	0.123	3.37718e-287	0	AOPEP
5.52115e-291	2.49255	0.605	0.179	9.68851e-287	0	TAGLN
3.74394e-285	0.352057	0.26	0.013	6.56987e-281	0	CDH18
2.1013e-284	1.00879	0.581	0.146	3.68736e-280	0	TNFRSF12A
2.20369e-284	0.501056	0.749	0.237	3.86704e-280	0	MIR100HG
2.8648e-284	0.576188	0.85	0.37	5.02715e-280	0	TMEM134
1.03432e-280	0.339058	0.238	0.009	1.81503e-276	0	FEZF1
3.69739e-280	0.589228	0.819	0.338	6.48818e-276	0	TMEM205
4.44744e-280	0.569189	0.722	0.247	7.80436e-276	0	DIPK1B
1.04782e-279	0.635704	0.804	0.31	1.83872e-275	0	HEBP1
3.27928e-279	0.728903	0.919	0.478	5.75448e-275	0	BCAP31
1.323e-277	0.282451	0.245	0.011	2.32161e-273	0	AL354863.1
1.98082e-276	0.386815	0.338	0.036	3.47594e-272	0	DMRTA1
4.03059e-276	1.05155	0.388	0.054	7.07288e-272	0	PCP4
9.58117e-275	0.491602	0.752	0.262	1.6813e-270	0	DALRD3
6.40235e-274	0.969673	0.961	0.541	1.12348e-269	0	PGK1
2.84136e-273	0.687786	0.919	0.464	4.98602e-269	0	BNIP3L
4.41826e-273	0.996885	0.701	0.208	7.75315e-269	0	IGFBP5
6.25303e-271	0.342671	0.774	0.265	1.09728e-266	0	SLC22A17
3.73625e-268	0.868213	0.922	0.529	6.55637e-264	0	SNRPN
7.37263e-268	0.598521	0.719	0.248	1.29375e-263	0	UNC119
3.94596e-266	-2.69544	0.902	0.9	6.92437e-262	0	DBI
5.42998e-266	0.863956	0.317	0.033	9.52853e-262	0	SEMA3B
6.26844e-266	0.803303	0.746	0.277	1.09999e-261	0	CITED2
1.27379e-265	0.415495	0.758	0.276	2.23525e-261	0	ACADVL
1.31974e-265	0.944042	0.982	0.645	2.31589e-261	0	MAGED2
2.56803e-264	0.859335	0.639	0.202	4.50638e-260	0	SERPINE2
3.47635e-264	0.874904	0.979	0.621	6.1003e-260	0	MYL12B
6.56034e-264	0.789991	0.742	0.299	1.15121e-259	0	ACTN1
2.57935e-262	0.376461	0.364	0.049	4.52625e-258	0	BCAM
5.35555e-262	1.45175	0.695	0.263	9.39792e-258	0	ENC1
9.05329e-260	0.455063	0.829	0.338	1.58867e-255	0	FKBP10
2.79413e-258	0.299588	0.257	0.017	4.90313e-254	0	SCUBE1
6.43762e-258	0.43517	0.582	0.145	1.12967e-253	0	FBN2
1.01029e-257	0.657987	0.833	0.345	1.77286e-253	0	MGMT
2.50893e-257	0.867539	0.899	0.457	4.40267e-253	0	FLNA
3.89638e-256	0.617703	0.89	0.417	6.83736e-252	0	CD151
5.07231e-256	1.05667	0.995	0.634	8.90089e-252	0	MDK
2.74119e-255	0.470085	0.851	0.368	4.81024e-251	0	MGAT4B
4.7792e-254	0.446647	0.671	0.212	8.38653e-250	0	PRNP
9.23638e-254	0.775301	0.811	0.35	1.6208e-249	0	CADM1
1.02564e-253	0.477452	0.517	0.113	1.79978e-249	0	COL18A1
1.59788e-252	0.685736	0.919	0.469	2.80397e-248	0	PLD3
1.90504e-252	0.524109	0.792	0.307	3.34297e-248	0	CXADR
6.34698e-252	0.539243	0.633	0.2	1.11377e-247	0	SHC1
2.45688e-251	0.661525	0.883	0.367	4.31133e-247	0	BEX2
8.05102e-251	0.3168	0.372	0.054	1.41279e-246	0	HIF3A
4.31506e-249	0.855632	0.804	0.303	7.57207e-245	0	S100A11
2.72506e-248	0.265026	0.567	0.141	4.78193e-244	0	DNASE2
5.16393e-247	0.278462	0.238	0.014	9.06166e-243	0	RHOH
2.45886e-246	0.605214	0.943	0.52	4.31482e-242	0	FKBP8
2.26636e-245	0.492837	0.73	0.275	3.977e-241	0	TNFRSF1A
7.09474e-244	0.781424	0.751	0.286	1.24499e-239	0	TUBA1C
8.49301e-244	0.456991	0.797	0.332	1.49035e-239	0	PLIN3
1.73993e-243	0.557147	0.88	0.415	3.05322e-239	0	YBX3
4.03117e-241	0.430419	0.714	0.258	7.0739e-237	0	PRCP
6.53736e-241	0.427946	0.684	0.239	1.14718e-236	0	FHL1
1.00014e-240	0.491858	0.863	0.408	1.75505e-236	0	SLC25A39
3.19076e-240	0.461034	0.864	0.386	5.59915e-236	0	MAP1LC3A
3.50561e-239	0.761768	0.472	0.111	6.15164e-235	0	CYBA
9.47985e-239	0.455295	0.59	0.176	1.66352e-234	0	KCNMB4
9.78315e-237	0.335547	0.289	0.03	1.71675e-232	0	CAVIN1
4.13635e-234	0.845659	0.867	0.395	7.25846e-230	0	DDIT4
1.29554e-233	0.432384	0.458	0.101	2.2734e-229	0	SHTN1
9.38075e-233	0.505789	0.478	0.111	1.64613e-228	0	MYLIP
1.38723e-232	0.454263	0.526	0.14	2.43431e-228	0	SERPING1
2.18611e-231	0.368316	0.72	0.266	3.83619e-227	0	CTSL
4.68153e-231	0.443051	0.712	0.275	8.21514e-227	0	GPX7
8.39003e-231	0.511641	0.866	0.44	1.47228e-226	0	SCOC
6.68776e-230	0.477087	0.731	0.283	1.17357e-225	0	NECTIN2
5.31095e-229	0.57724	0.939	0.529	9.31966e-225	0	DDOST
1.06768e-228	0.400998	0.51	0.13	1.87356e-224	0	ZIC5
1.43748e-228	0.570806	0.916	0.483	2.52249e-224	0	RAP1B
7.50029e-228	0.373449	0.651	0.221	1.31615e-223	0	FAM3A
8.15253e-228	0.611258	0.883	0.435	1.43061e-223	0	TUSC3
1.66502e-227	0.47552	0.684	0.25	2.92178e-223	0	RHBDD2
2.02759e-227	0.343317	0.377	0.067	3.55802e-223	0	HSPG2
3.20035e-227	0.524544	0.819	0.367	5.61598e-223	0	FAM162A
4.96905e-226	0.730448	0.612	0.196	8.71968e-222	0	CTSC
2.14772e-225	0.411072	0.78	0.333	3.76883e-221	0	SERPINB6
9.72889e-225	0.537631	0.642	0.229	1.70723e-220	0	MYH9
1.13648e-224	0.507487	0.867	0.425	1.9943e-220	0	GSTA4
2.45293e-224	0.209155	0.53	0.132	4.30441e-220	0	DNAJC15
4.06224e-224	0.554126	0.915	0.461	7.12843e-220	0	BSCL2
1.14144e-223	0.653912	0.956	0.521	2.003e-219	0	C7orf50
1.83636e-223	0.454423	0.29	0.035	3.22244e-219	0	TSPAN15
4.33503e-223	0.373467	0.292	0.035	7.60711e-219	0	WNT5B
4.8853e-223	0.339974	0.378	0.067	8.57273e-219	0	GPRC5C
1.42328e-222	0.40801	0.791	0.349	2.49757e-218	0	NUCB1
7.99261e-222	0.302905	0.334	0.051	1.40254e-217	0	PRR5
8.67591e-222	0.533131	0.699	0.269	1.52245e-217	0	PLEKHA5
1.18692e-221	0.527543	0.47	0.115	2.0828e-217	0	LOXL1
2.11684e-221	0.42517	0.578	0.178	3.71464e-217	0	SDK2
2.27086e-221	0.716225	0.814	0.385	3.98491e-217	0	ZIC1
2.9511e-221	0.591752	0.908	0.465	5.17859e-217	0	ATP2B1
3.00373e-221	0.75629	0.222	0.015	5.27095e-217	0	WNT4
4.17458e-221	0.384767	0.632	0.195	7.32555e-217	0	AHNAK
6.06997e-221	1.37317	0.462	0.106	1.06516e-216	0	IGFBP7
9.80657e-221	0.500485	0.859	0.409	1.72086e-216	0	SSBP4
2.08463e-219	0.537211	0.509	0.122	3.6581e-215	0	COL9A2
2.28273e-219	0.443366	0.845	0.412	4.00573e-215	0	HYAL2
2.9375e-219	-1.96996	0.606	0.827	5.15473e-215	0	CKB
4.095e-219	0.606027	0.586	0.187	7.1859e-215	0	GADD45A
7.4757e-218	0.472944	0.799	0.351	1.31184e-213	0	TSPAN6
1.2181e-217	0.56369	0.573	0.171	2.13753e-213	0	SCG5
3.37269e-217	0.761998	0.346	0.06	5.9184e-213	0	SEMA3C
5.43454e-217	0.216803	0.619	0.194	9.53653e-213	0	LRP10
5.84819e-217	0.458429	0.531	0.136	1.02624e-212	0	TPD52L1
2.58684e-216	0.448521	0.561	0.17	4.53939e-212	0	PNPLA4
3.8414e-216	0.211817	0.206	0.011	6.74089e-212	0	GCNT1
9.08549e-216	0.540619	0.802	0.356	1.59432e-211	0	NIPSNAP1
1.09801e-215	0.653436	0.977	0.627	1.92679e-211	0	ITM2B
4.11639e-215	0.425169	0.225	0.017	7.22345e-211	0	TM4SF18
1.6815e-214	0.474816	0.473	0.119	2.95069e-210	0	CDON
2.04686e-214	0.224156	0.203	0.011	3.59182e-210	0	MAOB
9.75236e-214	0.22052	0.327	0.049	1.71134e-209	0	SP8
9.85229e-214	0.540832	0.899	0.447	1.72888e-209	0	HSPB1
4.00035e-213	0.577296	0.917	0.48	7.01981e-209	0	KMT2E
4.60095e-213	0.566702	0.3	0.041	8.07374e-209	0	EPHA7
6.84014e-213	0.213904	0.396	0.079	1.20031e-208	0	TMEM64
7.32572e-213	0.546149	0.927	0.509	1.28552e-208	0	PPP4C
2.72839e-212	0.615245	0.961	0.585	4.78778e-208	0	PDIA3
3.00053e-212	0.459306	0.382	0.072	5.26533e-208	0	BAMBI
3.47763e-212	0.282753	0.285	0.035	6.10255e-208	0	AL137139.2
1.05461e-210	0.388424	0.635	0.226	1.85063e-206	0	ASMTL
4.04294e-210	0.561023	0.625	0.214	7.09455e-206	0	PCDH7
1.41304e-209	0.531146	0.932	0.531	2.47961e-205	0	ATP6AP2
1.6597e-209	0.313841	0.749	0.275	2.91244e-205	0	S100A6
1.03854e-208	0.632912	0.598	0.198	1.82244e-204	0	PRSS23
1.30983e-208	0.292377	0.397	0.079	2.29849e-204	0	OTX1
2.90884e-208	0.413437	0.816	0.385	5.10443e-204	0	SNX17
4.89793e-208	0.533656	0.588	0.19	8.59489e-204	0	MDFI
1.67323e-207	0.691965	0.979	0.593	2.93619e-203	0	KDELR1
1.71851e-206	0.324535	0.627	0.226	3.01565e-202	0	VAMP3
6.06115e-206	0.488176	0.84	0.365	1.06361e-201	0	GSN
1.00451e-205	0.565096	0.3	0.043	1.76271e-201	0	CA2
1.07125e-205	0.288968	0.35	0.061	1.87982e-201	0	DSG2
1.94879e-205	0.366819	0.77	0.336	3.41975e-201	0	PDCD2
4.56246e-205	0.326534	0.885	0.448	8.0062e-201	0	MFSD10
1.1414e-204	0.517727	0.896	0.47	2.00293e-200	0	VKORC1
1.23554e-204	0.247834	0.481	0.125	2.16812e-200	0	HLA-E
1.33941e-204	0.369361	0.778	0.349	2.3504e-200	0	TMEM179B
1.77869e-204	0.293819	0.562	0.178	3.12125e-200	0	PTK7
2.45834e-204	0.42998	0.688	0.27	4.31389e-200	0	FKBP1B
3.74766e-204	0.596805	0.958	0.532	6.5764e-200	0	RCN1
4.1481e-204	0.525265	0.839	0.408	7.27909e-200	0	IFT22
4.38713e-204	0.249362	0.249	0.026	7.69854e-200	0	VAX1
2.48452e-203	0.326732	0.507	0.144	4.35984e-199	0	FBXW9
8.13347e-203	0.704828	0.792	0.349	1.42726e-198	0	CCND1
3.99622e-202	0.240839	0.424	0.094	7.01257e-198	0	AXL
2.24498e-200	0.310163	0.694	0.276	3.93949e-196	0	PFKL
8.12888e-200	0.363243	0.746	0.324	1.42646e-195	0	PDXK
1.05169e-199	0.508492	0.759	0.316	1.84551e-195	0	ZFP36L2
2.77774e-199	0.400302	0.807	0.371	4.87437e-195	0	ALDH2
3.21433e-199	0.425806	0.759	0.33	5.64051e-195	0	TMEM9
1.11552e-198	0.381028	0.778	0.354	1.95752e-194	0	OAZ2
2.45699e-198	0.391143	0.838	0.404	4.31152e-194	0	ILK
2.65983e-198	0.296161	0.298	0.043	4.66748e-194	0	RAB3B
6.51315e-198	0.634217	0.973	0.585	1.14293e-193	0	PRMT1
9.41159e-198	0.42728	0.762	0.323	1.65155e-193	0	BLVRB
2.30676e-197	0.532237	0.958	0.582	4.04791e-193	0	LAPTM4A
3.78696e-197	0.304015	0.597	0.204	6.64535e-193	0	SH3GLB2
6.46811e-197	0.250785	0.561	0.18	1.13502e-192	0	FAM171A2
9.34303e-197	0.518652	0.484	0.128	1.63952e-192	0	AUXG01000058.1
9.34992e-197	0.593296	0.994	0.886	1.64072e-192	0	TPT1
1.04979e-196	0.424393	0.864	0.43	1.84218e-192	0	MAGEF1
1.54232e-196	0.409691	0.604	0.201	2.70646e-192	0	OLFM2
1.59071e-196	0.420046	0.304	0.047	2.79137e-192	0	LIX1
3.41306e-196	0.58366	0.998	0.982	5.98924e-192	0	EEF1A1
4.43732e-196	0.375991	0.832	0.407	7.78661e-192	0	HDGFL2
7.07895e-196	0.419759	0.857	0.426	1.24221e-191	0	TSEN34
7.81668e-196	0.349703	0.809	0.377	1.37167e-191	0	RNF187
1.45329e-195	0.266303	0.606	0.211	2.55023e-191	0	PINK1
5.65152e-195	0.339239	0.774	0.344	9.91729e-191	0	CIB1
6.01522e-195	0.276531	0.62	0.218	1.05555e-190	0	NPTN
6.29092e-195	0.626934	0.266	0.034	1.10393e-190	0	BMP4
6.93527e-195	0.529704	0.656	0.255	1.217e-190	0	NME3
6.94268e-195	0.493876	0.849	0.438	1.2183e-190	0	AP3S1
1.39962e-194	0.250872	0.679	0.256	2.45605e-190	0	CTSB
1.45966e-194	0.337738	0.778	0.348	2.56141e-190	0	AHCYL1
8.24329e-192	0.291922	0.701	0.273	1.44653e-187	0	CHPF
9.56008e-192	0.437161	0.883	0.451	1.6776e-187	0	TPGS2
4.05769e-191	0.43023	0.891	0.467	7.12043e-187	0	RHOC
2.07816e-190	0.541265	0.869	0.45	3.64676e-186	0	SERPINH1
4.50428e-190	0.333153	0.56	0.186	7.90412e-186	0	H2AFJ
6.64705e-190	0.419441	0.933	0.523	1.16642e-185	0	ATRAID
1.02647e-189	0.464829	0.849	0.419	1.80124e-185	0	IFT57
1.19184e-189	0.549725	0.943	0.534	2.09144e-185	0	HLA-A
1.58557e-189	0.290759	0.385	0.085	2.78236e-185	0	ACSS3
1.98981e-189	0.462255	0.912	0.488	3.49171e-185	0	TMEM230
2.06076e-189	0.565752	0.504	0.155	3.61623e-185	0	SLC7A8
2.15817e-189	0.560104	0.584	0.198	3.78715e-185	0	COL5A2
3.02998e-189	0.552242	0.461	0.119	5.31701e-185	0	LINC01551
5.6839e-189	0.258337	0.241	0.027	9.9741e-185	0	VAT1L
6.83703e-189	0.628067	0.985	0.63	1.19976e-184	0	PGRMC1
6.84147e-189	0.356078	0.529	0.167	1.20054e-184	0	FAM114A1
9.37937e-189	0.430231	0.925	0.52	1.64589e-184	0	ARL6IP5
5.72771e-188	0.239061	0.646	0.244	1.0051e-183	0	RIT1
6.21998e-188	0.589507	0.91	0.526	1.09148e-183	0	NDN
1.22885e-187	0.530411	0.97	0.479	2.15638e-183	0	BASP1
1.43175e-187	0.183061	0.635	0.228	2.51244e-183	0	TMEM132A
2.51325e-187	0.311581	0.826	0.404	4.41026e-183	0	APH1A
2.63323e-187	0.328114	0.351	0.069	4.62079e-183	0	TIMP3
4.603e-187	0.296345	0.474	0.133	8.07735e-183	0	RNASET2
4.81503e-187	0.354631	0.463	0.13	8.44942e-183	0	CCDC74A
5.52166e-187	0.30312	0.379	0.083	9.68941e-183	0	FLNB
7.81693e-187	0.18648	0.697	0.277	1.37171e-182	0	SFT2D1
1.42858e-186	0.301124	0.477	0.135	2.50687e-182	0	AK4
2.82992e-185	0.454806	0.797	0.351	4.96595e-181	0	KCNQ1OT1
5.53041e-185	0.37619	0.814	0.397	9.70477e-181	0	MRPL28
7.10837e-185	0.488601	0.779	0.359	1.24738e-180	0	PTGR1
6.10822e-184	0.687948	0.964	0.57	1.07187e-179	0	PRDX4
1.0404e-183	0.393616	0.616	0.24	1.82569e-179	0	SHROOM3
2.20045e-183	0.215732	0.343	0.068	3.86135e-179	0	FZD6
2.64225e-183	0.322172	0.698	0.298	4.63662e-179	0	EMD
3.21027e-183	0.336294	0.867	0.443	5.63338e-179	0	YIPF3
5.69035e-183	0.272049	0.623	0.233	9.98543e-179	0	MBOAT7
8.61019e-183	0.354881	0.674	0.283	1.51092e-178	0	CAPN2
9.85178e-183	0.247636	0.587	0.198	1.72879e-178	0	P4HTM
2.8543e-182	0.243644	0.683	0.273	5.00873e-178	0	CBR1
6.84054e-182	0.563838	0.943	0.55	1.20038e-177	0	CAPZB
1.48407e-181	0.430812	0.692	0.296	2.60424e-177	0	NQO2
1.8917e-181	0.246879	0.643	0.241	3.31955e-177	0	P3H4
2.23216e-181	0.346298	0.46	0.12	3.917e-177	0	TCEAL2
2.30462e-181	0.214177	0.856	0.408	4.04414e-177	0	NEAT1
2.26687e-180	0.381523	0.571	0.201	3.9779e-176	0	ARMCX2
2.69154e-180	0.392607	0.241	0.029	4.72312e-176	0	CDKN2B
1.03333e-179	0.486309	0.92	0.504	1.81329e-175	0	RAB13
1.57878e-179	0.391142	0.636	0.248	2.77044e-175	0	GALK1
1.60799e-179	0.395144	0.528	0.173	2.8217e-175	0	UBE2E2
2.04503e-179	0.365372	0.636	0.253	3.58862e-175	0	LDOC1
3.40725e-179	0.217973	0.778	0.356	5.97904e-175	0	ALDH9A1
4.53472e-179	0.234648	0.709	0.286	7.95752e-175	0	COL6A1
7.82989e-179	0.399813	0.852	0.434	1.37399e-174	0	ERGIC3
1.07534e-178	0.349629	0.744	0.334	1.887e-174	0	DHRS7
1.36115e-178	0.37887	0.909	0.504	2.38855e-174	0	PUF60
2.00467e-178	0.349999	0.819	0.409	3.51779e-174	0	CFAP36
4.26012e-178	0.352553	0.657	0.256	7.47566e-174	0	LSAMP
1.42392e-177	0.356015	0.789	0.377	2.49869e-173	0	G6PC3
1.92273e-177	0.598894	0.983	0.69	3.37401e-173	0	CD81
2.05162e-177	0.718464	0.975	0.589	3.60018e-173	0	PRDX6
2.7699e-177	0.343691	0.644	0.254	4.86062e-173	0	PAWR
4.09345e-177	0.313125	0.877	0.453	7.18319e-173	0	BAD
6.83561e-177	0.398058	0.933	0.55	1.19951e-172	0	TMED9
1.04672e-176	0.519022	0.359	0.079	1.83678e-172	0	ZNF503
1.22542e-176	0.181148	0.66	0.252	2.15036e-172	0	B4GAT1
1.32683e-176	0.826039	0.835	0.37	2.32833e-172	0	ID3
3.91869e-176	0.385145	0.867	0.458	6.87651e-172	0	TFG
7.48558e-176	0.354531	0.871	0.445	1.31357e-171	0	UQCRC2
8.40166e-176	0.860553	0.5	0.167	1.47432e-171	0	MID1
1.41566e-175	0.30245	0.776	0.359	2.48419e-171	0	NAT14
3.52568e-175	0.549274	0.741	0.326	6.18686e-171	0	TXNIP
3.62925e-175	0.316009	0.701	0.292	6.3686e-171	0	REST
4.1289e-175	0.265751	0.805	0.39	7.2454e-171	0	HADHB
5.60554e-175	0.257892	0.7	0.294	9.8366e-171	0	TM2D1
6.65832e-175	0.261889	0.719	0.316	1.1684e-170	0	TMED1
7.67748e-175	0.264397	0.402	0.099	1.34724e-170	0	P4HA2
8.06508e-175	0.468919	0.583	0.21	1.41526e-170	0	EFNA5
1.19731e-174	0.279631	0.563	0.191	2.10104e-170	0	MXI1
1.27827e-174	0.389228	0.78	0.372	2.24311e-170	0	RNF5
1.42017e-174	0.261505	0.366	0.082	2.49211e-170	0	FUCA1
6.86156e-174	0.277708	0.772	0.365	1.20407e-169	0	GINM1
9.86848e-174	0.247836	0.379	0.089	1.73172e-169	0	P3H3
1.11198e-173	0.365909	0.933	0.54	1.9513e-169	0	TMEM59
1.3345e-173	0.482766	0.912	0.503	2.34178e-169	0	TCEAL8
3.39365e-173	0.313629	0.715	0.32	5.95517e-169	0	GLT8D1
5.63291e-173	0.319861	0.809	0.362	9.88462e-169	0	CPE
6.41377e-173	0.400667	0.63	0.251	1.12549e-168	0	ZNF521
8.73029e-173	0.210847	0.521	0.163	1.53199e-168	0	LTBP4
1.40478e-172	0.253933	0.2	0.018	2.46511e-168	0	EMP1
1.94367e-172	0.302506	0.593	0.216	3.41076e-168	0	SMIM14
2.90919e-172	0.270326	0.754	0.346	5.10504e-168	0	KLHDC3
3.59746e-172	0.308531	0.621	0.247	6.31283e-168	0	BCKDK
4.63953e-172	0.220752	0.521	0.166	8.14145e-168	0	P3H1
5.47044e-172	0.415479	0.898	0.487	9.59952e-168	0	CSNK2B
6.77003e-172	0.394983	0.736	0.338	1.188e-167	0	CDC34
1.00273e-171	0.340582	0.344	0.07	1.7596e-167	0	CDH11
1.4818e-171	0.240933	0.632	0.25	2.60027e-167	0	CERS2
1.4888e-171	0.526426	0.45	0.121	2.61255e-167	0	SPINT2
3.36583e-171	0.272537	0.653	0.266	5.90635e-167	0	C5orf15
7.63854e-171	0.369852	0.699	0.307	1.34041e-166	0	CYSTM1
7.64544e-171	0.363144	0.63	0.247	1.34162e-166	0	DMD
2.33849e-170	0.351316	0.944	0.572	4.10358e-166	0	TSPAN3
3.90131e-170	0.298603	0.761	0.356	6.84602e-166	0	C14orf119
4.09549e-170	0.391652	0.724	0.343	7.18677e-166	0	WDR1
5.48464e-170	0.316552	0.63	0.253	9.62445e-166	0	LRRC42
7.81341e-170	0.213475	0.507	0.158	1.3711e-165	0	MYADM
1.07602e-169	0.781439	0.991	0.659	1.8882e-165	0	PPDPF
1.5606e-169	0.309975	0.799	0.388	2.73855e-165	0	EIF4E2
1.72486e-169	0.330545	0.647	0.263	3.02678e-165	0	YPEL5
2.86303e-169	0.348227	0.724	0.336	5.02405e-165	0	ISOC2
3.19235e-169	0.406614	0.503	0.169	5.60193e-165	0	GPC4
3.71059e-169	0.389398	0.856	0.448	6.51135e-165	0	CAP1
4.51146e-169	0.320788	0.852	0.451	7.91671e-165	0	ECH1
5.4415e-169	0.493783	0.997	0.973	9.54875e-165	0	RPS2
6.19228e-169	0.306611	0.766	0.36	1.08662e-164	0	GGH
1.55938e-168	0.216871	0.884	0.463	2.7364e-164	0	TMBIM4
2.90785e-168	0.341227	0.577	0.219	5.10269e-164	0	SLC20A1
3.91063e-168	0.267992	0.641	0.259	6.86238e-164	0	AAMP
6.61642e-168	0.185516	0.634	0.245	1.16105e-163	0	FNDC4
1.09985e-167	0.290434	0.311	0.061	1.93001e-163	0	GALNT10
1.62821e-167	0.300101	0.629	0.257	2.85719e-163	0	FUNDC1
2.39978e-167	0.451122	0.382	0.096	4.21113e-163	0	ARL4D
3.37734e-167	0.148104	0.543	0.18	5.92655e-163	0	GLB1
5.20974e-167	0.20638	0.763	0.343	9.14205e-163	0	GRN
6.64317e-167	0.317243	0.836	0.429	1.16574e-162	0	VGLL4
8.19212e-167	0.233336	0.262	0.041	1.43755e-162	0	GAREM1
1.64811e-166	0.223939	0.436	0.123	2.8921e-162	0	ERBB2
2.48929e-166	0.31593	0.611	0.233	4.3682e-162	0	PDCD4
2.7092e-166	0.272491	0.305	0.057	4.75411e-162	0	TMEM132C
3.32355e-166	0.213106	0.53	0.176	5.83216e-162	0	IFI6
4.55755e-166	0.442271	0.962	0.618	7.99758e-162	0	PSMB1
6.63313e-166	0.405036	0.677	0.29	1.16398e-161	0	DNAJC4
6.69268e-166	0.315882	0.765	0.336	1.17443e-161	0	PNRC1
8.7276e-166	0.405024	0.758	0.365	1.53152e-161	0	CKAP4
9.41391e-166	0.326103	0.858	0.45	1.65195e-161	0	TCEA2
1.11717e-165	0.322588	0.471	0.151	1.96041e-161	0	MAP2K1
1.44021e-165	0.583021	0.984	0.666	2.52727e-161	0	CIRBP
1.54689e-165	0.10875	0.522	0.166	2.71448e-161	0	NOTCH2
2.0532e-165	0.427821	0.903	0.499	3.60295e-161	0	ATXN10
2.81774e-165	0.24763	0.372	0.091	4.94457e-161	0	KIRREL1
5.65445e-165	0.727981	1	0.975	9.92243e-161	0	VIM
6.01626e-165	0.513578	0.965	0.583	1.05573e-160	0	DDAH2
6.78922e-165	0.20483	0.559	0.201	1.19137e-160	0	TMEM161A
8.35426e-165	0.295792	0.394	0.099	1.46601e-160	0	SEL1L3
8.43625e-165	0.23219	0.48	0.149	1.48039e-160	0	CNPY4
9.8419e-165	0.434947	0.928	0.52	1.72706e-160	0	PFN2
2.54835e-164	0.473987	0.947	0.562	4.47184e-160	0	EIF4A2
1.28084e-163	0.627707	0.712	0.318	2.24762e-159	0	FJX1
1.31712e-163	0.331546	0.944	0.535	2.31129e-159	0	CHMP2A
1.83054e-163	0.370486	0.673	0.262	3.21224e-159	0	SLC2A1
2.84662e-163	0.288385	0.787	0.381	4.99525e-159	0	HMG20B
3.47301e-163	0.408103	0.588	0.23	6.09443e-159	0	TGFBR1
8.21044e-163	0.322147	0.446	0.131	1.44077e-158	0	IGFBP4
1.90579e-162	0.238388	0.731	0.333	3.34428e-158	0	SYPL1
2.37416e-162	0.624781	0.98	0.651	4.16618e-158	0	TPI1
3.39758e-162	0.401707	0.511	0.174	5.96207e-158	0	FLRT3
3.44817e-162	0.456703	0.382	0.099	6.05085e-158	0	PLAT
4.93419e-162	0.20758	0.587	0.19	8.65852e-158	0	FAM181B
5.3604e-162	0.350078	0.652	0.28	9.40644e-158	0	CREM
5.46127e-162	0.417414	0.936	0.54	9.58343e-158	0	ECHS1
7.39945e-162	0.299422	0.783	0.377	1.29846e-157	0	GOLGB1
2.68573e-161	0.522586	0.965	0.594	4.71292e-157	0	GNAI2
2.79714e-161	0.328032	0.417	0.116	4.90843e-157	0	FHL3
3.31372e-161	0.280659	0.839	0.432	5.81492e-157	0	CHID1
3.75905e-161	0.342222	0.447	0.134	6.59638e-157	0	AGPAT2
5.37425e-161	0.266474	0.791	0.387	9.43073e-157	0	ARL1
6.77511e-161	0.526905	0.995	0.846	1.1889e-156	0	EEF1G
8.7255e-161	0.24536	0.311	0.062	1.53115e-156	0	FBLIM1
9.41098e-161	0.547252	0.893	0.478	1.65144e-156	0	ZFP36L1
1.0585e-160	0.28471	0.865	0.455	1.85746e-156	0	MAGED1
1.10486e-160	0.174606	0.562	0.195	1.9388e-156	0	PPIC
1.42798e-160	0.293359	0.69	0.302	2.50581e-156	0	ABHD14A
1.64121e-160	0.363372	0.353	0.08	2.88e-156	0	CAVIN3
2.12166e-160	0.303728	0.342	0.078	3.72309e-156	0	CA11
2.98576e-160	0.259165	0.56	0.196	5.23942e-156	0	TENM3
3.37876e-160	0.636765	0.992	0.678	5.92905e-156	0	SLC25A3
3.53117e-160	0.235123	0.438	0.128	6.19649e-156	0	MFSD3
5.85737e-160	0.273963	0.815	0.416	1.02785e-155	0	TAF7
6.15114e-160	0.365828	0.212	0.025	1.0794e-155	0	PLAU
7.35276e-160	0.294484	0.612	0.25	1.29026e-155	0	SMIM30
1.28561e-159	0.212485	0.398	0.105	2.25598e-155	0	PBXIP1
1.70768e-159	0.329792	0.871	0.478	2.99663e-155	0	RAB11A
1.88599e-159	0.25931	0.892	0.5	3.30954e-155	0	DNAJB6
2.06568e-159	0.508604	0.986	0.688	3.62486e-155	0	SKP1
4.18729e-159	0.313842	0.389	0.1	7.34786e-155	0	FBLN2
1.30007e-158	0.256696	0.37	0.091	2.28136e-154	0	CTBS
2.03111e-158	0.453238	0.542	0.198	3.56418e-154	0	RBMS1
4.10903e-158	0.337874	0.852	0.434	7.21053e-154	0	SLC2A4RG
4.34134e-158	0.317583	0.861	0.469	7.61818e-154	0	TMED4
4.40414e-158	0.207925	0.599	0.233	7.72838e-154	0	PAM
4.45152e-158	0.218493	0.296	0.058	7.81152e-154	0	B4GALT1
5.16539e-158	0.178827	0.58	0.214	9.06422e-154	0	CBX6
6.86168e-158	0.31107	0.839	0.444	1.20409e-153	0	ISCU
3.0366e-157	0.173761	0.364	0.086	5.32862e-153	0	ZNF544
3.49107e-157	0.31283	0.836	0.442	6.12613e-153	0	AKIRIN1
4.92715e-157	0.271445	0.55	0.206	8.64616e-153	0	PDLIM5
5.06256e-157	0.275598	0.813	0.432	8.88379e-153	0	UROS
9.25517e-157	0.0829837	0.647	0.229	1.6241e-152	0	HTRA1
1.12735e-156	0.404792	0.905	0.523	1.97827e-152	0	MDH1
1.1749e-156	0.302065	0.803	0.412	2.06171e-152	0	ZNF580
1.18253e-156	-0.860141	0.984	0.903	2.07511e-152	0	RPS28
1.25728e-156	0.265725	0.702	0.32	2.20628e-152	0	CORO1B
2.00994e-156	0.430944	0.939	0.531	3.52705e-152	0	TRAPPC1
2.07882e-156	0.279494	0.793	0.398	3.64791e-152	0	ALDH7A1
2.15337e-156	0.260857	0.786	0.385	3.77873e-152	0	CMTM6
3.25585e-156	0.718657	0.982	0.661	5.71337e-152	0	ENO1
3.29694e-156	0.194417	0.244	0.037	5.78547e-152	0	KIAA1522
5.88558e-156	0.380076	0.642	0.27	1.0328e-151	0	PPCS
7.25425e-156	0.400707	0.794	0.386	1.27298e-151	0	WDR54
1.08216e-155	0.57757	0.947	0.567	1.89897e-151	0	ITM2C
1.09591e-155	0.163386	0.618	0.229	1.92311e-151	0	BMP7
3.36773e-155	0.194632	0.234	0.034	5.90969e-151	0	ABHD6
4.60813e-155	0.658926	0.343	0.08	8.08635e-151	0	COLEC12
5.70397e-155	0.279471	0.66	0.289	1.00093e-150	0	PEF1
6.46908e-155	0.330216	0.596	0.236	1.13519e-150	0	LTA4H
1.02251e-154	0.312701	0.689	0.306	1.7943e-150	0	CPXM1
1.3108e-154	0.451355	0.923	0.508	2.30019e-150	0	NBDY
1.3953e-154	0.283413	0.679	0.297	2.44848e-150	0	ARMCX6
1.5496e-154	0.248212	0.787	0.387	2.71923e-150	0	MAF1
1.68153e-154	0.243878	0.526	0.182	2.95075e-150	0	HBP1
1.74745e-154	0.298774	0.643	0.276	3.06642e-150	0	P4HA1
1.956e-154	0.279801	0.848	0.444	3.4324e-150	0	NCOR1
2.4866e-154	0.232374	0.682	0.299	4.36348e-150	0	MAGEH1
3.05637e-154	0.181051	0.689	0.31	5.36332e-150	0	CLPTM1L
3.95244e-154	0.26454	0.476	0.155	6.93575e-150	0	SCRN2
4.02216e-154	0.242997	0.731	0.343	7.05808e-150	0	PNMA1
6.38863e-154	0.58265	0.939	0.574	1.12108e-149	0	SLC3A2
1.01005e-153	0.107536	0.778	0.363	1.77243e-149	0	CTSD
2.26358e-153	0.298399	0.832	0.443	3.97213e-149	0	POLR2E
2.52684e-153	-2.55858	0.514	0.703	4.4341e-149	0	PTPRZ1
4.56256e-153	0.308666	0.368	0.094	8.00638e-149	0	IL11RA
5.00361e-153	0.232934	0.662	0.285	8.78034e-149	0	C11orf49
5.04351e-153	0.38472	0.826	0.419	8.85035e-149	0	CETN2
5.18538e-153	0.37239	0.81	0.42	9.09931e-149	0	MYH10
6.93328e-153	0.48049	0.4	0.116	1.21665e-148	0	PFKP
7.00272e-153	0.342314	0.864	0.457	1.22884e-148	0	HEBP2
8.52524e-153	0.288993	0.736	0.35	1.49601e-148	0	WBP1
2.2697e-152	0.282626	0.682	0.301	3.98287e-148	0	ARPC1B
2.71944e-152	0.1512	0.57	0.213	4.77208e-148	0	PTPRF
2.72583e-152	0.213351	0.71	0.326	4.78328e-148	0	PRR7
3.82938e-152	0.275358	0.832	0.431	6.7198e-148	0	BUD23
1.09252e-151	0.12897	0.749	0.339	1.91716e-147	0	CD164
2.1501e-151	0.403335	0.49	0.16	3.77299e-147	0	PPP1R1A
2.36668e-151	0.210557	0.679	0.306	4.15305e-147	0	TRIOBP
2.37888e-151	0.20578	0.767	0.374	4.17446e-147	0	GPAA1
2.37999e-151	0.395578	0.875	0.496	4.1764e-147	0	ACTR3
3.66943e-151	0.340951	0.685	0.32	6.43912e-147	0	CBY1
3.97953e-151	0.208285	0.743	0.358	6.98328e-147	0	PSMD3
1.20197e-150	0.270724	0.662	0.287	2.10921e-146	0	GORASP2
1.30822e-150	0.329677	0.586	0.239	2.29566e-146	0	PCGF2
1.43234e-150	0.39312	0.951	0.579	2.51348e-146	0	AP2M1
6.62727e-150	0.250857	0.752	0.351	1.16295e-145	0	NPDC1
9.906e-150	0.290764	0.345	0.085	1.73831e-145	0	RAB38
1.14439e-149	0.260751	0.69	0.318	2.00817e-145	0	HDAC3
1.16575e-149	0.436773	0.828	0.44	2.04565e-145	0	DST
1.56267e-149	0.245451	0.276	0.053	2.74217e-145	0	SMAD7
1.75023e-149	0.169473	0.319	0.068	3.07131e-145	0	JPH4
3.29653e-149	0.285675	0.794	0.402	5.78476e-145	0	NAA20
3.78872e-149	0.219984	0.741	0.368	6.64844e-145	0	GSTM3
4.28884e-149	0.264483	0.766	0.375	7.52606e-145	0	WIPI2
7.52485e-149	0.21839	0.563	0.222	1.32046e-144	0	SLC44A2
1.01063e-148	0.340197	0.882	0.492	1.77345e-144	0	GRHPR
1.34833e-148	0.31704	0.401	0.114	2.36605e-144	0	VAMP5
2.40328e-148	0.394195	0.963	0.587	4.21728e-144	0	MAP2K2
6.02392e-148	0.257545	0.772	0.381	1.05708e-143	0	PDHB
6.21241e-148	0.309563	0.796	0.404	1.09015e-143	0	NR2F6
7.7991e-148	0.191507	0.711	0.318	1.36859e-143	0	UBE2H
7.96381e-148	0.213525	0.479	0.163	1.39749e-143	0	SIL1
2.26219e-147	0.32185	0.877	0.48	3.96969e-143	0	PTOV1
2.53349e-147	0.237366	0.821	0.423	4.44577e-143	0	HM13
2.91969e-147	0.173995	0.686	0.313	5.12347e-143	0	PIGT
3.58574e-147	0.30876	0.555	0.218	6.29226e-143	0	CCNQ
8.42769e-147	0.556275	0.664	0.297	1.47889e-142	0	PLS3
1.0004e-146	0.260119	0.58	0.229	1.7555e-142	0	MAP9
1.74672e-146	0.229064	0.296	0.063	3.06515e-142	0	HEPH
1.84254e-146	0.340205	0.337	0.084	3.2333e-142	0	FGF12
2.66054e-146	0.44241	0.596	0.241	4.66871e-142	0	HMGA2
2.71965e-146	0.335005	0.873	0.469	4.77245e-142	0	NDUFAF3
2.72598e-146	0.249595	0.315	0.071	4.78355e-142	0	ECHDC3
3.77377e-146	0.0620936	0.498	0.166	6.62222e-142	0	ABCA1
7.88436e-146	0.236691	0.868	0.489	1.38355e-141	0	COMT
9.83129e-146	0.232399	0.807	0.425	1.72519e-141	0	SDHC
1.41868e-145	0.27892	0.647	0.29	2.48949e-141	0	NSMCE1
1.61966e-145	0.290657	0.902	0.495	2.84218e-141	0	HDDC2
2.13455e-145	0.170977	0.532	0.169	3.74571e-141	0	PAX6
3.46332e-145	0.244856	0.634	0.259	6.07744e-141	0	FZD2
4.32706e-145	0.0980259	0.907	0.413	7.59313e-141	0	NFIA
4.80543e-145	0.201786	0.417	0.123	8.43257e-141	0	GABARAPL1
5.72113e-145	0.426267	0.224	0.034	1.00394e-140	0	SULF1
6.11977e-145	0.284495	0.558	0.226	1.0739e-140	0	B4GALT7
6.85551e-145	0.176505	0.356	0.091	1.20301e-140	0	QSOX1
6.92602e-145	0.114493	0.79	0.4	1.21538e-140	0	REEP5
8.55836e-145	0.186077	0.703	0.33	1.50182e-140	0	TRAPPC3
8.77666e-145	0.0609406	0.832	0.428	1.54013e-140	0	CTNNA1
1.07663e-144	0.651503	0.839	0.464	1.88927e-140	0	CXXC5
1.93072e-144	0.258575	0.813	0.427	3.38802e-140	0	USP11
2.51086e-144	0.160722	0.512	0.181	4.40606e-140	0	CHKB
5.33864e-144	0.230138	0.366	0.096	9.36824e-140	0	VWA1
7.65783e-144	0.432741	0.633	0.284	1.3438e-139	0	MLF1
9.18948e-144	0.15422	0.641	0.273	1.61257e-139	0	TMEM50B
1.28878e-143	0.373128	0.546	0.218	2.26156e-139	0	DNALI1
1.40691e-143	0.507174	0.963	0.553	2.46885e-139	0	COX7A2L
1.51331e-143	0.298135	0.829	0.427	2.65555e-139	0	TMEM98
1.78296e-143	0.228387	0.746	0.372	3.12874e-139	0	STK25
1.8433e-143	0.195043	0.751	0.359	3.23462e-139	0	CYHR1
1.90736e-143	0.274087	0.734	0.36	3.34703e-139	0	KLHDC2
2.54259e-143	0.244343	0.248	0.043	4.46174e-139	0	EGLN3
2.61322e-143	0.307609	0.924	0.543	4.58569e-139	0	UBE2M
3.28352e-143	0.224803	0.603	0.254	5.76192e-139	0	AGTRAP
3.8741e-143	0.366731	0.363	0.097	6.79827e-139	0	GCHFR
3.97672e-143	0.253875	0.85	0.461	6.97835e-139	0	DECR1
4.57379e-143	0.257367	0.791	0.391	8.02609e-139	0	MED28
5.15496e-143	0.242109	0.765	0.383	9.04593e-139	0	PRPF31
6.44991e-143	0.126079	0.25	0.043	1.13183e-138	0	BLACAT1
1.07373e-142	0.225545	0.826	0.434	1.88418e-138	0	CDC37
1.08997e-142	0.316855	0.816	0.428	1.91267e-138	0	EVL
1.19384e-142	0.32053	0.947	0.56	2.09495e-138	0	MLF2
1.21308e-142	0.223243	0.776	0.398	2.1287e-138	0	COPS8
1.70156e-142	0.178164	0.608	0.253	2.9859e-138	0	SEC23A
2.07067e-142	0.471556	0.262	0.047	3.63361e-138	0	MSX2
2.15277e-142	0.291999	0.551	0.219	3.77768e-138	0	TCTN1
4.07767e-142	0.248227	0.442	0.143	7.15549e-138	0	CRELD1
5.18551e-142	0.420998	0.914	0.52	9.09953e-138	0	MDH2
5.45081e-142	1.09641	0.334	0.083	9.56508e-138	0	COL3A1
6.03352e-142	0.428124	0.732	0.354	1.05876e-137	0	VCL
8.11862e-142	0.262967	0.578	0.231	1.42466e-137	0	EFHC1
8.47356e-142	0.210479	0.637	0.275	1.48694e-137	0	MKRN1
1.45482e-141	0.280165	0.614	0.26	2.55293e-137	0	GMPR2
2.67493e-141	0.225884	0.505	0.185	4.69396e-137	0	TMEM43
2.90488e-141	0.217743	0.56	0.224	5.09748e-137	0	RFK
6.21746e-141	0.168963	0.787	0.394	1.09104e-136	0	CAPNS1
8.2585e-141	0.256141	0.65	0.29	1.4492e-136	0	PEX2
8.37948e-141	0.0529402	0.777	0.378	1.47043e-136	0	CD59
8.53664e-141	0.266726	0.643	0.288	1.49801e-136	0	PITPNA
1.29337e-140	0.401582	0.742	0.337	2.26961e-136	0	SINHCAF
1.44324e-140	0.241632	0.37	0.102	2.53259e-136	0	BCAS4
1.98285e-140	0.271149	0.73	0.358	3.47951e-136	0	SMIM20
2.27789e-140	0.287743	0.274	0.056	3.99723e-136	0	CADPS2
2.28107e-140	0.245186	0.831	0.435	4.00283e-136	0	PAIP1
2.59577e-140	0.311364	0.887	0.479	4.55505e-136	0	GHITM
2.97933e-140	0.163197	0.6	0.25	5.22812e-136	0	IDS
3.09455e-140	0.273275	0.867	0.463	5.43032e-136	0	CSNK1E
3.16568e-140	0.231032	0.791	0.405	5.55513e-136	0	SRPK2
4.85358e-140	0.236749	0.89	0.508	8.51707e-136	0	VCP
4.98444e-140	0.210223	0.769	0.381	8.74669e-136	0	SLC39A7
6.06721e-140	0.185291	0.819	0.43	1.06467e-135	0	SCP2
6.44974e-140	0.245685	0.663	0.297	1.1318e-135	0	ZDHHC4
8.34759e-140	0.120175	0.537	0.202	1.46484e-135	0	PLXNB2
9.02883e-140	0.139625	0.58	0.229	1.58438e-135	0	GRAMD1A
1.10169e-139	0.0985683	0.723	0.348	1.93324e-135	0	DEGS1
1.12727e-139	0.196409	0.244	0.042	1.97813e-135	0	ITGA5
1.37215e-139	0.258014	0.822	0.429	2.40784e-135	0	TAX1BP1
2.40396e-139	0.295457	0.712	0.341	4.21847e-135	0	EBNA1BP2
2.68565e-139	0.439536	0.943	0.609	4.71278e-135	0	HSPA5
3.27394e-139	0.415769	0.956	0.57	5.74512e-135	0	MYL6B
3.31148e-139	0.244627	0.551	0.204	5.81099e-135	0	ST6GALNAC5
3.75816e-139	0.132577	0.599	0.248	6.59482e-135	0	TRIP6
7.37636e-139	0.261075	0.891	0.501	1.2944e-134	0	ATP5PB
1.16142e-138	0.235086	0.676	0.305	2.03806e-134	0	TCAF1
1.23764e-138	0.116363	0.514	0.184	2.17182e-134	0	CERS4
1.62531e-138	0.461769	0.956	0.59	2.8521e-134	0	CD99
1.98694e-138	0.143366	0.546	0.205	3.48668e-134	0	VEGFA
2.99848e-138	0.356064	0.914	0.526	5.26173e-134	0	ARF4
3.24478e-138	0.728098	0.714	0.319	5.69395e-134	0	ANXA1
4.00194e-138	0.207371	0.333	0.083	7.02261e-134	0	SLC66A3
9.46476e-138	0.195294	0.817	0.434	1.66088e-133	0	SELENOF
1.22888e-137	0.0767513	0.412	0.119	2.15643e-133	0	MAP3K13
1.85256e-137	0.336259	0.717	0.349	3.25086e-133	0	FLYWCH2
2.45452e-137	0.262069	0.547	0.222	4.30719e-133	0	HABP4
2.70351e-137	0.205994	0.538	0.212	4.74412e-133	0	DEXI
3.17817e-137	0.23666	0.709	0.336	5.57705e-133	0	OGA
3.72855e-137	0.223882	0.278	0.057	6.54286e-133	0	DOK6
3.92571e-137	0.537628	0.966	0.573	6.88883e-133	0	MORF4L2
4.89417e-137	0.181274	0.724	0.327	8.58829e-133	0	CDKN1C
5.19671e-137	0.203854	0.733	0.374	9.11918e-133	0	SDF2
6.54218e-137	0.268272	0.866	0.483	1.14802e-132	0	DBN1
6.68535e-137	0.286155	0.895	0.515	1.17315e-132	0	SNRNP70
6.8174e-137	0.111767	0.468	0.161	1.19632e-132	0	RGL2
7.0996e-137	0.15803	0.712	0.338	1.24584e-132	0	TMEM203
1.0517e-136	0.313838	0.94	0.586	1.84553e-132	0	RPN2
1.68503e-136	0.342954	0.746	0.37	2.95689e-132	0	BTG3
1.83841e-136	0.269036	0.446	0.152	3.22605e-132	0	SERTAD3
1.85552e-136	0.223622	0.852	0.471	3.25606e-132	0	TMED2
2.18944e-136	0.252159	0.388	0.112	3.84202e-132	0	TCEAL5
2.34072e-136	0.376398	0.976	0.639	4.1075e-132	0	GUK1
2.64197e-136	0.214717	0.674	0.323	4.63613e-132	0	TSTA3
2.78538e-136	0.121558	0.723	0.35	4.88778e-132	0	GIPC1
2.94211e-136	0.297633	0.436	0.146	5.16281e-132	0	IMMP2L
3.69426e-136	0.2796	0.8	0.412	6.48269e-132	0	WASF2
6.43033e-136	0.348121	0.935	0.556	1.12839e-131	0	MTCH1
7.43572e-136	0.29651	0.717	0.346	1.30482e-131	0	EXOSC7
8.70895e-136	0.299575	0.775	0.414	1.52825e-131	0	CTNNBIP1
1.03939e-135	0.412002	0.904	0.501	1.82391e-131	0	C17orf49
1.36537e-135	0.182754	0.657	0.298	2.39595e-131	0	ERP44
1.39775e-135	0.244503	0.681	0.321	2.45277e-131	0	IFT43
1.42742e-135	0.387225	0.869	0.495	2.50483e-131	0	PGAM1
2.06387e-135	0.235633	0.434	0.145	3.62167e-131	0	ANKMY2
2.30183e-135	0.298091	0.278	0.061	4.03925e-131	0	CD83
2.32146e-135	0.221933	0.472	0.168	4.07371e-131	0	EXT1
5.03522e-135	0.260303	0.816	0.428	8.83581e-131	0	ERCC1
6.98234e-135	0.255381	0.746	0.375	1.22526e-130	0	MORN2
1.2153e-134	0.297429	0.592	0.257	2.13261e-130	0	SESTD1
1.26457e-134	0.134128	0.598	0.252	2.21906e-130	0	TM9SF1
1.28203e-134	0.595487	0.679	0.327	2.24971e-130	0	AKAP12
1.50039e-134	0.226772	0.32	0.078	2.63288e-130	0	KDELR3
2.45328e-134	0.252774	0.641	0.292	4.30502e-130	0	PKIG
3.01977e-134	0.229794	0.612	0.268	5.29909e-130	0	RYK
3.65666e-134	0.277196	0.766	0.39	6.41671e-130	0	C12orf10
3.84782e-134	0.20063	0.324	0.081	6.75216e-130	0	ABCG1
4.07623e-134	0.245075	0.233	0.041	7.15296e-130	0	CHST2
4.88488e-134	0.213117	0.624	0.276	8.57199e-130	0	ITSN1
5.57103e-134	0.482891	0.977	0.628	9.77605e-130	0	SRP9
6.69339e-134	0.203668	0.81	0.419	1.17456e-129	0	MRPL4
1.37043e-133	1.15629	0.406	0.136	2.40484e-129	0	CCN2
1.65463e-133	0.321087	0.94	0.544	2.90355e-129	0	EIF3I
2.6865e-133	0.272433	0.941	0.573	4.71427e-129	0	APP
2.91792e-133	0.282775	0.906	0.503	5.12036e-129	0	PSMA5
3.35679e-133	0.146392	0.859	0.479	5.89049e-129	0	GOLM1
5.1385e-133	0.222507	0.431	0.145	9.01704e-129	0	ZNF672
5.61666e-133	0.0885046	0.829	0.435	9.85612e-129	0	LAMP1
7.22188e-133	0.198911	0.751	0.374	1.2673e-128	0	SLC39A1
8.27997e-133	0.188977	0.422	0.136	1.45297e-128	0	PLOD1
9.20213e-133	0.250158	0.395	0.122	1.61479e-128	0	KLHDC9
9.38634e-133	0.469509	0.976	0.594	1.64712e-128	0	EIF3F
2.01139e-132	0.160487	0.446	0.152	3.52958e-128	0	MPND
2.25291e-132	0.41914	0.97	0.651	3.95341e-128	0	CNN3
2.98566e-132	0.4381	0.851	0.446	5.23923e-128	0	TCEAL7
4.47093e-132	0.418666	0.974	0.631	7.84558e-128	0	BSG
4.72535e-132	0.177997	0.772	0.385	8.29205e-128	0	SNHG32
4.76785e-132	0.243825	0.868	0.474	8.36662e-128	0	CHMP5
7.03305e-132	0.220191	0.228	0.039	1.23416e-127	0	ZFHX4-AS1
9.75403e-132	0.151894	0.64	0.284	1.71164e-127	0	ANXA7
1.45996e-131	0.517447	0.967	0.598	2.56195e-127	0	EIF3E
1.6884e-131	0.224548	0.296	0.068	2.96281e-127	0	SLC1A6
2.31508e-131	0.217151	0.391	0.122	4.06251e-127	0	ORAI3
3.03552e-131	0.623717	0.77	0.432	5.32673e-127	0	DUSP6
3.1656e-131	0.296349	0.765	0.381	5.55499e-127	0	NTPCR
3.69308e-131	0.268737	0.896	0.523	6.48062e-127	0	COPS6
4.02899e-131	0.0934816	0.541	0.204	7.07007e-127	0	LAMB2
4.18653e-131	0.194529	0.438	0.149	7.34652e-127	0	WTIP
8.51007e-131	0.276132	0.495	0.19	1.49335e-126	0	VASP
9.1265e-131	0.228364	0.295	0.067	1.60152e-126	0	SYT14
1.24058e-130	0.14809	0.661	0.303	2.17697e-126	0	MVB12A
1.49424e-130	0.184381	0.714	0.346	2.62209e-126	0	CRELD2
1.55623e-130	0.114483	0.701	0.339	2.73087e-126	0	AKAP8L
1.56017e-130	0.0579025	0.698	0.321	2.73778e-126	0	SERINC1
1.56105e-130	0.159566	0.308	0.074	2.73933e-126	0	UNC80
2.15849e-130	0.140809	0.374	0.109	3.78772e-126	0	PPP1R16A
2.67797e-130	0.260586	0.858	0.465	4.6993e-126	0	POLR2G
2.89313e-130	0.208617	0.813	0.44	5.07686e-126	0	SNHG14
3.29156e-130	0.241568	0.899	0.501	5.77603e-126	0	CUEDC2
3.78833e-130	0.226141	0.422	0.139	6.64776e-126	0	YIPF2
3.80205e-130	0.206695	0.856	0.469	6.67184e-126	0	TMEM219
4.00365e-130	0.160064	0.602	0.26	7.02561e-126	0	UBAC2
6.58603e-130	0.204992	0.692	0.327	1.15572e-125	0	GPI
8.43366e-130	0.245404	0.416	0.138	1.47994e-125	0	RAB11FIP2
1.43216e-129	0.282024	0.81	0.439	2.51316e-125	0	YIF1A
1.53522e-129	0.215822	0.679	0.326	2.69401e-125	0	SNAPIN
1.57043e-129	-0.00123102	0.665	0.298	2.75578e-125	0	LAMP2
1.6947e-129	0.234106	0.316	0.081	2.97386e-125	0	CCDC8
1.77291e-129	0.0480594	0.579	0.234	3.11111e-125	0	CAPN1
1.83431e-129	0.431673	0.652	0.314	3.21885e-125	0	TUBB6
2.26956e-129	0.166369	0.345	0.095	3.98262e-125	0	EDEM2
2.31216e-129	0.226709	0.667	0.314	4.05737e-125	0	NTAN1
2.34022e-129	0.448094	0.878	0.453	4.10662e-125	0	BEX1
2.71084e-129	0.241608	0.606	0.274	4.75699e-125	0	HCFC1R1
3.239e-129	0.0926875	0.741	0.368	5.6838e-125	0	CPNE1
3.50544e-129	0.184284	0.247	0.048	6.15134e-125	0	RCAN3
5.21987e-129	0.112685	0.735	0.363	9.15983e-125	0	OS9
1.099e-128	0.262772	0.711	0.356	1.92853e-124	0	MRPL17
1.3287e-128	0.175382	0.798	0.409	2.3316e-124	0	AKAP9
1.47831e-128	0.281448	0.735	0.373	2.59413e-124	0	PIH1D1
1.69723e-128	0.218303	0.791	0.421	2.9783e-124	0	MXRA7
2.43707e-128	0.298165	0.494	0.179	4.27657e-124	0	NELL2
3.06764e-128	0.169769	0.421	0.139	5.3831e-124	0	DZIP1
3.38119e-128	0.109959	0.585	0.239	5.93332e-124	0	ABCD4
3.67189e-128	0.245118	0.558	0.237	6.44343e-124	0	MMP24OS
3.91251e-128	0.545776	0.826	0.446	6.86567e-124	0	PSAT1
6.61598e-128	0.23195	0.42	0.138	1.16097e-123	0	SLC2A3
6.7887e-128	0.221	0.477	0.179	1.19128e-123	0	KYAT3
6.93238e-128	0.0895839	0.701	0.341	1.21649e-123	0	SDF4
8.60355e-128	0.261019	0.368	0.111	1.50975e-123	0	LMCD1
9.08372e-128	0.262283	0.813	0.446	1.59401e-123	0	HSD17B10
9.31112e-128	0.212341	0.36	0.105	1.63391e-123	0	SLC43A2
1.06221e-127	0.202202	0.376	0.114	1.86397e-123	0	TNIP1
1.12838e-127	0.260791	0.887	0.494	1.98007e-123	0	BCL7C
1.19642e-127	0.13002	0.721	0.347	2.09947e-123	0	TLE4
2.89439e-127	0.259819	0.484	0.185	5.07908e-123	0	BMPR1A
4.68515e-127	0.263091	0.551	0.229	8.2215e-123	0	SPATC1L
6.2756e-127	0.217936	0.837	0.462	1.10124e-122	0	MRPL43
9.16905e-127	0.299514	0.807	0.421	1.60899e-122	0	PDLIM2
9.30291e-127	0.434806	0.979	0.643	1.63247e-122	0	YWHAQ
1.10626e-126	0.211578	0.679	0.319	1.94127e-122	0	SPAG16
1.81635e-126	0.205612	0.506	0.194	3.18733e-122	0	GALNT7
1.87964e-126	0.234881	0.538	0.219	3.2984e-122	0	PIAS1
2.18606e-126	0.156604	0.647	0.297	3.83609e-122	0	WDR13
2.32786e-126	0.324982	0.92	0.524	4.08493e-122	0	EIF3L
3.18359e-126	0.130584	0.904	0.521	5.58656e-122	0	SDCBP
3.4004e-126	0.233197	0.411	0.135	5.96703e-122	0	HSD17B14
3.54608e-126	0.286036	0.925	0.538	6.22265e-122	0	ARF1
4.12719e-126	0.137406	0.637	0.29	7.2424e-122	0	SGCE
4.1922e-126	0.20101	0.397	0.124	7.35648e-122	0	CCDC186
4.4178e-126	0.209434	0.778	0.399	7.75235e-122	0	LSM14A
4.64357e-126	0.16503	0.694	0.338	8.14854e-122	0	UBE2E1
4.91945e-126	0.424049	0.97	0.612	8.63265e-122	0	ARPC2
5.12369e-126	0.261033	0.871	0.496	8.99105e-122	0	ANKRD11
6.82031e-126	0.36256	0.922	0.549	1.19683e-121	0	HNRNPA0
1.49837e-125	0.110444	0.525	0.206	2.62934e-121	0	TMCO3
1.50262e-125	0.155485	0.597	0.255	2.6368e-121	0	SPSB3
1.59785e-125	0.294605	0.922	0.52	2.80391e-121	0	SARNP
2.39627e-125	0.153945	0.433	0.141	4.20498e-121	0	SEZ6L2
2.66136e-125	0.243965	0.907	0.53	4.67015e-121	0	KDELR2
3.04492e-125	0.162908	0.752	0.381	5.34323e-121	0	RAB1A
3.12652e-125	0.220453	0.487	0.189	5.48642e-121	0	DUSP14
3.44997e-125	0.255526	0.228	0.04	6.054e-121	0	COL1A1
4.21489e-125	0.204913	0.818	0.443	7.39629e-121	0	PPP1R12A
4.42047e-125	0.154156	0.345	0.096	7.75705e-121	0	RIN2
5.59912e-125	0.261969	0.548	0.228	9.82534e-121	0	CMBL
5.60071e-125	0.31114	0.868	0.487	9.82813e-121	0	NPC2
7.94508e-125	0.275812	0.94	0.553	1.3942e-120	0	EIF3G
9.73204e-125	0.439685	0.967	0.573	1.70778e-120	0	OSTC
1.02756e-124	0.250588	0.743	0.374	1.80315e-120	0	TXNDC12
1.32889e-124	0.260743	0.641	0.31	2.33194e-120	0	EMC2
1.36588e-124	0.168272	0.416	0.139	2.39684e-120	0	ABHD8
1.49016e-124	0.155958	0.76	0.394	2.61493e-120	0	SUMO3
1.49057e-124	0.184425	0.514	0.206	2.61566e-120	0	ALKBH5
1.74722e-124	0.164933	0.483	0.182	3.06602e-120	0	UBE2Z
1.89036e-124	0.194859	0.545	0.233	3.3172e-120	0	MAEA
2.18643e-124	0.165118	0.761	0.397	3.83674e-120	0	DGCR6L
2.29931e-124	0.305636	0.935	0.538	4.03483e-120	0	ESD
2.63021e-124	0.182654	0.462	0.169	4.61549e-120	0	CDIPT
3.8959e-124	0.145987	0.333	0.091	6.83652e-120	0	MICA
4.19528e-124	0.338563	0.69	0.343	7.36188e-120	0	LIMD2
4.20136e-124	0.16262	0.385	0.115	7.37254e-120	0	PLP2
4.29596e-124	0.164824	0.838	0.457	7.53855e-120	0	MPC2
5.88569e-124	0.153512	0.206	0.033	1.03282e-119	0	RPE65
7.82839e-124	0.253605	0.55	0.234	1.37373e-119	0	IRF3
9.25184e-124	0.237807	0.737	0.367	1.62351e-119	0	FAM92A
1.09777e-123	0.213328	0.442	0.154	1.92637e-119	0	GLIPR2
1.32882e-123	0.200718	0.49	0.184	2.33182e-119	0	DNAJB9
1.54287e-123	0.330005	0.944	0.556	2.70744e-119	0	NDUFS8
1.61562e-123	0.202337	0.644	0.303	2.8351e-119	0	ARMC10
1.70426e-123	0.524025	0.965	0.687	2.99063e-119	0	MT-ND5
1.86237e-123	0.219978	0.804	0.432	3.26809e-119	0	COPB2
2.4286e-123	0.25525	0.529	0.224	4.26171e-119	0	ROGDI
3.19589e-123	-2.61791	0.194	0.508	5.60814e-119	0	SLC1A3
4.40284e-123	0.245764	0.918	0.531	7.72611e-119	0	DCTN2
4.49211e-123	0.373479	0.704	0.358	7.88275e-119	0	DCBLD2
6.01978e-123	0.306315	0.857	0.493	1.05635e-118	0	ENAH
7.90024e-123	0.268202	0.708	0.368	1.38633e-118	0	MEIS3
8.0345e-123	0.243969	0.707	0.347	1.40989e-118	0	AHCY
8.67812e-123	0.39409	0.958	0.575	1.52284e-118	0	DDX39B
9.62867e-123	0.0571186	0.641	0.292	1.68964e-118	0	POR
1.01083e-122	0.142356	0.667	0.316	1.7738e-118	0	SHARPIN
1.20509e-122	0.307489	0.866	0.474	2.1147e-118	0	BOD1
1.22922e-122	0.18833	0.312	0.082	2.15704e-118	0	RNASE4
1.24274e-122	0.308299	0.625	0.286	2.18077e-118	0	CNN2
1.47057e-122	0.239598	0.7	0.35	2.58056e-118	0	CCS
1.72312e-122	0.364859	0.574	0.254	3.02374e-118	0	METRNL
1.84426e-122	0.192668	0.308	0.078	3.2363e-118	0	DDR2
1.92473e-122	0.232943	0.893	0.487	3.37751e-118	0	CLNS1A
2.24888e-122	0.36456	0.4	0.137	3.94633e-118	0	KLHL4
2.30818e-122	0.133305	0.665	0.316	4.05039e-118	0	JKAMP
2.8178e-122	0.0555523	0.439	0.149	4.94468e-118	0	EPHX1
3.05342e-122	0.338242	0.912	0.509	5.35814e-118	0	NUTF2
3.18693e-122	0.179825	0.369	0.111	5.59242e-118	0	EPHB2
3.33563e-122	0.767265	0.844	0.48	5.85336e-118	0	SAT1
5.51352e-122	0.127808	0.742	0.383	9.67513e-118	0	DNAJB11
5.53221e-122	0.206153	0.846	0.471	9.70793e-118	0	MAP1LC3B
8.40798e-122	-0.0327314	0.778	0.393	1.47543e-117	0	ATP6AP1
1.12003e-121	0.11022	0.761	0.393	1.96543e-117	0	ABHD17A
1.1531e-121	0.0318589	0.513	0.195	2.02346e-117	0	MAN1B1
1.17031e-121	0.1513	0.457	0.166	2.05365e-117	0	POLD4
1.20072e-121	0.171467	0.455	0.165	2.10703e-117	0	HMGCL
1.40643e-121	0.176067	0.319	0.086	2.468e-117	0	SPATA20
1.65411e-121	0.224163	0.843	0.471	2.90263e-117	0	RPL7L1
2.11587e-121	0.137736	0.639	0.291	3.71293e-117	0	BRD3
2.82113e-121	0.164435	0.241	0.049	4.95052e-117	0	GPR143
3.15001e-121	0.260012	0.331	0.092	5.52764e-117	0	PMEPA1
3.95316e-121	0.21641	0.851	0.46	6.937e-117	0	METTL26
4.08314e-121	0.0924298	0.608	0.272	7.16509e-117	0	TEX264
4.28896e-121	0.217207	0.878	0.506	7.52627e-117	0	PSMD2
4.35358e-121	0.243529	0.322	0.085	7.63966e-117	0	FLRT2
5.08376e-121	0.252687	0.315	0.084	8.92099e-117	0	EPHA4
6.38323e-121	0.295889	0.928	0.526	1.12013e-116	0	CNBP
6.4902e-121	0.233129	0.662	0.319	1.1389e-116	0	CAST
7.52356e-121	0.226302	0.479	0.183	1.32023e-116	0	DYNC2LI1
7.69839e-121	0.290733	0.941	0.574	1.35091e-116	0	P4HB
8.03533e-121	0.104081	0.508	0.2	1.41004e-116	0	NCSTN
9.32388e-121	0.200335	0.424	0.15	1.63615e-116	0	CDK9
1.0865e-120	0.216524	0.757	0.391	1.90658e-116	0	MFF
1.18373e-120	0.135477	0.695	0.34	2.07722e-116	0	PAGR1
1.45367e-120	0.0331427	0.682	0.32	2.55089e-116	0	FBXW5
1.45672e-120	0.176937	0.63	0.297	2.55625e-116	0	CREB3
1.59323e-120	0.280468	0.909	0.54	2.7958e-116	0	SRSF11
1.86186e-120	0.22543	0.401	0.137	3.26719e-116	0	B9D1
2.28137e-120	0.374388	0.652	0.319	4.00334e-116	0	ZFYVE16
2.441e-120	0.104867	0.854	0.465	4.28346e-116	0	ECI2
2.6107e-120	0.174237	0.363	0.111	4.58126e-116	0	BRD3OS
3.88002e-120	0.224451	0.302	0.077	6.80866e-116	0	DAB2
4.44092e-120	0.24519	0.9	0.506	7.79292e-116	0	EIF3D
6.70461e-120	0.328092	0.42	0.135	1.17653e-115	0	TRPM3
9.70609e-120	0.224268	0.624	0.295	1.70322e-115	0	MANBAL
1.00002e-119	0.457543	0.985	0.64	1.75484e-115	0	SRSF9
1.1079e-119	0.0760793	0.704	0.349	1.94414e-115	0	CTTN
1.54371e-119	0.216764	0.259	0.057	2.70891e-115	0	DSC2
1.59571e-119	0.239649	0.648	0.302	2.80015e-115	0	HERPUD1
1.61881e-119	-0.0163478	0.599	0.261	2.84068e-115	0	ORAI2
2.71818e-119	0.392269	0.752	0.404	4.76987e-115	0	SYNE2
2.78613e-119	0.294872	0.839	0.451	4.88911e-115	0	CCNG1
4.44552e-119	0.226384	0.373	0.119	7.801e-115	0	SERTAD1
4.70226e-119	0.137006	0.5	0.194	8.25152e-115	0	SLC35F5
6.11295e-119	0.140444	0.298	0.075	1.0727e-114	0	FBXO44
6.97116e-119	0.241339	0.684	0.325	1.2233e-114	0	SEMA6A
8.33464e-119	0.217521	0.687	0.341	1.46256e-114	0	SURF1
9.12679e-119	0.117682	0.575	0.255	1.60157e-114	0	DBNL
1.65944e-118	0.154322	0.333	0.095	2.91199e-114	0	DENND2A
2.40215e-118	0.468517	0.981	0.65	4.2153e-114	0	PRDX5
2.52443e-118	0.246966	0.379	0.121	4.42987e-114	0	SH3BP5
2.5847e-118	0.121154	0.883	0.488	4.53564e-114	0	PSMB4
2.63442e-118	0.135812	0.931	0.574	4.62288e-114	0	NDFIP1
3.60699e-118	0.216498	0.265	0.058	6.32954e-114	0	DSP
3.66117e-118	0.165805	0.224	0.043	6.42462e-114	0	STOM
3.89278e-118	0.280395	0.305	0.08	6.83104e-114	0	HEY1
3.92599e-118	0.251827	0.359	0.111	6.88933e-114	0	CCDC74B
4.19999e-118	0.179644	0.703	0.356	7.37013e-114	0	NRBP1
4.82283e-118	0.232248	0.653	0.313	8.4631e-114	0	HMGN4
5.58823e-118	-1.42902	0.066	0.395	9.80623e-114	0	SCG3
6.18062e-118	0.251526	0.554	0.242	1.08457e-113	0	NUDT16
8.17327e-118	0.164164	0.855	0.467	1.43425e-113	0	TRIM28
8.82704e-118	0.201559	0.768	0.404	1.54897e-113	0	SLC25A11
9.19518e-118	0.153399	0.417	0.144	1.61357e-113	0	MED25
9.6796e-118	0.248999	0.852	0.469	1.69858e-113	0	PYURF
1.12021e-117	0.119582	0.725	0.373	1.96575e-113	0	EMC3
1.27154e-117	0.127482	0.543	0.226	2.2313e-113	0	OFD1
1.77683e-117	0.365661	0.966	0.6	3.11798e-113	0	SUMO1
1.7986e-117	0.37109	0.956	0.567	3.15619e-113	0	NME4
1.81594e-117	0.17158	0.462	0.174	3.18661e-113	0	JMJD8
3.87415e-117	0.256484	0.296	0.077	6.79835e-113	0	TENM2
5.75667e-117	0.334685	0.76	0.385	1.01018e-112	0	H2AFY2
7.07943e-117	0.18807	0.575	0.251	1.2423e-112	0	TMEM47
8.57735e-117	0.0489909	0.468	0.17	1.50515e-112	0	MRC2
9.70914e-117	0.263126	0.883	0.481	1.70376e-112	0	AKR7A2
9.82834e-117	0.147166	0.34	0.099	1.72468e-112	0	SLC18B1
1.07353e-116	0.441345	0.26	0.061	1.88383e-112	0	WNT7B
1.14495e-116	0.0932264	0.749	0.395	2.00916e-112	0	AHSA1
1.55693e-116	0.208565	0.79	0.426	2.7321e-112	0	NT5C3B
1.98065e-116	0.0405006	0.401	0.126	3.47565e-112	0	FOXG1
2.076e-116	0.152676	0.755	0.394	3.64297e-112	0	TADA3
2.08604e-116	0.242755	0.553	0.24	3.66058e-112	0	TMEM101
3.92588e-116	0.104417	0.53	0.223	6.88914e-112	0	MAGT1
5.12852e-116	0.217162	0.291	0.075	8.99952e-112	0	LSR
5.82407e-116	0.143418	0.746	0.385	1.02201e-111	0	CTDNEP1
6.46118e-116	0.16918	0.209	0.037	1.13381e-111	0	ZNF467
6.52465e-116	0.569178	0.973	0.543	1.14495e-111	0	ODC1
9.55403e-116	0.199925	0.755	0.391	1.67654e-111	0	PDHA1
1.18775e-115	0.159423	0.394	0.127	2.08427e-111	0	FBN1
1.33193e-115	0.391618	0.982	0.666	2.33728e-111	0	RCN2
1.34419e-115	0.0651653	0.68	0.333	2.35879e-111	0	PRKCSH
2.02608e-115	0.161718	0.296	0.078	3.55537e-111	0	ADA
2.4425e-115	0.337517	0.935	0.56	4.28611e-111	0	ARPC5
2.56625e-115	1.22072	0.308	0.083	4.50326e-111	0	RPS4Y1
2.79138e-115	0.185044	0.741	0.383	4.89831e-111	0	TSG101
3.03484e-115	-2.11817	0.723	0.77	5.32554e-111	0	HIST1H4C
3.58735e-115	0.16149	0.832	0.45	6.29508e-111	0	YY1
5.71005e-115	0.308776	0.959	0.588	1.002e-110	0	STRAP
6.65043e-115	0.195406	0.74	0.38	1.16702e-110	0	NOSIP
7.04738e-115	0.321992	0.299	0.074	1.23667e-110	0	SIX3
7.46672e-115	0.234323	0.353	0.11	1.31026e-110	0	DUSP23
1.02325e-114	0.204559	0.25	0.055	1.79561e-110	0	FRAS1
1.13119e-114	0.134306	0.333	0.096	1.98501e-110	0	RNF215
1.13654e-114	0.106851	0.559	0.244	1.99441e-110	0	CCM2
1.3837e-114	0.1652	0.217	0.041	2.42812e-110	0	GDPD2
2.24051e-114	0.171877	0.423	0.148	3.93164e-110	0	TMEM25
2.40665e-114	-0.771424	0.986	0.911	4.22318e-110	0	RPL23A
2.64984e-114	0.0907749	0.712	0.364	4.64995e-110	0	LEPROT
3.0484e-114	0.17245	0.623	0.29	5.34934e-110	0	TMED3
3.0614e-114	0.206695	0.369	0.118	5.37215e-110	0	AMT
3.18827e-114	0.292521	0.2	0.033	5.59478e-110	0	TGFBI
3.89422e-114	0.205104	0.888	0.532	6.83358e-110	0	TMEM50A
4.06761e-114	0.0854998	0.292	0.075	7.13785e-110	0	LRATD2
4.11127e-114	0.184934	0.689	0.343	7.21446e-110	0	BLOC1S4
4.43655e-114	0.0844396	0.444	0.16	7.78526e-110	0	GNS
4.46966e-114	0.0923285	0.297	0.078	7.84336e-110	0	DENND6B
4.52227e-114	0.139489	0.852	0.483	7.93569e-110	0	RAB5C
4.63152e-114	0.311533	0.916	0.536	8.12739e-110	0	TSC22D1
6.39025e-114	0.156866	0.659	0.317	1.12136e-109	0	BDH2
6.7221e-114	0.151607	0.363	0.114	1.17959e-109	0	CXorf38
6.95215e-114	0.206905	0.359	0.115	1.21996e-109	0	FAH
7.95726e-114	0.114014	0.837	0.452	1.39634e-109	0	KDM5B
9.03552e-114	0.0911229	0.711	0.368	1.58555e-109	0	APMAP
9.05596e-114	0.208695	0.728	0.381	1.58914e-109	0	NAXE
9.18489e-114	0.258441	0.872	0.485	1.61176e-109	0	ARL2
9.40677e-114	0.121083	0.541	0.234	1.6507e-109	0	TMEM248
9.60989e-114	0.190047	0.777	0.42	1.68634e-109	0	FAM32A
9.77165e-114	0.259776	0.465	0.17	1.71473e-109	0	PLAGL1
1.06303e-113	0.0820936	0.425	0.15	1.86541e-109	0	EXT2
1.10417e-113	0.0972926	0.566	0.245	1.9376e-109	0	LPP
1.10706e-113	0.0916606	0.732	0.378	1.94267e-109	0	SEC63
1.15568e-113	0.232349	0.771	0.397	2.02798e-109	0	NARF
1.66303e-113	0.396169	0.552	0.258	2.91828e-109	0	BOC
1.6861e-113	0.243772	0.234	0.05	2.95877e-109	0	NANOS1
1.81971e-113	0.201996	0.469	0.189	3.19323e-109	0	RBPMS
2.33441e-113	0.353435	0.96	0.611	4.09642e-109	0	ATP5F1B
3.15149e-113	0.116507	0.679	0.333	5.53024e-109	0	WNK1
3.63265e-113	0.191258	0.656	0.319	6.37458e-109	0	VPS72
4.50472e-113	0.160853	0.401	0.14	7.90488e-109	0	PRKCI
5.4733e-113	0.181365	0.584	0.265	9.60455e-109	0	PPA2
6.50416e-113	0.439915	0.998	0.916	1.14135e-108	0	RPL15
6.53641e-113	0.161522	0.623	0.291	1.14701e-108	0	MTFR1L
8.26261e-113	0.182989	0.844	0.476	1.44992e-108	0	NDUFA10
8.87779e-113	0.115109	0.411	0.145	1.55787e-108	0	NR1H2
1.07715e-112	0.0796506	0.784	0.432	1.89018e-108	0	RAB7A
1.33908e-112	0.217066	0.466	0.184	2.34982e-108	0	BABAM2
1.3745e-112	0.241148	0.385	0.131	2.41197e-108	0	HIBADH
1.40669e-112	0.13786	0.742	0.382	2.46846e-108	0	RFXANK
1.60855e-112	0.264361	0.835	0.468	2.82269e-108	0	COA1
1.64976e-112	0.123439	0.593	0.265	2.895e-108	0	ADD3
1.95005e-112	0.223073	0.464	0.181	3.42195e-108	0	MTA3
2.04231e-112	0.115483	0.66	0.316	3.58385e-108	0	USP9X
2.05744e-112	0.0599438	0.859	0.477	3.6104e-108	0	TERF2IP
2.07059e-112	0.151392	0.363	0.119	3.63347e-108	0	BCAR3
2.10603e-112	0.191637	0.57	0.259	3.69566e-108	0	PHF23
2.34989e-112	0.129147	0.676	0.338	4.1236e-108	0	HNRNPH2
2.63134e-112	0.155106	0.666	0.318	4.61747e-108	0	LAMC1
3.52043e-112	0.221558	0.893	0.511	6.17765e-108	0	TCP1
3.98033e-112	0.159198	0.856	0.479	6.98469e-108	0	FAAP20
5.08132e-112	0.479539	0.996	0.931	8.9167e-108	0	RPL3
5.26231e-112	0.194857	0.292	0.076	9.2343e-108	0	PLXDC2
5.52739e-112	-0.0468308	0.61	0.279	9.69946e-108	0	RAB9A
5.8611e-112	0.13223	0.557	0.247	1.02851e-107	0	MAP7D1
6.25109e-112	0.312275	0.925	0.553	1.09694e-107	0	EIF1AX
7.26668e-112	0.181496	0.337	0.101	1.27516e-107	0	KLF3-AS1
7.49427e-112	0.169403	0.749	0.389	1.31509e-107	0	HIGD1A
9.02253e-112	0.0907838	0.67	0.326	1.58327e-107	0	ZMYM2
1.00981e-111	0.339856	0.942	0.543	1.77202e-107	0	PHB2
1.19693e-111	0.224487	0.473	0.188	2.10038e-107	0	ZNF618
1.25704e-111	0.157008	0.907	0.534	2.20585e-107	0	STUB1
1.27957e-111	0.136733	0.695	0.323	2.24539e-107	0	EMP3
1.30018e-111	-0.0158513	0.65	0.301	2.28156e-107	0	LRP1
1.51048e-111	0.21753	0.85	0.47	2.65059e-107	0	AKR1A1
1.79217e-111	0.123031	0.546	0.241	3.1449e-107	0	RIC8A
1.94732e-111	0.451804	0.823	0.484	3.41716e-107	0	TIMP1
1.95417e-111	0.0577153	0.845	0.466	3.42917e-107	0	PPP2R1A
2.12098e-111	0.208124	0.521	0.212	3.72189e-107	0	SEPTIN6
2.14084e-111	0.146333	0.861	0.491	3.75674e-107	0	RSF1
2.16503e-111	0.337579	0.966	0.608	3.79919e-107	0	CDC42
2.20331e-111	0.146868	0.356	0.112	3.86637e-107	0	AC092683.1
2.81424e-111	0.152637	0.586	0.269	4.93842e-107	0	SHISA5
2.87798e-111	0.281794	0.292	0.074	5.05029e-107	0	LY6H
4.32594e-111	0.291485	0.677	0.334	7.59117e-107	0	PYCR1
5.72984e-111	0.272021	0.573	0.27	1.00547e-106	0	C1orf21
6.63712e-111	0.0932496	0.898	0.547	1.16468e-106	0	TMED10
6.72502e-111	0.160972	0.748	0.384	1.18011e-106	0	IGBP1
7.41656e-111	0.180881	0.796	0.427	1.30146e-106	0	MRPS23
7.64015e-111	0.16783	0.603	0.273	1.34069e-106	0	TGFB1I1
1.01045e-110	0.115883	0.583	0.262	1.77314e-106	0	QARS
1.86091e-110	0.152026	0.812	0.448	3.26553e-106	0	TSR3
1.8867e-110	0.198714	0.612	0.29	3.31078e-106	0	HIBCH
1.91177e-110	0.146809	0.624	0.295	3.35478e-106	0	ASF1A
1.99396e-110	0.165102	0.736	0.387	3.499e-106	0	PDZD11
2.02408e-110	0.181669	0.431	0.162	3.55186e-106	0	TBL2
2.09314e-110	0.061709	0.722	0.368	3.67304e-106	0	PUM1
2.25514e-110	0.0816681	0.581	0.263	3.95732e-106	0	PCYOX1
2.78817e-110	0.206141	0.836	0.466	4.89268e-106	0	NDUFA8
3.31524e-110	0.275123	0.807	0.442	5.81759e-106	0	MRPL3
3.45308e-110	0.243798	0.698	0.357	6.05947e-106	0	IFT52
3.6293e-110	0.15554	0.904	0.533	6.3687e-106	0	TMEM147
6.24525e-110	0.103282	0.611	0.288	1.09592e-105	0	ATG101
6.59644e-110	0.147376	0.642	0.315	1.15754e-105	0	YIPF5
6.60703e-110	0.150359	0.58	0.265	1.1594e-105	0	INTS11
7.01615e-110	0.184791	0.696	0.355	1.23119e-105	0	NSFL1C
7.18223e-110	0.144484	0.716	0.372	1.26034e-105	0	COX11
7.18956e-110	0.138404	0.228	0.048	1.26162e-105	0	LRRC73
8.22129e-110	0.171346	0.915	0.54	1.44267e-105	0	LAMTOR1
8.71551e-110	0.204879	0.68	0.346	1.5294e-105	0	LCMT1
1.02019e-109	0.202761	0.884	0.526	1.79022e-105	0	MANF
1.10411e-109	0.236181	0.887	0.492	1.93749e-105	0	PPP1CA
1.3948e-109	0.130806	0.577	0.263	2.44759e-105	0	SLC25A23
1.42442e-109	0.179726	0.527	0.234	2.49958e-105	0	TAF6
1.50152e-109	0.0624486	0.647	0.309	2.63486e-105	0	SURF4
1.58127e-109	0.194772	0.339	0.104	2.77482e-105	0	MARVELD1
1.59046e-109	0.323191	0.95	0.548	2.79093e-105	0	RNF7
2.10005e-109	0.144358	0.727	0.366	3.68516e-105	0	TP53I13
2.2055e-109	0.11515	0.398	0.138	3.8702e-105	0	MAN2B1
2.26381e-109	0.118357	0.418	0.15	3.97253e-105	0	BLVRA
2.34041e-109	0.25215	0.702	0.353	4.10695e-105	0	MTX2
2.81936e-109	0.0889466	0.269	0.065	4.94741e-105	0	ANOS1
2.90074e-109	0.169948	0.504	0.21	5.09021e-105	0	WDR45
3.84812e-109	-0.626081	0.992	0.91	6.75269e-105	0	RPS27
3.85752e-109	0.245556	0.855	0.483	6.76918e-105	0	ARL16
4.19095e-109	0.136715	0.245	0.056	7.35427e-105	0	MIEF2
4.25082e-109	0.146219	0.54	0.237	7.45934e-105	0	STX7
4.38943e-109	0.187974	0.542	0.242	7.70256e-105	0	YAP1
4.91797e-109	0.0469898	0.771	0.408	8.63005e-105	0	NIPSNAP2
5.32859e-109	0.328651	0.792	0.458	9.35062e-105	0	BNIP3
5.8255e-109	0.159642	0.827	0.458	1.02226e-104	0	PSMD13
7.93975e-109	0.0448784	0.663	0.326	1.39327e-104	0	MFGE8
8.38127e-109	0.306607	0.941	0.539	1.47074e-104	0	ALKBH7
9.99365e-109	0.148693	0.782	0.429	1.75368e-104	0	CYB5R3
1.26769e-108	0.341786	0.97	0.59	2.22454e-104	0	ZNF428
1.3111e-108	0.127552	0.694	0.352	2.30071e-104	0	DCAF7
1.32018e-108	0.185208	0.522	0.227	2.31665e-104	0	NIT1
1.54615e-108	0.179294	0.833	0.464	2.71318e-104	0	YTHDF2
2.08258e-108	0.16703	0.617	0.296	3.65452e-104	0	CREB1
2.15705e-108	0.133438	0.494	0.205	3.78519e-104	0	GALNT2
2.45619e-108	0.246666	0.906	0.512	4.31013e-104	0	STOML2
2.45765e-108	0.039995	0.724	0.373	4.31268e-104	0	GLG1
2.72082e-108	0.181082	0.524	0.231	4.77449e-104	0	UROD
2.79714e-108	0.155439	0.429	0.162	4.90842e-104	0	ACTR1B
3.0319e-108	0.211442	0.484	0.204	5.32037e-104	0	CMC4
3.72649e-108	0.0819381	0.531	0.226	6.53925e-104	0	PMPCA
3.75147e-108	0.161664	0.527	0.229	6.58308e-104	0	ARFIP2
3.89102e-108	0.0762608	0.409	0.145	6.82796e-104	0	DHRS7B
4.55845e-108	0.00455376	0.49	0.194	7.99917e-104	0	NEK6
4.61498e-108	0.244714	0.857	0.489	8.09837e-104	0	NREP
4.78103e-108	0.100017	0.626	0.304	8.38975e-104	0	GDF11
5.13598e-108	0.457157	0.975	0.604	9.01262e-104	0	HMGN3
5.9285e-108	0.0943924	0.603	0.284	1.04033e-103	0	GDE1
5.96295e-108	0.197166	0.744	0.394	1.04638e-103	0	POLR2H
6.26271e-108	0.27769	0.304	0.086	1.09898e-103	0	RHOU
6.7466e-108	0.272308	0.94	0.54	1.18389e-103	0	GLRX5
6.88233e-108	0.206794	0.754	0.397	1.20771e-103	0	BCAS2
6.97962e-108	0.200765	0.736	0.384	1.22478e-103	0	CPNE3
8.80908e-108	0.149407	0.487	0.198	1.54582e-103	0	IFNGR2
1.23336e-107	0.206204	0.416	0.156	2.16431e-103	0	MECR
1.26533e-107	0.220735	0.778	0.418	2.22041e-103	0	NELFE
1.46931e-107	0.143361	0.85	0.488	2.57834e-103	0	SMARCA4
1.6912e-107	0.300614	0.417	0.16	2.96771e-103	0	MALT1
1.85943e-107	0.185897	0.757	0.415	3.26293e-103	0	LSM10
1.86217e-107	0.154288	0.889	0.51	3.26773e-103	0	EIF4B
1.86669e-107	0.0971847	0.605	0.286	3.27567e-103	0	TXNDC15
2.02596e-107	0.18055	0.862	0.487	3.55516e-103	0	COPZ1
2.63474e-107	0.0619007	0.602	0.277	4.62344e-103	0	ACAA1
2.68828e-107	0.162936	0.45	0.179	4.71739e-103	0	SNAPC2
2.70479e-107	0.147889	0.605	0.282	4.74637e-103	0	RNF146
3.10633e-107	0.080078	0.659	0.323	5.451e-103	0	AIG1
3.57563e-107	0.113666	0.903	0.546	6.27452e-103	0	LRPAP1
3.68213e-107	0.217556	0.462	0.191	6.4614e-103	0	LPCAT3
3.8866e-107	0.173772	0.732	0.37	6.8202e-103	0	JUN
4.34449e-107	0.122363	0.829	0.461	7.62371e-103	0	RTF2
4.61616e-107	-0.0022432	0.426	0.151	8.10044e-103	0	LTBP3
5.02129e-107	0.166286	0.286	0.077	8.81137e-103	0	NME5
5.03223e-107	0.245985	0.463	0.187	8.83056e-103	0	ADGRV1
6.03749e-107	0.196809	0.306	0.09	1.05946e-102	0	IL13RA1
6.86392e-107	-0.010775	0.456	0.172	1.20448e-102	0	AGPAT4
7.21653e-107	0.313872	0.95	0.535	1.26636e-102	0	BEX4
9.29043e-107	0.192685	0.768	0.407	1.63028e-102	0	RTCB
1.12423e-106	0.287229	0.491	0.202	1.97281e-102	0	GNAI1
1.13733e-106	0.179093	0.594	0.282	1.9958e-102	0	SND1
1.16261e-106	0.105859	0.522	0.224	2.04014e-102	0	IBTK
1.35147e-106	0.125401	0.875	0.517	2.37156e-102	0	LMAN2
1.36344e-106	0.151827	0.909	0.531	2.39256e-102	0	PDCD6
1.8047e-106	0.103303	0.431	0.164	3.16689e-102	0	NISCH
1.97732e-106	0.0664313	0.593	0.275	3.46979e-102	0	TMED7
2.06098e-106	0.120183	0.688	0.361	3.6166e-102	0	UGP2
2.08054e-106	0.265926	0.772	0.416	3.65093e-102	0	LAGE3
2.20244e-106	0.241902	0.639	0.319	3.86485e-102	0	IFT20
2.26729e-106	0.458983	0.305	0.089	3.97864e-102	0	CDKN2A
2.29056e-106	0.0509808	0.688	0.328	4.01948e-102	0	AC092958.1
2.34361e-106	0.229489	0.907	0.547	4.11257e-102	0	PSMA1
3.23919e-106	0.062037	0.511	0.216	5.68413e-102	0	PTDSS2
3.26686e-106	0.175549	0.492	0.207	5.73269e-102	0	ZNF579
3.3951e-106	0.0856149	0.455	0.179	5.95773e-102	0	MLLT1
3.68959e-106	0.0532103	0.571	0.252	6.4745e-102	0	DEAF1
4.13967e-106	0.378152	0.868	0.495	7.26429e-102	0	SPRY1
4.74698e-106	0.0612436	0.58	0.265	8.33001e-102	0	LRRC41
4.80162e-106	0.342678	0.411	0.154	8.42588e-102	0	CCN1
4.93744e-106	0.114265	0.589	0.281	8.66422e-102	0	PTGES2
5.50695e-106	0.101613	0.423	0.154	9.6636e-102	0	SYNGAP1
6.90114e-106	0.199128	0.94	0.558	1.21101e-101	0	PDAP1
8.29216e-106	0.196994	0.577	0.267	1.45511e-101	0	NME7
8.87978e-106	0.0185152	0.321	0.092	1.55822e-101	0	GOLGA8B
1.49658e-105	0.174446	0.523	0.231	2.6262e-101	0	TMEM115
1.68364e-105	0.233893	0.902	0.516	2.95446e-101	0	C4orf3
1.71609e-105	0.19614	0.719	0.377	3.0114e-101	0	FAM229B
1.74298e-105	0.183162	0.692	0.354	3.05859e-101	0	PARL
2.12458e-105	0.115159	0.647	0.324	3.72822e-101	0	TM2D2
2.15596e-105	0.0490218	0.738	0.395	3.78329e-101	0	ATP6V0D1
2.37207e-105	0.183209	0.909	0.547	4.16251e-101	0	MYDGF
2.74542e-105	0.211359	0.303	0.087	4.81767e-101	0	ZDBF2
3.59782e-105	0.217276	0.377	0.129	6.31346e-101	0	LINC00472
3.74346e-105	-0.130317	0.658	0.286	6.56903e-101	0	SCD5
4.63404e-105	0.182496	0.448	0.175	8.13182e-101	0	STK33
5.20411e-105	0.212465	0.513	0.224	9.13217e-101	0	NECTIN3
5.32229e-105	0.151627	0.565	0.262	9.33956e-101	0	SOD2
5.38333e-105	0.128119	0.572	0.266	9.44667e-101	0	RNF10
6.80589e-105	0.150732	0.568	0.261	1.1943e-100	0	MOSPD3
8.41143e-105	0.156548	0.736	0.385	1.47604e-100	0	ISCA2
8.52332e-105	0.171004	0.842	0.473	1.49567e-100	0	EBPL
8.52643e-105	0.117546	0.778	0.415	1.49622e-100	0	ZNF292
9.18753e-105	0.257886	0.947	0.558	1.61223e-100	0	ATP6V1F
1.04717e-104	0.244699	0.567	0.267	1.83757e-100	0	THOC3
1.08974e-104	0.542299	0.846	0.473	1.91228e-100	0	PHGDH
1.34365e-104	0.266967	0.295	0.086	2.35783e-100	0	ERRFI1
1.79258e-104	0.160954	0.596	0.284	3.14563e-100	0	POLDIP2
1.93528e-104	0.126548	0.65	0.317	3.39603e-100	0	DDRGK1
2.14161e-104	0.166392	0.687	0.345	3.75809e-100	0	RBFOX2
2.52111e-104	0.242122	0.944	0.566	4.42404e-100	0	NGRN
2.63078e-104	0.061465	0.658	0.325	4.61649e-100	0	IRF2BPL
2.82645e-104	0.138157	0.35	0.113	4.95985e-100	0	GNB5
2.8573e-104	0.112781	0.564	0.26	5.014e-100	0	SDHB
3.42239e-104	0.23021	0.869	0.497	6.00561e-100	0	UBE2R2
3.55252e-104	0.19756	0.646	0.326	6.23396e-100	0	IFT27
4.24628e-104	0.243137	0.391	0.138	7.45137e-100	0	PERP
4.8468e-104	-0.0185801	0.51	0.211	8.50516e-100	0	TRAF7
5.6825e-104	0.08902	0.273	0.07	9.97165e-100	0	EPHB3
6.2931e-104	0.188442	0.738	0.39	1.10431e-99	0	MPG
6.8768e-104	0.140728	0.738	0.401	1.20674e-99	0	ACTR10
6.91857e-104	0.193985	0.382	0.137	1.21407e-99	0	TLN2
7.16676e-104	0.126847	0.946	0.599	1.25762e-99	0	SAT2
8.24103e-104	0.103033	0.401	0.146	1.44614e-99	0	PACS1
9.62576e-104	0.147075	0.5	0.214	1.68913e-99	0	BBS4
9.72666e-104	0.24947	0.92	0.563	1.70683e-99	0	SH3BGRL3
1.01479e-103	0.228161	0.676	0.353	1.78075e-99	0	FKBP4
1.02122e-103	0.206791	0.784	0.424	1.79203e-99	0	RTL8A
1.06945e-103	0.181441	0.281	0.077	1.87668e-99	0	AC055839.2
1.10892e-103	0.0856266	0.204	0.04	1.94594e-99	0	MEGF6
1.31511e-103	0.167111	0.663	0.335	2.30775e-99	0	PSMF1
1.32274e-103	0.143096	0.211	0.043	2.32114e-99	0	ROR2
1.6575e-103	0.168021	0.867	0.505	2.90857e-99	0	C1orf43
1.66312e-103	0.186746	0.525	0.231	2.91844e-99	0	SRSF8
1.66481e-103	0.0892609	0.914	0.532	2.9214e-99	0	GNB2
1.88189e-103	0.0678105	0.759	0.399	3.30233e-99	0	TOP2B
2.18013e-103	0.245506	0.739	0.385	3.8257e-99	0	MAD2L2
2.21566e-103	0.144462	0.72	0.383	3.88805e-99	0	JAGN1
2.24058e-103	0.103004	0.589	0.276	3.93177e-99	0	WDR18
2.48659e-103	0.164952	0.903	0.532	4.36348e-99	0	TECR
2.60253e-103	0.117306	0.391	0.142	4.56692e-99	0	NEIL2
2.92742e-103	0.247858	0.49	0.191	5.13703e-99	0	LHX2
3.14303e-103	0.11324	0.539	0.243	5.51538e-99	0	ERGIC1
3.15668e-103	0.193243	0.22	0.048	5.53934e-99	0	PPP1R3B
4.01573e-103	0.0797451	0.698	0.352	7.04681e-99	0	GOLGA4
4.50333e-103	0.210188	0.246	0.058	7.90244e-99	0	PRSS35
5.04781e-103	0.112378	0.471	0.193	8.8579e-99	0	TMEM128
6.09979e-103	0.143694	0.842	0.483	1.07039e-98	0	PRDX3
6.11144e-103	0.0905325	0.65	0.32	1.07244e-98	0	GATAD1
6.12208e-103	0.235728	0.548	0.243	1.0743e-98	0	TSC22D3
6.30615e-103	0.22866	0.747	0.391	1.1066e-98	0	XBP1
6.40147e-103	0.0815431	0.41	0.152	1.12333e-98	0	DOLK
7.80481e-103	0.101985	0.423	0.162	1.36959e-98	0	MINPP1
7.95345e-103	0.0605177	0.58	0.27	1.39567e-98	0	SLC52A2
8.2438e-103	0.179794	0.566	0.265	1.44662e-98	0	PRAF2
8.9977e-103	0.152583	0.584	0.277	1.57892e-98	0	HDHD5
1.02763e-102	0.165225	0.866	0.495	1.80329e-98	0	GNAI3
1.09764e-102	0.191129	0.893	0.517	1.92614e-98	0	PSMC1
1.12898e-102	0.0860833	0.605	0.288	1.98114e-98	0	ACO2
1.18679e-102	0.134143	0.623	0.304	2.08258e-98	0	CSNK1G2
1.26812e-102	0.292298	0.88	0.517	2.22529e-98	0	MRPS6
1.47661e-102	0.0754555	0.396	0.144	2.59115e-98	0	DAPK3
1.50483e-102	0.229474	0.893	0.51	2.64067e-98	0	PAIP2
1.52809e-102	0.142081	0.314	0.094	2.68149e-98	0	DHRS1
1.66063e-102	0.222766	0.459	0.192	2.91407e-98	0	MAP2K6
1.68049e-102	0.117033	0.611	0.294	2.94892e-98	0	AGPAT1
1.75518e-102	0.41006	0.29	0.083	3.07998e-98	0	TRIB3
2.46552e-102	0.0486686	0.807	0.45	4.3265e-98	0	CAPZA2
2.63296e-102	0.564327	0.998	0.963	4.62032e-98	0	ACTB
2.72121e-102	0.146387	0.644	0.303	4.77518e-98	0	SOX2-OT
4.11676e-102	0.10804	0.524	0.23	7.22409e-98	0	GNL1
4.36508e-102	0.0701432	0.891	0.533	7.65985e-98	0	PSAP
4.49298e-102	0.168099	0.423	0.163	7.88429e-98	0	MGST2
4.56058e-102	0.156227	0.664	0.341	8.0029e-98	0	CNPY3
4.7127e-102	0.227379	0.884	0.501	8.26985e-98	0	DGUOK
5.71865e-102	0.084348	0.625	0.304	1.00351e-97	0	GOLIM4
6.12461e-102	0.166869	0.655	0.336	1.07475e-97	0	ZFPM1
7.11519e-102	0.100284	0.248	0.06	1.24857e-97	0	SMPDL3A
7.66419e-102	0.135791	0.497	0.215	1.34491e-97	0	CTDSP2
7.71511e-102	0.158841	0.873	0.512	1.35385e-97	0	JTB
9.22449e-102	0.0585722	0.522	0.225	1.61871e-97	0	LMF2
1.02686e-101	0.179322	0.808	0.445	1.80193e-97	0	PSMC4
1.02822e-101	0.187033	0.72	0.382	1.80433e-97	0	SUPT4H1
1.03224e-101	0.149221	0.923	0.578	1.81138e-97	0	ATP1B3
1.03625e-101	0.14058	0.57	0.269	1.81841e-97	0	ADPRHL2
1.04473e-101	0.153859	0.653	0.332	1.83329e-97	0	SRA1
1.20463e-101	0.403771	0.981	0.704	2.11389e-97	0	CALR
1.22452e-101	0.165514	0.791	0.442	2.14879e-97	0	EMC4
1.40513e-101	0.221859	0.577	0.27	2.46571e-97	0	EZR
1.47517e-101	0.133156	0.501	0.215	2.58862e-97	0	GPR161
1.65558e-101	0.159856	0.84	0.479	2.9052e-97	0	CYC1
1.70626e-101	0.163312	0.25	0.063	2.99414e-97	0	AJUBA
2.18909e-101	0.0905558	0.32	0.097	3.84141e-97	0	CPT1C
2.19827e-101	0.190993	0.66	0.335	3.85753e-97	0	CMAS
2.4087e-101	0.159596	0.407	0.148	4.22679e-97	0	LAMB1
2.6309e-101	0.101047	0.605	0.293	4.6167e-97	0	LIMS1
2.68152e-101	0.0101169	0.525	0.226	4.70554e-97	0	IMPAD1
3.07227e-101	0.219088	0.538	0.246	5.39121e-97	0	CAP2
3.09537e-101	0.0689645	0.557	0.247	5.43176e-97	0	ING4
3.66242e-101	0.0874656	0.504	0.216	6.42681e-97	0	IGSF8
4.67226e-101	0.291391	0.385	0.145	8.19889e-97	0	ABLIM1
5.03652e-101	0.15454	0.797	0.438	8.83809e-97	0	MRPL13
5.18537e-101	0.173404	0.637	0.32	9.09928e-97	0	BPHL
5.33573e-101	0.315533	0.97	0.618	9.36314e-97	0	RABAC1
6.85139e-101	0.151728	0.906	0.532	1.20228e-96	0	SH3BGRL
8.71181e-101	0.210706	0.554	0.26	1.52875e-96	0	PEMT
8.9475e-101	0.114082	0.608	0.294	1.57011e-96	0	BFAR
9.33304e-101	0.202754	0.893	0.52	1.63776e-96	0	MRPS26
9.76721e-101	0.182114	0.404	0.152	1.71395e-96	0	SLC50A1
1.21153e-100	0.064778	0.883	0.533	2.12599e-96	0	CCDC85B
1.22443e-100	0.146623	0.616	0.292	2.14863e-96	0	APLP1
1.26471e-100	0.0542856	0.417	0.156	2.21931e-96	0	KIAA2013
1.6026e-100	0.172096	0.227	0.052	2.81224e-96	0	AL355338.1
1.78011e-100	0.414111	0.676	0.364	3.12373e-96	0	SPATS2L
2.03221e-100	0.420617	0.914	0.561	3.56613e-96	0	TUBB4B
2.22099e-100	0.0829761	0.538	0.239	3.89739e-96	0	GLTP
2.27189e-100	0.218492	0.348	0.117	3.98671e-96	0	ANXA11
2.71724e-100	0.156465	0.299	0.09	4.76822e-96	0	SERPINB1
2.94776e-100	0.0581927	0.757	0.414	5.17272e-96	0	FEZ2
2.96872e-100	0.116924	0.367	0.127	5.20951e-96	0	B4GALT4
2.99059e-100	0.229989	0.669	0.334	5.24788e-96	0	QPRT
3.29836e-100	0.142086	0.241	0.058	5.78797e-96	0	KIAA1217
3.36606e-100	0.119416	0.275	0.075	5.90677e-96	0	SEPTIN5
3.50084e-100	0.176228	0.561	0.268	6.14327e-96	0	DAP
4.17346e-100	0.149535	0.284	0.082	7.32359e-96	0	SLC15A4
4.59851e-100	0.0833072	0.557	0.258	8.06947e-96	0	DHRSX
4.88678e-100	0.120108	0.496	0.214	8.57532e-96	0	STK16
5.56181e-100	0.16513	0.283	0.081	9.75986e-96	0	PROS1
5.97112e-100	0.165846	0.887	0.502	1.04781e-95	0	RAB5IF
6.4005e-100	0.231372	0.596	0.295	1.12316e-95	0	SSBP3
6.5349e-100	0.0950682	0.717	0.375	1.14674e-95	0	TSN
7.45926e-100	0.34708	0.97	0.629	1.30895e-95	0	BRK1
7.58629e-100	0.0323225	0.655	0.332	1.33124e-95	0	EIF3B
8.05771e-100	0.165398	0.404	0.152	1.41397e-95	0	WIPI1
8.15702e-100	0.0444061	0.319	0.097	1.43139e-95	0	PLXNA3
8.91362e-100	0.0479847	0.619	0.295	1.56416e-95	0	MTA1
9.65226e-100	0.158287	0.461	0.194	1.69378e-95	0	E2F5
1.09364e-99	0.0711408	0.376	0.131	1.91913e-95	0	SLC4A2
1.10569e-99	0.14939	0.76	0.415	1.94027e-95	0	NUCB2
1.2836e-99	0.0102766	0.425	0.159	2.25246e-95	0	TMEM8A
1.51304e-99	0.158045	0.232	0.054	2.65509e-95	0	SHB
1.65883e-99	0.116972	0.2	0.039	2.91091e-95	0	PATJ
1.73051e-99	0.443857	0.203	0.042	3.0367e-95	0	ACTG2
1.93838e-99	0.190268	0.462	0.196	3.40146e-95	0	KCTD6
2.02294e-99	0.0243837	0.566	0.264	3.54985e-95	0	CERS5
2.09299e-99	0.0158662	0.655	0.325	3.67278e-95	0	BAG6
2.12618e-99	0.200416	0.475	0.205	3.73102e-95	0	TULP3
2.16845e-99	0.164126	0.315	0.097	3.8052e-95	0	VPS37D
2.34724e-99	0.0362182	0.515	0.227	4.11893e-95	0	POMGNT1
2.83726e-99	-0.0117167	0.826	0.465	4.97883e-95	0	ZFAND6
3.13844e-99	0.0939756	0.51	0.221	5.50733e-95	0	FASTK
4.09424e-99	0.093624	0.491	0.209	7.18457e-95	0	SCYL1
4.16325e-99	0.0803646	0.428	0.166	7.30567e-95	0	ACP2
4.30897e-99	0.0706264	0.447	0.18	7.56139e-95	0	STARD3
4.36192e-99	0.123913	0.366	0.128	7.6543e-95	0	ACAD8
4.71508e-99	0.0571902	0.707	0.363	8.27402e-95	0	TBL1XR1
5.17245e-99	0.134617	0.379	0.136	9.07662e-95	0	ZDHHC24
5.21247e-99	0.229003	0.376	0.138	9.14684e-95	0	NAB2
6.63094e-99	0.151345	0.708	0.382	1.1636e-94	0	UBA1
7.05555e-99	0.225483	0.513	0.228	1.23811e-94	0	TP53TG1
7.1407e-99	0.179602	0.596	0.276	1.25305e-94	0	RBP1
8.97563e-99	0.155656	0.752	0.409	1.57504e-94	0	HTATSF1
1.01124e-98	0.00146358	0.822	0.465	1.77453e-94	0	ASAH1
1.32372e-98	0.121859	0.572	0.27	2.32286e-94	0	GSTK1
1.3394e-98	0.127112	0.431	0.17	2.35038e-94	0	AKAP17A
1.5344e-98	0.126038	0.201	0.041	2.69256e-94	0	DNASE1L1
1.56342e-98	-0.0230365	0.642	0.316	2.74349e-94	0	PKN1
1.87378e-98	0.220843	0.405	0.143	3.28812e-94	0	DACH1
1.89424e-98	0.0584149	0.276	0.076	3.32402e-94	0	RHBDF1
1.90831e-98	-0.129186	0.731	0.374	3.34871e-94	0	ATP1A1
1.97853e-98	0.196746	0.655	0.335	3.47193e-94	0	SWI5
2.18087e-98	0.26814	0.664	0.326	3.82699e-94	0	GPX8
2.20895e-98	-0.0202596	0.694	0.36	3.87627e-94	0	DCTN6
2.91789e-98	0.0580783	0.543	0.245	5.12032e-94	0	RETREG2
3.19774e-98	0.119712	0.763	0.414	5.6114e-94	0	CFAP298
3.95109e-98	0.139314	0.615	0.305	6.93338e-94	0	ARFGAP3
4.54265e-98	0.123954	0.419	0.164	7.97144e-94	0	UBL4A
4.96166e-98	0.136855	0.909	0.566	8.70672e-94	0	LAPTM4B
5.74179e-98	0.201891	0.708	0.371	1.00757e-93	0	IMPDH2
5.75596e-98	0.289228	0.946	0.568	1.01006e-93	0	PABPC1
6.89972e-98	0.138015	0.848	0.485	1.21076e-93	0	NDUFS2
7.10185e-98	0.140223	0.493	0.213	1.24623e-93	0	PPP3CB
7.63877e-98	0.075617	0.347	0.116	1.34045e-93	0	NPEPL1
8.28985e-98	0.180238	0.359	0.126	1.4547e-93	0	SSX2IP
1.07052e-97	0.150424	0.877	0.508	1.87854e-93	0	BPTF
1.09045e-97	-0.0369181	0.791	0.435	1.91353e-93	0	PDIA4
1.26032e-97	0.276945	0.883	0.506	2.2116e-93	0	NAA10
1.63512e-97	0.0899528	0.816	0.463	2.8693e-93	0	ELAVL1
1.78335e-97	0.155726	0.308	0.095	3.12943e-93	0	WWP1
1.79804e-97	0.00598839	0.578	0.269	3.15521e-93	0	ATN1
1.80858e-97	0.118897	0.718	0.386	3.1737e-93	0	SLC35B1
2.20392e-97	0.237056	0.235	0.056	3.86744e-93	0	EIF1AY
2.35336e-97	0.0683864	0.265	0.071	4.12967e-93	0	RHPN1
2.76355e-97	0.0593807	0.551	0.25	4.84947e-93	0	VPS51
3.40204e-97	0.317386	0.261	0.072	5.9699e-93	0	SLCO3A1
4.00388e-97	0.166436	0.762	0.423	7.02602e-93	0	CLPP
4.07157e-97	0.00354751	0.51	0.219	7.14479e-93	0	SLC6A8
4.0906e-97	0.188035	0.267	0.074	7.17818e-93	0	ATP11C
4.27494e-97	0.195328	0.943	0.567	7.50167e-93	0	CSDE1
4.42548e-97	0.134097	0.233	0.056	7.76583e-93	0	NYNRIN
4.78008e-97	-0.0580704	0.602	0.276	8.38809e-93	0	CLPTM1
4.97585e-97	0.254782	0.204	0.044	8.73162e-93	0	SOSTDC1
5.2262e-97	0.120051	0.536	0.245	9.17094e-93	0	TMEM263
5.8081e-97	0.0979166	0.74	0.407	1.0192e-92	0	SPTSSA
5.97442e-97	0.31752	0.483	0.208	1.04839e-92	0	H1F0
6.79036e-97	0.128826	0.299	0.09	1.19157e-92	0	ERCC2
1.18431e-96	-0.10545	0.632	0.299	2.07823e-92	0	CLSTN1
1.344e-96	0.208489	0.565	0.274	2.35845e-92	0	OXA1L
1.38848e-96	0.280967	0.248	0.066	2.4365e-92	0	MXRA5
1.43194e-96	0.163889	0.963	0.628	2.51277e-92	0	C1orf122
1.9889e-96	0.260319	0.945	0.565	3.49012e-92	0	UBXN1
2.02432e-96	0.0766843	0.276	0.077	3.55228e-92	0	DLGAP1
2.51689e-96	0.128237	0.549	0.256	4.41664e-92	0	FBXO7
2.54038e-96	0.102441	0.436	0.177	4.45786e-92	0	CUL4A
3.88568e-96	0.156248	0.78	0.421	6.81859e-92	0	FAM204A
3.94864e-96	0.143684	0.461	0.192	6.92907e-92	0	MKRN2
4.1031e-96	0.147551	0.924	0.55	7.20011e-92	0	CCT7
4.11672e-96	0.179961	0.631	0.325	7.22402e-92	0	NSMCE3
4.21356e-96	0.182594	0.501	0.224	7.39396e-92	0	ZMAT5
4.41042e-96	0.101674	0.688	0.358	7.73941e-92	0	DERL2
4.51617e-96	0.197145	0.366	0.132	7.92498e-92	0	TMEM109
5.23479e-96	0.108165	0.532	0.24	9.18601e-92	0	EMC9
5.46221e-96	0.494354	0.987	0.775	9.58508e-92	0	HNRNPA1
5.85e-96	0.063351	0.461	0.19	1.02656e-91	0	WASHC1
7.73277e-96	0.0823998	0.392	0.147	1.35695e-91	0	GAA
7.76637e-96	0.0978382	0.482	0.208	1.36284e-91	0	SLC35C2
7.98557e-96	0.164853	0.797	0.446	1.40131e-91	0	METTL5
8.14191e-96	0.210681	0.227	0.055	1.42874e-91	0	SOCS3
8.53844e-96	0.185633	0.512	0.234	1.49833e-91	0	PIGC
9.31977e-96	0.0195458	0.33	0.103	1.63543e-91	0	ZNF738
9.4e-96	0.0319875	0.551	0.253	1.64951e-91	0	PLEKHB2
9.64188e-96	0.154728	0.457	0.187	1.69196e-91	0	ZNF608
1.09245e-95	0.132767	0.861	0.491	1.91702e-91	0	SPAG7
1.4475e-95	0.141124	0.873	0.504	2.54007e-91	0	ZNHIT1
1.89034e-95	0.332544	0.971	0.644	3.31717e-91	0	HSP90B1
1.93308e-95	0.0921705	0.745	0.416	3.39217e-91	0	CCDC107
1.98962e-95	0.0338593	0.436	0.169	3.49139e-91	0	CASC15
2.05143e-95	0.229219	0.436	0.175	3.59985e-91	0	TUSC1
2.40499e-95	0.077785	0.48	0.207	4.22028e-91	0	XPNPEP1
2.63217e-95	0.149671	0.201	0.042	4.61893e-91	0	TENM3-AS1
2.9569e-95	0.292469	0.97	0.611	5.18877e-91	0	ATP6V1G1
3.23449e-95	0.235163	0.786	0.455	5.67588e-91	0	SPRY2
3.31033e-95	0.111994	0.602	0.291	5.80896e-91	0	PPP1R35
3.86011e-95	0.273339	0.975	0.659	6.77371e-91	0	RAC1
4.1444e-95	0.381322	0.94	0.64	7.27259e-91	0	CALD1
5.56891e-95	0.0299428	0.736	0.394	9.77232e-91	0	IDH3G
6.90818e-95	0.172899	0.264	0.072	1.21225e-90	0	MXRA8
7.63539e-95	0.0789801	0.58	0.284	1.33986e-90	0	STT3B
8.86909e-95	0.00248479	0.541	0.243	1.55635e-90	0	TCTN3
9.1654e-95	0.154796	0.584	0.289	1.60834e-90	0	WDR61
9.35321e-95	0.17174	0.49	0.215	1.6413e-90	0	FSD1
9.40345e-95	-0.0859315	0.636	0.308	1.65012e-90	0	TMEM9B
9.71143e-95	0.0369248	0.695	0.366	1.70416e-90	0	B3GAT3
1.25003e-94	0.144153	0.478	0.208	2.19355e-90	0	PURA
1.55357e-94	0.114007	0.29	0.087	2.7262e-90	0	TMEM150A
2.20063e-94	0.0832939	0.645	0.334	3.86166e-90	0	NUDT16L1
2.71817e-94	-0.0057193	0.785	0.418	4.76985e-90	0	TIMP2
3.42634e-94	0.251693	0.925	0.531	6.01254e-90	0	EIF3M
3.58109e-94	0.201788	0.488	0.216	6.28409e-90	0	GOT1
3.98775e-94	0.0798859	0.342	0.116	6.99771e-90	0	ARSD
4.47082e-94	0.121852	0.423	0.169	7.8454e-90	0	RNF11
4.5841e-94	0.0055563	0.507	0.221	8.04418e-90	0	SLC12A2
4.8219e-94	0.143084	0.391	0.15	8.46148e-90	0	PDK2
5.43024e-94	0.142054	0.294	0.09	9.52899e-90	0	GLMP
6.14796e-94	-0.0162253	0.633	0.315	1.07884e-89	0	ZFYVE21
6.63186e-94	0.132682	0.896	0.53	1.16376e-89	0	NDUFB5
7.41671e-94	0.108256	0.414	0.162	1.30148e-89	0	VPS16
9.15315e-94	0.173905	0.79	0.434	1.60619e-89	0	ZCCHC17
1.05081e-93	0.222684	0.915	0.542	1.84397e-89	0	DCTN3
1.13971e-93	-0.733533	0.992	0.925	1.99996e-89	0	RPL41
1.40342e-93	0.150814	0.308	0.098	2.46272e-89	0	RECK
1.4572e-93	0.149059	0.577	0.281	2.5571e-89	0	RBCK1
1.99495e-93	0.186175	0.221	0.053	3.50075e-89	0	AMIGO2
2.05477e-93	0.0575541	0.427	0.172	3.60571e-89	0	FLII
2.0551e-93	0.153822	0.792	0.437	3.60629e-89	0	GSTO1
2.1703e-93	0.056688	0.462	0.194	3.80845e-89	0	ARMH4
2.46168e-93	0.182804	0.343	0.118	4.31976e-89	0	NMRAL1
2.58212e-93	0.12336	0.518	0.233	4.5311e-89	0	GNG12
2.89507e-93	0.00901649	0.405	0.152	5.08027e-89	0	HEXB
2.93675e-93	0.0673549	0.676	0.35	5.1534e-89	0	PHIP
3.3804e-93	0.0985598	0.362	0.129	5.93193e-89	0	DSTYK
3.55252e-93	0.14274	0.935	0.584	6.23396e-89	0	TUFM
4.02984e-93	0.143143	0.586	0.283	7.07156e-89	0	MRPS2
4.27606e-93	0.373407	0.925	0.54	7.50364e-89	0	H1FX
4.36349e-93	0.113397	0.516	0.237	7.65705e-89	0	GSK3A
4.9175e-93	0.128293	0.299	0.092	8.62923e-89	0	ARRDC1
5.17468e-93	0.0777396	0.28	0.081	9.08052e-89	0	LRRN2
5.47342e-93	0.217857	0.956	0.602	9.60476e-89	0	PGLS
6.6469e-93	0.232062	0.552	0.252	1.1664e-88	0	BIN1
7.04558e-93	0.0382938	0.402	0.152	1.23636e-88	0	CA14
7.27736e-93	0.11276	0.282	0.083	1.27703e-88	0	NRP1
7.57602e-93	0.343515	0.481	0.2	1.32944e-88	0	S100A10
7.74957e-93	-0.0290282	0.663	0.327	1.3599e-88	0	SESN3
7.7748e-93	0.158192	0.369	0.138	1.36432e-88	0	RPS6KA3
8.90577e-93	0.138401	0.74	0.403	1.56278e-88	0	DHPS
8.99305e-93	0.167243	0.758	0.42	1.5781e-88	0	ERI3
9.35525e-93	0.229742	0.901	0.514	1.64166e-88	0	PSMD7
1.11764e-92	0.257431	0.957	0.613	1.96123e-88	0	COPE
1.31698e-92	0.267406	0.945	0.584	2.31104e-88	0	VDAC1
1.40641e-92	0.169698	0.619	0.318	2.46797e-88	0	ELOF1
1.7537e-92	-0.00127672	0.718	0.38	3.0774e-88	0	TPGS1
1.96938e-92	0.0675345	0.79	0.432	3.45587e-88	0	NDUFV1
2.01013e-92	0.10055	0.335	0.115	3.52738e-88	0	TMEM8B
2.10361e-92	0.205103	0.872	0.506	3.69141e-88	0	HDAC2
2.52338e-92	-0.00041053	0.691	0.366	4.42803e-88	0	RAB18
2.54557e-92	0.202214	0.413	0.166	4.46697e-88	0	RNPEP
2.78408e-92	0.0943726	0.546	0.258	4.88551e-88	0	COQ9
2.89333e-92	0.145235	0.533	0.25	5.07722e-88	0	RPUSD3
3.29547e-92	0.0348465	0.585	0.283	5.7829e-88	0	YES1
3.73981e-92	0.0669869	0.852	0.496	6.56261e-88	0	RNH1
4.05453e-92	0.276879	0.945	0.564	7.11489e-88	0	CCT8
4.17749e-92	0.018858	0.567	0.266	7.33066e-88	0	AP3D1
4.77598e-92	0.125838	0.573	0.28	8.3809e-88	0	GID8
5.64222e-92	0.12555	0.49	0.218	9.90097e-88	0	XXYLT1
6.70368e-92	0.420318	0.993	0.754	1.17636e-87	0	UBB
6.76688e-92	0.139498	0.574	0.286	1.18745e-87	0	GSS
7.38432e-92	0.137834	0.755	0.416	1.2958e-87	0	CCDC124
7.5275e-92	0.109624	0.591	0.294	1.32093e-87	0	GCC2
8.18616e-92	0.0989154	0.55	0.261	1.43651e-87	0	KDSR
9.86688e-92	0.432061	0.984	0.684	1.73144e-87	0	RPL4
1.25463e-91	0.143084	0.616	0.317	2.20162e-87	0	SEC13
1.26979e-91	0.0520992	0.714	0.373	2.22822e-87	0	DAAM1
1.33298e-91	0.00233853	0.682	0.356	2.33911e-87	0	GDI1
1.56383e-91	0.0618582	0.634	0.324	2.74422e-87	0	TM9SF2
1.91287e-91	0.389288	0.989	0.836	3.35671e-87	0	RPSA
2.01491e-91	0.190124	0.347	0.122	3.53577e-87	0	YDJC
2.17202e-91	0.133797	0.617	0.314	3.81146e-87	0	PMM1
2.25504e-91	0.168497	0.909	0.536	3.95714e-87	0	NOP53
2.30184e-91	0.126682	0.424	0.175	4.03926e-87	0	SMYD3
2.57988e-91	0.088318	0.52	0.24	4.52717e-87	0	NUDT22
2.63348e-91	0.397736	0.985	0.667	4.62123e-87	0	CCNI
3.101e-91	0.149635	0.639	0.333	5.44163e-87	0	BBX
3.22778e-91	0.13006	0.494	0.221	5.66411e-87	0	STX5
3.27697e-91	0.240719	0.204	0.046	5.75043e-87	0	CDH7
3.39928e-91	0.228199	0.509	0.237	5.96505e-87	0	ETHE1
3.73958e-91	0.0240447	0.757	0.427	6.56222e-87	0	MAPRE1
3.76617e-91	0.0276542	0.558	0.265	6.60887e-87	0	RAB5A
3.93406e-91	0.0689444	0.682	0.366	6.90348e-87	0	CMPK1
4.26329e-91	0.122356	0.589	0.29	7.48122e-87	0	ODF2L
5.2514e-91	0.118708	0.345	0.121	9.21515e-87	0	HDAC5
6.11932e-91	0.163531	0.398	0.156	1.07382e-86	0	LPAR2
6.56682e-91	0.0751899	0.653	0.34	1.15235e-86	0	CFL2
6.59262e-91	0.0414025	0.636	0.322	1.15687e-86	0	TGOLN2
7.02625e-91	0.138648	0.519	0.241	1.23297e-86	0	CRYZL1
7.29519e-91	0.150287	0.823	0.462	1.28016e-86	0	CTXN1
7.67367e-91	0.388967	0.538	0.257	1.34658e-86	0	COL2A1
8.72582e-91	0.124764	0.571	0.282	1.53121e-86	0	MARCH5
1.14946e-90	0.116817	0.537	0.255	2.01708e-86	0	SEC22B
1.26916e-90	0.159744	0.467	0.206	2.22713e-86	0	G6PD
1.2995e-90	-0.0170588	0.931	0.605	2.28036e-86	0	WSB1
1.35849e-90	0.0989469	0.507	0.232	2.38387e-86	0	NUDT9
1.44605e-90	0.271286	0.97	0.614	2.53754e-86	0	ARPC3
1.51037e-90	-0.0523372	0.328	0.105	2.6504e-86	0	ITGA7
1.51817e-90	-0.0290085	0.708	0.379	2.66409e-86	0	PPP2CB
1.64746e-90	0.165711	0.51	0.231	2.89097e-86	0	MSI1
2.14394e-90	0.0345124	0.367	0.132	3.76218e-86	0	PLEKHA4
2.26571e-90	0.193817	0.931	0.585	3.97587e-86	0	CALU
2.33417e-90	0.0599854	0.543	0.257	4.09601e-86	0	TSPYL1
2.58059e-90	-0.128247	0.568	0.256	4.52841e-86	0	IER5
2.66148e-90	0.127337	0.295	0.092	4.67036e-86	0	UBXN11
2.80341e-90	0.0649298	0.887	0.532	4.91943e-86	0	RBM25
3.23648e-90	0.0968072	0.494	0.226	5.67937e-86	0	WDR46
3.38866e-90	0.226389	0.389	0.152	5.94642e-86	0	CITED4
3.54912e-90	0.055839	0.457	0.195	6.22799e-86	0	UNC45A
3.6181e-90	0.229433	0.349	0.127	6.34904e-86	0	C9orf116
3.652e-90	0.10411	0.343	0.119	6.40852e-86	0	AMFR
3.65948e-90	0.114649	0.454	0.196	6.42165e-86	0	DNPEP
3.93458e-90	0.178333	0.301	0.096	6.9044e-86	0	CREG1
3.99261e-90	0.242992	0.959	0.613	7.00623e-86	0	SPCS1
4.45645e-90	0.188708	0.663	0.351	7.82018e-86	0	ARRDC3
4.47559e-90	0.107922	0.541	0.258	7.85377e-86	0	TBL1X
4.69362e-90	0.117707	0.452	0.194	8.23637e-86	0	CCPG1
5.25596e-90	0.0968932	0.635	0.332	9.22316e-86	0	SPOP
5.99366e-90	0.218204	0.346	0.121	1.05177e-85	0	LRRC3B
6.21897e-90	0.11296	0.834	0.49	1.0913e-85	0	RER1
7.01782e-90	0.0485953	0.581	0.278	1.23149e-85	0	PXDN
7.38653e-90	0.208462	0.932	0.556	1.29619e-85	0	TXNL1
8.17386e-90	0.0603685	0.328	0.111	1.43435e-85	0	SNTA1
8.38432e-90	0.105923	0.665	0.355	1.47128e-85	0	PIGF
8.68672e-90	0.0766536	0.657	0.346	1.52435e-85	0	REXO2
8.72112e-90	0.172303	0.729	0.4	1.53038e-85	0	SYAP1
8.75848e-90	-0.00176592	0.605	0.299	1.53694e-85	0	ITFG1
8.79129e-90	0.0240108	0.474	0.203	1.54269e-85	0	NOTCH3
1.1119e-89	0.0493398	0.58	0.282	1.95116e-85	0	AKAP13
1.12337e-89	0.176763	0.281	0.087	1.97129e-85	0	MSRB3
1.14315e-89	0.106322	0.76	0.429	2.00599e-85	0	BOD1L1
1.1462e-89	0.101772	0.534	0.254	2.01136e-85	0	RBM15B
1.17549e-89	0.438212	0.976	0.615	2.06274e-85	0	CLIC1
1.21754e-89	-2.04271	0	0.248	2.13654e-85	0	PMP2
1.51365e-89	0.309756	0.947	0.565	2.65615e-85	0	TMEM14C
1.60776e-89	0.0595629	0.933	0.594	2.8213e-85	0	SEPTIN2
1.63016e-89	0.146783	0.369	0.139	2.86061e-85	0	CYB5R1
1.65707e-89	-0.000889014	0.662	0.346	2.90783e-85	0	EMC10
1.97194e-89	0.133557	0.389	0.15	3.46036e-85	0	RAB40B
2.14737e-89	0.0615955	0.758	0.417	3.76821e-85	0	UQCRC1
2.68149e-89	0.164201	0.257	0.074	4.70548e-85	0	ADAMTS12
2.95995e-89	0.0899012	0.448	0.191	5.19412e-85	0	COPG1
3.06016e-89	0.177572	0.476	0.211	5.36996e-85	0	BET1
3.11014e-89	0.00393807	0.787	0.45	5.45768e-85	0	EMC7
3.38061e-89	0.0424391	0.331	0.115	5.93229e-85	0	GYG2
3.39418e-89	-0.0407236	0.527	0.236	5.95611e-85	0	LRRC4B
3.39965e-89	0.147834	0.858	0.502	5.96571e-85	0	FXR1
3.51564e-89	0.114304	0.339	0.118	6.16924e-85	0	LMF1
3.52072e-89	0.154866	0.523	0.248	6.17815e-85	0	MIIP
3.81716e-89	0.0669406	0.708	0.38	6.69835e-85	0	AUP1
4.13591e-89	-0.00660905	0.556	0.265	7.25769e-85	0	TTC17
4.21441e-89	0.122834	0.727	0.396	7.39544e-85	0	PSMD6
4.44464e-89	-0.0137288	0.575	0.277	7.79946e-85	0	USF2
4.53861e-89	0.256482	0.973	0.65	7.96436e-85	0	SOD1
4.62671e-89	0.039702	0.359	0.131	8.11895e-85	0	WWC3
4.87126e-89	0.295931	0.935	0.572	8.54809e-85	0	C9orf16
5.09337e-89	0.112082	0.289	0.09	8.93784e-85	0	ZNF446
5.21322e-89	-0.0639245	0.624	0.306	9.14817e-85	0	HEXA
5.50831e-89	0.138161	0.791	0.436	9.66598e-85	0	DNPH1
5.7153e-89	0.15402	0.732	0.414	1.00292e-84	0	CLTB
5.71903e-89	0.168918	0.389	0.152	1.00358e-84	0	PARD6G
6.36814e-89	0.0928328	0.282	0.084	1.11748e-84	0	XKR6
6.97154e-89	0.0963004	0.499	0.23	1.22337e-84	0	CDC16
7.79145e-89	0.185214	0.559	0.278	1.36724e-84	0	DMAP1
8.10923e-89	-0.00618782	0.579	0.283	1.42301e-84	0	ANKRD9
9.86744e-89	0.109497	0.596	0.307	1.73154e-84	0	CD2BP2
1.14164e-88	0.065418	0.706	0.381	2.00334e-84	0	UBE3A
1.26444e-88	0.0204636	0.474	0.207	2.21883e-84	0	USP5
1.43838e-88	0.131753	0.715	0.389	2.52406e-84	0	FAM49B
1.54683e-88	0.102946	0.608	0.303	2.71437e-84	0	RBBP6
1.56709e-88	0.134859	0.568	0.286	2.74993e-84	0	GLUD1
1.60564e-88	-0.00114597	0.522	0.242	2.81758e-84	0	FAM234A
1.65878e-88	0.110823	0.488	0.222	2.91082e-84	0	MAPK3
1.66375e-88	0.0956352	0.552	0.269	2.91955e-84	0	MINDY2
1.83509e-88	0.177676	0.947	0.593	3.22022e-84	0	DRAP1
1.88208e-88	0.198467	0.319	0.108	3.30268e-84	0	CHL1
2.00303e-88	0.0440001	0.698	0.382	3.51492e-84	0	RRAGA
2.07893e-88	0.105103	0.536	0.261	3.64811e-84	0	SLC16A1
2.37128e-88	0.0477685	0.799	0.454	4.16112e-84	0	IAH1
2.65046e-88	0.126623	0.43	0.181	4.65102e-84	0	TDRD3
3.00551e-88	0.198956	0.951	0.624	5.27406e-84	0	ERP29
3.06095e-88	0.0467566	0.71	0.375	5.37136e-84	0	PHC2
3.11752e-88	0.148953	0.667	0.352	5.47063e-84	0	PMPCB
3.60046e-88	0.221275	0.743	0.412	6.31809e-84	0	SMIM19
3.99426e-88	0.204375	0.902	0.531	7.00913e-84	0	GDI2
4.36255e-88	0.045691	0.468	0.203	7.65539e-84	0	SGSM3
4.59329e-88	0.0845181	0.385	0.149	8.06031e-84	0	TMEM246
5.13873e-88	0.14808	0.702	0.388	9.01744e-84	0	PPP4R2
6.55188e-88	0.14517	0.87	0.504	1.14972e-83	0	SMARCB1
7.00138e-88	0.118561	0.484	0.22	1.2286e-83	0	LYPLAL1
7.5087e-88	0.151642	0.629	0.326	1.31763e-83	0	CIAPIN1
7.64663e-88	0.128597	0.421	0.174	1.34183e-83	0	PACC1
8.10488e-88	0.118515	0.612	0.318	1.42224e-83	0	FUCA2
8.21681e-88	0.459031	0.994	0.918	1.44189e-83	0	FTL
8.45819e-88	0.240768	0.627	0.325	1.48424e-83	0	EVA1B
9.24981e-88	0.187547	0.462	0.207	1.62316e-83	0	RALB
9.8404e-88	0.0430572	0.629	0.322	1.72679e-83	0	CD47
1.0597e-87	0.137047	0.535	0.258	1.85957e-83	0	TWF2
1.19304e-87	0.142332	0.957	0.607	2.09354e-83	0	MRFAP1
1.22232e-87	0.17108	0.334	0.118	2.14493e-83	0	EMID1
1.25152e-87	0.0951394	0.634	0.326	2.19618e-83	0	KCMF1
1.4712e-87	0.0773004	0.282	0.086	2.58167e-83	0	ARSA
1.48849e-87	0.107709	0.565	0.279	2.612e-83	0	SS18
1.58168e-87	0.0870809	0.587	0.296	2.77553e-83	0	SDHD
1.81637e-87	0.0680634	0.801	0.436	3.18736e-83	0	LMAN1
1.94881e-87	0.463572	0.989	0.723	3.41978e-83	0	SRP14
2.03018e-87	0.0700707	0.306	0.1	3.56256e-83	0	POFUT2
2.24556e-87	0.177049	0.93	0.57	3.94051e-83	0	CNPY2
2.29477e-87	0.0859634	0.341	0.122	4.02686e-83	0	TTC8
3.23024e-87	0.13842	0.273	0.083	5.66843e-83	0	PTP4A3
3.38548e-87	0.246205	0.812	0.466	5.94084e-83	0	RBBP7
3.61754e-87	0.183318	0.272	0.084	6.34807e-83	0	EPHX2
3.77545e-87	0.0762067	0.598	0.3	6.62517e-83	0	TMEM106B
4.01049e-87	0.117231	0.722	0.395	7.03761e-83	0	NUBP2
4.03226e-87	0.134997	0.711	0.393	7.07582e-83	0	MRPL32
4.12036e-87	0.127728	0.828	0.471	7.2304e-83	0	EIF6
4.94867e-87	0.124893	0.895	0.536	8.68393e-83	0	EIF3A
5.80408e-87	0.0266275	0.27	0.08	1.0185e-82	0	GPR162
6.8636e-87	0.126585	0.947	0.617	1.20442e-82	0	PNISR
7.65257e-87	0.11657	0.446	0.194	1.34287e-82	0	RPS6KB2
8.5439e-87	0.126249	0.458	0.202	1.49928e-82	0	STK19
9.03935e-87	0.082536	0.619	0.323	1.58623e-82	0	UBE2J2
9.58665e-87	0.0850814	0.385	0.15	1.68227e-82	0	ZRANB1
9.64617e-87	0.0943283	0.279	0.086	1.69271e-82	0	RILPL2
9.75409e-87	0.0835965	0.235	0.063	1.71165e-82	0	PRKD2
1.13665e-86	0.124664	0.267	0.08	1.9946e-82	0	LMAN2L
1.35164e-86	0.10062	0.454	0.195	2.37186e-82	0	QTRT1
1.50468e-86	0.0964478	0.506	0.243	2.64041e-82	0	TOR1A
1.53217e-86	0.0815672	0.638	0.334	2.68866e-82	0	MICU2
1.62517e-86	0.073352	0.611	0.315	2.85185e-82	0	PITHD1
1.72628e-86	0.179981	0.498	0.226	3.02928e-82	0	CCNDBP1
1.80043e-86	0.0484924	0.315	0.106	3.1594e-82	0	TRAM2
1.86173e-86	0.137471	0.494	0.227	3.26696e-82	0	YPEL3
1.89452e-86	0.151067	0.294	0.097	3.32451e-82	0	CCDC102A
2.09564e-86	0.029724	0.643	0.328	3.67743e-82	0	LINC00632
2.23124e-86	0.172646	0.752	0.42	3.91538e-82	0	VPS25
2.26024e-86	0.16408	0.35	0.13	3.96626e-82	0	MPI
2.36243e-86	0.275239	0.569	0.283	4.14559e-82	0	HPRT1
2.39177e-86	0.0828252	0.467	0.21	4.19708e-82	0	UBA3
2.69384e-86	0.114095	0.577	0.289	4.72715e-82	0	ARMCX1
2.83009e-86	0.163773	0.696	0.379	4.96625e-82	0	AKR1B1
2.87965e-86	0.13163	0.605	0.314	5.05322e-82	0	RUVBL2
3.07973e-86	0.529131	0.337	0.115	5.40431e-82	0	IFITM1
3.52203e-86	0.1356	0.927	0.581	6.18046e-82	0	OCIAD1
4.5272e-86	-0.00529368	0.398	0.157	7.94433e-82	0	MARCH2
4.64648e-86	0.162694	0.289	0.093	8.15364e-82	0	MYL5
4.67314e-86	-0.0580206	0.733	0.4	8.20043e-82	0	GET3
4.71571e-86	0.147516	0.57	0.283	8.27513e-82	0	DPYSL4
6.73046e-86	0.0685118	0.724	0.402	1.18106e-81	0	RAB11B
8.04678e-86	0.0776776	0.575	0.288	1.41205e-81	0	RNF114
8.43121e-86	0.178331	0.919	0.552	1.47951e-81	0	PSMA6
9.17704e-86	0.141274	0.927	0.55	1.61039e-81	0	PSMB7
9.35279e-86	0.0145835	0.617	0.315	1.64123e-81	0	PTEN
1.12644e-85	0.0873856	0.861	0.504	1.97668e-81	0	SSU72
1.26301e-85	0.162773	0.939	0.576	2.21633e-81	0	RHEB
1.33841e-85	0.0758259	0.407	0.169	2.34864e-81	0	LACTB
1.35648e-85	0.140416	0.283	0.09	2.38035e-81	0	SIRT3
1.69231e-85	0.0568504	0.962	0.661	2.96967e-81	0	SARAF
1.92812e-85	-0.0414818	0.441	0.176	3.38346e-81	0	ATP1B2
2.08849e-85	0.175396	0.923	0.552	3.66489e-81	0	RBM4
2.16722e-85	0.115862	0.276	0.086	3.80304e-81	0	ATP2B1-AS1
2.16982e-85	0.0470394	0.759	0.426	3.80759e-81	0	TRAPPC4
2.37442e-85	0.081169	0.331	0.115	4.16662e-81	0	CRIM1
2.43564e-85	0.0699714	0.677	0.371	4.27406e-81	0	SAR1A
2.49506e-85	0.0440938	0.411	0.167	4.37833e-81	0	CHST12
2.71032e-85	0.0689585	0.685	0.368	4.75607e-81	0	CIAO1
2.78645e-85	0.133277	0.453	0.202	4.88967e-81	0	ACOT9
2.90542e-85	0.0830111	0.46	0.201	5.09844e-81	0	PALM
3.14464e-85	0.122102	0.458	0.204	5.51821e-81	0	AIMP2
3.24164e-85	0.0860958	0.461	0.204	5.68843e-81	0	PCCB
3.3037e-85	0.130355	0.446	0.197	5.79733e-81	0	PARD3
3.31977e-85	-0.00132411	0.82	0.475	5.82553e-81	0	CTNNB1
3.83932e-85	0.0464983	0.506	0.236	6.73725e-81	0	GALNT11
3.87327e-85	0.0654924	0.771	0.431	6.79682e-81	0	PRKAR1A
4.35162e-85	0.471791	0.992	0.766	7.63622e-81	0	NPM1
5.47046e-85	0.106852	0.587	0.299	9.59957e-81	0	PLEKHA3
6.01394e-85	0.124226	0.666	0.36	1.05533e-80	0	CDK16
6.1177e-85	0.231577	0.417	0.177	1.07353e-80	0	LRRN3
6.63052e-85	0.087408	0.669	0.355	1.16352e-80	0	TMEM183A
6.87252e-85	0.0749812	0.437	0.186	1.20599e-80	0	RHBDD3
7.05333e-85	-0.00287091	0.606	0.306	1.23772e-80	0	NCKAP1
7.08319e-85	0.23194	0.948	0.579	1.24296e-80	0	UBE2D2
8.5131e-85	0.105218	0.433	0.182	1.49388e-80	0	IGF1R
8.71182e-85	0.178185	0.329	0.121	1.52875e-80	0	IRS1
9.14351e-85	0.18711	0.381	0.156	1.6045e-80	0	RRAS2
9.23842e-85	0.0742008	0.631	0.332	1.62116e-80	0	SPG21
9.28953e-85	0.0711494	0.5	0.235	1.63013e-80	0	POLR3H
9.30213e-85	0.0516277	0.692	0.369	1.63234e-80	0	FAT1
9.39071e-85	0.17855	0.899	0.511	1.64788e-80	0	GLO1
1.08686e-84	0.10626	0.496	0.231	1.90721e-80	0	SEPHS2
1.10492e-84	0.0334621	0.673	0.359	1.93891e-80	0	PTBP1
1.22617e-84	0.118121	0.205	0.05	2.15169e-80	0	SLC10A3
1.3101e-84	0.152608	0.536	0.263	2.29897e-80	0	NXN
1.42414e-84	0.130054	0.516	0.246	2.49907e-80	0	AK2
1.51836e-84	0.0940005	0.341	0.126	2.66442e-80	0	TPST2
1.52292e-84	0.108171	0.72	0.395	2.67242e-80	0	ACAA2
1.61756e-84	0.105644	0.222	0.058	2.8385e-80	0	PSEN2
1.6451e-84	0.133791	0.307	0.105	2.88682e-80	0	BOK
1.65581e-84	0.121235	0.89	0.531	2.90561e-80	0	UQCRFS1
1.71406e-84	0.10962	0.42	0.177	3.00783e-80	0	ZNF226
1.80585e-84	0.180618	0.523	0.252	3.16891e-80	0	EID2
1.87447e-84	0.0812367	0.599	0.31	3.28931e-80	0	NFE2L2
1.87958e-84	0.187515	0.778	0.431	3.29828e-80	0	SMARCA1
1.89278e-84	0.149034	0.939	0.593	3.32146e-80	0	VPS28
2.01447e-84	0.154745	0.7	0.378	3.53498e-80	0	ADSL
2.02587e-84	-2.29254	0.045	0.291	3.55499e-80	0	BCAN
2.08993e-84	0.164779	0.358	0.136	3.6674e-80	0	DNAL4
2.18826e-84	0.0884632	0.842	0.471	3.83996e-80	0	MZT2A
2.22807e-84	0.153864	0.283	0.091	3.90982e-80	0	CD2AP
2.6144e-84	0.136762	0.242	0.069	4.58776e-80	0	RGS14
2.67424e-84	0.512873	0.992	0.747	4.69275e-80	0	TUBB
2.90192e-84	0.120032	0.864	0.511	5.09228e-80	0	REX1BD
3.41611e-84	0.056318	0.758	0.424	5.99458e-80	0	CDC123
3.43279e-84	0.151433	0.676	0.363	6.02385e-80	0	TCEAL3
3.5058e-84	0.133339	0.241	0.068	6.15198e-80	0	TSPAN9
3.61442e-84	0.0796596	0.433	0.188	6.34259e-80	0	CFAP410
3.62025e-84	0.114516	0.401	0.165	6.35282e-80	0	DTNBP1
3.92203e-84	-0.526869	0.996	0.944	6.88237e-80	0	RPS19
4.23216e-84	0.0877192	0.483	0.219	7.4266e-80	0	ASB3
4.4069e-84	0.106046	0.348	0.13	7.73323e-80	0	AC093673.1
4.74095e-84	0.0594124	0.5	0.234	8.31942e-80	0	SGTA
5.3488e-84	0.12312	0.493	0.228	9.38607e-80	0	CASP6
5.37966e-84	0.131262	0.477	0.217	9.44023e-80	0	SLU7
5.43752e-84	0.0901874	0.594	0.303	9.54177e-80	0	HARS
5.51261e-84	0.107944	0.624	0.322	9.67353e-80	0	C1orf52
5.67967e-84	0.0663624	0.728	0.406	9.96668e-80	0	SRP54
7.38265e-84	0.112223	0.63	0.336	1.29551e-79	0	R3HCC1
7.71002e-84	0.0813747	0.87	0.504	1.35295e-79	0	UBE2V2
7.85435e-84	0.2062	0.455	0.213	1.37828e-79	0	GCA
8.08498e-84	0.0822772	0.46	0.207	1.41875e-79	0	ADIPOR1
8.25032e-84	0.0838145	0.831	0.463	1.44777e-79	0	CAMLG
8.97049e-84	0.133148	0.484	0.228	1.57414e-79	0	HMOX2
9.32281e-84	0.18817	0.8	0.434	1.63597e-79	0	CCNB1IP1
9.47397e-84	0.0913975	0.78	0.447	1.66249e-79	0	HSPA9
9.80681e-84	0.0504982	0.651	0.351	1.7209e-79	0	ARF3
1.07898e-83	0.0898583	0.42	0.178	1.8934e-79	0	GPR137
1.07965e-83	0.0888764	0.685	0.377	1.89456e-79	0	PDCD10
1.14286e-83	0.0200293	0.531	0.254	2.00548e-79	0	SPPL3
1.18886e-83	0.581639	0.352	0.136	2.08622e-79	0	CTHRC1
1.2205e-83	0.216297	0.498	0.235	2.14174e-79	0	CLEC11A
1.36056e-83	0.0808223	0.623	0.328	2.38751e-79	0	RBM42
1.49462e-83	0.133028	0.521	0.251	2.62276e-79	0	SPIN1
1.6541e-83	0.0189813	0.635	0.335	2.90262e-79	0	PAPSS1
1.87462e-83	-0.435344	0.377	0.134	3.28958e-79	0	STMN2
2.01559e-83	-0.0646591	0.73	0.399	3.53696e-79	0	GET1
2.09678e-83	0.0102138	0.47	0.209	3.67942e-79	0	CHMP1A
2.36913e-83	0.0602439	0.497	0.232	4.15734e-79	0	PEX10
2.45326e-83	0.148133	0.25	0.074	4.30498e-79	0	ATRNL1
2.65715e-83	-0.173473	0.609	0.282	4.66276e-79	0	STK17A
2.89391e-83	0.127825	0.59	0.308	5.07823e-79	0	TIMM17A
3.00402e-83	0.128016	0.881	0.502	5.27145e-79	0	BTF3L4
3.01563e-83	0.182211	0.367	0.142	5.29182e-79	0	BCKDHA
3.31471e-83	0.144003	0.756	0.413	5.81665e-79	0	PCSK1N
3.32046e-83	0.171753	0.542	0.266	5.82675e-79	0	SDR39U1
3.43414e-83	0.164521	0.557	0.286	6.02623e-79	0	ING2
3.5237e-83	0.100167	0.263	0.08	6.18339e-79	0	CRYZ
3.73348e-83	0.167892	0.818	0.474	6.55151e-79	0	SUCLG1
3.85737e-83	-0.0614799	0.479	0.211	6.76891e-79	0	TAPBP
4.24056e-83	0.182019	0.78	0.445	7.44134e-79	0	HAX1
4.48853e-83	0.0104062	0.778	0.451	7.87647e-79	0	DYNC1LI2
4.9981e-83	0.164195	0.931	0.549	8.77067e-79	0	STMP1
5.22351e-83	0.216868	0.971	0.658	9.16622e-79	0	MAP1B
5.52701e-83	0.110176	0.458	0.208	9.69881e-79	0	STRADB
5.6149e-83	0.0969716	0.706	0.387	9.85303e-79	0	SLC25A36
5.80238e-83	-0.205325	0.481	0.194	1.0182e-78	0	CHST7
6.64637e-83	0.0703257	0.593	0.304	1.16631e-78	0	MCFD2
7.41993e-83	0.133092	0.616	0.324	1.30205e-78	0	TUBG1
7.58175e-83	0.158944	0.896	0.518	1.33045e-78	0	PSMB3
8.08509e-83	0.0502875	0.446	0.196	1.41877e-78	0	INTS6
8.46651e-83	-0.0254037	0.38	0.142	1.4857e-78	0	CACNG8
8.71055e-83	0.0396239	0.309	0.107	1.52853e-78	0	PNPLA2
1.07055e-82	0.119162	0.407	0.167	1.87861e-78	0	OPTN
1.09671e-82	0.109949	0.435	0.189	1.92451e-78	0	PEX19
1.21467e-82	-0.0141782	0.501	0.235	2.1315e-78	0	NELFB
1.25764e-82	0.193452	0.289	0.095	2.20691e-78	0	EGFL7
1.56133e-82	0.169134	0.216	0.056	2.73982e-78	0	ARRDC4
1.77915e-82	0.0612215	0.254	0.074	3.12205e-78	0	WNK2
2.11333e-82	0.156504	0.659	0.366	3.70847e-78	0	FDX1
2.15918e-82	0.0443504	0.593	0.299	3.78892e-78	0	KDM5A
2.18185e-82	0.069764	0.421	0.178	3.82871e-78	0	MGAT1
2.49014e-82	0.0666096	0.323	0.114	4.36971e-78	0	DCAF6
2.53282e-82	0.295815	0.929	0.589	4.4446e-78	0	ARL6IP1
2.56517e-82	-0.0280082	0.741	0.415	4.50136e-78	0	MAPK1IP1L
2.68495e-82	0.126038	0.227	0.061	4.71155e-78	0	LRRC24
2.80901e-82	0.195125	0.618	0.321	4.92926e-78	0	TRAPPC6A
3.07836e-82	0.122154	0.508	0.24	5.40191e-78	0	SYNJ2BP
3.14655e-82	-0.354992	0.663	0.297	5.52157e-78	0	NFIB
3.53114e-82	0.160463	0.78	0.443	6.19645e-78	0	ECI1
3.81756e-82	0.0811802	0.807	0.472	6.69906e-78	0	PAPOLA
4.20768e-82	-0.177743	0.589	0.284	7.38364e-78	0	TMEM259
4.70879e-82	0.140499	0.688	0.371	8.26299e-78	0	RAB32
4.73132e-82	0.164575	0.957	0.609	8.30251e-78	0	PCBP2
4.91975e-82	0.117102	0.925	0.581	8.63318e-78	0	UBXN4
5.06074e-82	-0.673037	0.979	0.82	8.88058e-78	0	RPS29
5.2538e-82	0.145561	0.264	0.082	9.21938e-78	0	DBP
5.8147e-82	0.0842897	0.331	0.12	1.02036e-77	0	BCLAF3
5.81626e-82	0.0295731	0.723	0.388	1.02064e-77	0	LMNA
5.81806e-82	0.240966	0.912	0.561	1.02095e-77	0	TPM4
6.64342e-82	0.171874	0.43	0.188	1.16579e-77	0	ZNF581
7.16553e-82	0.0984061	0.367	0.145	1.25741e-77	0	MAPKAPK3
7.57635e-82	-0.00625098	0.76	0.429	1.3295e-77	0	ANKRD12
8.64606e-82	0.0933991	0.566	0.287	1.51721e-77	0	MED21
8.65078e-82	0.0643794	0.239	0.067	1.51804e-77	0	CPEB2
8.96523e-82	0.114224	0.576	0.301	1.57322e-77	0	CCNY
9.13352e-82	0.0254483	0.465	0.208	1.60275e-77	0	FNDC3B
9.55782e-82	0.199587	0.254	0.075	1.67721e-77	0	RSPH9
9.7108e-82	0.0636463	0.534	0.259	1.70405e-77	0	ZYX
1.00727e-81	0.156615	0.319	0.115	1.76757e-77	0	SLC26A2
1.01767e-81	0.0836493	0.644	0.343	1.78581e-77	0	SMIM15
1.21016e-81	0.110848	0.535	0.26	2.12359e-77	0	RDH14
1.40531e-81	0.133855	0.548	0.275	2.46604e-77	0	DYRK4
1.45152e-81	0.0543646	0.577	0.294	2.54713e-77	0	HSPA13
1.46542e-81	0.128637	0.315	0.11	2.57151e-77	0	PPP1R3F
1.47006e-81	0.116515	0.883	0.507	2.57966e-77	0	PRPF40A
1.55841e-81	-0.0182862	0.516	0.243	2.73469e-77	0	SPNS1
1.59559e-81	-0.0304015	0.431	0.181	2.79994e-77	0	RHOT2
1.70557e-81	0.128461	0.404	0.168	2.99293e-77	0	GNA12
1.81461e-81	0.0950866	0.828	0.48	3.18427e-77	0	AP1S1
1.82032e-81	0.192041	0.302	0.104	3.1943e-77	0	CXXC4
1.95607e-81	0.101265	0.622	0.326	3.4325e-77	0	ZNF462
2.02362e-81	0.0508436	0.547	0.264	3.55104e-77	0	RB1CC1
2.23158e-81	0.0971392	0.337	0.125	3.91597e-77	0	ATPAF2
2.2396e-81	0.144991	0.26	0.078	3.93005e-77	0	TBC1D9
2.24708e-81	0.218143	0.346	0.129	3.94317e-77	0	ARHGAP29
2.38971e-81	0.0637532	0.403	0.166	4.19347e-77	0	CYFIP2
2.43741e-81	0.180431	0.409	0.174	4.27716e-77	0	NUDT14
2.49274e-81	0.110385	0.327	0.12	4.37426e-77	0	ARMC9
2.62322e-81	0.169602	0.286	0.093	4.60323e-77	0	LCA5
2.64813e-81	0.154376	0.781	0.436	4.64695e-77	0	TCTEX1D2
2.80003e-81	0.122428	0.359	0.142	4.91349e-77	0	FAM171A1
2.86088e-81	-0.00454963	0.674	0.363	5.02027e-77	0	ITPA
2.90178e-81	0.229986	0.94	0.545	5.09204e-77	0	EIF1B
3.47715e-81	0.0599197	0.376	0.148	6.10171e-77	0	PHF1
3.48323e-81	0.0924494	0.697	0.38	6.11237e-77	0	PPIL4
3.81797e-81	0.0233674	0.758	0.432	6.69978e-77	0	PLEKHO1
3.87801e-81	0.0694315	0.417	0.177	6.80513e-77	0	PPP3CA
3.96958e-81	0.0464765	0.707	0.396	6.96582e-77	0	TMEM141
4.06184e-81	0.102343	0.47	0.211	7.12771e-77	0	PCMTD1
4.1575e-81	0.120534	0.433	0.191	7.29558e-77	0	DYNC2H1
4.50173e-81	0.151091	0.701	0.379	7.89963e-77	0	THYN1
4.55869e-81	0.0400839	0.861	0.505	7.99959e-77	0	NDUFA5
4.74307e-81	-0.011789	0.606	0.308	8.32314e-77	0	CASC4
4.83983e-81	0.167819	0.283	0.093	8.49293e-77	0	LRRIQ1
5.13295e-81	0.0661006	0.635	0.337	9.0073e-77	0	TSNAX
5.43716e-81	0.161377	0.884	0.523	9.54113e-77	0	THRAP3
6.41338e-81	0.111046	0.535	0.266	1.12542e-76	0	TM2D3
6.54501e-81	0.0843678	0.764	0.424	1.14852e-76	0	ZC3H13
6.68822e-81	0.0799503	0.524	0.253	1.17365e-76	0	PGM1
6.89605e-81	0.130531	0.557	0.281	1.21012e-76	0	UBE2F
7.33786e-81	0.113381	0.328	0.118	1.28765e-76	0	PCDHA12
7.63174e-81	0.12679	0.664	0.361	1.33922e-76	0	ANAPC13
7.70684e-81	0.0931999	0.762	0.428	1.3524e-76	0	MPST
8.43526e-81	0.0753907	0.495	0.236	1.48022e-76	0	FARSA
9.21265e-81	0.0515702	0.746	0.424	1.61664e-76	0	PMF1
9.46554e-81	0.0474982	0.617	0.324	1.66101e-76	0	SUCO
9.85262e-81	0.0911143	0.551	0.277	1.72894e-76	0	PIGX
1.04371e-80	0.130195	0.382	0.156	1.8315e-76	0	MACROD1
1.05958e-80	0.154551	0.725	0.399	1.85935e-76	0	NCBP2AS2
1.17241e-80	0.038855	0.561	0.283	2.05735e-76	0	EGLN2
1.29736e-80	0.085976	0.795	0.455	2.27662e-76	0	SRSF4
1.31453e-80	0.0703001	0.624	0.328	2.30673e-76	0	ALG5
1.31774e-80	0.119257	0.203	0.05	2.31237e-76	0	VWA5A
1.38791e-80	0.046229	0.482	0.224	2.4355e-76	0	PTPN13
1.54378e-80	0.019192	0.315	0.11	2.70903e-76	0	PIGQ
1.58043e-80	0.0308587	0.921	0.579	2.77333e-76	0	CSNK1A1
1.58865e-80	0.24377	0.415	0.184	2.78776e-76	0	SMCO4
1.65282e-80	0.0611376	0.545	0.268	2.90036e-76	0	CLUAP1
1.74603e-80	0.0244354	0.665	0.36	3.06394e-76	0	MARCH7
1.78388e-80	0.158011	0.323	0.118	3.13036e-76	0	TOM1L1
1.79487e-80	0.0418241	0.463	0.208	3.14963e-76	0	METTL3
1.99126e-80	-0.0177126	0.573	0.28	3.49426e-76	0	FN1
2.39328e-80	0.0888747	0.449	0.197	4.19973e-76	0	MOAP1
2.49423e-80	-0.0363836	0.312	0.107	4.37688e-76	0	PLEKHB1
2.61455e-80	0.129191	0.441	0.2	4.58801e-76	0	IFRD2
2.6501e-80	0.0613229	0.5	0.237	4.65039e-76	0	NPHP3
2.75231e-80	0.172238	0.297	0.102	4.82976e-76	0	SLITRK5
2.84772e-80	0.100872	0.567	0.288	4.99717e-76	0	DAP3
2.91973e-80	0.0914424	0.245	0.073	5.12355e-76	0	PITPNM1
2.95221e-80	0.0975061	0.56	0.283	5.18054e-76	0	KXD1
2.98121e-80	0.0795789	0.596	0.301	5.23143e-76	0	TMEFF1
3.117e-80	0.111767	0.318	0.114	5.46971e-76	0	ADGRL1
3.4495e-80	0.0356174	0.733	0.419	6.05319e-76	0	ARID4B
3.98005e-80	0.0556237	0.289	0.096	6.98419e-76	0	CRY1
4.03885e-80	0.21666	0.954	0.577	7.08737e-76	0	SSB
4.27178e-80	0.212267	0.956	0.58	7.49612e-76	0	ATP5F1C
4.41661e-80	0.144182	0.472	0.219	7.75026e-76	0	IFT74
4.68609e-80	0.0981438	0.241	0.067	8.22316e-76	0	CADPS
4.9306e-80	-0.0245925	0.503	0.23	8.65222e-76	0	B4GALNT4
5.07362e-80	0.0539524	0.612	0.325	8.90319e-76	0	HSD17B4
5.38948e-80	0.0237405	0.583	0.303	9.45746e-76	0	AKT1
5.46895e-80	0.118055	0.405	0.171	9.59692e-76	0	SLC41A3
6.51225e-80	0.118458	0.227	0.063	1.14277e-75	0	FAM118A
6.89331e-80	0.107831	0.53	0.26	1.20964e-75	0	NAMPT
7.14629e-80	0.0661112	0.519	0.246	1.25403e-75	0	KIAA0232
7.23818e-80	0.0893886	0.702	0.389	1.27016e-75	0	TRAM1
7.44409e-80	0.0721341	0.414	0.175	1.30629e-75	0	CCDC106
7.5579e-80	0.0340899	0.664	0.361	1.32626e-75	0	GGNBP2
8.73484e-80	0.0686364	0.399	0.166	1.53279e-75	0	MAP3K7
9.55513e-80	0.16172	0.512	0.245	1.67673e-75	0	EFNB1
1.00635e-79	-0.00475365	0.794	0.457	1.76594e-75	0	SCAF11
1.09478e-79	-0.00483684	0.774	0.433	1.92112e-75	0	RAD23A
1.13983e-79	0.593429	0.254	0.078	2.00017e-75	0	SCG2
1.45342e-79	0.175017	0.345	0.134	2.55046e-75	0	LAMA1
1.53958e-79	0.0652411	0.855	0.507	2.70166e-75	0	HADHA
1.55095e-79	0.0416423	0.884	0.529	2.72161e-75	0	UBE2L3
1.58587e-79	-2.36405	0.284	0.48	2.78289e-75	0	C1orf61
1.64665e-79	0.207844	0.921	0.559	2.88954e-75	0	TCEAL4
1.76178e-79	0.101537	0.2	0.05	3.09157e-75	0	ACVR1
2.05196e-79	0.111296	0.88	0.509	3.60079e-75	0	ELOC
2.46979e-79	4.14593e-05	0.368	0.143	4.33398e-75	0	CDK10
2.9403e-79	0.120912	0.498	0.239	5.15964e-75	0	ALG3
3.28882e-79	0.156747	0.506	0.235	5.77123e-75	0	GULP1
3.43783e-79	0.0530774	0.764	0.429	6.0327e-75	0	RBPJ
3.48669e-79	0.163454	0.343	0.135	6.11843e-75	0	TMEM65
3.58734e-79	0.0391689	0.402	0.17	6.29507e-75	0	MFSD12
3.8626e-79	0.116814	0.289	0.098	6.77809e-75	0	PDP1
4.10321e-79	0.123725	0.65	0.346	7.20031e-75	0	EIF2AK1
4.19836e-79	0.116551	0.498	0.239	7.36728e-75	0	CCDC115
4.2577e-79	0.11729	0.401	0.17	7.47142e-75	0	MRPL49
4.3208e-79	0.151543	0.365	0.146	7.58214e-75	0	RNFT1
4.35104e-79	0.0487333	0.574	0.297	7.6352e-75	0	SLC39A3
4.87722e-79	0.115686	0.382	0.158	8.55855e-75	0	TMEM42
4.8795e-79	0.15257	0.325	0.121	8.56255e-75	0	RGS17
4.93267e-79	0.0489931	0.26	0.079	8.65584e-75	0	IGLON5
5.00085e-79	0.0605812	0.75	0.426	8.77549e-75	0	DNAJA2
5.17723e-79	0.111794	0.546	0.274	9.085e-75	0	RSPRY1
5.64562e-79	0.157062	0.939	0.601	9.90694e-75	0	HACD3
5.72973e-79	0.00405763	0.558	0.282	1.00545e-74	0	PPP2R5C
6.53828e-79	0.0703249	0.665	0.36	1.14734e-74	0	OSBPL1A
7.35627e-79	0.0560721	0.596	0.31	1.29088e-74	0	PGRMC2
7.71334e-79	0.113825	0.468	0.215	1.35354e-74	0	TRPT1
7.92403e-79	0.230573	0.951	0.604	1.39051e-74	0	DSTN
8.45884e-79	0.167923	0.38	0.154	1.48436e-74	0	CSRNP3
8.79487e-79	0.1078	0.64	0.336	1.54332e-74	0	CHMP2B
9.27669e-79	-0.0789198	0.564	0.282	1.62787e-74	0	RNF13
1.03932e-78	0.0862502	0.528	0.259	1.82379e-74	0	B4GALT2
1.09986e-78	0.176583	0.337	0.123	1.93003e-74	0	ASS1
1.11986e-78	-0.0104542	0.552	0.275	1.96514e-74	0	NAGK
1.27387e-78	0.0756421	0.737	0.413	2.23539e-74	0	SNX2
1.51014e-78	0.171753	0.388	0.163	2.65e-74	0	PLEKHG1
1.58316e-78	0.139815	0.899	0.571	2.77813e-74	0	TCEAL9
1.82957e-78	0.190688	0.481	0.235	3.21053e-74	0	CARS
1.83766e-78	0.0315977	0.756	0.42	3.22472e-74	0	PCBD1
1.87362e-78	0.172993	0.898	0.533	3.28783e-74	0	PSMA3
1.99297e-78	0.0967447	0.223	0.061	3.49727e-74	0	BTN2A2
2.08822e-78	0.0542157	0.489	0.23	3.66442e-74	0	CARD19
2.09361e-78	0.103142	0.627	0.335	3.67387e-74	0	IFI27L1
2.35767e-78	0.0206319	0.519	0.252	4.13725e-74	0	SAMD4B
2.45203e-78	0.0744171	0.55	0.282	4.30283e-74	0	TUSC2
2.59443e-78	-0.0157517	0.435	0.187	4.55271e-74	0	BMPR2
2.88847e-78	0.0402882	0.521	0.257	5.06868e-74	0	PSMG3
3.12761e-78	0.0900546	0.399	0.167	5.48833e-74	0	DCAF5
3.2278e-78	0.0321903	0.67	0.369	5.66414e-74	0	HNRNPUL1
3.43043e-78	0.0835414	0.611	0.324	6.01972e-74	0	C16orf87
3.55121e-78	0.0717497	0.457	0.208	6.23166e-74	0	SLC66A2
3.59595e-78	-0.0675131	0.355	0.132	6.31017e-74	0	NRBP2
3.90467e-78	-0.514497	0.991	0.91	6.85192e-74	0	RPL37A
4.2921e-78	0.00615282	0.353	0.136	7.53177e-74	0	DGAT1
4.93128e-78	0.0548118	0.407	0.172	8.6534e-74	0	SCAP
5.11253e-78	0.258062	0.702	0.411	8.97147e-74	0	RND3
5.24152e-78	0.107846	0.479	0.227	9.19782e-74	0	EEF1AKMT2
5.7368e-78	0.235685	0.385	0.163	1.00669e-73	0	NT5DC1
5.99957e-78	0.105335	0.203	0.051	1.0528e-73	0	TDRP
8.07138e-78	0.0954901	0.354	0.139	1.41637e-73	0	PREB
8.32289e-78	0.359444	0.622	0.339	1.4605e-73	0	ARL4A
8.33413e-78	0.0631446	0.444	0.2	1.46247e-73	0	PFKM
9.30046e-78	0.141965	0.258	0.082	1.63204e-73	0	AC105942.1
9.74295e-78	0.0823247	0.826	0.474	1.70969e-73	0	ADRM1
1.26579e-77	0.0610258	0.863	0.504	2.2212e-73	0	UFC1
1.568e-77	0.116356	0.49	0.233	2.75152e-73	0	TMEM14A
1.6174e-77	0.0337433	0.783	0.446	2.83822e-73	0	NARS
1.67102e-77	0.0733329	0.793	0.459	2.93231e-73	0	UBE2B
1.82751e-77	0.19348	0.285	0.097	3.20692e-73	0	CLYBL
1.83517e-77	0.23785	0.977	0.689	3.22035e-73	0	PDIA6
1.8828e-77	-0.0871033	0.749	0.42	3.30394e-73	0	RDH11
1.92509e-77	0.018522	0.752	0.423	3.37815e-73	0	HDGF
1.95293e-77	0.0104969	0.537	0.265	3.427e-73	0	TRIM33
2.01964e-77	0.117471	0.467	0.222	3.54406e-73	0	TPD52L2
2.06201e-77	0.06376	0.722	0.402	3.61841e-73	0	TMEM106C
2.17468e-77	-0.000790792	0.593	0.297	3.81612e-73	0	MAF
2.1988e-77	0.313196	0.917	0.589	3.85846e-73	0	UCHL1
2.2002e-77	0.134114	0.254	0.081	3.86092e-73	0	EHD4
2.51452e-77	0.0947754	0.573	0.295	4.41248e-73	0	TRNAU1AP
2.78243e-77	0.112849	0.251	0.078	4.8826e-73	0	PXYLP1
3.11453e-77	0.124137	0.628	0.337	5.46538e-73	0	MOB1A
3.53668e-77	0.124207	0.573	0.302	6.20617e-73	0	RARS
3.68196e-77	0.0515336	0.527	0.26	6.46111e-73	0	TRAP1
[truncated: 5,525 more rows]

## Sheet: 3
p_val	avg_logFC	pct.1	pct.2	p_val_adj	cluster	gene
2.5692e-251	1.52829	0.999	0.869	4.50843e-247	3	PTN
1.39975e-218	1.82839	0.885	0.404	2.45629e-214	3	SLC1A3
7.55036e-204	1.76746	0.956	0.621	1.32494e-199	3	NOVA1
3.32501e-194	1.89272	0.501	0.121	5.83472e-190	3	XIST
1.64637e-169	1.26267	0.988	0.746	2.88905e-165	3	GPM6B
1.61663e-156	1.31428	0.98	0.634	2.83686e-152	3	PTPRZ1
1.27851e-147	1.63122	0.536	0.179	2.24353e-143	3	GRIA2
1.67402e-145	1.35227	1	0.963	2.93757e-141	3	MALAT1
6.21009e-127	1.31853	0.64	0.277	1.08975e-122	3	LINC00461
7.58183e-126	1.56326	0.473	0.16	1.33046e-121	3	SNTG1
2.18444e-118	-0.796437	0.989	0.984	3.83326e-114	3	EEF1A1
6.04942e-113	-0.782163	0.988	0.976	1.06155e-108	3	RPS2
3.45456e-111	1.30082	0.559	0.213	6.06206e-107	3	BCAN
9.72315e-111	1.20058	0.486	0.165	1.70622e-106	3	MLC1
6.83599e-108	0.910646	0.92	0.659	1.19958e-103	3	TTYH1
3.17061e-105	0.886247	0.99	0.869	5.56378e-101	3	CD63
8.72333e-97	1.21251	0.325	0.09	1.53077e-92	3	HEPN1
4.428e-93	1.1806	0.573	0.258	7.77026e-89	3	SPARCL1
7.42989e-93	1.29736	0.978	0.864	1.3038e-88	3	CST3
4.1647e-91	1.01364	0.376	0.123	7.30822e-87	3	SLC4A4
4.8644e-90	1.10968	0.384	0.125	8.53605e-86	3	AQP4
3.14578e-86	1.05036	0.649	0.352	5.52021e-82	3	SCRG1
5.65654e-86	1.18779	0.404	0.154	9.92609e-82	3	SCN1A
1.09263e-83	-0.763809	0.818	0.877	1.91735e-79	3	EEF1G
1.91451e-81	0.997292	0.418	0.168	3.35958e-77	3	LINC00511
1.30891e-79	1.32493	0.777	0.499	2.29688e-75	3	S100B
4.44113e-79	1.05156	0.843	0.598	7.7933e-75	3	CLU
4.39957e-78	0.80003	0.833	0.644	7.72036e-74	3	QKI
3.17186e-77	-0.845212	0.724	0.821	5.56598e-73	3	HNRNPA1
4.0536e-77	-0.726447	0.949	0.941	7.11326e-73	3	RPL3
1.42735e-76	-0.70136	0.828	0.866	2.50472e-72	3	RPSA
1.51478e-74	-0.662793	0.897	0.905	2.65814e-70	3	TPT1
5.22525e-74	0.892714	0.907	0.704	9.16927e-70	3	B2M
6.06815e-74	-0.614351	0.918	0.931	1.06484e-69	3	RPL15
1.52464e-73	0.954274	0.75	0.465	2.67543e-69	3	NFIA
1.10354e-71	-0.758502	0.864	0.904	1.93649e-67	3	RPS3
2.49124e-71	0.802892	0.824	0.596	4.37162e-67	3	PLTP
2.71492e-70	1.12425	0.544	0.31	4.76413e-66	3	MAML2
4.30186e-69	-0.690021	0.845	0.874	7.5489e-65	3	RPLP0
4.57527e-69	0.838828	0.379	0.147	8.02869e-65	3	NTRK2
5.37799e-69	1.05538	0.663	0.433	9.43729e-65	3	KLF6
1.57756e-67	0.862853	0.573	0.337	2.7683e-63	3	BTBD17
1.78687e-66	-0.618778	0.935	0.939	3.13559e-62	3	RPL7A
2.16495e-66	1.68798	0.659	0.471	3.79905e-62	3	VMP1
2.17254e-66	-0.865978	0.688	0.8	3.81237e-62	3	TUBB
4.57798e-66	0.951174	0.65	0.404	8.03344e-62	3	ATP1A2
8.08238e-66	0.64895	0.681	0.428	1.4183e-61	3	GPM6A
8.25491e-66	-0.614487	0.925	0.925	1.44857e-61	3	RPS3A
1.32909e-65	-0.67271	0.845	0.884	2.3323e-61	3	RPL8
1.95561e-65	1.27401	0.404	0.172	3.4317e-61	3	PTGDS
1.37423e-64	0.977535	0.205	0.054	2.41149e-60	3	FOSB
2.59197e-63	0.916953	0.566	0.313	4.5484e-59	3	SCG3
2.6719e-63	0.955846	0.443	0.199	4.68865e-59	3	NCAN
6.42128e-63	0.734364	0.851	0.675	1.12681e-58	3	PON2
7.07329e-63	-0.653939	0.884	0.896	1.24122e-58	3	RPS6
8.05421e-63	-0.646735	0.851	0.89	1.41335e-58	3	RPL6
1.30833e-62	-0.735072	0.737	0.812	2.29585e-58	3	NPM1
2.51106e-62	-0.999742	0.228	0.515	4.40641e-58	3	HMGA1
2.61138e-62	0.807998	0.835	0.697	4.58245e-58	3	SON
5.05391e-61	-0.60672	0.933	0.939	8.86861e-57	3	RPS4X
6.05763e-60	0.86775	0.609	0.389	1.06299e-55	3	ETV5
2.14828e-59	-0.600365	0.841	0.88	3.7698e-55	3	H3F3A
2.79494e-59	1.12192	0.324	0.132	4.90456e-55	3	PLEKHH2
2.99452e-59	0.665742	0.864	0.722	5.25478e-55	3	CDH2
5.51623e-59	0.651463	0.536	0.279	9.67988e-55	3	DNER
2.46832e-58	0.928342	0.204	0.057	4.33141e-54	3	AL450384.2
2.49413e-58	-0.627797	0.829	0.875	4.3767e-54	3	RPL13A
4.34009e-58	-0.475237	0.986	0.971	7.616e-54	3	RPL13
2.1573e-57	0.656841	0.495	0.28	3.78563e-53	3	LIFR
2.31399e-57	1.61562	0.444	0.23	4.06058e-53	3	HES5
3.80426e-56	-0.886894	0.047	0.302	6.67571e-52	3	CRABP2
8.10434e-56	-0.624751	0.863	0.895	1.42215e-51	3	RPL5
1.80237e-55	0.893845	0.62	0.398	3.1628e-51	3	EPN2
2.48718e-55	-0.560356	0.903	0.913	4.36451e-51	3	GAPDH
2.75784e-55	1.04508	0.461	0.252	4.83946e-51	3	NTM
1.30163e-54	0.570405	0.988	0.908	2.2841e-50	3	MT-ND3
4.32033e-54	0.560213	0.867	0.74	7.58131e-50	3	TMBIM6
6.96874e-54	-0.580345	0.847	0.872	1.22287e-49	3	RPL9
6.97559e-54	0.482774	0.995	0.901	1.22408e-49	3	IGFBP2
7.59329e-54	1.16997	0.68	0.525	1.33247e-49	3	SAT1
3.10759e-53	-0.597167	0.81	0.852	5.4532e-49	3	RPL10A
4.32951e-53	0.803616	0.48	0.255	7.59743e-49	3	ADGRG1
5.23532e-53	1.33397	0.547	0.366	9.18694e-49	3	POLR2J3
7.75765e-53	-0.612419	0.779	0.846	1.36131e-48	3	RPS5
1.46299e-52	0.934093	0.345	0.15	2.56726e-48	3	GAD1
9.94924e-52	0.91318	0.253	0.092	1.74589e-47	3	CACNB2
1.95591e-51	-1.35883	0.091	0.339	3.43223e-47	3	RMST
2.41872e-51	0.741722	0.413	0.203	4.24438e-47	3	CSPG5
5.61354e-51	0.686753	0.386	0.192	9.85063e-47	3	EDNRB
1.16196e-50	-0.68398	0.677	0.762	2.03902e-46	3	EEF1B2
1.39155e-50	0.789947	0.705	0.543	2.44189e-46	3	FZD3
1.41182e-50	-0.551489	0.87	0.891	2.47745e-46	3	RPL18A
1.68741e-50	1.11296	0.544	0.338	2.96107e-46	3	SOX2-OT
1.92327e-50	-0.700038	0.72	0.808	3.37495e-46	3	SNHG29
2.57652e-50	-0.570747	0.785	0.854	4.52128e-46	3	RPL14
5.23441e-50	-0.50786	0.904	0.913	9.18535e-46	3	RPL19
6.66448e-50	-0.599147	0.779	0.856	1.16948e-45	3	NACA
9.37151e-50	-0.687875	0.638	0.755	1.64451e-45	3	PRDX2
1.40651e-49	1.04807	0.533	0.35	2.46814e-45	3	FRMD4A
4.59167e-49	0.770122	0.313	0.136	8.05746e-45	3	CCDC102B
6.83156e-49	0.702203	0.812	0.676	1.1988e-44	3	SNRPG
8.52642e-49	-0.656536	0.705	0.803	1.49622e-44	3	RPL7
2.90967e-48	0.355726	0.738	0.412	5.10588e-44	3	C1orf61
3.04639e-48	-0.539885	0.933	0.931	5.34581e-44	3	FTL
4.21801e-48	0.753098	0.778	0.669	7.40176e-44	3	ARGLU1
1.20433e-47	-0.50421	0.925	0.91	2.11335e-43	3	RACK1
1.25709e-47	-0.517102	0.959	0.939	2.20595e-43	3	RPL10
1.41209e-47	-0.502447	0.902	0.898	2.47794e-43	3	RPS9
1.61012e-47	0.89154	0.217	0.074	2.82544e-43	3	SLC6A1
4.58666e-47	-0.7238	0.717	0.824	8.04868e-43	3	PTMA
3.01568e-46	0.849739	0.735	0.621	5.29191e-42	3	JPX
8.07416e-46	-0.520611	0.87	0.893	1.41685e-41	3	RPL18
8.48063e-46	0.942618	0.671	0.557	1.48818e-41	3	N4BP2L2
2.76088e-45	0.728241	0.421	0.226	4.84479e-41	3	RFX4
3.14946e-45	-0.687353	0.616	0.748	5.52668e-41	3	RPL4
1.09038e-44	0.462257	0.885	0.726	1.9134e-40	3	SCD
1.30796e-44	0.751675	0.595	0.417	2.2952e-40	3	CCDC80
3.16393e-44	-0.545358	0.843	0.878	5.55207e-40	3	RPL17
7.94541e-44	-0.578157	0.706	0.779	1.39426e-39	3	LDHB
1.32816e-43	-0.527605	0.974	0.955	2.33065e-39	3	ACTG1
2.94843e-43	1.03885	0.352	0.182	5.1739e-39	3	AL391807.1
6.51408e-43	-0.822656	0.437	0.636	1.14309e-38	3	ODC1
1.9569e-42	1.17984	0.468	0.308	3.43397e-38	3	ST5
2.15756e-42	-0.597434	0.106	0.329	3.78609e-38	3	OCIAD2
2.20019e-41	0.308724	0.986	0.862	3.86089e-37	3	FABP7
3.00887e-41	-0.555647	0.172	0.414	5.27996e-37	3	CXADR
3.2989e-41	0.876404	0.67	0.542	5.78891e-37	3	FGFR1
7.65137e-41	-0.413117	0.16	0.416	1.34266e-36	3	SLC38A1
8.63209e-41	-0.428103	0.194	0.43	1.51476e-36	3	SINHCAF
9.93282e-41	-1.20688	0.016	0.206	1.74301e-36	3	KRT18
1.34998e-40	0.750951	0.502	0.346	2.36895e-36	3	SPATA6
1.44879e-40	-0.549782	0.829	0.862	2.54233e-36	3	RPL12
2.09349e-40	-0.663893	0.595	0.741	3.67366e-36	3	RAN
4.35685e-40	-0.742442	0.655	0.781	7.64539e-36	3	STMN1
8.68516e-40	-0.949564	0.229	0.442	1.52407e-35	3	FBLN1
9.37086e-40	-0.500215	0.042	0.239	1.6444e-35	3	FBN2
3.38235e-39	-1.02502	0.297	0.509	5.93535e-35	3	MEST
4.03915e-39	-0.381884	0.026	0.22	7.0879e-35	3	LEMD1
4.57765e-39	0.529327	0.826	0.674	8.03286e-35	3	CALD1
5.47506e-39	-0.568137	0.691	0.79	9.60764e-35	3	HSP90AB1
6.02709e-39	-0.55394	0.659	0.76	1.05763e-34	3	BTF3
1.59907e-38	-0.664261	0.131	0.354	2.80604e-34	3	RBP1
1.77492e-38	1.06917	0.621	0.5	3.11463e-34	3	GABPB1-AS1
7.91035e-38	-0.614629	0.616	0.744	1.38811e-33	3	SLC25A3
8.80753e-38	-0.866528	0.137	0.352	1.54555e-33	3	CD24
1.25451e-37	0.59442	0.207	0.077	2.20142e-33	3	RGS6
1.52864e-37	-0.879707	0.13	0.355	2.68245e-33	3	SLC2A1
4.80604e-37	-0.470859	0.876	0.888	8.43364e-33	3	RPL29
6.02143e-37	1.11145	0.673	0.605	1.05664e-32	3	APOE
6.03746e-37	-0.803859	0.094	0.297	1.05945e-32	3	CNTNAP2
7.52726e-37	-0.922716	0.032	0.219	1.32088e-32	3	KRT8
1.35344e-36	0.478008	0.79	0.718	2.37502e-32	3	DAD1
4.89602e-36	-0.358546	0.069	0.263	8.59154e-32	3	MFAP2
5.27184e-36	-0.379196	0.05	0.238	9.25103e-32	3	LY6E
2.01409e-35	0.49466	0.761	0.613	3.53432e-31	3	MAP2
2.53587e-35	-0.451322	0.875	0.884	4.44994e-31	3	YBX1
3.00619e-35	-0.785834	0.503	0.683	5.27526e-31	3	PKM
3.16955e-35	-0.872143	0.2	0.417	5.56192e-31	3	CDKN1C
3.41312e-35	-0.457974	0.879	0.895	5.98935e-31	3	RPS7
4.2767e-35	-0.502222	0.705	0.792	7.50476e-31	3	SUMO2
6.76119e-35	-0.925869	0.061	0.25	1.18645e-30	3	PAX6
7.60771e-35	-0.447232	0.233	0.455	1.335e-30	3	NIPSNAP1
1.55926e-34	-0.427922	0.914	0.921	2.7362e-30	3	RPS14
1.8015e-34	0.928918	0.455	0.288	3.16127e-30	3	FOS
1.97477e-34	0.700428	0.575	0.437	3.46532e-30	3	COL11A1
3.8353e-34	-0.372999	0.25	0.472	6.73018e-30	3	H2AFY2
1.27149e-33	-0.406249	0.975	0.946	2.23122e-29	3	RPLP1
1.41599e-33	-0.781959	0.253	0.452	2.48478e-29	3	CENPV
2.628e-33	0.534185	0.747	0.64	4.61162e-29	3	SQLE
2.83861e-33	-0.474183	0.296	0.519	4.98119e-29	3	CCNB1IP1
6.14686e-33	-0.615735	0.263	0.476	1.07865e-28	3	BEX2
6.51704e-33	0.888444	0.27	0.133	1.14361e-28	3	GPR155
6.54862e-33	0.829474	0.351	0.2	1.14915e-28	3	LRRC4C
1.0217e-32	0.583692	0.413	0.25	1.79288e-28	3	DCLK1
1.03099e-32	0.946706	0.372	0.222	1.80917e-28	3	SOX6
1.48953e-32	-0.430886	0.062	0.242	2.61382e-28	3	LTBP4
1.52518e-32	-0.45065	0.153	0.37	2.67639e-28	3	ARL4C
1.85651e-32	0.781968	0.202	0.082	3.25781e-28	3	LINC01727
2.81062e-32	-0.432528	0.251	0.466	4.93207e-28	3	ISYNA1
2.86948e-32	0.718707	0.208	0.088	5.03536e-28	3	RENBP
2.87742e-32	-0.531	0.231	0.419	5.04929e-28	3	RAB34
2.97137e-32	-0.702611	0.755	0.839	5.21415e-28	3	H2AFZ
3.96934e-32	0.527642	0.645	0.511	6.9654e-28	3	ID4
5.50164e-32	-0.641689	0.675	0.778	9.65428e-28	3	EEF2
6.68537e-32	0.51307	0.816	0.702	1.17315e-27	3	HMGCS1
1.0181e-31	-0.408947	0.918	0.919	1.78657e-27	3	RPS12
1.56225e-31	-0.389242	0.094	0.282	2.74143e-27	3	MTHFD2
1.5725e-31	0.444313	0.83	0.755	2.75942e-27	3	METRN
2.10028e-31	-0.526356	0.401	0.616	3.68556e-27	3	GDI2
2.29466e-31	-0.48442	0.795	0.829	4.02666e-27	3	MARCKSL1
2.65748e-31	-0.374424	0.073	0.25	4.66335e-27	3	PHACTR2
3.29538e-31	-0.409523	0.162	0.373	5.78273e-27	3	TMEFF1
4.46931e-31	-0.56215	0.401	0.613	7.84275e-27	3	EIF3L
4.79658e-31	-1.12094	0.167	0.348	8.41704e-27	3	TPBG
5.16369e-31	0.60699	0.654	0.54	9.06125e-27	3	FADS2
6.99197e-31	-0.410117	0.97	0.951	1.22695e-26	3	RPS19
7.72373e-31	0.567783	0.708	0.627	1.35536e-26	3	ACSL3
1.03107e-30	-0.761035	0.643	0.701	1.80932e-26	3	MDK
1.18335e-30	-0.286388	0.234	0.456	2.07655e-26	3	AKR1B1
1.47503e-30	0.521348	0.722	0.588	2.58838e-26	3	HLA-A
1.54321e-30	-0.536952	0.636	0.764	2.70803e-26	3	SLC25A6
1.58781e-30	-0.78985	0.366	0.556	2.7863e-26	3	LDHA
1.73013e-30	0.364922	0.233	0.106	3.03604e-26	3	C4orf19
2.1765e-30	0.781014	0.673	0.586	3.81931e-26	3	PABPN1
3.86645e-30	-0.416887	0.896	0.907	6.78486e-26	3	RPL32
4.2233e-30	-0.390858	0.91	0.913	7.41105e-26	3	RPL11
5.55035e-30	0.743641	0.299	0.163	9.73975e-26	3	PRKG1
6.5462e-30	-0.580938	0.073	0.251	1.14873e-25	3	NELL2
9.00964e-30	0.452082	0.756	0.643	1.58101e-25	3	MSMO1
1.103e-29	-0.768654	0.381	0.577	1.93555e-25	3	HMGB2
1.54608e-29	-0.430785	0.336	0.546	2.71305e-25	3	TPGS2
1.73745e-29	-0.886536	0.091	0.264	3.04888e-25	3	IER3
2.49425e-29	-0.50394	0.846	0.859	4.37691e-25	3	HMGB1
2.95421e-29	0.456079	0.71	0.573	5.18405e-25	3	FGFBP3
3.02453e-29	-0.663373	0.367	0.556	5.30744e-25	3	PHGDH
3.08173e-29	0.83842	0.441	0.298	5.40782e-25	3	COLGALT2
4.42008e-29	-0.582729	0.32	0.532	7.75635e-25	3	PSAT1
4.94059e-29	-0.473091	0.67	0.787	8.66975e-25	3	MIF
6.38309e-29	-0.583001	0.542	0.703	1.1201e-24	3	SRP9
6.45447e-29	-0.409779	0.916	0.924	1.13263e-24	3	RPL37A
6.90604e-29	-0.532326	0.085	0.256	1.21187e-24	3	SCG5
6.94088e-29	-0.328251	0.277	0.492	1.21799e-24	3	NR2F6
7.39626e-29	0.412357	0.311	0.168	1.2979e-24	3	PCDH10
7.86341e-29	-0.622476	0.458	0.64	1.37987e-24	3	ANP32B
1.14368e-28	0.586134	0.686	0.584	2.00693e-24	3	MACF1
1.35722e-28	-0.64088	0.432	0.633	2.38164e-24	3	PGK1
1.38055e-28	-0.443316	0.093	0.273	2.42259e-24	3	GAS1
1.676e-28	0.42398	0.772	0.613	2.94105e-24	3	ITM2C
1.90195e-28	-0.616125	0.595	0.729	3.33755e-24	3	ENO1
2.72625e-28	0.423759	0.854	0.738	4.78403e-24	3	CALR
3.67825e-28	-2.31165	0.123	0.296	6.4546e-24	3	SFRP2
3.87762e-28	-0.345089	0.228	0.428	6.80445e-24	3	AHCY
4.68691e-28	-0.416777	0.18	0.377	8.22459e-24	3	CITED2
6.08946e-28	0.507934	0.351	0.21	1.06858e-23	3	NOS1AP
1.0025e-27	-0.393391	0.195	0.394	1.75919e-23	3	SHMT2
1.08053e-27	-0.385404	0.892	0.9	1.89612e-23	3	RPS27A
1.52214e-27	0.63201	0.305	0.17	2.67105e-23	3	A2M
1.69351e-27	0.360992	0.834	0.726	2.97177e-23	3	MTRNR2L12
2.06711e-27	0.438985	0.243	0.12	3.62737e-23	3	LRRC10B
2.16343e-27	-0.302255	0.136	0.32	3.79638e-23	3	HMGA2
2.27906e-27	0.535914	0.505	0.366	3.9993e-23	3	PMP22
2.79517e-27	0.503527	0.778	0.671	4.90496e-23	3	APLP2
3.37667e-27	-0.344379	0.906	0.921	5.92538e-23	3	RPS18
4.55826e-27	0.748629	0.432	0.29	7.99884e-23	3	CD9
4.77818e-27	-0.405342	0.851	0.87	8.38475e-23	3	RPL21
4.83437e-27	-0.521066	0.563	0.733	8.48336e-23	3	PPDPF
5.25366e-27	-0.356713	0.996	0.986	9.21913e-23	3	TMSB4X
5.66912e-27	-0.591399	0.459	0.652	9.94817e-23	3	PABPC1
7.09929e-27	-0.644363	0.528	0.668	1.24578e-22	3	PRDX6
1.02807e-26	-0.543913	0.614	0.733	1.80406e-22	3	CCNI
1.24568e-26	0.791927	0.296	0.169	2.18592e-22	3	CACNG8
1.4799e-26	-0.415164	0.871	0.883	2.59692e-22	3	RPL37
1.48811e-26	0.590063	0.397	0.25	2.61133e-22	3	ANK2
1.56689e-26	0.530151	0.333	0.192	2.74958e-22	3	RGCC
1.70466e-26	0.458309	0.742	0.65	2.99133e-22	3	WSB1
2.18204e-26	-0.495898	0.43	0.633	3.82905e-22	3	HNRNPA0
2.32989e-26	-0.563633	0.501	0.69	4.08849e-22	3	ATP5F1B
2.8348e-26	-0.591684	0.427	0.626	4.97451e-22	3	H1FX
3.41031e-26	0.735684	0.551	0.451	5.98441e-22	3	MIR99AHG
4.08145e-26	0.548319	0.615	0.517	7.16213e-22	3	IDH1
5.61262e-26	-0.402171	0.827	0.857	9.84902e-22	3	RPS11
7.17447e-26	0.602244	0.579	0.483	1.25898e-21	3	ARHGAP21
8.35481e-26	0.54658	0.622	0.573	1.4661e-21	3	PRMT2
9.67663e-26	-0.460624	0.191	0.384	1.69806e-21	3	TUBA1C
1.29079e-25	-0.444912	0.676	0.779	2.26508e-21	3	PPIA
1.37845e-25	-0.385377	0.161	0.341	2.4189e-21	3	FZD2
1.9266e-25	-0.365243	0.386	0.587	3.3808e-21	3	BTF3L4
2.10993e-25	-0.481122	0.398	0.593	3.70251e-21	3	EIF3D
2.75461e-25	-0.267441	0.155	0.341	4.83379e-21	3	SNHG1
2.75818e-25	-0.556045	0.427	0.615	4.84005e-21	3	SNRPN
2.84229e-25	-0.451919	0.708	0.791	4.98765e-21	3	CHCHD2
2.90143e-25	-0.517061	0.149	0.32	5.09144e-21	3	PLPPR3
3.6894e-25	-0.487695	0.417	0.614	6.47416e-21	3	CNBP
3.75272e-25	-0.559975	0.705	0.809	6.58528e-21	3	TUBA1B
4.73157e-25	-0.333066	0.165	0.341	8.30296e-21	3	CENPH
4.81441e-25	-0.364413	0.937	0.922	8.44833e-21	3	RPS24
5.42025e-25	-0.543482	0.296	0.491	9.51145e-21	3	CKS1B
6.92481e-25	-0.389392	0.215	0.404	1.21516e-20	3	MCM7
7.33372e-25	-0.52691	0.505	0.667	1.28692e-20	3	PRMT1
1.08522e-24	-0.461929	0.115	0.272	1.90434e-20	3	CENPU
1.33716e-24	0.413028	0.767	0.704	2.34644e-20	3	SPCS2
1.50849e-24	0.493363	0.589	0.461	2.6471e-20	3	DDR1
1.8156e-24	-0.33684	0.272	0.472	3.18601e-20	3	FBL
2.1107e-24	0.660709	0.405	0.276	3.70385e-20	3	LIMA1
2.12685e-24	0.194406	0.865	0.796	3.7322e-20	3	SEPTIN7
2.61213e-24	0.528276	0.434	0.303	4.58377e-20	3	NKAIN3
3.2256e-24	-0.27139	0.277	0.474	5.66029e-20	3	POLR2H
3.25215e-24	-0.294853	0.216	0.405	5.70688e-20	3	CTNNAL1
3.30198e-24	0.521619	0.667	0.63	5.79431e-20	3	NDFIP1
3.47583e-24	-0.537932	0.462	0.649	6.09939e-20	3	SNRPB
3.60861e-24	-0.388417	0.148	0.323	6.33239e-20	3	COL2A1
4.22747e-24	-0.407146	0.386	0.589	7.41836e-20	3	HDAC2
4.36185e-24	-0.408772	0.398	0.596	7.65418e-20	3	TCP1
5.33726e-24	0.595711	0.751	0.678	9.36582e-20	3	LUC7L3
5.62674e-24	-0.505306	0.64	0.762	9.8738e-20	3	SET
6.13021e-24	-0.323066	0.226	0.412	1.07573e-19	3	HEBP1
7.20524e-24	-0.410485	0.867	0.867	1.26438e-19	3	RPS16
7.56317e-24	0.70651	0.209	0.102	1.32719e-19	3	ADGRB1
8.40528e-24	-0.395815	0.835	0.872	1.47496e-19	3	RPL39
8.96052e-24	0.505023	0.308	0.178	1.57239e-19	3	PDE4B
9.14455e-24	-0.471522	0.428	0.628	1.60468e-19	3	GLRX5
9.82113e-24	-0.257003	0.086	0.241	1.72341e-19	3	IGF1R
1.00528e-23	-0.250368	0.173	0.35	1.76406e-19	3	HPRT1
1.02515e-23	-0.590577	0.465	0.651	1.79893e-19	3	UBE2S
1.62666e-23	0.580547	0.449	0.335	2.85447e-19	3	MTSS1
1.77708e-23	0.609106	0.545	0.435	3.11842e-19	3	GRINA
2.37444e-23	0.554916	0.497	0.366	4.16666e-19	3	APC
2.62916e-23	-0.346794	0.111	0.275	4.61364e-19	3	TENM3
2.72235e-23	-0.394275	0.11	0.271	4.77718e-19	3	GADD45A
3.52038e-23	-0.342778	0.318	0.514	6.17756e-19	3	EVL
3.9609e-23	-0.400114	0.185	0.349	6.95058e-19	3	IGF2BP1
4.00549e-23	-0.279665	0.116	0.273	7.02883e-19	3	VRK1
4.06433e-23	0.838972	0.367	0.248	7.13209e-19	3	STIM2
4.14211e-23	0.598782	0.436	0.315	7.26857e-19	3	PTX3
4.14603e-23	-0.420605	0.716	0.805	7.27546e-19	3	RPL22
4.50137e-23	-0.280464	0.237	0.428	7.899e-19	3	FKBP4
4.80642e-23	0.520847	0.375	0.25	8.4343e-19	3	DCLK2
5.70575e-23	-0.206545	0.145	0.313	1.00125e-18	3	TBPL1
5.84305e-23	0.207275	0.354	0.189	1.02534e-18	3	PMP2
5.91422e-23	-0.535776	0.276	0.447	1.03783e-18	3	EIF4EBP1
6.38602e-23	-0.493489	0.362	0.562	1.12062e-18	3	TERF2IP
6.4596e-23	-0.55415	0.338	0.53	1.13353e-18	3	TMSB15A
6.71786e-23	-0.348081	0.149	0.316	1.17885e-18	3	DHFR
6.90062e-23	-0.365333	0.085	0.234	1.21092e-18	3	COL4A5
7.25136e-23	-0.500267	0.247	0.423	1.27247e-18	3	PCNA
8.02363e-23	-0.175054	0.075	0.223	1.40799e-18	3	IMPA2
8.70044e-23	-0.301681	0.269	0.465	1.52675e-18	3	ALDH2
1.00153e-22	-0.457315	0.464	0.648	1.75748e-18	3	CCT8
1.01001e-22	-0.244995	0.239	0.429	1.77237e-18	3	EXOSC7
1.11232e-22	-0.498786	0.599	0.719	1.95189e-18	3	TPI1
1.22e-22	-0.432236	0.368	0.564	2.14086e-18	3	PRDX3
1.38565e-22	-0.213196	0.098	0.252	2.43153e-18	3	SKIL
1.4273e-22	-0.214178	0.114	0.27	2.50463e-18	3	C11orf1
1.54946e-22	-0.430582	0.184	0.351	2.71899e-18	3	PALLD
1.72389e-22	0.359485	0.331	0.203	3.02508e-18	3	IFI44L
1.73422e-22	0.676149	0.648	0.57	3.0432e-18	3	CHD9
1.88655e-22	-0.232621	0.129	0.291	3.31051e-18	3	MED30
2.09163e-22	0.42543	0.732	0.663	3.6704e-18	3	DDX17
2.56752e-22	-0.506256	0.619	0.729	4.50548e-18	3	EEF1D
2.59553e-22	-0.360618	0.986	0.967	4.55464e-18	3	ACTB
2.68874e-22	-0.231296	0.084	0.233	4.7182e-18	3	UCP2
2.83684e-22	-0.218456	0.198	0.373	4.97808e-18	3	RPA2
3.01678e-22	-0.371581	0.369	0.552	5.29385e-18	3	TRIM28
3.15323e-22	-0.521993	0.471	0.662	5.53329e-18	3	COX5A
3.77596e-22	-0.440585	0.369	0.548	6.62605e-18	3	DANCR
3.80131e-22	-0.324021	0.809	0.85	6.67054e-18	3	RPS8
4.56133e-22	-0.395009	0.323	0.513	8.00423e-18	3	YBX3
4.66208e-22	-0.333553	0.882	0.893	8.18102e-18	3	RPS15A
5.54672e-22	-0.469618	0.453	0.634	9.73338e-18	3	EIF1AX
5.81157e-22	-0.271213	0.17	0.338	1.01981e-17	3	USP1
7.5242e-22	-0.375638	0.405	0.598	1.32035e-17	3	NBDY
7.58996e-22	-0.189402	0.111	0.266	1.33189e-17	3	ACVR2B
7.96818e-22	0.335479	0.809	0.731	1.39826e-17	3	CD81
8.43926e-22	-0.364436	0.368	0.561	1.48092e-17	3	BNIP3L
8.46592e-22	0.653052	0.207	0.106	1.4856e-17	3	PLD5
1.16114e-21	-0.541678	0.502	0.674	2.03757e-17	3	LSM4
1.17607e-21	0.68974	0.289	0.174	2.06376e-17	3	COL23A1
1.18804e-21	-0.25932	0.178	0.345	2.08478e-17	3	UNC119
1.21272e-21	-0.339746	0.327	0.524	2.12807e-17	3	MAGEF1
1.33716e-21	-0.307231	0.235	0.419	2.34644e-17	3	PAGR1
1.3449e-21	-0.415043	0.723	0.78	2.36004e-17	3	GSTP1
1.39301e-21	-0.336358	0.277	0.464	2.44446e-17	3	MAD2L2
1.51811e-21	0.547964	0.253	0.14	2.66398e-17	3	PCDHGC3
1.6365e-21	-0.327887	0.179	0.349	2.87173e-17	3	PCBP4
1.69709e-21	-0.346027	0.419	0.61	2.97806e-17	3	OLA1
1.80415e-21	-0.262691	0.082	0.229	3.16592e-17	3	CEBPB
2.16678e-21	-0.363814	0.319	0.505	3.80226e-17	3	MYH10
2.19572e-21	-0.283999	0.091	0.235	3.85305e-17	3	PLAGL1
2.20594e-21	-0.381481	0.781	0.838	3.87099e-17	3	RPL24
2.4364e-21	-0.460953	0.066	0.201	4.2754e-17	3	COL9A2
2.64214e-21	-0.27754	0.995	0.98	4.63642e-17	3	FTH1
2.79716e-21	-0.274366	0.226	0.411	4.90845e-17	3	PYCR1
3.12034e-21	0.53762	0.225	0.118	5.47557e-17	3	MATN2
3.32892e-21	-0.742331	0.395	0.581	5.84159e-17	3	BASP1
3.39841e-21	-0.476743	0.485	0.677	5.96353e-17	3	RTRAF
3.5606e-21	-0.460749	0.373	0.572	6.24813e-17	3	HMGB3
3.86011e-21	-0.323171	0.283	0.474	6.77372e-17	3	MAF1
3.97555e-21	-0.276181	0.268	0.453	6.9763e-17	3	THYN1
5.79171e-21	-0.307438	0.294	0.476	1.01633e-16	3	TIMM17B
6.45905e-21	-0.362685	0.805	0.839	1.13343e-16	3	EIF1
7.13654e-21	-0.315618	0.336	0.529	1.25232e-16	3	UBA2
7.29823e-21	-0.295921	0.321	0.506	1.28069e-16	3	NT5C3B
8.11179e-21	-0.336841	0.337	0.532	1.42346e-16	3	SCOC
8.47966e-21	-0.327521	0.087	0.232	1.48801e-16	3	COL9A1
8.53958e-21	-0.276654	0.277	0.459	1.49853e-16	3	COPS3
9.15452e-21	-0.281542	0.37	0.562	1.60643e-16	3	NT5DC2
9.81749e-21	-0.50084	0.603	0.735	1.72277e-16	3	OAZ1
1.061e-20	-0.418962	0.413	0.598	1.86183e-16	3	MRPS6
1.06536e-20	-0.324008	0.085	0.221	1.8695e-16	3	MND1
1.15094e-20	-0.241534	0.225	0.398	2.01967e-16	3	C19orf48
1.1701e-20	-0.294152	0.28	0.459	2.05329e-16	3	RNF5
1.18052e-20	-0.15885	0.986	0.89	2.07157e-16	3	DBI
1.19189e-20	-0.178792	0.079	0.217	2.09153e-16	3	CDCA4
1.23148e-20	0.320522	0.833	0.726	2.16099e-16	3	PDIA6
1.27539e-20	-0.281065	0.19	0.362	2.23805e-16	3	SLBP
1.30922e-20	-0.337629	0.339	0.523	2.29742e-16	3	MRPL3
1.36708e-20	0.303712	0.809	0.731	2.39896e-16	3	PPIB
1.43923e-20	0.298192	0.802	0.739	2.52556e-16	3	RTN4
1.69684e-20	-0.305639	0.904	0.9	2.97761e-16	3	RPL30
1.77643e-20	0.464171	0.693	0.651	3.11728e-16	3	TCF25
2.00758e-20	-0.254593	0.272	0.446	3.5229e-16	3	IMPDH2
2.08517e-20	-0.404303	0.391	0.578	3.65906e-16	3	PGAM1
2.21469e-20	-0.429411	0.448	0.643	3.88633e-16	3	COX7A2L
2.49705e-20	-0.222636	0.196	0.368	4.38183e-16	3	NSMCE1
2.54897e-20	-0.701469	0.073	0.203	4.47293e-16	3	RTN1
2.9837e-20	0.663354	0.302	0.188	5.23579e-16	3	MAP3K1
2.99184e-20	-0.479945	0.465	0.653	5.25007e-16	3	C9orf16
3.41817e-20	-0.388196	0.693	0.776	5.99821e-16	3	SRP14
3.79308e-20	-0.365863	0.806	0.859	6.65609e-16	3	RPL35A
3.86651e-20	-0.272152	0.209	0.384	6.78496e-16	3	PITHD1
4.21347e-20	-0.456595	0.74	0.802	7.39381e-16	3	GPX4
4.29996e-20	-0.222925	0.201	0.368	7.54556e-16	3	GORASP2
4.64603e-20	-0.418361	0.425	0.606	8.15285e-16	3	MDH1
4.80815e-20	-0.316064	0.924	0.909	8.43735e-16	3	RPS23
4.83739e-20	-0.237848	0.161	0.32	8.48865e-16	3	PPIL1
5.41505e-20	0.347699	0.536	0.398	9.50233e-16	3	PANTR1
5.68011e-20	-0.19878	0.097	0.24	9.96745e-16	3	BEND5
5.8124e-20	-0.428892	0.43	0.619	1.01996e-15	3	NOP53
5.83216e-20	-0.225753	0.222	0.395	1.02343e-15	3	ACTL6A
6.93528e-20	-0.416482	0.456	0.629	1.217e-15	3	PHB2
7.26452e-20	-0.250339	0.208	0.381	1.27478e-15	3	NQO2
8.63161e-20	-0.377627	0.338	0.524	1.51468e-15	3	IDH2
9.08283e-20	-0.346422	0.073	0.2	1.59386e-15	3	DACH1
1.0762e-19	-0.432843	0.37	0.56	1.88852e-15	3	ANP32E
1.08265e-19	-0.68302	0.448	0.618	1.89983e-15	3	TSC22D1
1.11139e-19	-0.260631	0.093	0.228	1.95028e-15	3	RARRES2
1.12621e-19	-0.337625	0.357	0.554	1.97628e-15	3	MZT2A
1.21237e-19	-0.290416	0.229	0.397	2.12746e-15	3	CDKN2AIPNL
1.3228e-19	-0.212806	0.173	0.335	2.32125e-15	3	THOC3
1.35874e-19	0.523233	0.272	0.163	2.38431e-15	3	MEGF10
1.38208e-19	-0.202435	0.28	0.463	2.42527e-15	3	TSG101
1.48453e-19	-0.32288	0.381	0.562	2.60506e-15	3	RSL1D1
1.50672e-19	-0.362713	0.341	0.525	2.644e-15	3	BAG1
1.51707e-19	-0.253443	0.308	0.5	2.66215e-15	3	FAM32A
1.64788e-19	-0.154208	0.128	0.29	2.8917e-15	3	EFNA5
1.72718e-19	-0.453918	0.165	0.322	3.03085e-15	3	MAD2L1
1.81916e-19	0.675089	0.622	0.572	3.19226e-15	3	SF1
1.84206e-19	-0.2743	0.283	0.465	3.23245e-15	3	NTPCR
1.91993e-19	-0.190236	0.142	0.29	3.3691e-15	3	CCNQ
2.16511e-19	-0.309004	0.241	0.413	3.79933e-15	3	PDXK
2.33584e-19	-0.520659	0.515	0.677	4.09893e-15	3	EIF3E
2.41894e-19	0.562721	0.571	0.479	4.24475e-15	3	HES1
2.54934e-19	-0.348588	0.389	0.576	4.47358e-15	3	CSNK2B
2.87504e-19	-0.181655	0.153	0.31	5.04512e-15	3	VAMP3
3.09044e-19	-0.233249	0.235	0.41	5.4231e-15	3	SEPHS1
3.33809e-19	-0.287585	0.234	0.404	5.85768e-15	3	SAC3D1
3.51806e-19	-0.200542	0.137	0.288	6.17349e-15	3	DNAAF2
3.93682e-19	0.703883	0.409	0.302	6.90833e-15	3	COL9A3
3.98865e-19	-0.322708	0.337	0.519	6.99928e-15	3	ECI1
4.24388e-19	0.643335	0.254	0.153	7.44715e-15	3	PRKCA
4.70093e-19	-0.598299	0.195	0.341	8.2492e-15	3	PCLAF
4.89e-19	-0.432223	0.079	0.209	8.58097e-15	3	RRM2
5.29796e-19	-0.415694	0.221	0.4	9.29687e-15	3	H2AFX
5.31216e-19	-0.302345	0.072	0.202	9.32178e-15	3	AUXG01000058.1
5.56843e-19	-0.437554	0.455	0.63	9.77148e-15	3	EIF1B
6.07896e-19	-0.431298	0.455	0.642	1.06674e-14	3	ARF5
6.11104e-19	-0.442321	0.676	0.775	1.07237e-14	3	RPL36A
6.1179e-19	-0.24968	0.177	0.334	1.07357e-14	3	HADH
6.45523e-19	-0.345929	0.123	0.266	1.13276e-14	3	ZWINT
6.98565e-19	-0.287709	0.149	0.297	1.22584e-14	3	FEN1
7.22362e-19	-0.321744	0.871	0.884	1.2676e-14	3	RPL26
7.31664e-19	0.55549	0.718	0.657	1.28392e-14	3	PNN
7.4668e-19	0.2351	0.593	0.477	1.31027e-14	3	BAALC
7.68406e-19	-0.321855	0.309	0.485	1.3484e-14	3	HTATSF1
8.30132e-19	-0.233439	0.122	0.267	1.45672e-14	3	NUP93
8.6277e-19	-0.198332	0.142	0.294	1.51399e-14	3	MSI1
8.93437e-19	0.674183	0.579	0.513	1.5678e-14	3	KANSL1
8.94424e-19	-0.293178	0.326	0.518	1.56954e-14	3	THOC7
9.49558e-19	-0.392614	0.394	0.575	1.66628e-14	3	SNHG5
9.85681e-19	-0.440145	0.352	0.533	1.72967e-14	3	BNIP3
1.12358e-18	-0.189455	0.241	0.416	1.97165e-14	3	FH
1.1241e-18	-0.266964	0.214	0.381	1.97257e-14	3	RUVBL2
1.17022e-18	-0.478599	0.554	0.704	2.0535e-14	3	ERH
1.17171e-18	-0.198545	0.17	0.327	2.05612e-14	3	MRPL10
1.18206e-18	-0.270811	0.094	0.222	2.07427e-14	3	RRAS
1.26053e-18	-0.393648	0.106	0.257	2.21198e-14	3	LHX2
1.33303e-18	-0.227384	0.128	0.278	2.33921e-14	3	ZFHX4
1.34998e-18	-0.343236	0.865	0.878	2.36895e-14	3	RPL28
1.35366e-18	-0.410416	0.435	0.623	2.3754e-14	3	ARF1
1.41084e-18	-0.482498	0.418	0.585	2.47575e-14	3	PPA1
1.42579e-18	-0.434983	0.738	0.801	2.50198e-14	3	UBB
1.58415e-18	-0.242223	0.2	0.368	2.77986e-14	3	BRD3
1.68758e-18	0.569829	0.568	0.506	2.96137e-14	3	PTPRA
1.72939e-18	-0.188381	0.075	0.203	3.03473e-14	3	LIG1
1.85144e-18	-0.317752	0.369	0.549	3.2489e-14	3	SNHG16
1.99711e-18	-0.204685	0.142	0.292	3.50453e-14	3	CARS
2.07047e-18	-0.167342	0.094	0.227	3.63325e-14	3	NUDT14
2.20127e-18	-0.267279	0.29	0.469	3.86279e-14	3	SNHG32
2.24913e-18	-0.323752	0.305	0.473	3.94678e-14	3	DCTPP1
2.34039e-18	-0.372057	0.409	0.583	4.10692e-14	3	DGUOK
2.55612e-18	-0.39293	0.415	0.598	4.48548e-14	3	STOML2
2.73463e-18	-0.224057	0.262	0.433	4.79873e-14	3	FNTA
2.83613e-18	-0.271208	0.264	0.434	4.97683e-14	3	MRPL17
2.94642e-18	-0.293996	0.958	0.934	5.17037e-14	3	RPL41
2.9659e-18	-0.396043	0.183	0.342	5.20456e-14	3	UBE2T
2.99029e-18	-0.32196	0.366	0.548	5.24735e-14	3	MRPL14
3.00513e-18	-0.440643	0.575	0.713	5.27341e-14	3	SRSF9
3.14455e-18	0.617684	0.427	0.317	5.51806e-14	3	FN1
3.27421e-18	0.481344	0.656	0.6	5.74558e-14	3	TMED10
3.37593e-18	-0.317569	0.09	0.222	5.92408e-14	3	C21orf58
4.03783e-18	0.280182	0.994	0.947	7.08558e-14	3	MT-CYB
4.2157e-18	-0.285017	0.176	0.318	7.39772e-14	3	BIN1
4.82465e-18	0.208312	0.993	0.965	8.4663e-14	3	MT-CO2
4.88169e-18	-0.345841	0.35	0.516	8.56639e-14	3	GSTA4
4.97464e-18	-0.216596	0.229	0.393	8.72951e-14	3	VPS72
5.16852e-18	-0.404152	0.476	0.653	9.06973e-14	3	MYL6B
5.79582e-18	-0.530347	0.331	0.491	1.01705e-13	3	DDIT4
6.03565e-18	0.528737	0.613	0.577	1.05914e-13	3	SELENOS
6.55685e-18	-0.138916	0.109	0.247	1.1506e-13	3	LETMD1
6.67057e-18	-0.348177	0.37	0.553	1.17055e-13	3	MAZ
6.90517e-18	-0.281425	0.271	0.442	1.21172e-13	3	C14orf119
7.0687e-18	-0.329185	0.391	0.566	1.24042e-13	3	GHITM
7.5164e-18	-0.149333	0.088	0.214	1.31898e-13	3	NT5DC1
7.76337e-18	-0.190635	0.157	0.304	1.36232e-13	3	ZFHX3
7.98235e-18	-0.245092	0.084	0.209	1.40074e-13	3	SLC1A5
8.08862e-18	-0.134331	0.129	0.273	1.41939e-13	3	PPAT
8.32991e-18	-0.430702	0.476	0.646	1.46173e-13	3	ILF2
8.44732e-18	-0.45636	0.521	0.674	1.48234e-13	3	EIF3F
8.71721e-18	0.54752	0.246	0.147	1.5297e-13	3	ADGRB3
9.42092e-18	-0.238383	0.152	0.296	1.65318e-13	3	ITGB3BP
9.67299e-18	-0.36215	0.417	0.601	1.69742e-13	3	PSMB3
1.07748e-17	-0.786387	0.21	0.35	1.89075e-13	3	ENC1
1.08373e-17	0.300975	0.699	0.598	1.90174e-13	3	SOX2
1.10673e-17	-0.327007	0.374	0.559	1.94209e-13	3	KPNA2
1.27031e-17	0.553974	0.238	0.139	2.22914e-13	3	ANKS1B
1.28164e-17	-0.511726	0.526	0.673	2.24902e-13	3	CSRP2
1.34869e-17	-0.338948	0.118	0.252	2.36668e-13	3	ATAD2
1.42366e-17	-0.206955	0.155	0.304	2.49824e-13	3	DCTD
1.42544e-17	-0.156704	0.104	0.238	2.50136e-13	3	RHNO1
1.45054e-17	-0.310247	0.381	0.559	2.5454e-13	3	BOD1
1.4964e-17	-0.254129	0.307	0.472	2.62588e-13	3	WDR54
1.50066e-17	-0.370909	0.09	0.227	2.63336e-13	3	CDK1
1.50876e-17	-0.336053	0.429	0.602	2.64758e-13	3	ACP1
1.53454e-17	-0.167941	0.084	0.213	2.69281e-13	3	CDT1
1.57385e-17	-0.153303	0.211	0.376	2.76179e-13	3	ZDHHC4
1.57558e-17	-0.191949	0.103	0.234	2.76482e-13	3	PDXP
1.6111e-17	-0.622468	0.122	0.246	2.82716e-13	3	MYL9
1.66274e-17	-0.536519	0.557	0.687	2.91778e-13	3	RANBP1
1.80495e-17	-0.189522	0.108	0.237	3.16732e-13	3	SMCO4
1.82256e-17	-0.297453	0.323	0.513	3.19822e-13	3	RAD21
1.83952e-17	0.194163	0.731	0.637	3.22799e-13	3	CCND2
1.86001e-17	-0.204666	0.092	0.219	3.26395e-13	3	CTSZ
1.96078e-17	-0.203171	0.256	0.422	3.44079e-13	3	CDC34
2.05577e-17	-0.513907	0.254	0.406	3.60747e-13	3	ZFP36L2
2.08123e-17	-0.177794	0.158	0.306	3.65214e-13	3	NOB1
2.10131e-17	-0.205333	0.216	0.371	3.68738e-13	3	DNAJC4
2.11921e-17	-0.186007	0.259	0.427	3.71879e-13	3	PDCD2
2.13163e-17	-0.255562	0.227	0.391	3.74058e-13	3	GARS
2.14633e-17	-0.194891	0.128	0.266	3.76638e-13	3	PRPF4
2.14966e-17	-0.3144	0.339	0.525	3.77222e-13	3	ATF4
2.2543e-17	-0.220984	0.178	0.33	3.95585e-13	3	ZNF358
2.26293e-17	-0.344026	0.405	0.575	3.97099e-13	3	SMC3
2.60239e-17	0.70928	0.332	0.231	4.56668e-13	3	CHST7
2.70597e-17	-0.287006	0.32	0.502	4.74844e-13	3	MAPRE1
2.71704e-17	-0.398333	0.253	0.402	4.76787e-13	3	ARL4A
2.75474e-17	-0.434182	0.462	0.641	4.83402e-13	3	PDAP1
2.75832e-17	-0.168756	0.153	0.301	4.84029e-13	3	CPSF3
2.79496e-17	-0.173547	0.191	0.349	4.9046e-13	3	MSH2
2.80601e-17	0.529641	0.636	0.577	4.92398e-13	3	DDX3X
2.89753e-17	-0.145952	0.139	0.282	5.08458e-13	3	NFYC
2.90919e-17	-0.247485	0.326	0.504	5.10505e-13	3	MRPL34
2.97356e-17	-0.288517	0.343	0.517	5.21801e-13	3	TSEN34
2.98719e-17	-0.400081	0.437	0.618	5.24192e-13	3	PCBP1
3.08189e-17	-0.289006	0.37	0.564	5.4081e-13	3	RAB11A
3.14619e-17	-0.340986	0.398	0.584	5.52094e-13	3	NHP2
3.35779e-17	-0.802308	0.348	0.499	5.89224e-13	3	NEAT1
3.47553e-17	-0.237137	0.278	0.447	6.09886e-13	3	FAM92A
3.8649e-17	-0.307875	0.376	0.552	6.78212e-13	3	PYURF
3.94045e-17	-0.158295	0.166	0.313	6.91469e-13	3	PCGF2
3.97247e-17	-0.397678	0.453	0.637	6.9709e-13	3	EIF3H
4.05422e-17	-0.532344	0.381	0.564	7.11434e-13	3	MLLT11
4.086e-17	-0.354022	0.346	0.515	7.17012e-13	3	LMAN1
4.30514e-17	-0.172998	0.178	0.327	7.55465e-13	3	RAD51C
4.46137e-17	0.533423	0.37	0.272	7.82882e-13	3	CRISPLD1
4.66257e-17	-0.269769	0.313	0.481	8.18187e-13	3	LYPLA1
4.98273e-17	-0.331959	0.127	0.263	8.74369e-13	3	CDKN2D
5.01146e-17	-0.302916	0.362	0.542	8.7941e-13	3	GLRX3
5.08053e-17	-0.356267	0.756	0.823	8.91532e-13	3	RPS13
5.08764e-17	-0.280692	0.305	0.48	8.92779e-13	3	COPS8
5.60649e-17	-0.264413	0.102	0.228	9.83826e-13	3	CASC15
5.71491e-17	-0.246029	0.351	0.541	1.00285e-12	3	MPC2
5.83319e-17	-0.279494	0.186	0.333	1.02361e-12	3	BCAT1
5.9322e-17	-0.560447	0.443	0.608	1.04098e-12	3	SOX11
6.11268e-17	-0.243874	0.253	0.421	1.07265e-12	3	MZT1
6.28451e-17	-0.258234	0.226	0.388	1.10281e-12	3	PKN1
6.35051e-17	-0.196758	0.219	0.376	1.11439e-12	3	CFAP20
6.55309e-17	0.691835	0.269	0.17	1.14994e-12	3	ST3GAL5
7.04766e-17	-0.293235	0.387	0.569	1.23672e-12	3	ARL2
7.26901e-17	-0.253395	0.314	0.485	1.27557e-12	3	MRPL28
7.48899e-17	-0.34029	0.367	0.554	1.31417e-12	3	TMEM219
7.69849e-17	-0.399521	0.464	0.631	1.35093e-12	3	CCT7
7.85189e-17	-0.390756	0.429	0.613	1.37785e-12	3	C7orf50
7.90987e-17	0.411517	0.63	0.588	1.38802e-12	3	PSAP
8.03905e-17	-0.226921	0.293	0.468	1.41069e-12	3	ACAA2
8.40575e-17	-0.138496	0.194	0.348	1.47504e-12	3	DPYSL4
8.60294e-17	-0.238231	0.189	0.339	1.50964e-12	3	CSE1L
8.61511e-17	-0.278573	0.338	0.52	1.51178e-12	3	PAIP1
9.21505e-17	-0.209908	0.211	0.362	1.61706e-12	3	NXT1
9.72608e-17	-0.46924	0.559	0.689	1.70673e-12	3	PSMB1
9.8844e-17	-0.419884	0.27	0.44	1.73451e-12	3	CKS2
1.01302e-16	-0.215273	0.256	0.419	1.77765e-12	3	LCMT1
1.02849e-16	-0.364392	0.63	0.729	1.80479e-12	3	HMGN1
1.03564e-16	-0.363028	0.875	0.885	1.81734e-12	3	RPL36
1.04462e-16	-0.336033	0.299	0.462	1.8331e-12	3	IGBP1
1.0469e-16	-0.357516	0.756	0.809	1.8371e-12	3	HINT1
1.13481e-16	0.561965	0.37	0.269	1.99136e-12	3	ADAM9
1.14349e-16	-0.167944	0.084	0.207	2.0066e-12	3	MACROD1
1.16483e-16	-0.227494	0.203	0.347	2.04404e-12	3	TSPAN4
1.22667e-16	-0.138001	0.16	0.306	2.15256e-12	3	NUP62
1.25945e-16	-0.334763	0.329	0.493	2.21009e-12	3	LAGE3
1.31954e-16	-0.221601	0.258	0.415	2.31554e-12	3	SF3A3
1.34267e-16	-0.298787	0.362	0.532	2.35611e-12	3	TCEAL7
1.36291e-16	-0.383545	0.313	0.48	2.39163e-12	3	SYNE2
1.41737e-16	-0.287458	0.314	0.486	2.48719e-12	3	CLTB
1.45104e-16	0.451993	0.644	0.6	2.54628e-12	3	PGP
1.48622e-16	-0.220668	0.287	0.457	2.60801e-12	3	SUPT4H1
1.50473e-16	-0.307094	0.413	0.597	2.6405e-12	3	RSL24D1
1.67995e-16	-0.370094	0.436	0.604	2.94798e-12	3	MDH2
1.71762e-16	0.342105	0.683	0.647	3.01408e-12	3	CD99
1.72925e-16	-0.214049	0.221	0.385	3.03449e-12	3	TCAF1
1.7647e-16	-0.263525	0.263	0.425	3.0967e-12	3	TMEM183A
1.84252e-16	-0.207602	0.211	0.361	3.23325e-12	3	SSBP3
2.04686e-16	-0.102314	0.18	0.336	3.59183e-12	3	PAWR
2.07089e-16	-0.267422	0.321	0.497	3.634e-12	3	NELFE
2.09905e-16	-0.147198	0.134	0.273	3.68342e-12	3	ALKBH5
2.10136e-16	-0.266461	0.276	0.443	3.68747e-12	3	OAZ2
2.31671e-16	-0.17766	0.276	0.444	4.06537e-12	3	TSPAN6
2.35875e-16	-0.268709	0.354	0.531	4.13914e-12	3	DPY30
2.38372e-16	-0.197181	0.087	0.216	4.18294e-12	3	TPD52L1
2.67128e-16	-0.275004	0.227	0.376	4.68757e-12	3	DNAJC9
2.72988e-16	0.366775	0.481	0.38	4.79039e-12	3	TRIB2
2.73432e-16	-0.223557	0.284	0.449	4.79819e-12	3	PHC2
2.75114e-16	-0.148769	0.1	0.229	4.8277e-12	3	CCDC106
2.83308e-16	-0.345813	0.749	0.78	4.9715e-12	3	EIF4A1
2.92776e-16	-0.164671	0.262	0.418	5.13763e-12	3	LIMD2
2.96041e-16	-0.138526	0.096	0.221	5.19492e-12	3	RNPEP
3.04288e-16	-0.312891	0.275	0.438	5.33965e-12	3	BUB3
3.06435e-16	-0.370306	0.109	0.229	5.37733e-12	3	COL6A2
3.10245e-16	-0.244147	0.106	0.228	5.44418e-12	3	PPP1R1A
3.11861e-16	-0.269165	0.225	0.378	5.47254e-12	3	CCDC34
3.14352e-16	-0.114835	0.114	0.242	5.51625e-12	3	KYAT3
3.18667e-16	-0.179525	0.309	0.483	5.59197e-12	3	ALDH7A1
3.37796e-16	-0.153308	0.183	0.329	5.92764e-12	3	SESTD1
3.4184e-16	-0.216151	0.272	0.441	5.9986e-12	3	PSMD3
3.49322e-16	-0.348646	0.43	0.612	6.1299e-12	3	PSMB2
3.50799e-16	-0.227837	0.109	0.236	6.15583e-12	3	KIF22
3.60684e-16	0.825271	0.387	0.298	6.32928e-12	3	LDLR
3.63043e-16	0.406668	0.609	0.553	6.37068e-12	3	SEC11C
3.68954e-16	-0.18098	0.167	0.312	6.47441e-12	3	KLHDC8B
3.70222e-16	-0.171598	0.314	0.486	6.49666e-12	3	RTCB
3.80818e-16	-0.369755	0.82	0.856	6.68259e-12	3	RPL35
3.90105e-16	-0.175722	0.122	0.254	6.84556e-12	3	THOC6
4.13304e-16	-0.162427	0.086	0.207	7.25267e-12	3	AOPEP
4.26778e-16	-0.218367	0.099	0.218	7.4891e-12	3	SERPING1
4.33357e-16	-0.416756	0.763	0.824	7.60455e-12	3	RPS21
4.35219e-16	-0.240642	0.305	0.475	7.63722e-12	3	BCAS2
4.42841e-16	-0.215037	0.3	0.468	7.77097e-12	3	HIGD1A
4.5999e-16	-0.421837	0.284	0.44	8.07191e-12	3	CCND1
4.657e-16	-0.298674	0.146	0.277	8.17211e-12	3	EPB41
4.84354e-16	-0.315888	0.196	0.33	8.49944e-12	3	SELENOM
4.99738e-16	-0.353591	0.379	0.546	8.76941e-12	3	NDUFA8
5.32855e-16	-0.295189	0.235	0.392	9.35053e-12	3	LMNB1
5.46051e-16	-0.229433	0.321	0.488	9.5821e-12	3	ZNHIT3
5.52865e-16	-0.167087	0.119	0.252	9.70168e-12	3	CENPN
5.75282e-16	-0.203594	0.186	0.328	1.0095e-11	3	NABP2
5.82324e-16	-0.301267	0.337	0.501	1.02186e-11	3	MEA1
5.93863e-16	-0.227278	0.278	0.444	1.04211e-11	3	STAU1
5.95072e-16	-0.414896	0.547	0.704	1.04423e-11	3	PFN1
6.21672e-16	-0.298112	0.307	0.473	1.09091e-11	3	PFDN4
6.50935e-16	-0.14337	0.184	0.333	1.14226e-11	3	DAP
6.53553e-16	0.841059	0.432	0.357	1.14685e-11	3	FTX
6.79444e-16	-0.338871	0.448	0.622	1.19229e-11	3	CCT4
7.53481e-16	-0.306809	0.427	0.608	1.32221e-11	3	PFN2
7.67259e-16	-0.208719	0.247	0.405	1.34639e-11	3	GPI
7.69983e-16	0.807103	0.484	0.409	1.35117e-11	3	RBM6
7.92468e-16	0.689516	0.284	0.189	1.39062e-11	3	PDGFRA
8.13898e-16	0.326832	0.737	0.697	1.42823e-11	3	SRRM2
8.29194e-16	-0.124137	0.148	0.281	1.45507e-11	3	THAP9-AS1
8.65801e-16	-0.166526	0.13	0.259	1.51931e-11	3	KCNMB4
8.78632e-16	-0.231543	0.309	0.484	1.54182e-11	3	SLC25A11
8.88887e-16	-0.188275	0.192	0.335	1.55982e-11	3	GMPR2
9.05386e-16	-0.115995	0.179	0.328	1.58877e-11	3	SOD2
9.22995e-16	-0.360123	0.427	0.61	1.61967e-11	3	DTD1
9.31208e-16	-0.105418	0.127	0.261	1.63408e-11	3	GALNT7
9.48782e-16	-0.34584	0.449	0.625	1.66492e-11	3	ECHS1
9.74074e-16	-0.180937	0.102	0.222	1.7093e-11	3	ACSL4
1.0185e-15	-0.161422	0.172	0.321	1.78727e-11	3	TRAP1
1.04162e-15	-0.261572	0.327	0.498	1.82783e-11	3	CLPP
1.06251e-15	-0.363202	0.453	0.632	1.86449e-11	3	PSMA6
1.1222e-15	0.415203	0.667	0.628	1.96924e-11	3	KTN1
1.12604e-15	-0.232729	0.251	0.415	1.97598e-11	3	UBE2E1
1.13327e-15	-0.139434	0.123	0.252	1.98867e-11	3	E2F5
1.15876e-15	-0.183163	0.123	0.246	2.03339e-11	3	UBE2E2
1.23302e-15	-0.150211	0.154	0.288	2.1637e-11	3	C17orf75
1.3298e-15	-0.155812	0.118	0.249	2.33353e-11	3	DNAJB9
1.33628e-15	-0.2033	0.295	0.462	2.3449e-11	3	FAM49B
1.36186e-15	-0.444066	0.523	0.689	2.38978e-11	3	TRIR
1.37921e-15	-0.168886	0.27	0.433	2.42024e-11	3	EPB41L4A-AS1
1.38922e-15	-0.321477	0.41	0.597	2.4378e-11	3	NUTF2
1.45225e-15	-0.17834	0.178	0.322	2.5484e-11	3	YEATS4
1.45541e-15	-0.228386	0.324	0.499	2.55395e-11	3	RAB4A
1.48402e-15	-0.281098	0.301	0.46	2.60415e-11	3	ALYREF
1.50397e-15	-0.202325	0.266	0.431	2.63916e-11	3	ISCA1
1.57332e-15	-0.223033	0.219	0.367	2.76087e-11	3	EZH2
1.57391e-15	-0.426085	0.503	0.668	2.7619e-11	3	STRAP
1.57429e-15	-0.209667	0.136	0.269	2.76256e-11	3	CENPM
1.64822e-15	-0.283297	0.375	0.549	2.89229e-11	3	PPP1CC
1.65393e-15	-0.148207	0.263	0.429	2.90232e-11	3	MTX2
1.68238e-15	-0.129361	0.173	0.315	2.95225e-11	3	ATIC
1.79026e-15	-0.2984	0.372	0.549	3.14155e-11	3	SVBP
1.79965e-15	-0.140913	0.094	0.214	3.15802e-11	3	MPND
1.8086e-15	-0.208009	0.168	0.301	3.17373e-11	3	RFC2
1.85607e-15	-0.442042	0.497	0.642	3.25703e-11	3	EIF4A2
1.87479e-15	-0.143158	0.25	0.41	3.28989e-11	3	PSMG1
1.99015e-15	0.684652	0.282	0.19	3.49232e-11	3	PNPLA3
2.00655e-15	-0.0944271	0.202	0.356	3.5211e-11	3	ELP5
2.12645e-15	-0.276234	0.387	0.558	3.73149e-11	3	CHMP5
2.19452e-15	-0.349794	0.405	0.585	3.85094e-11	3	ATP5PB
2.23622e-15	-0.371671	0.434	0.604	3.92412e-11	3	CDK4
2.32471e-15	-0.159753	0.293	0.458	4.07941e-11	3	NOSIP
2.32763e-15	-0.186061	0.238	0.389	4.08453e-11	3	TUBG1
2.49419e-15	-0.285146	0.323	0.494	4.37681e-11	3	PCBD1
2.5023e-15	-0.174206	0.19	0.331	4.39104e-11	3	LRRC42
2.55251e-15	-0.334196	0.447	0.618	4.47914e-11	3	XRCC6
2.73051e-15	-0.159973	0.087	0.204	4.7915e-11	3	CITED4
3.01883e-15	-0.151882	0.222	0.374	5.29744e-11	3	DKC1
3.07949e-15	-0.317175	0.811	0.838	5.4039e-11	3	HSP90AA1
3.14931e-15	0.176062	0.565	0.459	5.52642e-11	3	PCSK1N
3.17922e-15	-0.197823	0.274	0.437	5.57889e-11	3	HNRNPUL1
3.24488e-15	-0.17539	0.198	0.344	5.69411e-11	3	PXDN
3.43293e-15	-0.288065	0.369	0.55	6.0241e-11	3	EIF6
3.43724e-15	-0.0972287	0.183	0.33	6.03167e-11	3	ZNF521
3.48912e-15	-0.293863	0.376	0.542	6.12271e-11	3	RBBP7
3.51442e-15	-0.264378	0.202	0.344	6.1671e-11	3	IL17RD
3.51584e-15	-0.299777	0.378	0.556	6.16959e-11	3	NDUFAF3
3.52629e-15	-0.201675	0.24	0.387	6.18794e-11	3	SS18L2
3.57446e-15	-0.150616	0.098	0.218	6.27246e-11	3	PSMC3IP
3.6911e-15	-0.194744	0.17	0.312	6.47714e-11	3	CCM2
3.93424e-15	-0.4249	0.484	0.674	6.9038e-11	3	ZNF428
4.05472e-15	0.433572	0.284	0.184	7.11522e-11	3	LAMA4
4.0555e-15	-0.447771	0.575	0.701	7.11658e-11	3	HSPD1
4.06441e-15	-0.155823	0.165	0.3	7.13222e-11	3	BCL2L12
4.08698e-15	-0.0946481	0.162	0.306	7.17183e-11	3	AK2
4.09658e-15	-0.216217	0.266	0.419	7.18868e-11	3	RBFOX2
4.29361e-15	0.361644	0.253	0.158	7.53443e-11	3	NDRG4
4.3054e-15	-0.477408	0.486	0.636	7.55511e-11	3	TUBB4B
4.34031e-15	-0.414884	0.762	0.792	7.61637e-11	3	H3F3B
4.3938e-15	-0.42778	0.296	0.427	7.71024e-11	3	ZIC2
4.93256e-15	-0.222125	0.112	0.231	8.65566e-11	3	FBXO5
4.96971e-15	-0.363401	0.771	0.834	8.72085e-11	3	RPLP2
5.15271e-15	-0.174475	0.191	0.34	9.04197e-11	3	SLC38A2
5.19873e-15	-0.446596	0.493	0.641	9.12274e-11	3	GAS5
5.35896e-15	-0.17489	0.207	0.348	9.40391e-11	3	YARS
5.52415e-15	0.408999	0.682	0.653	9.69378e-11	3	RBM39
5.67571e-15	-0.184494	0.186	0.329	9.95973e-11	3	IVNS1ABP
5.82795e-15	-0.133081	0.086	0.201	1.02269e-10	3	ZRANB1
5.87334e-15	-0.237901	0.188	0.329	1.03065e-10	3	MCM3
6.3803e-15	-0.254417	0.329	0.496	1.11961e-10	3	HDGF
6.43476e-15	-0.1525	0.18	0.324	1.12917e-10	3	NXN
6.43586e-15	-0.273441	0.36	0.528	1.12936e-10	3	ISCU
6.45281e-15	-0.359267	0.455	0.625	1.13234e-10	3	UBE2M
6.58236e-15	-0.10456	0.174	0.317	1.15507e-10	3	PSMG3
6.63481e-15	-0.206288	0.215	0.366	1.16428e-10	3	ASF1A
6.63796e-15	-0.162181	0.102	0.223	1.16483e-10	3	MCUB
6.67985e-15	-0.096158	0.152	0.286	1.17218e-10	3	CCNDBP1
6.87375e-15	-0.281595	0.403	0.578	1.20621e-10	3	UBE2R2
7.15708e-15	-0.278875	0.342	0.508	1.25592e-10	3	SNRNP25
7.20645e-15	-0.391232	0.453	0.644	1.26459e-10	3	ATP6V1F
7.36354e-15	-0.210418	0.173	0.313	1.29215e-10	3	MYH9
7.71852e-15	-0.187699	0.311	0.471	1.35445e-10	3	NCBP2AS2
7.76675e-15	-0.425474	0.931	0.905	1.36291e-10	3	TUBA1A
7.844e-15	-0.173841	0.263	0.427	1.37647e-10	3	DCAF7
7.92357e-15	-0.0766519	0.135	0.271	1.39043e-10	3	CTPS1
8.13029e-15	-0.328173	0.312	0.458	1.4267e-10	3	FAM162A
8.25109e-15	-0.130476	0.197	0.338	1.4479e-10	3	OXA1L
8.25159e-15	-0.382315	0.468	0.647	1.44799e-10	3	CCT6A
8.32323e-15	-0.437503	0.938	0.922	1.46056e-10	3	RPL23A
8.53668e-15	-0.145426	0.177	0.32	1.49802e-10	3	B4GALT2
8.66005e-15	-0.426638	0.49	0.659	1.51967e-10	3	PAFAH1B3
9.0408e-15	-0.3248	0.122	0.234	1.58648e-10	3	CDC42EP5
9.12642e-15	-0.156554	0.108	0.23	1.6015e-10	3	TRUB2
9.30395e-15	-0.13989	0.213	0.363	1.63266e-10	3	KLHL23
1.00099e-14	-0.167502	0.264	0.42	1.75654e-10	3	EBNA1BP2
1.02957e-14	0.471007	0.395	0.301	1.80669e-10	3	DMD
1.03008e-14	0.234268	0.842	0.781	1.80758e-10	3	NDUFA13
1.03587e-14	-0.261553	0.36	0.526	1.81775e-10	3	FUNDC2
1.0724e-14	-0.156123	0.168	0.305	1.88185e-10	3	BOLA2
1.08173e-14	-0.185299	0.141	0.271	1.89822e-10	3	NOLC1
1.18353e-14	-0.231849	0.241	0.391	2.07686e-10	3	SAE1
1.31379e-14	-0.201208	0.381	0.549	2.30545e-10	3	CSNK1E
1.45758e-14	-0.267307	0.352	0.522	2.55776e-10	3	SLC2A4RG
1.47498e-14	-0.19054	0.222	0.377	2.58829e-10	3	HERPUD1
1.4901e-14	-0.200011	0.129	0.255	2.61483e-10	3	TEX30
1.49551e-14	-1.06905	0.432	0.587	2.62432e-10	3	TUBB3
1.53074e-14	-0.232398	0.364	0.543	2.68614e-10	3	BAD
1.59922e-14	-0.14371	0.147	0.277	2.80631e-10	3	SEPTIN6
1.84329e-14	-0.143546	0.209	0.351	3.2346e-10	3	MKRN1
1.91928e-14	-0.180995	0.297	0.465	3.36795e-10	3	PRPF31
1.92781e-14	-0.107255	0.131	0.262	3.38292e-10	3	SNHG15
1.95188e-14	-0.272796	0.403	0.568	3.42515e-10	3	RALY
1.98675e-14	-0.210602	0.182	0.319	3.48636e-10	3	CNIH2
2.10241e-14	-0.205941	0.207	0.347	3.68931e-10	3	ACOT7
2.1264e-14	-0.145676	0.229	0.379	3.7314e-10	3	OARD1
2.15387e-14	-0.295069	0.784	0.816	3.77961e-10	3	CFL1
2.24015e-14	-0.399853	0.562	0.71	3.93102e-10	3	SERBP1
2.24234e-14	-0.180287	0.189	0.323	3.93486e-10	3	RFC4
2.31146e-14	-0.173399	0.19	0.331	4.05615e-10	3	QARS
2.36502e-14	-0.297857	0.355	0.513	4.15013e-10	3	GSTO1
2.45001e-14	-0.184402	0.266	0.425	4.29927e-10	3	CNIH1
2.45512e-14	-0.210591	0.252	0.407	4.30824e-10	3	PSMF1
2.46254e-14	-0.407765	0.751	0.797	4.32127e-10	3	NME2
2.47029e-14	-0.208039	0.223	0.36	4.33487e-10	3	CHCHD6
2.50252e-14	-0.331533	0.389	0.554	4.39142e-10	3	PGD
2.52623e-14	-0.41898	0.535	0.687	4.43303e-10	3	ATP6V1G1
2.6742e-14	-0.11319	0.103	0.221	4.69269e-10	3	MRPL49
2.70441e-14	-0.386942	0.484	0.658	4.74569e-10	3	MORF4L2
2.70492e-14	0.419837	0.434	0.339	4.7466e-10	3	SPRY4
2.72185e-14	-0.222456	0.274	0.425	4.77631e-10	3	PSMC2
2.75248e-14	-0.202208	0.278	0.436	4.83005e-10	3	MALSU1
2.81817e-14	-0.120946	0.17	0.309	4.94533e-10	3	TSC22D3
2.9085e-14	-0.18017	0.186	0.322	5.10384e-10	3	ORC6
2.96113e-14	0.177312	0.428	0.325	5.19619e-10	3	PREX1
3.03832e-14	-0.231445	0.293	0.438	5.33164e-10	3	HAUS1
3.16062e-14	-0.207222	0.311	0.468	5.54625e-10	3	SNRNP40
3.35128e-14	-0.1629	0.149	0.275	5.88083e-10	3	FSD1
3.38156e-14	-0.181457	0.177	0.309	5.93397e-10	3	ASMTL
3.41838e-14	0.684845	0.287	0.201	5.99858e-10	3	SERINC5
3.68608e-14	-0.164093	0.139	0.269	6.46833e-10	3	DBF4
3.69103e-14	-0.230832	0.307	0.467	6.47702e-10	3	STIP1
3.78104e-14	-0.24557	0.346	0.501	6.63497e-10	3	SLC25A39
3.86484e-14	-0.779385	0.185	0.304	6.78203e-10	3	IGFBP5
3.96759e-14	-0.192647	0.21	0.351	6.96233e-10	3	BRIX1
4.07632e-14	-0.166185	0.312	0.477	7.15312e-10	3	DHPS
4.07706e-14	-0.101959	0.262	0.413	7.15443e-10	3	EIF2AK1
4.15919e-14	-0.151464	0.172	0.305	7.29855e-10	3	MIS18A
4.2876e-14	-0.214099	0.202	0.342	7.52387e-10	3	TUSC2
4.31881e-14	-0.240724	0.318	0.475	7.57865e-10	3	FAM136A
4.5978e-14	-0.246942	0.863	0.884	8.06822e-10	3	RPS15
4.6251e-14	-0.224879	0.296	0.445	8.11612e-10	3	PTGR1
4.64212e-14	-0.15037	0.106	0.222	8.14599e-10	3	ISOC1
4.71196e-14	-0.161006	0.266	0.417	8.26855e-10	3	ISOC2
4.74447e-14	-0.230325	0.198	0.336	8.3256e-10	3	EZR
4.79928e-14	-0.153466	0.088	0.2	8.42178e-10	3	KEAP1
4.82881e-14	0.308982	0.335	0.234	8.4736e-10	3	CDH4
4.85921e-14	-0.28255	0.114	0.232	8.52694e-10	3	TNFRSF12A
4.94988e-14	-0.78921	0.125	0.229	8.68605e-10	3	GPC3
4.97558e-14	-0.292411	0.864	0.876	8.73115e-10	3	RPL34
5.04373e-14	-0.161391	0.219	0.365	8.85074e-10	3	TMEM11
5.05724e-14	-0.235698	0.351	0.519	8.87444e-10	3	HAX1
5.17043e-14	-0.122374	0.2	0.344	9.07307e-10	3	HDHD5
5.25484e-14	-0.378723	0.481	0.666	9.2212e-10	3	ATP5PO
5.59929e-14	-0.28502	0.309	0.466	9.82563e-10	3	RNF187
5.60308e-14	-0.119104	0.167	0.307	9.83228e-10	3	MAPK6
5.62772e-14	-0.342897	0.444	0.612	9.87551e-10	3	PPM1G
5.64153e-14	-0.192316	0.204	0.349	9.89976e-10	3	SND1
5.66116e-14	-0.0841332	0.194	0.338	9.9342e-10	3	RHBDD2
5.84988e-14	-0.138109	0.202	0.349	1.02654e-09	3	MRPS2
6.54959e-14	-0.156911	0.331	0.499	1.14932e-09	3	ZC3H13
6.56825e-14	0.667034	0.434	0.366	1.1526e-09	3	VPS36
6.70388e-14	-0.197799	0.28	0.43	1.1764e-09	3	IFT52
6.86896e-14	0.452455	0.309	0.216	1.20537e-09	3	TNC
7.07707e-14	-0.253203	0.374	0.546	1.24188e-09	3	MSRB2
7.12503e-14	-0.289038	0.436	0.596	1.2503e-09	3	PPP4C
7.2339e-14	-0.365578	0.519	0.658	1.26941e-09	3	UBE2I
7.918e-14	-0.0994546	0.149	0.282	1.38945e-09	3	MARS
7.96049e-14	-0.191374	0.276	0.428	1.39691e-09	3	ANAPC13
8.18906e-14	0.443545	0.229	0.145	1.43702e-09	3	PAG1
8.20748e-14	-0.188389	0.143	0.268	1.44025e-09	3	TBCC
8.335e-14	-0.175775	0.129	0.248	1.46263e-09	3	CENPS
8.51166e-14	-0.283417	0.394	0.564	1.49363e-09	3	SUPT16H
8.68999e-14	-0.102292	0.112	0.232	1.52492e-09	3	MGAT1
8.99577e-14	-0.274328	0.239	0.389	1.57858e-09	3	CYSTM1
9.05344e-14	-0.315569	0.751	0.815	1.5887e-09	3	RPL23
9.12016e-14	-0.145438	0.14	0.265	1.60041e-09	3	PPIF
9.16613e-14	-0.219872	0.21	0.34	1.60847e-09	3	DIPK1B
9.23923e-14	-0.165583	0.194	0.331	1.6213e-09	3	NT5C3A
9.24548e-14	-0.114621	0.227	0.365	1.6224e-09	3	MANBAL
9.26815e-14	-0.181984	0.308	0.467	1.62638e-09	3	SSRP1
9.33157e-14	-0.194727	0.243	0.397	1.6375e-09	3	BAG6
9.45676e-14	-0.108865	0.092	0.203	1.65947e-09	3	PARD6G
9.54895e-14	-0.197936	0.189	0.324	1.67565e-09	3	PDRG1
9.68263e-14	-0.303092	0.094	0.201	1.69911e-09	3	SEZ6L2
9.71429e-14	-0.195783	0.227	0.372	1.70466e-09	3	ACADVL
9.90491e-14	0.3372	0.364	0.275	1.73811e-09	3	SDC3
1.01242e-13	-0.362944	0.431	0.596	1.7766e-09	3	SIVA1
1.04219e-13	-0.174608	0.097	0.205	1.82883e-09	3	ZIC5
1.05995e-13	-0.453013	0.517	0.681	1.86e-09	3	SNHG6
1.06741e-13	0.481092	0.576	0.551	1.87309e-09	3	PTTG1IP
1.06751e-13	-0.295698	0.443	0.608	1.87327e-09	3	FKBP8
1.08085e-13	-0.138491	0.209	0.345	1.89668e-09	3	MARCH5
1.1038e-13	-0.219027	0.303	0.468	1.93695e-09	3	TMEM134
1.10702e-13	-0.172131	0.192	0.325	1.9426e-09	3	SF3A2
1.10713e-13	-0.203183	0.999	0.976	1.94279e-09	3	VIM
1.10982e-13	-0.162112	0.211	0.355	1.94752e-09	3	RNF126
1.11279e-13	-0.216259	0.352	0.514	1.95272e-09	3	TOMM40
1.12191e-13	-0.396179	0.136	0.261	1.96872e-09	3	NUSAP1
1.16509e-13	-0.271512	0.269	0.411	2.04449e-09	3	TXNIP
1.20697e-13	-0.221117	0.331	0.499	2.11799e-09	3	PCNP
1.26023e-13	-0.404972	0.489	0.666	2.21145e-09	3	DDAH2
1.32363e-13	-0.149783	0.135	0.255	2.32271e-09	3	PTK7
1.32614e-13	-0.601688	0.367	0.486	2.32711e-09	3	ANXA2
1.35286e-13	-0.209149	0.164	0.291	2.37401e-09	3	CCNG2
1.38265e-13	-0.301335	0.165	0.283	2.42627e-09	3	PRTG
1.38929e-13	-0.310269	0.161	0.296	2.43792e-09	3	CCNB1
1.39526e-13	-0.162776	0.145	0.27	2.4484e-09	3	DDX54
1.423e-13	-0.309777	0.405	0.568	2.49707e-09	3	NREP
1.52105e-13	-0.204531	0.229	0.373	2.66913e-09	3	DLGAP4
1.59409e-13	-0.229939	0.297	0.45	2.79731e-09	3	PIH1D1
1.62936e-13	-0.355157	0.465	0.623	2.8592e-09	3	EIF5
1.74016e-13	0.698656	0.325	0.241	3.05363e-09	3	ZBTB20
1.7404e-13	-0.182118	0.333	0.496	3.05405e-09	3	HDGFL2
1.7869e-13	-0.303615	0.141	0.268	3.13565e-09	3	UBE2C
1.80839e-13	-0.266288	0.307	0.47	3.17336e-09	3	ARPC5L
1.80881e-13	0.418101	0.436	0.344	3.1741e-09	3	PCDH9
1.82989e-13	-0.252837	0.415	0.589	3.21109e-09	3	PSMA5
1.85253e-13	-0.217983	0.307	0.459	3.25082e-09	3	RAB1A
1.8759e-13	-0.0951595	0.202	0.344	3.29183e-09	3	WDR18
1.91067e-13	-0.221443	0.375	0.542	3.35285e-09	3	SRP72
1.98014e-13	0.183245	0.605	0.518	3.47475e-09	3	HES6
1.98909e-13	-0.2253	0.207	0.336	3.49045e-09	3	RRM1
2.00424e-13	-0.196658	0.384	0.552	3.51704e-09	3	RPL7L1
2.0067e-13	-0.174175	0.26	0.404	3.52136e-09	3	CMAS
2.06215e-13	-0.691581	0.608	0.723	3.61867e-09	3	MAP1B
2.07929e-13	-0.332335	0.458	0.629	3.64874e-09	3	EIF3I
2.13249e-13	-0.169312	0.196	0.333	3.74209e-09	3	NUDT21
2.18023e-13	-0.162894	0.326	0.486	3.82586e-09	3	MAPK1IP1L
2.20657e-13	-0.243248	0.306	0.441	3.87209e-09	3	MGMT
2.27506e-13	-0.104191	0.096	0.206	3.99227e-09	3	POLR1E
2.35114e-13	-0.293958	0.112	0.232	4.12578e-09	3	PRC1
2.37607e-13	-0.164586	0.234	0.376	4.16954e-09	3	NFYB
2.51599e-13	-0.160313	0.182	0.315	4.41506e-09	3	VPS51
2.58402e-13	-0.129783	0.117	0.231	4.53444e-09	3	ARMT1
2.64582e-13	0.242373	0.264	0.175	4.64288e-09	3	ATOH8
2.88186e-13	-0.266174	0.393	0.573	5.05708e-09	3	SNRPC
2.93685e-13	-0.0846799	0.093	0.201	5.15359e-09	3	MED25
2.97954e-13	-0.235924	0.315	0.475	5.22849e-09	3	DGCR6L
2.98994e-13	-0.266953	0.167	0.301	5.24674e-09	3	CCNB2
2.99487e-13	-0.427059	0.633	0.75	5.2554e-09	3	RPS20
3.00044e-13	-0.170027	0.209	0.347	5.26518e-09	3	ERVK3-1
3.0477e-13	-0.347712	0.465	0.631	5.3481e-09	3	PSMB7
3.17183e-13	0.75265	0.258	0.181	5.56592e-09	3	FHIT
3.24089e-13	-0.266958	0.413	0.586	5.68711e-09	3	PSMD4
3.26225e-13	-0.166438	0.252	0.401	5.72459e-09	3	SNAPIN
3.3571e-13	-0.377903	0.649	0.749	5.89103e-09	3	SKP1
3.45323e-13	-0.359552	0.589	0.704	6.05972e-09	3	NAP1L1
3.52973e-13	-0.189153	0.317	0.474	6.19396e-09	3	MED4
3.53932e-13	-0.202672	0.257	0.407	6.21081e-09	3	WNK1
3.54287e-13	-0.229537	0.254	0.397	6.21703e-09	3	GTF2F2
3.57302e-13	-0.212689	0.2	0.333	6.26993e-09	3	PLIN2
3.59147e-13	-0.297235	0.449	0.623	6.30231e-09	3	ESD
3.60222e-13	-0.226156	0.168	0.285	6.32118e-09	3	SHC1
3.65279e-13	0.530857	0.588	0.557	6.40991e-09	3	UPF3A
3.68052e-13	-0.103631	0.27	0.42	6.45857e-09	3	PHIP
3.69608e-13	-0.144656	0.145	0.265	6.48587e-09	3	UGDH
3.70197e-13	-0.189822	0.362	0.525	6.49621e-09	3	NAE1
3.70555e-13	-0.379276	0.576	0.72	6.50249e-09	3	PRDX5
3.81782e-13	-0.119827	0.172	0.304	6.69951e-09	3	TEAD2
3.97769e-13	0.685923	0.45	0.395	6.98004e-09	3	RSRP1
4.02477e-13	-0.340461	0.129	0.232	7.06267e-09	3	ZIC4
4.0369e-13	-0.259187	0.399	0.581	7.08395e-09	3	FXR1
4.16144e-13	0.212407	0.541	0.452	7.3025e-09	3	SOX9
4.19191e-13	-0.23667	0.343	0.509	7.35597e-09	3	USP11
4.27506e-13	-0.353427	0.484	0.648	7.50187e-09	3	CSDE1
4.31006e-13	-0.171569	0.135	0.252	7.56329e-09	3	TMEM237
4.329e-13	-0.191898	0.345	0.503	7.59653e-09	3	NOP56
4.38731e-13	-0.301847	0.447	0.626	7.69886e-09	3	ALKBH7
4.47238e-13	-0.177081	0.18	0.303	7.84812e-09	3	TGFBR1
4.53705e-13	-0.305854	0.368	0.523	7.96161e-09	3	SNHG7
4.54388e-13	0.207938	0.274	0.18	7.9736e-09	3	PPP2R2B
4.54557e-13	-0.309872	0.194	0.324	7.97657e-09	3	SMC2
4.70179e-13	0.69084	0.361	0.288	8.2507e-09	3	DPP7
4.75801e-13	-0.161073	0.164	0.292	8.34935e-09	3	SGTA
4.82772e-13	-0.136157	0.188	0.319	8.47169e-09	3	FBXO7
4.91383e-13	-0.178915	0.106	0.216	8.62278e-09	3	MTFP1
4.99099e-13	-0.241945	0.398	0.564	8.75819e-09	3	PTOV1
5.11615e-13	-0.137386	0.29	0.45	8.97782e-09	3	SNRPA
5.14902e-13	-0.134825	0.25	0.404	9.0355e-09	3	BAZ1B
5.23723e-13	-0.153197	0.281	0.43	9.1903e-09	3	KLHDC3
5.23881e-13	-0.205554	0.327	0.486	9.19306e-09	3	TPRKB
5.25363e-13	0.703645	0.257	0.178	9.21908e-09	3	AF117829.1
5.35289e-13	-0.218424	0.295	0.443	9.39325e-09	3	IMP3
5.51252e-13	-0.19513	0.258	0.404	9.67338e-09	3	SWI5
5.57164e-13	-0.205908	0.391	0.557	9.77711e-09	3	CYC1
5.6001e-13	0.285462	0.989	0.964	9.82705e-09	3	MT-ATP6
5.66255e-13	-0.22803	0.264	0.41	9.93664e-09	3	HNRNPH2
5.749e-13	0.774633	0.409	0.344	1.00883e-08	3	MDM4
5.77099e-13	-0.270857	0.438	0.609	1.01269e-08	3	UQCRFS1
5.85003e-13	-0.154438	0.099	0.206	1.02656e-08	3	LRR1
5.85947e-13	-0.22987	0.201	0.343	1.02822e-08	3	SMC4
5.90103e-13	-0.0961759	0.145	0.272	1.03551e-08	3	PRPS1
5.91513e-13	-0.129572	0.284	0.436	1.03799e-08	3	AHCYL1
5.94258e-13	-0.147208	0.174	0.301	1.0428e-08	3	ABT1
5.96852e-13	-0.261871	0.44	0.599	1.04736e-08	3	MRPS26
6.07916e-13	-0.275986	0.112	0.228	1.06677e-08	3	TPX2
6.12707e-13	-0.305215	0.152	0.267	1.07518e-08	3	CLSPN
6.15656e-13	0.545431	0.344	0.261	1.08035e-08	3	KLHDC8A
6.47976e-13	-0.227953	0.32	0.47	1.13707e-08	3	AHSA1
6.52106e-13	-0.100473	0.228	0.372	1.14431e-08	3	PABPC4
6.59674e-13	-0.235703	0.326	0.478	1.1576e-08	3	MAGOH
6.72164e-13	-0.162182	0.196	0.33	1.17951e-08	3	PRPSAP2
6.73869e-13	-0.316568	0.41	0.58	1.18251e-08	3	VBP1
6.81968e-13	-0.203519	0.189	0.315	1.19672e-08	3	RBM15B
6.85674e-13	-0.199763	0.333	0.487	1.20322e-08	3	MRPL15
7.0066e-13	-0.243842	0.22	0.356	1.22952e-08	3	ACO2
7.12993e-13	-0.23707	0.325	0.475	1.25116e-08	3	GMPS
7.2259e-13	-0.262953	0.411	0.575	1.268e-08	3	TOMM22
7.30449e-13	-0.039689	0.194	0.332	1.28179e-08	3	UBAC2
7.54824e-13	-0.345388	0.478	0.648	1.32457e-08	3	NGRN
7.64246e-13	-0.155536	0.188	0.318	1.3411e-08	3	NAPA
7.69166e-13	-0.103336	0.231	0.379	1.34973e-08	3	MAGEH1
7.98138e-13	-0.404566	0.528	0.681	1.40057e-08	3	VDAC2
8.06544e-13	-0.183928	0.32	0.474	1.41532e-08	3	EIF4E2
8.15075e-13	-0.362869	0.421	0.585	1.43029e-08	3	POLR2I
8.36691e-13	-0.194665	0.374	0.543	1.46822e-08	3	CAMLG
8.49111e-13	-0.136714	0.129	0.244	1.49002e-08	3	MTHFD1L
8.51811e-13	-0.342462	0.391	0.55	1.49476e-08	3	MYL12A
8.76417e-13	-0.28973	0.43	0.582	1.53794e-08	3	DNAJB6
8.82523e-13	-0.345518	0.127	0.235	1.54865e-08	3	MID1
8.93583e-13	-0.202055	0.116	0.225	1.56806e-08	3	OXSR1
9.26515e-13	-0.164628	0.179	0.306	1.62585e-08	3	WDYHV1
9.38284e-13	-0.191062	0.331	0.492	1.6465e-08	3	APH1A
9.44895e-13	-0.14441	0.351	0.512	1.6581e-08	3	TMEM98
9.61238e-13	-0.0832106	0.24	0.39	1.68678e-08	3	CLPTM1L
9.64239e-13	-0.212443	0.363	0.522	1.69205e-08	3	PSMC4
9.71815e-13	-0.135231	0.318	0.474	1.70534e-08	3	MED28
9.72724e-13	-0.0956549	0.1	0.209	1.70694e-08	3	WTIP
9.83929e-13	-0.171587	0.29	0.438	1.7266e-08	3	KLHDC2
9.84965e-13	0.514882	0.372	0.284	1.72842e-08	3	SEMA5A
9.93533e-13	-0.157444	0.251	0.4	1.74345e-08	3	SAMM50
1.02543e-12	-0.13345	0.249	0.391	1.79942e-08	3	ZNF462
1.03973e-12	-0.180201	0.228	0.366	1.82451e-08	3	PEF1
1.04135e-12	-0.198397	0.216	0.35	1.82737e-08	3	MRPL44
1.06308e-12	-0.307178	0.735	0.803	1.86549e-08	3	PEBP1
1.06622e-12	-0.265658	0.418	0.583	1.87101e-08	3	UBE2V2
1.06702e-12	0.335625	0.633	0.622	1.87241e-08	3	ITGB1
1.08883e-12	-0.176034	0.201	0.333	1.91067e-08	3	ADPRHL2
1.10763e-12	-0.129708	0.133	0.256	1.94367e-08	3	MIS18BP1
1.11759e-12	0.138811	0.994	0.963	1.96114e-08	3	MT-CO1
1.12351e-12	-0.0861508	0.194	0.329	1.97154e-08	3	CERS2
1.13175e-12	-0.240073	0.398	0.556	1.986e-08	3	XRN2
1.13668e-12	-0.32869	0.208	0.33	1.99464e-08	3	PKIA
1.19694e-12	0.789695	0.303	0.226	2.10039e-08	3	RGS12
1.21291e-12	-0.159162	0.172	0.296	2.12841e-08	3	CIAO2A
1.23077e-12	-0.166319	0.168	0.292	2.15976e-08	3	SMIM14
1.24565e-12	-0.255902	0.419	0.607	2.18587e-08	3	SARNP
1.27717e-12	-0.120092	0.114	0.225	2.24118e-08	3	CHMP1B
1.30801e-12	0.528158	0.559	0.53	2.2953e-08	3	ZRANB2
1.318e-12	-0.142522	0.111	0.219	2.31282e-08	3	UBL7
1.32074e-12	0.736691	0.266	0.191	2.31764e-08	3	HOOK2
1.3312e-12	-0.0999584	0.105	0.212	2.33598e-08	3	SERTAD3
1.34032e-12	-0.175109	0.106	0.211	2.35199e-08	3	NOA1
1.34116e-12	-0.178651	0.25	0.393	2.35347e-08	3	KCMF1
1.3493e-12	-0.157084	0.171	0.293	2.36775e-08	3	RFK
1.39597e-12	-0.191866	0.317	0.473	2.44965e-08	3	RAB11B
1.40346e-12	-0.373364	0.238	0.378	2.46279e-08	3	CENPF
1.42146e-12	-0.371706	0.491	0.663	2.49437e-08	3	VDAC1
1.43993e-12	-0.110868	0.127	0.24	2.5268e-08	3	BLMH
1.44746e-12	-0.222532	0.302	0.453	2.54e-08	3	IMMT
1.47298e-12	-0.286828	0.215	0.34	2.58478e-08	3	HELLS
1.48551e-12	-0.203379	0.357	0.514	2.60678e-08	3	G3BP2
1.50258e-12	-0.117537	0.197	0.332	2.63673e-08	3	INTS11
1.58848e-12	-0.12765	0.319	0.476	2.78747e-08	3	KDM1A
1.66506e-12	-0.41729	0.44	0.594	2.92184e-08	3	HNRNPAB
1.67391e-12	0.538624	0.372	0.514	2.93737e-08	3	FABP5
1.71674e-12	-0.198677	0.225	0.364	3.01254e-08	3	IARS
1.74941e-12	-0.15813	0.168	0.291	3.06987e-08	3	OSER1
1.7732e-12	-0.180996	0.318	0.471	3.11161e-08	3	SUMO3
1.79402e-12	-0.262327	0.403	0.564	3.14814e-08	3	DBN1
1.87235e-12	0.662464	0.546	0.49	3.2856e-08	3	MT-ND6
1.90585e-12	-0.151618	0.141	0.257	3.34439e-08	3	GPC2
1.93375e-12	-0.177944	0.108	0.215	3.39334e-08	3	FANCI
2.05406e-12	-0.224508	0.378	0.546	3.60447e-08	3	PAPOLA
2.0887e-12	-0.198655	0.256	0.398	3.66525e-08	3	DPCD
2.0994e-12	-0.610425	0.13	0.235	3.68403e-08	3	APCDD1
2.13194e-12	-0.34032	0.46	0.634	3.74113e-08	3	RNF7
2.14663e-12	-0.169028	0.16	0.281	3.76691e-08	3	GPN1
2.14738e-12	-0.252307	0.35	0.503	3.76822e-08	3	MRPL18
2.16526e-12	-0.163651	0.223	0.359	3.79959e-08	3	LIMS1
2.2557e-12	-0.0682327	0.21	0.341	3.95831e-08	3	GPN3
2.3921e-12	-0.409344	0.504	0.653	4.19766e-08	3	EIF5A
2.42458e-12	-0.16541	0.323	0.479	4.25465e-08	3	LSM14A
2.45433e-12	-0.187731	0.197	0.323	4.30686e-08	3	BCKDK
2.46087e-12	-0.165836	0.105	0.21	4.31834e-08	3	CCDC51
2.47634e-12	-0.0580463	0.137	0.257	4.34548e-08	3	NRIP1
2.48713e-12	-0.0917242	0.232	0.369	4.36442e-08	3	RBBP6
2.54927e-12	-0.147617	0.177	0.308	4.47346e-08	3	IMP4
2.57889e-12	-0.115014	0.147	0.268	4.52544e-08	3	MRPL46
2.65298e-12	-0.160623	0.178	0.295	4.65544e-08	3	ETHE1
2.65354e-12	-0.141765	0.125	0.237	4.65643e-08	3	DCK
2.66868e-12	-0.169355	0.129	0.244	4.683e-08	3	ZNF608
2.67806e-12	-0.184672	0.171	0.292	4.69946e-08	3	SLC44A2
2.72379e-12	-0.163758	0.312	0.46	4.77971e-08	3	EEF1E1
2.73951e-12	-0.130316	0.134	0.253	4.80729e-08	3	AARS
2.74621e-12	-0.149967	0.137	0.248	4.81905e-08	3	PNPLA4
2.78542e-12	-0.192679	0.225	0.361	4.88785e-08	3	UBE2D1
2.8033e-12	-0.250021	0.413	0.571	4.91923e-08	3	PSMB4
2.8172e-12	-0.208134	0.374	0.544	4.94362e-08	3	METTL26
2.8989e-12	-0.125218	0.195	0.331	5.08699e-08	3	GNL3
2.97135e-12	-0.208285	0.424	0.584	5.21413e-08	3	ATXN10
3.02808e-12	-0.172565	0.225	0.36	5.31367e-08	3	PFKL
3.05665e-12	-0.0836844	0.135	0.249	5.36381e-08	3	RPS6KB2
3.07376e-12	-0.314838	0.277	0.428	5.39383e-08	3	PTTG1
3.10921e-12	-0.229776	0.306	0.442	5.45604e-08	3	POP7
3.12457e-12	-0.183107	0.378	0.54	5.48299e-08	3	RTF2
3.12899e-12	-0.0900184	0.098	0.204	5.49076e-08	3	UCK1
3.23223e-12	-0.438986	0.484	0.626	5.67192e-08	3	DEK
3.24602e-12	-0.233559	0.395	0.552	5.69612e-08	3	POLD2
3.35778e-12	-0.0358117	0.173	0.303	5.89223e-08	3	MBD4
3.42384e-12	-0.10282	0.201	0.334	6.00815e-08	3	CLIC4
3.45345e-12	-0.192637	0.211	0.34	6.06011e-08	3	JPT2
3.46035e-12	-0.365206	0.522	0.656	6.07222e-08	3	PSIP1
3.50426e-12	-0.188708	0.142	0.258	6.14928e-08	3	CENPK
3.51636e-12	-0.151515	0.145	0.258	6.17051e-08	3	IFNGR2
3.57094e-12	-0.101905	0.149	0.276	6.26629e-08	3	VEGFA
3.64116e-12	-0.356381	0.642	0.743	6.3895e-08	3	PSMA7
3.6424e-12	-0.164155	0.352	0.515	6.39168e-08	3	MRPL13
3.67573e-12	-0.144569	0.219	0.351	6.45016e-08	3	POLDIP2
3.77123e-12	-0.36619	0.505	0.672	6.61776e-08	3	PSMA2
3.83168e-12	-0.362454	0.579	0.719	6.72383e-08	3	ATP5MC2
3.94194e-12	-0.379885	0.504	0.647	6.91732e-08	3	NME4
4.01497e-12	-0.186785	0.276	0.416	7.04547e-08	3	BLOC1S4
4.02059e-12	-0.0883749	0.097	0.203	7.05533e-08	3	AK4
4.09984e-12	-0.476628	0.724	0.795	7.19441e-08	3	PPP1R14B
4.10531e-12	-0.212168	0.264	0.397	7.204e-08	3	GPX8
4.20244e-12	-0.172156	0.21	0.335	7.37444e-08	3	POLR3K
4.35097e-12	-0.331288	0.779	0.815	7.63508e-08	3	RPS25
4.37058e-12	-0.334882	0.479	0.642	7.66949e-08	3	SNU13
4.4365e-12	-0.0717767	0.173	0.299	7.78516e-08	3	ZNF787
4.46477e-12	-0.0713474	0.131	0.248	7.83478e-08	3	WASHC1
4.47237e-12	-0.0450506	0.123	0.238	7.84811e-08	3	TMEM245
4.61593e-12	0.502547	0.423	0.348	8.10004e-08	3	ETV1
4.65382e-12	-0.110706	0.125	0.24	8.16652e-08	3	SF3A1
4.67147e-12	0.596559	0.318	0.24	8.19749e-08	3	TAOK3
4.67862e-12	-0.201665	0.161	0.286	8.21004e-08	3	CENPW
4.71156e-12	0.369789	0.552	0.501	8.26784e-08	3	RUFY3
4.73219e-12	-0.0648298	0.216	0.359	8.30405e-08	3	SDHA
5.12499e-12	-0.162428	0.37	0.525	8.99334e-08	3	POLR2E
5.19467e-12	-0.109674	0.139	0.251	9.11561e-08	3	ZFAND1
5.41459e-12	-0.209229	0.283	0.431	9.50152e-08	3	DCTN6
5.49396e-12	0.464471	0.478	0.401	9.64079e-08	3	KIF21A
5.5055e-12	0.464507	0.438	0.37	9.66104e-08	3	CAMK2D
5.58888e-12	0.488439	0.241	0.166	9.80736e-08	3	AC009041.2
5.74166e-12	-0.264547	0.401	0.566	1.00755e-07	3	AKR7A2
5.7496e-12	-0.143788	0.293	0.448	1.00894e-07	3	CMC2
5.77933e-12	-0.189373	0.111	0.211	1.01416e-07	3	RFC3
5.83192e-12	-0.142405	0.153	0.279	1.02339e-07	3	CTSC
5.94186e-12	-0.198571	0.217	0.348	1.04268e-07	3	TSFM
5.99647e-12	-0.133265	0.171	0.295	1.05226e-07	3	CMBL
6.05242e-12	-0.137995	0.16	0.279	1.06208e-07	3	DEXI
6.06065e-12	0.619134	0.278	0.202	1.06352e-07	3	TFPI
6.06473e-12	-0.183101	0.315	0.466	1.06424e-07	3	NUBP2
6.07609e-12	-0.133554	0.105	0.212	1.06623e-07	3	CEMIP2
6.22979e-12	-0.3088	0.507	0.645	1.0932e-07	3	H2AFY
6.44536e-12	0.557714	0.265	0.187	1.13103e-07	3	GRIA4
6.46801e-12	-0.089357	0.099	0.202	1.13501e-07	3	NUDCD1
6.51053e-12	-0.0937682	0.174	0.298	1.14247e-07	3	MAEA
6.54003e-12	-0.189136	0.17	0.29	1.14764e-07	3	PINK1
6.63849e-12	-0.126057	0.153	0.27	1.16492e-07	3	TRPT1
6.72295e-12	-0.147693	0.307	0.457	1.17974e-07	3	WIPI2
6.88228e-12	-0.0779824	0.131	0.243	1.2077e-07	3	GOLT1B
6.89169e-12	-0.13256	0.115	0.22	1.20935e-07	3	LMNB2
7.18482e-12	-0.21159	0.419	0.584	1.26079e-07	3	RAB5IF
7.23717e-12	-0.100505	0.27	0.41	1.26998e-07	3	CPSF6
7.31071e-12	-0.13667	0.246	0.388	1.28288e-07	3	C1orf52
7.32782e-12	-0.0965816	0.102	0.206	1.28589e-07	3	GMCL1
7.38015e-12	-0.061189	0.182	0.312	1.29507e-07	3	GABPB1-IT1
7.72068e-12	-0.118045	0.209	0.34	1.35482e-07	3	CRIPT
7.75067e-12	-0.176566	0.177	0.295	1.36009e-07	3	UCHL3
7.75661e-12	-0.229911	0.416	0.586	1.36113e-07	3	CUEDC2
7.77517e-12	-0.102341	0.154	0.274	1.36439e-07	3	GOT1
7.80587e-12	-0.168762	0.159	0.276	1.36977e-07	3	XPOT
7.89468e-12	-0.115601	0.118	0.227	1.38536e-07	3	RNF34
8.17138e-12	-0.151944	0.179	0.298	1.43391e-07	3	FAM107B
8.17941e-12	-0.170488	0.315	0.469	1.43532e-07	3	C12orf10
8.18434e-12	-0.262699	0.283	0.418	1.43619e-07	3	KHDRBS3
8.35469e-12	-0.148806	0.168	0.288	1.46608e-07	3	TP53TG1
8.51689e-12	-0.113469	0.211	0.339	1.49454e-07	3	NANS
8.63477e-12	0.402396	0.7	0.669	1.51523e-07	3	PNISR
8.68326e-12	-0.113005	0.238	0.373	1.52374e-07	3	ARL6IP6
9.01595e-12	-0.203817	0.337	0.491	1.58212e-07	3	CTNNBIP1
9.09323e-12	0.454624	0.275	0.194	1.59568e-07	3	NAV2
9.11701e-12	-0.16932	0.229	0.365	1.59985e-07	3	TAX1BP3
9.29498e-12	-0.150293	0.348	0.506	1.63108e-07	3	SDHC
9.42442e-12	-0.200167	0.363	0.521	1.6538e-07	3	METTL5
9.78185e-12	-0.0137624	0.128	0.241	1.71652e-07	3	MTA3
9.89047e-12	-0.110559	0.262	0.401	1.73558e-07	3	EIF3B
9.99626e-12	-0.207312	0.247	0.388	1.75414e-07	3	UBE2J2
1.0084e-11	-0.233101	0.379	0.535	1.76954e-07	3	ECH1
1.01123e-11	-0.192726	0.22	0.348	1.77451e-07	3	CMSS1
1.02265e-11	-0.30985	0.821	0.842	1.79454e-07	3	UBC
1.02765e-11	-0.162742	0.258	0.401	1.80333e-07	3	SRA1
1.03405e-11	-0.0743604	0.22	0.356	1.81456e-07	3	HSPA13
1.03479e-11	-0.154869	0.164	0.278	1.81585e-07	3	NRM
1.03771e-11	-0.238212	0.4	0.576	1.82097e-07	3	SMS
1.04872e-11	-0.0247306	0.173	0.299	1.84029e-07	3	TXNDC5
1.04919e-11	-0.114792	0.115	0.224	1.84112e-07	3	WDR74
1.05837e-11	-0.317137	0.479	0.643	1.85723e-07	3	MLF2
1.05843e-11	-0.0909015	0.119	0.227	1.85733e-07	3	PYM1
1.06517e-11	-0.151743	0.105	0.208	1.86915e-07	3	ATAD5
1.0787e-11	0.451228	0.47	0.404	1.8929e-07	3	TTYH3
1.09464e-11	-0.0832405	0.1	0.202	1.92087e-07	3	YPEL1
1.09524e-11	-0.143537	0.174	0.295	1.92193e-07	3	CCDC115
1.15176e-11	-0.264679	0.44	0.618	2.02111e-07	3	TRAPPC1
1.18796e-11	-0.0953159	0.108	0.21	2.08463e-07	3	MECR
1.19224e-11	-0.117795	0.105	0.209	2.09215e-07	3	CPSF4
1.19376e-11	-0.170184	0.239	0.362	2.0948e-07	3	DERA
1.21668e-11	-0.289255	0.443	0.616	2.13503e-07	3	ZNF706
1.22546e-11	-0.224418	0.148	0.261	2.15044e-07	3	H2AFJ
1.23573e-11	-0.0927242	0.103	0.204	2.16846e-07	3	RRAS2
1.24104e-11	-0.117225	0.217	0.348	2.17778e-07	3	PFDN6
1.24359e-11	-0.173915	0.331	0.481	2.18225e-07	3	HDGFL3
1.26009e-11	-0.146291	0.278	0.418	2.21121e-07	3	MEX3A
1.26391e-11	0.282953	0.975	0.903	2.21791e-07	3	MT-ND1
1.27238e-11	-0.138442	0.166	0.282	2.23277e-07	3	C12orf65
1.27362e-11	-0.11863	0.152	0.27	2.23495e-07	3	RIDA
1.30711e-11	0.473316	0.259	0.179	2.29371e-07	3	ADGRB2
1.30827e-11	-0.0773987	0.162	0.283	2.29575e-07	3	SH3GLB2
1.30881e-11	-0.111493	0.123	0.229	2.2967e-07	3	ZCCHC7
1.35503e-11	-0.118976	0.151	0.265	2.37781e-07	3	MXI1
1.40896e-11	-0.149383	0.117	0.22	2.47245e-07	3	MGME1
1.41183e-11	-0.339591	0.204	0.313	2.47748e-07	3	NMU
1.41628e-11	-0.190534	0.227	0.355	2.48529e-07	3	FSTL1
1.4433e-11	-0.111602	0.154	0.271	2.53271e-07	3	DPH7
1.44774e-11	-0.1309	0.233	0.364	2.54049e-07	3	ZNRF1
1.46907e-11	0.677145	0.357	0.287	2.57793e-07	3	PSD3
1.48688e-11	-0.158047	0.303	0.448	2.60917e-07	3	FLOT1
1.49015e-11	-0.231718	0.349	0.518	2.61492e-07	3	NUDCD2
1.49038e-11	-0.182505	0.266	0.409	2.61533e-07	3	MRPL50
1.53589e-11	-0.146784	0.282	0.427	2.69519e-07	3	PTS
1.54612e-11	-0.218614	0.378	0.537	2.71313e-07	3	PSMD13
1.54852e-11	-0.140725	0.151	0.266	2.71735e-07	3	GCA
1.55746e-11	-0.163037	0.283	0.425	2.73303e-07	3	PAM16
1.57592e-11	-0.221526	0.277	0.415	2.76543e-07	3	TMEM203
1.58437e-11	-0.385266	0.589	0.721	2.78024e-07	3	NUCKS1
1.58587e-11	-0.124604	0.152	0.264	2.78289e-07	3	TBC1D7
1.58985e-11	0.426842	0.432	0.35	2.78987e-07	3	NFIB
1.60268e-11	-0.107149	0.202	0.33	2.81238e-07	3	FNDC3A
1.62168e-11	-0.151242	0.215	0.343	2.84572e-07	3	GID8
1.62231e-11	-0.287038	0.436	0.596	2.84682e-07	3	PSMD7
1.64073e-11	-0.290078	0.448	0.61	2.87915e-07	3	EIF2S2
1.64634e-11	-0.0852592	0.228	0.366	2.88899e-07	3	ENOPH1
1.65673e-11	-0.150045	0.157	0.274	2.90722e-07	3	STK16
1.72149e-11	0.505954	0.453	0.39	3.02087e-07	3	BCAP29
1.72702e-11	-0.129434	0.223	0.351	3.03057e-07	3	NOP58
1.73504e-11	-0.17921	0.345	0.493	3.04465e-07	3	ZNF580
1.76514e-11	-0.250858	0.244	0.379	3.09746e-07	3	ARPC1B
1.76878e-11	-0.134116	0.196	0.318	3.10386e-07	3	DUSP12
1.78603e-11	-0.232431	0.179	0.293	3.13413e-07	3	GNG4
1.79096e-11	-0.207043	0.317	0.471	3.14277e-07	3	ARL1
1.79505e-11	-0.0780945	0.148	0.261	3.14996e-07	3	METTL21A
1.80277e-11	-0.383386	0.202	0.318	3.1635e-07	3	ID1
1.82523e-11	-0.123847	0.208	0.337	3.20291e-07	3	AAMP
1.85593e-11	-0.13314	0.26	0.398	3.25679e-07	3	WBP11
1.86746e-11	-0.136647	0.103	0.207	3.27702e-07	3	KIF20B
1.87078e-11	-0.201175	0.382	0.534	3.28285e-07	3	MRPL11
1.87187e-11	-0.106599	0.127	0.236	3.28476e-07	3	RAI14
1.90914e-11	-0.147047	0.128	0.23	3.35016e-07	3	TUSC1
1.91359e-11	-0.0892487	0.098	0.2	3.35797e-07	3	TMEM246
1.92147e-11	-0.268573	0.287	0.422	3.37179e-07	3	YWHAG
1.9295e-11	0.435031	0.404	0.335	3.38589e-07	3	ZEB2
1.96221e-11	-0.204972	0.211	0.34	3.44328e-07	3	USF2
1.96556e-11	-0.155378	0.148	0.259	3.44916e-07	3	C9orf40
1.9724e-11	-0.361027	0.563	0.701	3.46116e-07	3	BRK1
2.04549e-11	-0.137493	0.191	0.317	3.58943e-07	3	EIF4EBP2
2.06327e-11	-0.169725	0.145	0.256	3.62063e-07	3	PALM
2.11731e-11	0.148826	0.737	0.715	3.71546e-07	3	C4orf48
2.20125e-11	-0.184667	0.358	0.516	3.86276e-07	3	SARS
2.20949e-11	-0.166598	0.14	0.246	3.87722e-07	3	POLD3
2.23115e-11	-0.291047	0.355	0.498	3.91522e-07	3	DTYMK
2.25785e-11	-0.419967	0.498	0.651	3.96207e-07	3	TOMM5
2.26962e-11	-0.19904	0.348	0.493	3.98273e-07	3	PMF1
2.29026e-11	-0.0789089	0.164	0.284	4.01894e-07	3	LGMN
2.29468e-11	-0.186958	0.321	0.468	4.02671e-07	3	PDHA1
2.32213e-11	-0.181961	0.372	0.524	4.07487e-07	3	AKIRIN1
2.34099e-11	-0.173788	0.219	0.345	4.10797e-07	3	EXOSC3
2.36361e-11	0.57831	0.559	0.521	4.14767e-07	3	ASAH1
2.43479e-11	-0.0445332	0.139	0.253	4.27256e-07	3	FAF1
2.47489e-11	-0.159989	0.287	0.427	4.34293e-07	3	PTBP1
2.50166e-11	-0.242842	0.403	0.559	4.38992e-07	3	EIF4A3
2.50951e-11	-0.219678	0.385	0.541	4.40369e-07	3	HEBP2
2.54166e-11	-0.250863	0.464	0.613	4.4601e-07	3	EIF3M
2.62334e-11	-0.294603	0.231	0.348	4.60345e-07	3	GMNN
2.62754e-11	-0.210108	0.357	0.514	4.61081e-07	3	URI1
2.62921e-11	-0.319501	0.47	0.636	4.61374e-07	3	EIF3G
2.67734e-11	-0.135988	0.283	0.426	4.69819e-07	3	PARL
2.70495e-11	-0.153542	0.167	0.28	4.74664e-07	3	FN3KRP
2.75187e-11	-0.123612	0.203	0.326	4.82898e-07	3	SDR39U1
2.78633e-11	-0.338739	0.48	0.637	4.88945e-07	3	CCT5
2.81813e-11	-0.255109	0.171	0.286	4.94526e-07	3	PTPRF
2.8982e-11	-0.145761	0.216	0.348	5.08576e-07	3	MED21
2.9488e-11	-0.0100314	0.125	0.238	5.17455e-07	3	P3H1
2.95759e-11	-0.120889	0.324	0.476	5.18997e-07	3	NARF
2.97691e-11	-0.103528	0.198	0.329	5.22387e-07	3	TSR2
3.01612e-11	-0.126056	0.115	0.219	5.29269e-07	3	LRRC47
3.02852e-11	-0.349584	0.515	0.66	5.31445e-07	3	C1QBP
3.05948e-11	-0.159063	0.173	0.285	5.36878e-07	3	NDUFAF4
3.07246e-11	-0.186585	0.343	0.494	5.39155e-07	3	CFAP36
3.09793e-11	-0.219977	0.419	0.574	5.43625e-07	3	GRHPR
3.17745e-11	-0.103428	0.204	0.334	5.5758e-07	3	WDR82
3.25812e-11	-0.136584	0.214	0.341	5.71735e-07	3	YPEL5
3.27736e-11	-0.238402	0.373	0.54	5.75111e-07	3	CTXN1
3.44792e-11	-0.105622	0.283	0.419	6.05042e-07	3	CEP57
3.44939e-11	-0.118171	0.205	0.332	6.05298e-07	3	PPA2
3.49534e-11	-0.311147	0.484	0.632	6.13363e-07	3	CAPZB
3.56001e-11	-0.0594646	0.167	0.288	6.2471e-07	3	SERPINE2
3.58952e-11	0.465116	0.55	0.495	6.2989e-07	3	LAMP1
3.67619e-11	-0.103183	0.114	0.218	6.45097e-07	3	UBL4A
3.7544e-11	-0.135463	0.17	0.283	6.58823e-07	3	WDR46
3.75549e-11	-0.159809	0.221	0.344	6.59013e-07	3	ZNF593
3.82524e-11	-0.146171	0.186	0.302	6.71253e-07	3	HILPDA
3.85307e-11	0.506904	0.33	0.26	6.76136e-07	3	IQCK
3.86109e-11	-0.0748208	0.223	0.354	6.77543e-07	3	MRPS9
3.99262e-11	-0.245446	0.418	0.582	7.00626e-07	3	NDUFA5
4.04644e-11	-0.0701143	0.286	0.423	7.10069e-07	3	ANAPC5
4.06561e-11	-0.197018	0.262	0.4	7.13433e-07	3	R3HCC1
4.08781e-11	-0.120509	0.124	0.228	7.17328e-07	3	ALDOA
4.08913e-11	-0.220526	0.423	0.582	7.17561e-07	3	SMARCB1
4.10881e-11	-0.342975	0.59	0.72	7.21015e-07	3	HMGN2
4.12077e-11	0.00683551	0.102	0.211	7.23113e-07	3	DNAJC15
4.19511e-11	-0.260022	0.428	0.585	7.36158e-07	3	PSMD2
4.20319e-11	-0.165625	0.289	0.425	7.37576e-07	3	NFU1
4.42137e-11	-0.171394	0.403	0.558	7.75862e-07	3	VKORC1
4.45052e-11	-0.117534	0.183	0.306	7.80976e-07	3	UBE2L6
4.57483e-11	-0.0575734	0.137	0.247	8.0279e-07	3	MYO1B
4.61775e-11	-0.204393	0.343	0.497	8.10323e-07	3	CDC123
4.6256e-11	-0.149188	0.252	0.388	8.117e-07	3	C22orf39
4.67041e-11	-0.200517	0.296	0.43	8.19563e-07	3	TAF9
4.67643e-11	-0.116869	0.135	0.24	8.20621e-07	3	MRPL48
4.74031e-11	-0.15146	0.245	0.374	8.3183e-07	3	ZNRD1
4.7417e-11	-0.12637	0.317	0.462	8.32073e-07	3	PDHB
4.74477e-11	-0.226371	0.382	0.532	8.32613e-07	3	CCNG1
4.79435e-11	-0.140848	0.266	0.4	8.41312e-07	3	POLR2C
4.86424e-11	-0.380028	0.56	0.696	8.53577e-07	3	MYL12B
4.88181e-11	-0.0885159	0.233	0.364	8.56661e-07	3	AKT1
5.02761e-11	-0.27175	0.95	0.921	8.82245e-07	3	RPS27
5.07392e-11	-0.139235	0.213	0.335	8.90371e-07	3	NAA50
5.08301e-11	-0.326739	0.271	0.4	8.91967e-07	3	AKAP12
5.09662e-11	-0.0882541	0.137	0.243	8.94355e-07	3	INAFM1
5.12561e-11	-0.158249	0.342	0.487	8.99443e-07	3	DCUN1D5
5.20682e-11	-0.126016	0.145	0.249	9.13693e-07	3	UMPS
5.33833e-11	-0.318788	0.477	0.627	9.3677e-07	3	APEX1
5.36296e-11	-0.133824	0.164	0.277	9.41093e-07	3	RAE1
5.50462e-11	-0.177257	0.38	0.53	9.6595e-07	3	YY1
5.68551e-11	-0.106248	0.33	0.48	9.97694e-07	3	SYF2
5.7118e-11	0.238572	0.669	0.63	1.00231e-06	3	APP
5.78151e-11	-0.198667	0.349	0.503	1.01454e-06	3	PLEKHO1
5.8616e-11	-0.226633	0.282	0.421	1.02859e-06	3	TGIF1
5.88014e-11	-0.142723	0.157	0.269	1.03185e-06	3	THAP11
5.93217e-11	-0.102425	0.115	0.216	1.04098e-06	3	CETN3
6.00514e-11	-0.0425911	0.158	0.272	1.05378e-06	3	SLU7
6.09275e-11	-0.111213	0.192	0.316	1.06916e-06	3	UBE2G1
6.22541e-11	-0.158123	0.196	0.318	1.09243e-06	3	NAMPT
6.41611e-11	-0.255521	0.43	0.599	1.1259e-06	3	FIBP
6.46327e-11	-0.129332	0.149	0.262	1.13417e-06	3	AK3
6.49462e-11	-0.12705	0.167	0.282	1.13968e-06	3	SIAH1
6.69885e-11	-0.263658	0.312	0.437	1.17551e-06	3	RPA3
6.71806e-11	-0.0343999	0.116	0.218	1.17889e-06	3	TBL2
6.72993e-11	-0.113753	0.325	0.473	1.18097e-06	3	SNX17
6.83687e-11	-0.139227	0.135	0.241	1.19973e-06	3	FANCL
6.83859e-11	-0.304087	0.411	0.572	1.20004e-06	3	ETFB
6.87133e-11	-0.177387	0.351	0.503	1.20578e-06	3	CHCHD3
6.93571e-11	-0.364931	0.59	0.712	1.21708e-06	3	YWHAQ
7.00941e-11	0.322955	0.204	0.13	1.23001e-06	3	NKAIN3-IT1
7.00988e-11	0.531299	0.55	0.521	1.23009e-06	3	NKTR
7.09163e-11	-0.335248	0.468	0.606	1.24444e-06	3	CCDC85B
7.14976e-11	-0.344092	0.417	0.557	1.25464e-06	3	PDLIM7
7.2771e-11	0.546355	0.47	0.44	1.27698e-06	3	ATP1B1
7.30299e-11	-0.148596	0.226	0.352	1.28153e-06	3	UTP18
7.32687e-11	-0.279547	0.434	0.583	1.28572e-06	3	SRM
7.34339e-11	-0.137966	0.315	0.461	1.28862e-06	3	CTDNEP1
7.55751e-11	0.60146	0.345	0.276	1.32619e-06	3	VPS13C
7.65147e-11	-0.145638	0.233	0.358	1.34268e-06	3	TIMM9
7.70015e-11	-0.151347	0.172	0.29	1.35122e-06	3	EXOSC6
7.7832e-11	-0.0735109	0.157	0.269	1.3658e-06	3	UBA5
7.82858e-11	0.520967	0.213	0.143	1.37376e-06	3	MAGI2
7.96285e-11	-0.175652	0.117	0.216	1.39732e-06	3	PRKAR2B
8.04175e-11	-0.367887	0.481	0.634	1.41117e-06	3	NME1
8.16831e-11	-0.083835	0.179	0.296	1.43338e-06	3	TAF6
8.17545e-11	-0.153419	0.282	0.413	1.43463e-06	3	MMADHC
8.24897e-11	-0.104288	0.129	0.234	1.44753e-06	3	ERAL1
8.77774e-11	-0.085217	0.129	0.234	1.54032e-06	3	GTF2E2
8.78746e-11	-0.333565	0.486	0.636	1.54202e-06	3	H2AFV
9.19596e-11	-0.211036	0.19	0.305	1.61371e-06	3	CDO1
9.27616e-11	-0.210782	0.319	0.448	1.62778e-06	3	EXOSC8
9.33673e-11	0.0737874	0.754	0.717	1.63841e-06	3	RPS27L
9.33958e-11	-0.0934021	0.205	0.331	1.63891e-06	3	IDH3B
9.52485e-11	-0.138286	0.292	0.435	1.67142e-06	3	SMIM20
9.56876e-11	-0.080727	0.114	0.217	1.67913e-06	3	RNF41
9.5788e-11	-0.22491	0.416	0.575	1.68089e-06	3	NDUFS3
9.58296e-11	-0.187248	0.323	0.467	1.68162e-06	3	PSMD6
9.72398e-11	-0.048369	0.188	0.312	1.70636e-06	3	RNASEH1
9.91622e-11	-0.201961	0.233	0.35	1.7401e-06	3	ARMCX1
1.01005e-10	-0.0833159	0.158	0.272	1.77243e-06	3	ASNSD1
1.01951e-10	0.335347	0.349	0.276	1.78904e-06	3	ARID5B
1.02113e-10	-0.177418	0.266	0.406	1.79187e-06	3	TARS
1.04054e-10	-0.339154	0.513	0.662	1.82593e-06	3	BANF1
1.04665e-10	-0.0779645	0.252	0.381	1.83666e-06	3	SEC13
1.05902e-10	-0.226025	0.161	0.265	1.85838e-06	3	H1F0
1.08792e-10	-0.149811	0.112	0.208	1.90908e-06	3	GSKIP
1.12655e-10	0.00063891	0.149	0.265	1.97687e-06	3	DDX56
1.14203e-10	-0.174599	0.32	0.464	2.00403e-06	3	MPG
1.1583e-10	-0.146617	0.165	0.276	2.03258e-06	3	LYPLAL1
1.16652e-10	-0.217057	0.355	0.499	2.04701e-06	3	MPST
1.16747e-10	-0.125692	0.19	0.305	2.04868e-06	3	TMEM101
1.18485e-10	-0.0846288	0.201	0.318	2.07917e-06	3	MIB1
1.18561e-10	-0.120377	0.257	0.394	2.0805e-06	3	EAPP
1.18607e-10	-0.0917402	0.2	0.322	2.08132e-06	3	PEMT
1.20828e-10	-0.201558	0.384	0.527	2.1203e-06	3	SNRPA1
1.20895e-10	-0.169769	0.24	0.372	2.12147e-06	3	PGRMC2
1.21153e-10	-0.0289273	0.119	0.224	2.12599e-06	3	VOPP1
1.22217e-10	-0.10482	0.26	0.391	2.14467e-06	3	CIAPIN1
1.23485e-10	-0.146098	0.207	0.324	2.16692e-06	3	RB1CC1
1.23737e-10	-0.272257	0.348	0.49	2.17133e-06	3	GGCT
1.24495e-10	0.217616	0.243	0.16	2.18464e-06	3	TRIM9
1.25537e-10	-0.0835082	0.157	0.266	2.20292e-06	3	ZNF579
1.28486e-10	-0.240915	0.106	0.202	2.25468e-06	3	KNSTRN
1.28665e-10	-0.318616	0.466	0.638	2.25781e-06	3	SCAND1
1.28946e-10	-0.142694	0.157	0.262	2.26275e-06	3	CMC4
1.29541e-10	-0.0753893	0.155	0.268	2.27319e-06	3	BET1
1.29601e-10	0.402746	0.612	0.597	2.27425e-06	3	SEC62
1.30101e-10	-0.212728	0.289	0.428	2.28301e-06	3	EPN1
1.30504e-10	-0.178071	0.246	0.376	2.29008e-06	3	LRRC59
1.31442e-10	-0.129871	0.246	0.373	2.30655e-06	3	ARMC10
1.36623e-10	-0.0755592	0.239	0.369	2.39745e-06	3	TIMM17A
1.38266e-10	-0.37167	0.578	0.702	2.42628e-06	3	PTGES3
1.39078e-10	-0.133671	0.162	0.273	2.44054e-06	3	RPF1
1.4091e-10	-0.124594	0.162	0.276	2.47269e-06	3	RNF2
1.41635e-10	-0.0853933	0.11	0.207	2.48541e-06	3	CDK9
1.46193e-10	-0.234843	0.416	0.571	2.5654e-06	3	CLNS1A
1.46463e-10	-0.144479	0.19	0.306	2.57013e-06	3	PLPBP
1.47411e-10	-0.14559	0.171	0.278	2.58676e-06	3	LYRM1
1.48747e-10	-0.0599275	0.17	0.284	2.61021e-06	3	PIAS1
1.52255e-10	-0.128534	0.211	0.33	2.67178e-06	3	PPIH
1.52634e-10	-0.196643	0.205	0.323	2.67842e-06	3	SDHB
1.56078e-10	-0.258117	0.446	0.608	2.73886e-06	3	NDUFB5
1.56635e-10	-0.0994216	0.121	0.222	2.74864e-06	3	NDUFAF5
1.57554e-10	-0.222264	0.4	0.56	2.76476e-06	3	UBE2N
1.57827e-10	-0.0997596	0.194	0.308	2.76955e-06	3	LTA4H
1.58152e-10	-0.223799	0.391	0.547	2.77526e-06	3	POLR2G
1.58213e-10	-0.0912143	0.131	0.236	2.77632e-06	3	DRG2
1.61078e-10	-0.270933	0.436	0.603	2.82659e-06	3	VDAC3
1.63653e-10	-0.116668	0.158	0.272	2.87178e-06	3	TMCO3
1.64279e-10	-0.148429	0.129	0.229	2.88278e-06	3	ASAP2
1.65199e-10	-0.140135	0.142	0.246	2.89891e-06	3	ZNF622
1.66391e-10	-0.092634	0.238	0.367	2.91982e-06	3	EIF4G1
1.67233e-10	-0.139815	0.145	0.248	2.9346e-06	3	ZCCHC3
1.6802e-10	-0.182228	0.186	0.3	2.94841e-06	3	AATF
1.69311e-10	-0.319458	0.481	0.632	2.97107e-06	3	NUDC
1.72396e-10	-0.199464	0.375	0.535	3.02521e-06	3	POLR2K
1.72418e-10	-0.185262	0.387	0.546	3.02559e-06	3	MEAF6
1.75638e-10	-0.133882	0.186	0.304	3.0821e-06	3	KIAA0232
1.78036e-10	0.367209	0.693	0.675	3.12418e-06	3	ATP6V0B
1.79213e-10	-0.101851	0.166	0.277	3.14483e-06	3	MRPL45
1.80553e-10	-0.105486	0.302	0.439	3.16835e-06	3	SRPK1
1.84403e-10	-0.0950626	0.253	0.389	3.2359e-06	3	KPNA3
1.8531e-10	-0.0355584	0.125	0.229	3.25181e-06	3	CDIPT
1.89491e-10	-0.139784	0.166	0.279	3.32518e-06	3	GNL2
1.90541e-10	-0.124852	0.223	0.346	3.34362e-06	3	PTGES2
1.91064e-10	-0.182827	0.33	0.475	3.3528e-06	3	HADHB
1.91167e-10	-0.0659243	0.103	0.2	3.3546e-06	3	COASY
1.91791e-10	-0.166605	0.32	0.46	3.36555e-06	3	RUVBL1
1.92183e-10	-0.214461	0.323	0.467	3.37242e-06	3	FAM89B
1.94485e-10	-0.0670534	0.143	0.248	3.41283e-06	3	MAP2K6
1.95384e-10	-0.365458	0.611	0.742	3.4286e-06	3	PARK7
1.96112e-10	-0.0880334	0.147	0.257	3.44137e-06	3	HDAC1
1.96172e-10	-0.152787	0.226	0.352	3.44243e-06	3	HSPH1
2.00426e-10	-0.0837307	0.106	0.203	3.51707e-06	3	FBH1
2.02222e-10	0.161501	0.864	0.792	3.54858e-06	3	DDX5
2.04798e-10	-0.246424	0.411	0.555	3.5938e-06	3	CACYBP
2.06986e-10	-0.135526	0.219	0.344	3.63218e-06	3	DEF8
2.09366e-10	-0.193803	0.305	0.441	3.67396e-06	3	ABRACL
2.09545e-10	-0.306605	0.434	0.599	3.6771e-06	3	ARPC1A
2.11036e-10	-0.147072	0.197	0.319	3.70326e-06	3	DEAF1
2.11458e-10	-0.129787	0.205	0.322	3.71066e-06	3	CUL1
2.1176e-10	-0.0936263	0.252	0.383	3.71596e-06	3	ELOF1
2.12566e-10	-0.133285	0.142	0.248	3.73011e-06	3	MKRN2
2.12989e-10	-0.0981749	0.178	0.296	3.73754e-06	3	RANBP2
2.22454e-10	-0.223954	0.382	0.542	3.90362e-06	3	TAF10
2.2798e-10	0.695314	0.274	0.205	4.00059e-06	3	CDCA7
2.28452e-10	-0.0213905	0.168	0.284	4.00887e-06	3	CEP78
2.29796e-10	-0.237622	0.429	0.579	4.03246e-06	3	SSU72
2.30734e-10	-0.1566	0.237	0.36	4.04891e-06	3	MTFR1L
2.32436e-10	-0.210726	0.438	0.59	4.07878e-06	3	PAIP2
2.33171e-10	0.297372	0.749	0.707	4.09169e-06	3	SARAF
2.38826e-10	-0.114742	0.11	0.205	4.19093e-06	3	ACD
2.39241e-10	0.36616	0.556	0.527	4.1982e-06	3	KIF1B
2.3958e-10	-0.0763694	0.166	0.278	4.20415e-06	3	STRBP
2.3974e-10	0.450061	0.551	0.497	4.20696e-06	3	SNHG14
2.43354e-10	-0.0737246	0.237	0.361	4.27037e-06	3	FBXO21
2.462e-10	-0.0508807	0.137	0.242	4.32031e-06	3	TIMM23
2.48073e-10	-0.126986	0.205	0.326	4.35318e-06	3	MOSPD3
2.54521e-10	-0.134302	0.192	0.311	4.46633e-06	3	PGM1
2.57025e-10	-0.124296	0.177	0.29	4.51028e-06	3	ILF3-DT
2.58641e-10	-0.0194883	0.177	0.292	4.53863e-06	3	SRSF8
2.59156e-10	-0.00284651	0.32	0.461	4.54766e-06	3	MRPL32
2.60152e-10	-0.184671	0.219	0.336	4.56515e-06	3	ADSS
2.62738e-10	-0.114373	0.145	0.248	4.61053e-06	3	ZNRD2
2.63129e-10	-0.130506	0.262	0.4	4.61738e-06	3	MOB1A
2.6626e-10	-0.0753498	0.117	0.217	4.67232e-06	3	CYFIP2
2.68812e-10	-0.142114	0.378	0.533	4.71711e-06	3	UQCRC2
2.71417e-10	-0.118699	0.182	0.29	4.76282e-06	3	GPCPD1
2.77553e-10	-0.259605	0.329	0.47	4.87049e-06	3	RAC3
2.8037e-10	-0.409808	0.57	0.687	4.91993e-06	3	SLC25A5
2.81555e-10	-0.0795805	0.136	0.243	4.94073e-06	3	LRRC40
2.8747e-10	-0.12765	0.133	0.234	5.04453e-06	3	PELP1
2.92139e-10	0.289959	0.407	0.339	5.12646e-06	3	MAF
2.96852e-10	-0.13078	0.226	0.348	5.20915e-06	3	DAP3
3.00724e-10	-0.140423	0.127	0.226	5.27711e-06	3	UACA
3.05431e-10	-0.118964	0.194	0.308	5.35971e-06	3	REPIN1
3.09793e-10	-0.0962674	0.205	0.328	5.43626e-06	3	NKIRAS2
3.1048e-10	-0.463383	0.311	0.44	5.44831e-06	3	KCNQ1OT1
3.13274e-10	-0.267197	0.448	0.593	5.49734e-06	3	RPAIN
3.13511e-10	0.644452	0.432	0.381	5.50149e-06	3	THUMPD3-AS1
3.20215e-10	-0.292168	0.253	0.375	5.61914e-06	3	DPYSL3
3.23498e-10	-0.271678	0.434	0.588	5.67675e-06	3	TCEAL8
3.37716e-10	-0.22427	0.385	0.537	5.92625e-06	3	PSMD14
3.40795e-10	-0.324116	0.477	0.64	5.98026e-06	3	PSMA4
3.43365e-10	-0.209888	0.422	0.575	6.02537e-06	3	TMEM230
3.43704e-10	-0.0418946	0.178	0.295	6.03132e-06	3	ZNF219
3.50419e-10	-0.0829321	0.17	0.28	6.14915e-06	3	NUP37
3.52581e-10	-0.161235	0.362	0.506	6.1871e-06	3	MPLKIP
3.55347e-10	-0.129286	0.2	0.319	6.23563e-06	3	COQ9
3.55471e-10	-0.100515	0.196	0.318	6.2378e-06	3	HNRNPUL2
3.55929e-10	-0.189346	0.296	0.438	6.24584e-06	3	SLC25A4
3.56073e-10	-0.229824	0.401	0.549	6.24838e-06	3	ADRM1
3.70355e-10	-0.11216	0.283	0.411	6.499e-06	3	MFAP1
3.74451e-10	0.520283	0.516	0.489	6.57086e-06	3	TNRC6B
3.74584e-10	-0.300255	0.399	0.545	6.57321e-06	3	PPP2R1A
3.79882e-10	-0.0656644	0.231	0.36	6.66616e-06	3	CTNNBL1
3.8069e-10	-0.11147	0.135	0.235	6.68035e-06	3	DCAKD
3.85487e-10	-0.149342	0.299	0.434	6.76453e-06	3	MRPS12
3.88129e-10	-0.0827132	0.146	0.25	6.81088e-06	3	TBRG4
3.91283e-10	-0.261039	0.453	0.613	6.86623e-06	3	CYCS
3.95645e-10	-0.198837	0.376	0.523	6.94277e-06	3	HSD17B10
3.95685e-10	-0.0170429	0.11	0.207	6.94348e-06	3	DCP1A
3.97537e-10	-0.180577	0.343	0.496	6.97598e-06	3	MRPL22
4.12719e-10	-0.0557251	0.109	0.205	7.24239e-06	3	BLVRA
4.1308e-10	-0.133558	0.159	0.264	7.24872e-06	3	PPP6C
4.16056e-10	-0.336477	0.498	0.659	7.30095e-06	3	AURKAIP1
4.18229e-10	-0.17626	0.166	0.267	7.33908e-06	3	RBMS1
4.1835e-10	-0.213828	0.4	0.553	7.3412e-06	3	BSCL2
4.19865e-10	-0.078199	0.172	0.288	7.3678e-06	3	SEPHS2
4.19936e-10	-0.0762264	0.136	0.236	7.36904e-06	3	PLEKHA8
4.32436e-10	-0.125825	0.288	0.417	7.58839e-06	3	CISD1
4.33396e-10	-0.237521	0.343	0.493	7.60523e-06	3	UXT
4.33618e-10	-0.190079	0.354	0.497	7.60913e-06	3	COPS5
4.38961e-10	0.0266808	0.123	0.227	7.70289e-06	3	POU2F1
4.45811e-10	-0.101535	0.207	0.333	7.82309e-06	3	MRPL2
4.47314e-10	-0.1736	0.289	0.421	7.84946e-06	3	WDR1
4.55197e-10	0.31996	0.362	0.289	7.98779e-06	3	EPS8
4.6594e-10	-0.329929	0.521	0.667	8.17631e-06	3	HNRNPH3
4.71067e-10	-0.114675	0.339	0.484	8.26628e-06	3	NUDT5
4.8039e-10	-0.16871	0.349	0.49	8.42988e-06	3	UQCRC1
4.81531e-10	-0.129053	0.149	0.258	8.4499e-06	3	OPA1
4.87354e-10	-0.0920638	0.233	0.361	8.55209e-06	3	PLEKHA3
5.04084e-10	-0.175421	0.194	0.305	8.84566e-06	3	UBE2Q1
5.09487e-10	-0.191299	0.297	0.429	8.94048e-06	3	FDX1
5.10369e-10	0.554864	0.394	0.341	8.95595e-06	3	ANTKMT
5.19371e-10	-0.216651	0.329	0.475	9.11391e-06	3	TOP2B
5.28851e-10	-0.0809977	0.141	0.244	9.28029e-06	3	GFPT1
5.30759e-10	0.531586	0.398	0.344	9.31376e-06	3	AAK1
5.34154e-10	-0.217459	0.369	0.521	9.37334e-06	3	EIF4H
5.34533e-10	-0.150383	0.26	0.392	9.37998e-06	3	RBM42
5.47562e-10	-0.157849	0.312	0.448	9.60862e-06	3	IPO5
5.65127e-10	-0.0906327	0.26	0.388	9.91685e-06	3	ZNF32
5.71551e-10	-0.176245	0.349	0.496	1.00296e-05	3	UFD1
5.7807e-10	-0.128448	0.129	0.228	1.0144e-05	3	MCM6
5.90242e-10	-0.146314	0.115	0.207	1.03576e-05	3	CD200
5.94241e-10	-0.336987	0.507	0.655	1.04277e-05	3	HNRNPD
5.94943e-10	-0.125476	0.278	0.413	1.04401e-05	3	PPP2R5E
5.95891e-10	0.40893	0.358	0.289	1.04567e-05	3	SLC35F1
5.99588e-10	-0.0554923	0.262	0.397	1.05216e-05	3	TCF3
6.0243e-10	-0.262901	0.437	0.578	1.05714e-05	3	HDDC2
6.0623e-10	-0.262352	0.446	0.603	1.06381e-05	3	LSM2
6.06637e-10	-0.236678	0.412	0.568	1.06453e-05	3	POLR1D
6.20568e-10	-0.147524	0.333	0.469	1.08897e-05	3	DNAJC1
6.23139e-10	0.145594	0.372	0.276	1.09348e-05	3	CA12
6.31226e-10	-0.0787626	0.306	0.446	1.10768e-05	3	CKAP4
6.34404e-10	-0.127391	0.352	0.499	1.11325e-05	3	LUC7L2
6.36357e-10	-0.357758	0.56	0.712	1.11668e-05	3	GUK1
6.4297e-10	-0.306764	0.49	0.653	1.12828e-05	3	KHDRBS1
6.46034e-10	-0.183306	0.391	0.545	1.13366e-05	3	NAA38
6.5796e-10	-0.0574918	0.203	0.321	1.15459e-05	3	RRP1B
6.58916e-10	-0.170396	0.221	0.344	1.15627e-05	3	DAZAP1
6.61895e-10	-0.00833559	0.161	0.273	1.16149e-05	3	TMEM161A
6.6973e-10	-0.162009	0.222	0.343	1.17524e-05	3	MCRS1
6.72214e-10	-0.0812782	0.259	0.39	1.1796e-05	3	SLC39A6
6.83092e-10	0.462976	0.257	0.187	1.19869e-05	3	SLC2A6
6.85998e-10	-0.107204	0.311	0.447	1.20379e-05	3	ADSL
6.97807e-10	-0.125659	0.228	0.349	1.22451e-05	3	PHYH
6.99978e-10	-0.271986	0.455	0.622	1.22832e-05	3	DCTN3
7.0264e-10	-0.0853829	0.37	0.516	1.23299e-05	3	EMC4
7.07915e-10	-0.24901	0.416	0.57	1.24225e-05	3	SF3B2
7.1311e-10	-0.285392	0.247	0.36	1.25136e-05	3	GINS2
7.186e-10	-0.0359093	0.341	0.49	1.261e-05	3	AKAP9
7.20801e-10	-0.447397	0.232	0.332	1.26486e-05	3	TPM2
7.21848e-10	-0.241432	0.458	0.607	1.2667e-05	3	ARF4
7.4202e-10	-0.127854	0.197	0.306	1.3021e-05	3	CHEK1
7.45665e-10	-0.0129136	0.179	0.298	1.30849e-05	3	AHI1
7.46164e-10	-0.0916457	0.191	0.305	1.30937e-05	3	PRELID3B
7.62591e-10	-0.0613359	0.233	0.355	1.33819e-05	3	CREM
7.64053e-10	0.360414	0.216	0.146	1.34076e-05	3	AFDN-DT
7.6792e-10	-0.21206	0.16	0.259	1.34755e-05	3	FOXP1
7.76755e-10	-0.0578517	0.25	0.379	1.36305e-05	3	EMD
7.81429e-10	-0.108402	0.153	0.258	1.37125e-05	3	AIMP2
7.89591e-10	0.39756	0.436	0.379	1.38557e-05	3	SEMA6A
7.99886e-10	-0.075064	0.161	0.27	1.40364e-05	3	SLC25A33
8.04562e-10	-0.103298	0.186	0.303	1.41185e-05	3	EIF2B1
8.13993e-10	-0.535875	0.367	0.471	1.42839e-05	3	TYMS
8.21867e-10	-0.154695	0.215	0.332	1.44221e-05	3	FUNDC1
8.35173e-10	-0.101843	0.188	0.297	1.46556e-05	3	MRM2
8.40248e-10	-0.208778	0.423	0.574	1.47447e-05	3	PPP1CA
8.43388e-10	-0.109104	0.109	0.202	1.47998e-05	3	TP53
8.48272e-10	-0.175951	0.134	0.228	1.48855e-05	3	CHD3
8.56962e-10	-0.113942	0.125	0.223	1.5038e-05	3	RGL2
8.57238e-10	-0.151217	0.237	0.355	1.50428e-05	3	CEBPZ
8.62092e-10	-0.146018	0.108	0.201	1.5128e-05	3	RRAGD
8.82094e-10	-0.279152	0.46	0.62	1.5479e-05	3	CHMP2A
8.93289e-10	-0.10197	0.185	0.294	1.56754e-05	3	PPIL3
8.99805e-10	0.230385	0.714	0.686	1.57898e-05	3	CANX
9.01449e-10	-0.131839	0.343	0.483	1.58186e-05	3	SMIM19
9.06743e-10	-0.371107	0.52	0.683	1.59115e-05	3	MRFAP1
9.12736e-10	0.417745	0.59	0.588	1.60167e-05	3	TMCO1
9.28007e-10	-0.138298	0.117	0.209	1.62847e-05	3	LONP1
9.32833e-10	-0.104422	0.355	0.501	1.63693e-05	3	RBPJ
9.5479e-10	-0.0420342	0.226	0.349	1.67547e-05	3	RIF1
9.72337e-10	-0.0944557	0.259	0.392	1.70626e-05	3	CIR1
9.75182e-10	-0.0946682	0.139	0.241	1.71125e-05	3	PEX19
9.77566e-10	-0.193074	0.379	0.522	1.71543e-05	3	AP3S1
9.79594e-10	-0.177255	0.331	0.459	1.71899e-05	3	CDC26
1.00719e-09	-0.0594535	0.326	0.477	1.76741e-05	3	STARD3NL
1.01832e-09	-0.143567	0.14	0.237	1.78695e-05	3	PRPF19
1.03282e-09	-0.300188	0.452	0.598	1.81239e-05	3	PA2G4
1.04301e-09	-0.0937466	0.14	0.242	1.83027e-05	3	DAXX
1.05073e-09	-0.121636	0.216	0.329	1.84381e-05	3	LDOC1
1.08533e-09	-0.0642223	0.274	0.41	1.90453e-05	3	RABL6
1.09102e-09	-0.151991	0.362	0.504	1.91452e-05	3	MRPS23
1.09199e-09	-0.0885647	0.111	0.205	1.91622e-05	3	GPANK1
1.10627e-09	-0.140982	0.349	0.492	1.94128e-05	3	ERI3
1.14931e-09	0.429721	0.628	0.603	2.01681e-05	3	LRPAP1
1.15033e-09	-0.199503	0.373	0.508	2.0186e-05	3	TCTEX1D2
1.16217e-09	-0.267679	0.452	0.603	2.03937e-05	3	FKBP1A
1.17611e-09	-0.342223	0.795	0.806	2.06384e-05	3	CALM2
1.17748e-09	0.391983	0.249	0.175	2.06625e-05	3	GPRC5B
1.18413e-09	-0.137589	0.238	0.353	2.0779e-05	3	SDHAF3
1.18823e-09	-0.0866235	0.254	0.38	2.08511e-05	3	C1D
1.2617e-09	-0.184531	0.41	0.562	2.21404e-05	3	NDUFS2
1.26752e-09	-0.26344	0.268	0.386	2.22425e-05	3	ACTN1
1.27373e-09	-0.130952	0.309	0.447	2.23514e-05	3	BTG3
1.32095e-09	-0.129421	0.137	0.236	2.31801e-05	3	CHCHD7
1.32852e-09	0.444614	0.265	0.198	2.33128e-05	3	LRIG1
1.33761e-09	0.541044	0.345	0.281	2.34724e-05	3	F2R
1.34669e-09	-0.321653	0.544	0.676	2.36317e-05	3	SUMO1
1.36617e-09	-0.270204	0.205	0.324	2.39735e-05	3	BIRC5
1.39002e-09	-0.085192	0.166	0.275	2.4392e-05	3	TPD52L2
1.39304e-09	-0.357003	0.499	0.656	2.44451e-05	3	TIMM13
1.40775e-09	-0.0430562	0.153	0.262	2.47032e-05	3	TULP3
1.40922e-09	-0.0803362	0.112	0.203	2.4729e-05	3	ANKMY2
1.43515e-09	-0.0905482	0.28	0.412	2.51841e-05	3	DHX15
1.48472e-09	0.551454	0.32	0.255	2.60539e-05	3	ITGAV
1.4893e-09	-0.109554	0.115	0.207	2.61342e-05	3	DDX41
1.49983e-09	-0.102238	0.141	0.241	2.63191e-05	3	RIOK2
1.5114e-09	-0.106276	0.108	0.201	2.6522e-05	3	ALKBH4
1.51979e-09	-0.0870425	0.157	0.259	2.66693e-05	3	C12orf73
1.53194e-09	-0.361703	0.539	0.682	2.68824e-05	3	PRELID1
1.55346e-09	-0.0791147	0.222	0.339	2.72601e-05	3	BAZ1A
1.58013e-09	-0.0965587	0.245	0.37	2.77281e-05	3	PQBP1
1.60074e-09	-0.211152	0.275	0.4	2.80898e-05	3	PSME1
1.60882e-09	-0.11224	0.18	0.286	2.82316e-05	3	RPIA
1.63599e-09	-0.0816977	0.238	0.359	2.87083e-05	3	TMED3
1.63761e-09	-0.0398045	0.219	0.337	2.87369e-05	3	KARS
1.65665e-09	-0.198435	0.232	0.353	2.90709e-05	3	NTHL1
1.67635e-09	0.284066	0.263	0.191	2.94165e-05	3	TACC1
1.68198e-09	-0.0742363	0.129	0.225	2.95153e-05	3	FLII
1.69289e-09	-0.213521	0.421	0.579	2.97069e-05	3	NDUFB9
1.71182e-09	-0.101586	0.232	0.348	3.0039e-05	3	RNF146
1.72533e-09	-0.0729016	0.129	0.224	3.02761e-05	3	AKAP17A
1.73489e-09	-0.0816505	0.189	0.3	3.04439e-05	3	CARS2
1.7494e-09	-0.0807554	0.145	0.246	3.06984e-05	3	LRWD1
1.76583e-09	-0.175026	0.385	0.534	3.09868e-05	3	MRPL47
1.77152e-09	-0.0728531	0.275	0.404	3.10866e-05	3	FIP1L1
1.79933e-09	-0.0440482	0.14	0.24	3.15746e-05	3	SLF1
1.81929e-09	-0.0460246	0.118	0.216	3.19249e-05	3	IRAK1
1.83246e-09	-0.114494	0.28	0.412	3.2156e-05	3	MRPL9
1.84806e-09	-0.115191	0.338	0.473	3.24297e-05	3	MRPL42
1.87477e-09	-0.28015	0.423	0.571	3.28984e-05	3	LSM5
1.95571e-09	-0.181274	0.33	0.472	3.43188e-05	3	ZFR
1.99748e-09	-0.14523	0.241	0.361	3.50518e-05	3	GAMT
2.01877e-09	-0.341219	0.534	0.673	3.54254e-05	3	HNRNPC
2.03672e-09	0.0527647	0.18	0.295	3.57404e-05	3	ALG3
2.10435e-09	-0.036719	0.183	0.293	3.69271e-05	3	GOPC
2.11289e-09	-0.11188	0.183	0.291	3.70771e-05	3	GNL1
2.11988e-09	-0.0412749	0.147	0.25	3.71997e-05	3	PUM2
2.14104e-09	-0.0743533	0.327	0.467	3.75709e-05	3	MFF
2.17297e-09	-0.279639	0.413	0.566	3.81312e-05	3	COPRS
2.17828e-09	-0.102292	0.171	0.274	3.82244e-05	3	ARMCX2
2.25886e-09	0.00359799	0.111	0.204	3.96385e-05	3	SLC50A1
2.28759e-09	-0.160283	0.237	0.353	4.01427e-05	3	FKBP1B
2.29894e-09	-0.00641589	0.133	0.232	4.03418e-05	3	PRMT5
2.32446e-09	0.248205	0.554	0.499	4.07896e-05	3	DST
2.34036e-09	-0.111399	0.186	0.297	4.10686e-05	3	CCDC91
2.3656e-09	-0.124218	0.16	0.266	4.15115e-05	3	BCL7B
2.37653e-09	-0.0252796	0.303	0.442	4.17033e-05	3	PUM1
2.38083e-09	-0.211519	0.38	0.517	4.17789e-05	3	MRPL12
2.39183e-09	-0.0718266	0.153	0.254	4.19718e-05	3	PIGBOS1
2.39667e-09	-0.138029	0.139	0.23	4.20567e-05	3	NUDT15
2.40497e-09	-0.133858	0.222	0.335	4.22025e-05	3	C11orf74
2.41938e-09	0.360803	0.533	0.505	4.24552e-05	3	MAP4
2.43776e-09	-0.112568	0.114	0.206	4.27778e-05	3	SALL2
2.50192e-09	-0.111237	0.358	0.498	4.39037e-05	3	TAF7
2.52215e-09	-0.0869964	0.324	0.465	4.42587e-05	3	USP14
2.56594e-09	-0.0806929	0.281	0.413	4.50272e-05	3	NDUFA9
2.56802e-09	-0.352857	0.579	0.709	4.50636e-05	3	MORF4L1
2.5768e-09	-0.0746415	0.277	0.406	4.52177e-05	3	MRTO4
2.61185e-09	-0.251839	0.438	0.593	4.58327e-05	3	RPS19BP1
2.62241e-09	-0.167144	0.205	0.317	4.6018e-05	3	TWF2
2.6303e-09	-0.167796	0.286	0.412	4.61565e-05	3	C20orf27
2.65408e-09	-0.131315	0.189	0.299	4.65738e-05	3	FAM207A
2.66587e-09	-0.15087	0.244	0.358	4.67807e-05	3	WDR34
2.68769e-09	-0.0922527	0.196	0.306	4.71636e-05	3	KIF1BP
2.73597e-09	-0.0488622	0.165	0.272	4.80107e-05	3	ATPAF1
2.74992e-09	-0.161612	0.35	0.498	4.82556e-05	3	TRAPPC4
2.80279e-09	-0.156789	0.299	0.424	4.91833e-05	3	FLYWCH2
2.82525e-09	0.401194	0.56	0.544	4.95774e-05	3	FYN
2.85446e-09	-0.111414	0.26	0.384	5.009e-05	3	TRAPPC6A
2.87866e-09	-0.138772	0.145	0.241	5.05146e-05	3	MCM5
2.90793e-09	0.317608	0.211	0.143	5.10283e-05	3	ASCL2
2.94456e-09	-0.0239424	0.119	0.216	5.16711e-05	3	MAP3K7
2.95215e-09	0.630308	0.28	0.218	5.18043e-05	3	FNIP1
2.9579e-09	-0.119027	0.122	0.213	5.19051e-05	3	FEM1B
3.09711e-09	-0.165251	0.239	0.356	5.43482e-05	3	POLE3
3.11267e-09	-0.138085	0.201	0.318	5.46212e-05	3	TBL1X
3.13578e-09	-0.0332505	0.148	0.249	5.50267e-05	3	CRLS1
3.1524e-09	-0.112564	0.131	0.227	5.53184e-05	3	SDHAF1
3.20422e-09	0.14951	0.716	0.715	5.62276e-05	3	NDUFC2
3.21214e-09	-0.0885873	0.137	0.233	5.63666e-05	3	INPP5F
3.22005e-09	-0.0591696	0.112	0.202	5.65054e-05	3	SAAL1
3.23062e-09	-0.0890752	0.109	0.2	5.66908e-05	3	RNASET2
3.24272e-09	-0.125573	0.315	0.459	5.69032e-05	3	ISCA2
3.26851e-09	-0.167391	0.317	0.45	5.73559e-05	3	VTI1B
3.27203e-09	-0.0431716	0.239	0.362	5.74176e-05	3	CAPN2
3.27686e-09	-0.125904	0.317	0.449	5.75024e-05	3	STK25
3.29434e-09	-0.311329	0.59	0.711	5.7809e-05	3	ATP5MC3
3.31689e-09	-0.132754	0.136	0.233	5.82047e-05	3	MRFAP1L1
3.38295e-09	-0.118808	0.392	0.542	5.9364e-05	3	YTHDF2
3.39021e-09	-0.265424	0.394	0.544	5.94914e-05	3	GTF3A
3.46611e-09	-0.0917021	0.191	0.303	6.08233e-05	3	MRPL39
3.50374e-09	-0.13583	0.13	0.224	6.14836e-05	3	TST
3.53369e-09	-0.100804	0.196	0.308	6.20092e-05	3	SRRT
3.53562e-09	-0.0847877	0.183	0.291	6.2043e-05	3	FARSA
3.54371e-09	-0.0614552	0.13	0.227	6.2185e-05	3	ERO1A
3.59251e-09	-0.108296	0.302	0.432	6.30413e-05	3	PRKRA
3.61454e-09	-0.118173	0.215	0.325	6.3428e-05	3	DDX49
3.64463e-09	-0.099974	0.111	0.201	6.39559e-05	3	XPO6
3.73215e-09	-0.0934711	0.189	0.298	6.54918e-05	3	RBM27
3.79932e-09	0.528458	0.497	0.462	6.66705e-05	3	REEP5
3.97006e-09	-0.109082	0.233	0.344	6.96667e-05	3	PPCS
3.99736e-09	-0.0663897	0.188	0.296	7.01456e-05	3	GSK3A
4.1884e-09	-0.105555	0.344	0.476	7.34981e-05	3	MRPL21
4.20452e-09	-0.26505	0.362	0.508	7.3781e-05	3	HSPA4
4.22718e-09	-0.00915212	0.197	0.308	7.41786e-05	3	PDCD4
4.35153e-09	-0.163098	0.194	0.298	7.63606e-05	3	DYNLL2
4.49267e-09	-0.275275	0.832	0.826	7.88374e-05	3	PTMS
4.52388e-09	-0.094127	0.274	0.399	7.93851e-05	3	GLT8D1
4.55634e-09	-0.1478	0.382	0.534	7.99547e-05	3	TCEA2
4.58496e-09	-0.0551455	0.26	0.391	8.04568e-05	3	NSD2
4.61783e-09	-0.19231	0.319	0.449	8.10337e-05	3	RRAGA
4.75843e-09	-0.0718972	0.159	0.263	8.35009e-05	3	DRG1
4.8441e-09	-0.167617	0.37	0.515	8.50042e-05	3	PAICS
4.93194e-09	-0.0980852	0.251	0.37	8.65457e-05	3	CSNK1G2
4.9732e-09	0.222038	0.662	0.67	8.72697e-05	3	SEPTIN11
5.02407e-09	-0.24495	0.474	0.611	8.81624e-05	3	EIF3A
5.03197e-09	0.572765	0.427	0.383	8.83011e-05	3	EXOC7
5.06937e-09	0.0209318	0.117	0.211	8.89573e-05	3	PDE7A
5.13543e-09	-0.159305	0.389	0.524	9.01165e-05	3	TUSC3
5.15491e-09	-0.0938604	0.203	0.311	9.04583e-05	3	MAP7D1
5.21506e-09	-0.0730225	0.172	0.279	9.15138e-05	3	C8orf82
5.22233e-09	-0.0632216	0.136	0.23	9.16414e-05	3	SYCE1L
5.23418e-09	-0.0894502	0.117	0.206	9.18494e-05	3	PDZD8
5.23848e-09	0.540498	0.225	0.162	9.19248e-05	3	CREB5
5.26653e-09	-0.107739	0.165	0.262	9.24171e-05	3	CEBPG
5.28328e-09	-0.310831	0.37	0.496	9.2711e-05	3	TMPO
5.31043e-09	-0.0806116	0.252	0.371	9.31873e-05	3	ARID1A
5.43068e-09	-0.0769814	0.145	0.241	9.52975e-05	3	ZMYND19
5.45028e-09	-0.165508	0.313	0.443	9.56415e-05	3	SNHG8
5.50948e-09	-0.316735	0.17	0.276	9.66803e-05	3	TOP2A
5.56951e-09	-0.0712483	0.155	0.254	9.77338e-05	3	FAM171A2
5.57755e-09	-0.0781281	0.214	0.33	9.78749e-05	3	RNF10
5.59519e-09	-0.0657476	0.346	0.485	9.81843e-05	3	SRPK2
5.73016e-09	-0.242301	0.378	0.517	0.000100553	3	SKA2
5.73911e-09	-0.328572	0.487	0.635	0.00010071	3	SNRPE
5.78685e-09	-0.170811	0.21	0.32	0.000101548	3	CASP3
5.85659e-09	-0.214889	0.22	0.331	0.000102771	3	AZIN1
5.92e-09	-0.1771	0.301	0.432	0.000103884	3	SAP30
5.94625e-09	-0.0635263	0.227	0.344	0.000104345	3	TAF12
5.96433e-09	-0.0196214	0.152	0.252	0.000104662	3	SLC25A29
5.96603e-09	-0.101782	0.16	0.264	0.000104692	3	CHMP1A
6.00024e-09	-0.1471	0.325	0.448	0.000105292	3	DYNC1LI1
6.00258e-09	-0.191612	0.342	0.478	0.000105333	3	RPP21
6.05465e-09	-0.104426	0.159	0.257	0.000106247	3	PRCC
6.12557e-09	-0.379079	0.613	0.719	0.000107491	3	NCL
6.14644e-09	-0.0154198	0.237	0.358	0.000107858	3	MRPS18B
6.33763e-09	-0.152506	0.358	0.504	0.000111213	3	PRKAR1A
6.3926e-09	-0.209087	0.173	0.275	0.000112177	3	MCM4
6.4636e-09	-0.09521	0.151	0.246	0.000113423	3	ZNF618
6.51148e-09	-0.107244	0.112	0.202	0.000114263	3	NFKBIA
6.53613e-09	-0.102524	0.143	0.238	0.000114696	3	LARP6
6.58377e-09	-0.100238	0.115	0.201	0.000115532	3	CSRNP3
6.72863e-09	-0.0839707	0.147	0.242	0.000118074	3	MKNK2
6.747e-09	-0.181599	0.372	0.513	0.000118396	3	EIF4E
6.76934e-09	-0.099781	0.157	0.261	0.000118788	3	RYBP
6.8792e-09	-0.305677	0.49	0.661	0.000120716	3	ST13
6.98845e-09	-0.0219471	0.176	0.282	0.000122633	3	OTUD6B-AS1
7.06184e-09	0.368657	0.35	0.282	0.000123921	3	FAM171B
7.11684e-09	-0.0864002	0.162	0.26	0.000124886	3	HAUS4
7.18381e-09	-0.0800831	0.19	0.298	0.000126061	3	NUMA1
7.21454e-09	-0.141238	0.277	0.402	0.000126601	3	FUBP1
7.26873e-09	0.0621927	0.229	0.356	0.000127552	3	CTSL
7.30744e-09	-0.0530815	0.152	0.251	0.000128231	3	DCAF15
7.3573e-09	-0.172395	0.404	0.554	0.000129106	3	NDUFA10
7.47781e-09	0.255477	0.668	0.678	0.000131221	3	SSR4
7.50007e-09	-0.0840126	0.188	0.293	0.000131611	3	TMA16
7.53242e-09	0.037573	0.148	0.249	0.000132179	3	CHN1
7.56684e-09	-0.241175	0.479	0.623	0.000132783	3	PSMC5
7.75158e-09	0.215301	0.92	0.827	0.000136025	3	MT-ND2
7.89669e-09	-0.105101	0.257	0.375	0.000138571	3	AMZ2
7.92383e-09	-0.313118	0.47	0.622	0.000139047	3	PFDN2
7.94792e-09	-0.0766349	0.258	0.383	0.00013947	3	YIPF5
7.97406e-09	-0.177075	0.376	0.528	0.000139929	3	HRAS
8.07479e-09	-0.176767	0.466	0.61	0.000141696	3	PSMA3
8.22514e-09	-0.0774352	0.364	0.513	0.000144335	3	RBM17
8.33391e-09	-0.203785	0.399	0.546	0.000146243	3	HIKESHI
8.38979e-09	-0.30079	0.502	0.656	0.000147224	3	NDUFV2
8.42235e-09	-0.151274	0.146	0.237	0.000147795	3	FAM114A1
8.45843e-09	-0.15152	0.275	0.39	0.000148429	3	MAGOHB
8.52906e-09	-0.098019	0.313	0.446	0.000149668	3	COPS2
8.58521e-09	-0.094499	0.139	0.235	0.000150653	3	OXCT1
8.68598e-09	-0.0448241	0.124	0.217	0.000152422	3	ACTR1B
8.69665e-09	-0.303992	0.468	0.621	0.000152609	3	SNRPF
8.83168e-09	0.391119	0.228	0.164	0.000154978	3	NLGN3
8.91376e-09	-0.262851	0.467	0.622	0.000156419	3	BUD31
8.92994e-09	-0.151454	0.277	0.396	0.000156703	3	CORO1B
8.99432e-09	-0.0576849	0.194	0.304	0.000157832	3	YAP1
9.03677e-09	0.17414	0.302	0.229	0.000158577	3	PLAAT3
9.10702e-09	-0.0955438	0.122	0.214	0.00015981	3	WASF1
9.17488e-09	-0.194747	0.411	0.57	0.000161001	3	SPAG7
9.18082e-09	-0.0384533	0.157	0.254	0.000161105	3	ZDHHC3
9.38744e-09	-0.162958	0.288	0.416	0.000164731	3	GNPDA1
9.53595e-09	-0.11452	0.13	0.22	0.000167337	3	YRDC
9.61978e-09	0.517728	0.336	0.275	0.000168808	3	SIPA1L1
9.77836e-09	0.559658	0.207	0.146	0.000171591	3	MICAL3
9.88571e-09	-0.0426375	0.162	0.266	0.000173474	3	RAD1
9.95643e-09	-0.112111	0.14	0.233	0.000174715	3	BTBD3
1.00388e-08	-0.288177	0.754	0.794	0.000176161	3	UBA52
1.00573e-08	-0.112552	0.245	0.369	0.000176485	3	APPL1
1.01336e-08	-0.132952	0.313	0.442	0.000177825	3	CZIB
1.04392e-08	-0.104657	0.246	0.363	0.000183187	3	PEX2
1.05411e-08	-0.105698	0.391	0.535	0.000184975	3	SMARCC1
1.05887e-08	0.388812	0.41	0.351	0.00018581	3	NKAIN4
1.06322e-08	-0.106143	0.18	0.285	0.000186573	3	TWISTNB
1.09125e-08	-0.131416	0.26	0.379	0.000191493	3	TSSC4
1.09712e-08	-0.165851	0.22	0.328	0.000192523	3	RP9
1.10442e-08	-0.0863935	0.222	0.335	0.000193803	3	RTCA
1.11951e-08	-0.146174	0.195	0.303	0.000196451	3	CTBP1
1.13957e-08	-0.178342	0.366	0.506	0.000199972	3	RAB7A
1.154e-08	-0.169424	0.336	0.469	0.000202504	3	ABHD17A
1.15713e-08	-0.223846	0.472	0.619	0.000203054	3	NONO
1.15948e-08	-0.107607	0.27	0.393	0.000203465	3	SPAG16
1.15996e-08	-0.292326	0.634	0.742	0.000203549	3	GABARAP
1.16522e-08	-0.0119467	0.133	0.226	0.000204472	3	SUV39H2
1.18187e-08	-0.11592	0.136	0.226	0.000207394	3	RHOG
1.20059e-08	-0.0241508	0.131	0.224	0.00021068	3	RNF40
1.20295e-08	-0.082865	0.287	0.411	0.000211094	3	TATDN1
1.24803e-08	-0.212036	0.432	0.593	0.000219005	3	MRPS34
1.27953e-08	-0.0990056	0.172	0.272	0.000224531	3	MRPS30
1.28649e-08	-0.0688372	0.238	0.354	0.000225753	3	DDA1
1.3067e-08	-0.236144	0.464	0.631	0.000229299	3	STMP1
1.3131e-08	-0.108753	0.258	0.383	0.000230423	3	SCFD1
1.32553e-08	-0.071191	0.13	0.221	0.000232605	3	SART3
1.34599e-08	-0.13344	0.184	0.291	0.000236195	3	NELFB
1.36481e-08	-0.32746	0.504	0.666	0.000239497	3	AP2S1
1.37773e-08	-0.052813	0.118	0.208	0.000241764	3	CPSF7
1.38097e-08	-0.0867719	0.211	0.324	0.000242332	3	KMT5B
1.38778e-08	-0.0645666	0.203	0.309	0.000243528	3	EID2
1.42213e-08	-0.0451822	0.159	0.257	0.000249555	3	BCL7A
1.43461e-08	-0.152496	0.313	0.444	0.000251746	3	ZMAT2
1.44088e-08	-0.0552562	0.117	0.206	0.000252846	3	IRF2BP2
1.44431e-08	-0.19445	0.434	0.583	0.000253448	3	PTP4A2
1.44514e-08	0.200493	0.707	0.66	0.000253592	3	HSPA5
1.47284e-08	-0.10087	0.137	0.225	0.000258455	3	SDSL
1.47389e-08	-0.0881116	0.125	0.215	0.000258639	3	MINPP1
1.50352e-08	0.559222	0.321	0.264	0.000263838	3	SRGAP2
1.521e-08	-0.0349036	0.174	0.278	0.000266904	3	STX5
1.54064e-08	-0.0603102	0.152	0.249	0.000270352	3	UNG
1.55378e-08	-0.134219	0.349	0.482	0.000272658	3	NAA20
1.55926e-08	-0.0924093	0.162	0.257	0.000273618	3	AP002360.1
1.5662e-08	-0.0488689	0.183	0.283	0.000274837	3	EXOSC9
1.57531e-08	-0.0781663	0.13	0.22	0.000276436	3	HIRIP3
1.58129e-08	-0.0859612	0.275	0.396	0.000277485	3	ADNP
1.58323e-08	-0.105038	0.263	0.383	0.000277825	3	HMGN4
1.62334e-08	-0.0440604	0.217	0.33	0.000284864	3	LRRC41
1.64501e-08	-0.0948896	0.124	0.212	0.000288667	3	ING1
1.66429e-08	0.669578	0.24	0.184	0.000292049	3	PCSK7
1.67111e-08	-0.144353	0.305	0.429	0.000293246	3	UGP2
1.6788e-08	0.066707	0.178	0.291	0.000294595	3	SLC20A1
1.68319e-08	-0.144032	0.223	0.332	0.000295367	3	DYRK4
1.7095e-08	-0.0283783	0.116	0.203	0.000299984	3	TCOF1
1.72253e-08	-0.100327	0.18	0.281	0.000302269	3	BTBD6
1.7485e-08	-0.158991	0.361	0.499	0.000306827	3	RTL8A
1.81743e-08	-0.062115	0.176	0.274	0.000318923	3	AKIP1
1.82174e-08	-0.0156936	0.165	0.267	0.000319678	3	SCYL1
1.83695e-08	-0.184314	0.352	0.487	0.000322347	3	LSM10
1.84418e-08	-0.156843	0.166	0.264	0.000323617	3	GTF2A1
1.91634e-08	-0.0973169	0.195	0.302	0.000336279	3	NAA15
1.92102e-08	-0.0404674	0.244	0.364	0.000337101	3	PKIG
1.94825e-08	-0.041745	0.178	0.278	0.000341879	3	YLPM1
1.95467e-08	-0.116671	0.127	0.21	0.000343006	3	AP1AR
1.96226e-08	0.222038	0.664	0.678	0.000344337	3	RABAC1
1.96905e-08	-0.201293	0.417	0.565	0.000345529	3	COPZ1
1.97361e-08	-0.0184362	0.301	0.43	0.00034633	3	MCTS1
1.98109e-08	-0.073641	0.229	0.341	0.000347641	3	KXD1
1.99479e-08	-0.189622	0.146	0.234	0.000350046	3	GPC4
2.02565e-08	-0.222429	0.344	0.485	0.000355461	3	PPP1R7
2.0448e-08	0.429586	0.249	0.186	0.000358822	3	FAM184A
2.0486e-08	0.332685	0.265	0.198	0.000359489	3	LPL
2.07548e-08	-0.155119	0.139	0.229	0.000364205	3	MMD
2.09111e-08	-0.274916	0.683	0.764	0.000366948	3	COX4I1
2.09638e-08	-0.111372	0.146	0.238	0.000367873	3	UBTD2
2.11991e-08	-0.118109	0.271	0.389	0.000372002	3	HNRNPL
2.1384e-08	0.508314	0.444	0.41	0.000375246	3	GRN
2.13884e-08	-0.231569	0.507	0.643	0.000375323	3	UBXN1
2.14158e-08	-0.324169	0.548	0.685	0.000375804	3	ATP5F1A
2.16902e-08	-0.0830626	0.149	0.242	0.00038062	3	RBM7
2.17111e-08	-0.132909	0.179	0.29	0.000380986	3	CKAP2
2.1757e-08	-0.232726	0.52	0.65	0.000381792	3	RBMX
2.18628e-08	0.185723	0.797	0.74	0.000383648	3	FDPS
2.23274e-08	-0.105247	0.217	0.328	0.000391801	3	SNHG30
2.24214e-08	-0.0401643	0.201	0.307	0.000393451	3	SPIN1
2.24853e-08	-0.115615	0.265	0.382	0.000394572	3	PRPF6
2.25093e-08	-0.0689798	0.173	0.271	0.000394994	3	PPP3CB
2.27689e-08	-0.0932284	0.241	0.352	0.000399548	3	STARD7
2.28996e-08	-0.0783277	0.22	0.325	0.000401842	3	FHL1
2.32064e-08	-0.113017	0.143	0.235	0.000407226	3	TOPBP1
2.3255e-08	-0.19242	0.282	0.394	0.000408079	3	COX14
2.33819e-08	-0.138012	0.296	0.422	0.000410306	3	PNMA1
2.41065e-08	-0.0368268	0.131	0.223	0.000423021	3	HMGCL
2.41068e-08	-0.0775684	0.139	0.231	0.000423027	3	MCMBP
2.41127e-08	-0.160435	0.447	0.583	0.000423129	3	PPIG
2.42505e-08	-0.133863	0.225	0.332	0.000425548	3	ETF1
2.47458e-08	-0.0207579	0.164	0.261	0.000434239	3	C1orf174
2.51823e-08	-0.05683	0.121	0.21	0.000441899	3	KIAA2013
2.53887e-08	0.480214	0.314	0.254	0.00044552	3	SPECC1
2.55021e-08	0.0168785	0.204	0.315	0.000447511	3	CACUL1
2.58229e-08	-0.201597	0.215	0.328	0.00045314	3	CKAP5
2.59015e-08	-0.0876536	0.152	0.246	0.000454519	3	GCAT
2.59156e-08	-0.141822	0.167	0.261	0.000454768	3	UBE2J1
2.61366e-08	-0.11272	0.176	0.274	0.000458644	3	BRMS1
2.62712e-08	-0.131963	0.264	0.377	0.000461007	3	MRPL37
2.63928e-08	-0.242034	0.251	0.358	0.000463141	3	APLP1
2.65705e-08	-0.0159088	0.19	0.3	0.00046626	3	SFXN1
2.67854e-08	-0.189479	0.289	0.407	0.000470031	3	SURF2
2.68026e-08	-0.0500783	0.124	0.212	0.000470332	3	PPM1A
2.71103e-08	0.274623	0.446	0.381	0.000475732	3	AC092958.1
2.7221e-08	-0.286596	0.35	0.46	0.000477675	3	TMEM97
2.73264e-08	0.515915	0.398	0.354	0.000479524	3	HEXA
2.73806e-08	-0.217933	0.318	0.43	0.000480475	3	SDC2
2.76711e-08	-0.0764546	0.311	0.444	0.000485572	3	TNPO1
2.77112e-08	-0.091563	0.162	0.259	0.000486275	3	ADIPOR1
2.8231e-08	-0.0385942	0.159	0.254	0.000495398	3	HTRA2
2.82511e-08	-0.0789289	0.281	0.401	0.000495751	3	ACADM
2.82812e-08	-0.0153651	0.155	0.249	0.000496278	3	SLC25A24
2.84473e-08	-0.0386201	0.24	0.358	0.000499194	3	LRRN1
2.84652e-08	-0.0875121	0.299	0.426	0.000499508	3	NSFL1C
2.85209e-08	-0.0666086	0.119	0.206	0.000500484	3	CNOT6
2.88513e-08	-0.0771432	0.139	0.226	0.000506282	3	ZNF766
2.88645e-08	-0.107383	0.333	0.47	0.000506514	3	SYAP1
2.93431e-08	-0.355092	0.599	0.725	0.000514912	3	RAC1
2.94071e-08	-0.166408	0.201	0.3	0.000516035	3	RHOB
2.96204e-08	-0.293014	0.139	0.22	0.000519778	3	ANK3
2.98179e-08	-0.0859581	0.204	0.312	0.000523244	3	COMMD5
2.98607e-08	-0.093613	0.287	0.413	0.000523996	3	RALBP1
3.00579e-08	-0.226425	0.448	0.589	0.000527457	3	PSMC3
3.16615e-08	-0.0926626	0.198	0.3	0.000555597	3	EMC9
3.19479e-08	-0.210574	0.444	0.587	0.000560622	3	ELOC
3.22689e-08	-0.060993	0.121	0.208	0.000566254	3	MMUT
3.22892e-08	-0.112649	0.153	0.244	0.000566612	3	CHAMP1
3.32776e-08	-0.000833954	0.189	0.3	0.000583956	3	GRAMD1A
3.37156e-08	-0.0950217	0.208	0.315	0.000591641	3	TMEM70
3.37679e-08	-0.138467	0.179	0.272	0.000592558	3	SELENOP
3.39615e-08	-0.0319983	0.247	0.367	0.000595956	3	BABAM1
3.411e-08	-0.0358956	0.253	0.371	0.000598562	3	SF3B4
3.41516e-08	-0.404492	0.514	0.63	0.000599292	3	DUT
3.43395e-08	-0.0842508	0.123	0.208	0.00060259	3	ATP6V1A
3.43616e-08	-0.0749844	0.264	0.383	0.000602978	3	IPO7
3.46473e-08	-0.105437	0.234	0.346	0.000607991	3	NDUFAF2
3.48187e-08	-0.0929082	0.131	0.22	0.000610998	3	SLC41A3
3.48545e-08	-0.0544671	0.195	0.298	0.000611627	3	PPIE
3.50129e-08	-0.109176	0.222	0.333	0.000614406	3	ARMC1
3.50314e-08	-0.0137472	0.201	0.309	0.000614731	3	PCID2
[truncated: 3,422 more rows]

## Sheet: 4
p_val	avg_logFC	pct.1	pct.2	p_val_adj	cluster	gene
9.72564e-85	1.39913	0.507	0.187	1.70666e-80	6	C21orf58
1.98248e-83	1.40464	0.623	0.307	3.47885e-79	6	HELLS
3.37544e-67	0.987107	0.43	0.159	5.92323e-63	6	BRCA1
3.89133e-61	1.60184	0.406	0.145	6.8285e-57	6	XIST
1.04242e-60	0.838937	0.499	0.22	1.82925e-56	6	ATAD2
1.63009e-54	0.768832	0.288	0.086	2.86048e-50	6	XRCC2
8.78726e-54	0.877956	0.495	0.239	1.54199e-49	6	CLSPN
2.73849e-51	0.690612	0.363	0.135	4.8055e-47	6	MCM10
3.29732e-48	-0.635872	0.992	0.984	5.78614e-44	6	EEF1A1
5.94028e-47	0.772655	0.777	0.644	1.0424e-42	6	NASP
4.36462e-46	0.891225	0.523	0.293	7.65904e-42	6	ORC6
5.05683e-44	1.28931	0.803	0.647	8.87373e-40	6	NOVA1
5.7316e-44	0.925204	0.353	0.145	1.00578e-39	6	FANCA
1.98444e-43	0.779505	0.473	0.24	3.4823e-39	6	CENPU
8.95218e-43	0.705138	0.838	0.693	1.57093e-38	6	FUS
1.58101e-42	0.671019	0.412	0.181	2.77436e-38	6	RRM2
4.95321e-42	0.76816	0.491	0.231	8.69189e-38	6	NUSAP1
6.33263e-42	0.576047	0.31	0.114	1.11125e-37	6	ESCO2
4.02581e-41	0.880621	0.422	0.199	7.06449e-37	6	CDCA7
1.74125e-37	0.692667	0.426	0.198	3.05555e-33	6	CDK1
3.67979e-37	-0.626119	0.974	0.956	6.4573e-33	6	ACTG1
5.07091e-37	0.863038	0.602	0.347	8.89844e-33	6	CENPF
5.894e-37	-0.630705	0.862	0.872	1.03428e-32	6	EEF1G
1.67085e-36	-0.645112	0.943	0.93	2.93201e-32	6	FTL
3.89828e-36	0.689616	0.542	0.314	6.8407e-32	6	SMC4
5.16212e-36	-0.520775	0.945	0.929	9.0585e-32	6	RPL15
9.74723e-36	0.76426	0.418	0.206	1.71044e-31	6	PRC1
2.1104e-35	0.681829	0.306	0.126	3.70334e-31	6	BRCA2
4.90479e-35	-0.566192	0.907	0.904	8.60692e-31	6	TPT1
6.70618e-35	0.796658	0.633	0.448	1.1768e-30	6	TYMS
1.05647e-34	0.483414	0.29	0.115	1.85388e-30	6	WDR76
1.13353e-34	0.726843	0.728	0.597	1.98913e-30	6	PGP
1.46826e-34	0.87552	0.686	0.44	2.5765e-30	6	SLC1A3
4.16966e-34	0.836449	0.517	0.336	7.31693e-30	6	GINS2
7.625e-34	1.00171	0.43	0.217	1.33804e-29	6	MKI67
1.71069e-33	0.60234	0.507	0.296	3.00192e-29	6	SMC2
5.52937e-33	-0.519046	0.994	0.976	9.70295e-29	6	RPS2
6.75273e-33	-0.591308	0.945	0.941	1.18497e-28	6	RPL3
2.6485e-32	0.795835	0.757	0.676	4.64758e-28	6	ARGLU1
3.97499e-32	0.741462	0.627	0.473	6.97531e-28	6	TMPO
3.054e-31	0.635923	0.27	0.109	5.35916e-27	6	KNL1
3.242e-31	0.963828	0.377	0.181	5.68905e-27	6	SNTG1
4.54132e-31	0.758489	0.509	0.313	7.96911e-27	6	PCLAF
8.39873e-31	0.806801	0.696	0.574	1.47381e-26	6	SRSF10
9.12042e-31	0.605041	0.424	0.233	1.60045e-26	6	CENPK
1.41567e-30	0.450814	0.229	0.084	2.48422e-26	6	PKMYT1
3.86888e-30	0.621082	0.86	0.658	6.78911e-26	6	PTPRZ1
4.57438e-30	0.643594	0.97	0.877	8.02713e-26	6	PTN
5.26406e-30	0.523264	0.793	0.683	9.23737e-26	6	SNRPG
1.51825e-29	0.8513	0.465	0.251	2.66423e-25	6	TOP2A
2.91155e-29	0.531784	0.333	0.156	5.10918e-25	6	E2F1
3.45361e-29	0.654467	0.507	0.313	6.0604e-25	6	UBE2T
3.9457e-29	0.878098	0.402	0.205	6.92392e-25	6	GRIA2
4.7868e-29	0.500223	0.343	0.161	8.39988e-25	6	NCAPG
7.4071e-29	0.771442	0.513	0.303	1.2998e-24	6	LINC00461
8.28992e-29	-1.32944	0.095	0.327	1.45471e-24	6	RMST
1.22191e-28	0.395905	0.27	0.112	2.14421e-24	6	DTL
5.79794e-28	0.662799	0.428	0.253	1.01742e-23	6	MCM4
9.07274e-28	-0.533237	0.828	0.884	1.59209e-23	6	RPL8
1.6997e-27	-0.524926	0.87	0.887	2.98263e-23	6	RPL6
1.85443e-27	0.571559	0.361	0.186	3.25415e-23	6	ATAD5
2.06047e-27	-0.550286	0.882	0.892	3.61572e-23	6	RPL5
4.5118e-27	-1.69727	0.272	0.497	7.9173e-23	6	NEAT1
9.22798e-27	0.402765	0.205	0.074	1.61933e-22	6	CCNE2
9.54087e-27	-0.522341	0.091	0.319	1.67423e-22	6	OCIAD2
1.71248e-26	-0.480369	0.931	0.939	3.00507e-22	6	RPL7A
4.82835e-26	-0.504288	0.848	0.848	8.47278e-22	6	NACA
8.02982e-26	0.789016	0.272	0.126	1.40907e-21	6	CCDC18
9.82429e-26	-0.545903	0.911	0.899	1.72397e-21	6	RPS3
1.17067e-25	0.483595	0.42	0.239	2.05429e-21	6	ZWINT
2.15147e-25	-0.464291	0.858	0.871	3.7754e-21	6	RPL13A
5.07075e-25	0.577551	0.292	0.139	8.89815e-21	6	MELK
7.01558e-25	0.486016	0.329	0.166	1.23109e-20	6	RAD51AP1
1.11264e-24	0.567949	0.416	0.244	1.95247e-20	6	CENPM
1.35823e-24	-0.491167	0.998	0.978	2.38342e-20	6	VIM
1.44822e-24	0.476976	0.262	0.116	2.54133e-20	6	CDCA5
1.80002e-24	-0.676056	0.706	0.771	3.15867e-20	6	EEF2
1.87678e-24	0.355303	0.229	0.094	3.29338e-20	6	FAM111B
2.15579e-24	-0.445466	0.935	0.91	3.78299e-20	6	RACK1
2.90441e-24	0.386508	0.27	0.123	5.09667e-20	6	CDC6
3.78823e-24	-1.11755	0.13	0.342	6.64758e-20	6	TPBG
4.27889e-24	0.738323	0.394	0.233	7.5086e-20	6	MIS18BP1
4.55969e-24	-0.466798	0.848	0.87	8.00134e-20	6	RPL9
5.81128e-24	0.40575	0.272	0.125	1.01976e-19	6	CDC45
6.29089e-24	0.440204	0.316	0.16	1.10393e-19	6	TK1
1.54022e-23	0.63872	0.448	0.236	2.70278e-19	6	BCAN
2.86931e-23	0.489024	0.219	0.092	5.03507e-19	6	BRIP1
3.00867e-23	-0.59446	0.11	0.314	5.27962e-19	6	PLPPR3
4.34649e-23	-0.359146	0.994	0.971	7.62722e-19	6	RPL13
5.65997e-23	-0.447663	0.148	0.37	9.93212e-19	6	CITED2
8.81981e-23	-0.764891	0.209	0.44	1.5477e-18	6	KCNQ1OT1
1.12053e-22	0.224767	0.702	0.515	1.9663e-18	6	HES6
1.14543e-22	0.59967	0.377	0.205	2.01e-18	6	TPX2
1.35499e-22	0.510947	0.746	0.683	2.37774e-18	6	SRSF7
1.56576e-22	-0.931427	0.028	0.21	2.74759e-18	6	KRT8
2.31719e-22	-0.871474	0.231	0.431	4.06621e-18	6	FBLN1
2.55632e-22	-0.525317	0.755	0.795	4.48584e-18	6	RPL7
2.70641e-22	-0.525447	0.178	0.402	4.74921e-18	6	CXADR
2.76097e-22	-0.0360428	0.347	0.166	4.84495e-18	6	HIST1H1B
2.77319e-22	-0.438356	0.963	0.939	4.8664e-18	6	RPL10
2.99056e-22	0.624919	0.325	0.16	5.24783e-18	6	GAD1
3.25812e-22	-0.431052	0.929	0.925	5.71734e-18	6	RPS3A
5.30137e-22	-1.05853	0.118	0.318	9.30284e-18	6	ID1
6.41354e-22	0.523103	0.235	0.105	1.12545e-17	6	DIAPH3
6.52385e-22	0.56788	0.54	0.415	1.1448e-17	6	DNMT1
7.74261e-22	-0.436555	0.939	0.938	1.35867e-17	6	RPS4X
1.11907e-21	0.875945	0.511	0.35	1.96375e-17	6	SOX2-OT
1.22545e-21	-0.539692	0.091	0.287	2.15042e-17	6	CRABP2
1.7834e-21	-0.422859	0.274	0.533	3.1295e-17	6	KDM5B
2.09409e-21	-0.763412	0.069	0.257	3.67471e-17	6	IER3
2.17486e-21	0.527889	0.673	0.602	3.81644e-17	6	PRKDC
2.61146e-21	-0.504856	0.692	0.753	4.5826e-17	6	BTF3
3.30985e-21	-0.878981	0.278	0.487	5.80813e-17	6	DDIT4
3.40872e-21	0.649526	0.323	0.173	5.98162e-17	6	SGO2
3.846e-21	0.566581	0.822	0.732	6.74896e-17	6	MTRNR2L12
4.09562e-21	-0.777353	0.294	0.499	7.18699e-17	6	MEST
4.77119e-21	0.662473	0.233	0.107	8.37249e-17	6	CKAP2L
5.342e-21	0.679773	0.477	0.342	9.37415e-17	6	EZH2
1.24016e-20	0.548195	0.412	0.272	2.17623e-16	6	FEN1
1.42294e-20	0.736825	0.243	0.117	2.49698e-16	6	SPC24
1.48393e-20	0.312941	0.235	0.107	2.604e-16	6	BLM
1.55293e-20	0.357164	0.31	0.168	2.72508e-16	6	UHRF1
1.72001e-20	-0.456037	0.892	0.895	3.01827e-16	6	RPS6
2.44853e-20	-1.10455	0.114	0.303	4.29669e-16	6	IGFBP5
2.52794e-20	0.448295	0.367	0.221	4.43602e-16	6	MCM5
2.69592e-20	0.434095	0.903	0.763	4.7308e-16	6	GPM6B
2.75389e-20	-0.475973	0.053	0.227	4.83252e-16	6	COL6A2
3.01574e-20	0.680434	0.314	0.173	5.29202e-16	6	GPSM2
3.01882e-20	-0.5738	0.783	0.789	5.29742e-16	6	H3F3B
3.38786e-20	-0.655873	0.264	0.466	5.94502e-16	6	BEX2
4.84276e-20	0.440889	0.369	0.188	8.49808e-16	6	MLC1
6.3132e-20	0.711651	0.602	0.506	1.10784e-15	6	TRA2B
7.02178e-20	-0.336232	0.992	0.981	1.23218e-15	6	FTH1
1.02964e-19	-0.56255	0.142	0.342	1.80681e-15	6	RBP1
2.66489e-19	-0.520609	0.671	0.735	4.67635e-15	6	SLC25A3
2.83403e-19	0.521801	0.454	0.328	4.97316e-15	6	GMNN
6.98125e-19	0.467895	0.842	0.758	1.22507e-14	6	METRN
7.22676e-19	-0.497395	0.347	0.553	1.26815e-14	6	BNIP3L
8.7587e-19	0.571319	0.276	0.143	1.53698e-14	6	KIFC1
9.1974e-19	-0.445939	0.211	0.421	1.61396e-14	6	PNRC1
1.16899e-18	-0.178577	0.282	0.132	2.05135e-14	6	HIST1H3B
1.26949e-18	-0.40577	0.903	0.859	2.2277e-14	6	RPSA
1.28541e-18	0.541129	0.237	0.107	2.25564e-14	6	HEPN1
1.38024e-18	0.589961	0.31	0.168	2.42204e-14	6	ASPM
1.53126e-18	-0.333873	0.063	0.234	2.68705e-14	6	LTBP4
1.54167e-18	0.472491	0.337	0.195	2.70532e-14	6	FANCI
2.5342e-18	0.657537	0.42	0.283	4.44701e-14	6	EMP2
2.74709e-18	-0.289291	0.055	0.218	4.82059e-14	6	RRAS
3.2111e-18	-0.489414	0.828	0.81	5.63483e-14	6	HNRNPA1
3.70891e-18	-0.416814	0.148	0.327	6.5084e-14	6	SELENOM
3.87648e-18	-0.679609	0.077	0.243	6.80244e-14	6	MYL9
4.45658e-18	-0.499804	0.237	0.41	7.8204e-14	6	RAB34
4.69879e-18	0.675118	0.929	0.873	8.24544e-14	6	CST3
5.35437e-18	0.566284	0.284	0.156	9.39585e-14	6	GTSE1
5.85948e-18	0.378654	0.227	0.111	1.02822e-13	6	ZNF724
6.33132e-18	-0.361568	0.063	0.228	1.11102e-13	6	COL4A5
6.48661e-18	0.57909	0.939	0.915	1.13827e-13	6	MT-ND3
6.6648e-18	-0.27547	0.045	0.209	1.16954e-13	6	LEMD1
9.48903e-18	-0.220695	0.101	0.286	1.66513e-13	6	CCNQ
1.24905e-17	-0.615341	0.103	0.288	2.19183e-13	6	GJA1
1.53167e-17	-0.399465	0.882	0.87	2.68777e-13	6	RPLP0
1.55875e-17	0.560616	0.497	0.398	2.73529e-13	6	PCNA
1.91505e-17	-0.510478	0.688	0.738	3.36054e-13	6	RPL4
2.13248e-17	0.387161	0.227	0.109	3.74208e-13	6	CEP55
2.2487e-17	-0.83731	0.306	0.485	3.94602e-13	6	ANXA2
2.68442e-17	-0.701842	0.416	0.612	4.71061e-13	6	TSC22D1
5.61218e-17	0.424276	0.501	0.329	9.84826e-13	6	SCG3
6.67137e-17	0.499646	0.41	0.285	1.17069e-12	6	BARD1
6.74274e-17	0.681202	0.327	0.195	1.18322e-12	6	SFXN5
6.8773e-17	0.466701	0.669	0.549	1.20683e-12	6	HMGB2
7.62753e-17	0.358999	0.452	0.295	1.33848e-12	6	MAD2L1
8.22201e-17	0.403766	0.296	0.164	1.4428e-12	6	KIF11
1.03482e-16	0.424188	0.89	0.826	1.81591e-12	6	H2AFZ
1.08173e-16	0.173645	0.842	0.757	1.89822e-12	6	HIST1H4C
1.13074e-16	0.520941	0.598	0.509	1.98422e-12	6	CRNDE
1.15683e-16	-0.410209	0.158	0.344	2.03001e-12	6	PALLD
1.21938e-16	0.531106	0.414	0.29	2.13977e-12	6	DHFR
1.47369e-16	-0.27442	0.049	0.205	2.58603e-12	6	KDM6B
1.76281e-16	-0.506871	0.341	0.554	3.09339e-12	6	TERF2IP
2.08006e-16	0.491509	0.639	0.573	3.65009e-12	6	DDX46
2.23591e-16	0.477554	0.485	0.368	3.92358e-12	6	LMNB1
2.60308e-16	-0.48761	0.789	0.799	4.56789e-12	6	SNHG29
2.66942e-16	-0.768258	0.217	0.405	4.68429e-12	6	CDKN1C
2.82866e-16	0.447549	0.325	0.197	4.96373e-12	6	PSMC3IP
3.02207e-16	1.30129	0.568	0.486	5.30312e-12	6	VMP1
3.39917e-16	0.323352	0.288	0.163	5.96486e-12	6	DSN1
3.63283e-16	0.103485	0.968	0.896	6.3749e-12	6	DBI
3.70302e-16	-1.14424	0.118	0.28	6.49806e-12	6	COL1A2
3.89156e-16	0.0599397	0.333	0.188	6.82891e-12	6	HIST1H2AG
4.16474e-16	0.569824	0.649	0.586	7.30829e-12	6	HP1BP3
4.41894e-16	-0.263164	0.13	0.307	7.75435e-12	6	KLHDC8B
4.48943e-16	-0.346401	0.15	0.325	7.87804e-12	6	SERINC2
4.73663e-16	-0.492614	0.089	0.248	8.31183e-12	6	SCG5
4.7864e-16	0.45791	0.247	0.129	8.39918e-12	6	NDC80
5.18356e-16	-0.313798	0.213	0.412	9.09611e-12	6	AKAP8L
5.2793e-16	0.540268	0.471	0.354	9.26412e-12	6	CCDC34
5.28896e-16	-0.309918	0.308	0.53	9.28106e-12	6	UQCRC2
5.54403e-16	0.455464	0.438	0.314	9.72866e-12	6	RRM1
6.01126e-16	0.521016	0.828	0.719	1.05486e-11	6	B2M
6.88302e-16	-0.637736	0.158	0.332	1.20783e-11	6	TPM2
7.54748e-16	-0.262484	0.071	0.228	1.32443e-11	6	FBN2
7.58792e-16	0.537916	0.286	0.16	1.33153e-11	6	NUF2
8.32037e-16	0.39864	0.292	0.169	1.46006e-11	6	CHAF1A
8.71159e-16	-0.347109	0.077	0.232	1.52871e-11	6	CDC42EP5
1.00511e-15	-0.324098	0.256	0.443	1.76376e-11	6	NIPSNAP1
1.06495e-15	-0.563348	0.247	0.435	1.86877e-11	6	CCND1
1.08077e-15	-0.27268	0.112	0.282	1.89654e-11	6	LGMN
1.14724e-15	-0.397981	0.882	0.836	2.01318e-11	6	UBC
1.3113e-15	0.431183	0.27	0.142	2.30107e-11	6	SLC4A4
1.33441e-15	-0.747319	0.385	0.573	2.34162e-11	6	BASP1
1.41911e-15	0.313296	0.318	0.182	2.49026e-11	6	PBK
1.42732e-15	0.403121	0.673	0.63	2.50466e-11	6	SRSF2
1.5598e-15	0.491039	0.742	0.682	2.73714e-11	6	LUC7L3
1.61087e-15	-0.285239	0.075	0.228	2.82675e-11	6	LY6E
1.80907e-15	-0.595916	0.544	0.667	3.17455e-11	6	EIF3E
1.82914e-15	0.509301	0.485	0.377	3.20978e-11	6	MCM7
1.86448e-15	-0.375695	0.85	0.835	3.27178e-11	6	EIF1
1.86751e-15	0.678117	0.641	0.574	3.2771e-11	6	SF1
2.0911e-15	0.524929	0.385	0.263	3.66947e-11	6	WEE1
2.12238e-15	0.551315	0.314	0.188	3.72435e-11	6	KIF20B
2.23351e-15	-0.253616	0.164	0.347	3.91937e-11	6	MKRN1
2.29964e-15	0.652161	0.704	0.661	4.03542e-11	6	PNN
2.37517e-15	0.553691	0.258	0.141	4.16795e-11	6	RTKN2
2.54939e-15	-0.302743	0.105	0.264	4.47366e-11	6	H1F0
2.76882e-15	-0.234439	0.085	0.25	4.85873e-11	6	HBP1
2.89656e-15	-0.217404	0.158	0.338	5.08288e-11	6	DIPK1B
2.90635e-15	0.42655	0.398	0.264	5.10006e-11	6	CENPW
2.93547e-15	-0.209608	0.181	0.37	5.15116e-11	6	NECTIN2
3.53509e-15	-0.338314	0.335	0.529	6.20337e-11	6	CCNG1
4.49407e-15	-0.214508	0.134	0.308	7.8862e-11	6	PCGF2
5.29575e-15	0.411054	0.225	0.118	9.29298e-11	6	KNTC1
5.37027e-15	-0.305274	0.087	0.241	9.42374e-11	6	PHACTR2
5.66749e-15	-0.248037	0.152	0.331	9.9453e-11	6	GMPR2
5.77979e-15	-0.475287	0.643	0.726	1.01424e-10	6	CCNI
5.93952e-15	0.4298	0.521	0.374	1.04227e-10	6	SCRG1
6.25996e-15	0.5065	0.288	0.169	1.0985e-10	6	APOLD1
6.38998e-15	-0.531202	0.371	0.543	1.12131e-10	6	MYL12A
7.18799e-15	-0.369211	0.842	0.847	1.26135e-10	6	RPL14
7.67461e-15	0.4741	0.302	0.178	1.34674e-10	6	ECT2
7.94924e-15	-0.315125	0.949	0.91	1.39493e-10	6	RPL19
8.9525e-15	0.4778	0.272	0.155	1.57098e-10	6	TACC3
9.21368e-15	-0.372118	0.852	0.847	1.61682e-10	6	RPL10A
9.24517e-15	0.487664	0.511	0.435	1.62234e-10	6	RFC1
1.09698e-14	-0.370088	0.29	0.487	1.92499e-10	6	AKAP9
1.3524e-14	-0.342655	0.85	0.876	2.37319e-10	6	RPL17
1.3824e-14	0.368469	0.763	0.709	2.42583e-10	6	SON
1.41092e-14	-0.500757	0.089	0.241	2.47588e-10	6	NELL2
1.42064e-14	0.277787	0.838	0.677	2.49293e-10	6	TTYH1
1.51176e-14	0.472686	0.562	0.478	2.65284e-10	6	DTYMK
1.65214e-14	-0.193717	0.12	0.283	2.89917e-10	6	SHC1
1.66292e-14	-0.33533	0.907	0.89	2.91808e-10	6	RPL18
1.9402e-14	0.459818	0.426	0.313	3.40466e-10	6	USP1
1.96852e-14	0.617868	0.268	0.154	3.45436e-10	6	AURKB
2.08595e-14	-0.343003	0.12	0.279	3.66042e-10	6	AHNAK
2.24544e-14	-0.265081	0.223	0.415	3.9403e-10	6	DHRS7
3.02751e-14	-0.406096	0.27	0.461	5.31268e-10	6	RNF187
3.03863e-14	0.462723	0.631	0.61	5.33218e-10	6	DEK
3.12963e-14	-0.240119	0.061	0.203	5.49187e-10	6	WIPI1
3.13137e-14	0.855182	0.481	0.379	5.49494e-10	6	POLR2J3
3.18027e-14	-0.403463	0.195	0.371	5.58073e-10	6	HERPUD1
3.35154e-14	0.458264	0.746	0.698	5.88129e-10	6	SRRM2
3.42773e-14	-0.234666	0.112	0.274	6.01497e-10	6	SEPTIN6
3.49073e-14	-0.174815	0.144	0.321	6.12553e-10	6	MRPL10
3.76203e-14	0.541196	0.213	0.109	6.60162e-10	6	DPP10
3.93714e-14	-0.186423	0.103	0.263	6.90889e-10	6	MXI1
4.22247e-14	-0.465668	0.432	0.616	7.40959e-10	6	BEX4
4.92249e-14	-0.532301	0.258	0.449	8.63799e-10	6	CPE
5.82164e-14	-0.425255	0.452	0.626	1.02158e-09	6	RNF7
5.96034e-14	0.440966	0.26	0.15	1.04592e-09	6	GINS4
6.08319e-14	0.660185	0.229	0.127	1.06748e-09	6	MMS22L
6.12969e-14	-0.273029	0.193	0.365	1.07564e-09	6	DNAJC4
7.26378e-14	0.559246	0.519	0.405	1.27465e-09	6	ETV5
7.79659e-14	-0.45519	0.458	0.633	1.36815e-09	6	COX7A2L
7.8939e-14	0.4176	0.363	0.216	1.38522e-09	6	NCAN
8.56659e-14	0.362714	0.201	0.103	1.50327e-09	6	POLE
8.67582e-14	-0.299736	0.243	0.416	1.52243e-09	6	SINHCAF
9.14885e-14	0.427924	0.495	0.409	1.60544e-09	6	HAT1
1.01807e-13	-2.21549	0.138	0.287	1.78651e-09	6	SFRP2
1.09357e-13	-0.150662	0.17	0.356	1.91899e-09	6	DALRD3
1.21068e-13	-0.179681	0.142	0.306	2.1245e-09	6	LTA4H
1.23225e-13	-0.184187	0.138	0.304	2.16235e-09	6	UBE2L6
1.39269e-13	-0.247844	0.209	0.388	2.44389e-09	6	CIAPIN1
1.44147e-13	0.549714	0.391	0.288	2.52949e-09	6	CHEK1
1.47554e-13	0.647805	0.44	0.328	2.58928e-09	6	MAML2
1.48791e-13	-0.31598	0.156	0.312	2.61098e-09	6	BIN1
1.54716e-13	0.684093	0.256	0.146	2.71495e-09	6	PLEKHH2
1.58281e-13	-0.282746	0.264	0.457	2.77752e-09	6	IGBP1
1.61793e-13	0.582851	0.32	0.189	2.83915e-09	6	PTGDS
1.62187e-13	-0.245841	0.266	0.452	2.84605e-09	6	RNF5
1.66149e-13	0.293387	0.219	0.116	2.91559e-09	6	ASF1B
1.83883e-13	0.549496	0.675	0.519	3.22677e-09	6	S100B
1.93787e-13	0.427427	0.619	0.581	3.40058e-09	6	CARHSP1
2.05103e-13	-0.314615	0.286	0.478	3.59916e-09	6	MAP1LC3A
2.06427e-13	-0.251874	0.108	0.254	3.62237e-09	6	KCNMB4
2.13489e-13	-0.164744	0.162	0.334	3.7463e-09	6	RHBDD2
2.15604e-13	0.447439	0.266	0.161	3.78341e-09	6	PRIM2
2.17942e-13	-0.514133	0.604	0.708	3.82445e-09	6	MAGED2
2.25945e-13	-0.326101	0.108	0.255	3.96489e-09	6	HIST3H2A
2.27109e-13	-0.333813	0.907	0.893	3.98531e-09	6	RPS7
2.54927e-13	0.323064	0.675	0.643	4.47346e-09	6	CBX5
2.84078e-13	-0.244689	0.162	0.33	4.985e-09	6	FUNDC1
2.88562e-13	-0.297332	0.258	0.437	5.06369e-09	6	TSPAN6
3.01905e-13	-0.412774	0.288	0.47	5.29783e-09	6	MXD4
3.11748e-13	-0.226118	0.176	0.353	5.47056e-09	6	CTSL
3.54154e-13	-0.338219	0.367	0.549	6.2147e-09	6	BSCL2
3.92404e-13	-0.136898	0.091	0.238	6.8859e-09	6	ZNF581
4.0146e-13	-0.410848	0.235	0.406	7.04483e-09	6	TXNIP
4.64684e-13	-0.316601	0.921	0.897	8.15428e-09	6	RPS9
4.73206e-13	-0.416195	0.26	0.424	8.30381e-09	6	ZIC2
5.38781e-13	-0.182597	0.079	0.213	9.45453e-09	6	SERPING1
5.65277e-13	0.454362	0.227	0.126	9.91947e-09	6	MNS1
5.98241e-13	-0.191258	0.118	0.276	1.04979e-08	6	DEXI
6.08499e-13	-0.283677	0.237	0.403	1.06779e-08	6	HEBP1
6.37454e-13	-0.414962	0.387	0.578	1.1186e-08	6	DNAJB6
7.49256e-13	0.523068	0.606	0.618	1.3148e-08	6	DUT
7.5904e-13	-0.18575	0.122	0.282	1.33196e-08	6	EFNA5
7.71036e-13	-0.0829921	0.075	0.217	1.35301e-08	6	SCRN2
8.02053e-13	-0.241992	0.081	0.213	1.40744e-08	6	CTSZ
8.29704e-13	-0.137484	0.16	0.326	1.45597e-08	6	PRAF2
9.08607e-13	0.383217	0.304	0.194	1.59442e-08	6	RFC3
9.23858e-13	-0.31672	0.876	0.889	1.62119e-08	6	RPL18A
9.56113e-13	-0.340569	0.116	0.263	1.67779e-08	6	GADD45A
9.57565e-13	-0.592326	0.479	0.62	1.68034e-08	6	PGK1
1.03971e-12	-0.308533	0.331	0.196	1.82448e-08	6	HIST1H3D
1.05272e-12	0.405074	0.213	0.115	1.84732e-08	6	BUB1B
1.07613e-12	-0.399927	0.446	0.609	1.88839e-08	6	NOP53
1.11646e-12	-0.254968	0.266	0.437	1.95916e-08	6	MGMT
1.14228e-12	0.460501	0.205	0.111	2.00448e-08	6	FANCD2
1.1508e-12	-0.229308	0.28	0.464	2.01943e-08	6	C12orf10
1.23563e-12	-0.244933	0.132	0.286	2.16829e-08	6	CARS
1.27689e-12	-0.249734	0.262	0.436	2.24069e-08	6	OAZ2
1.27855e-12	0.42834	0.483	0.374	2.2436e-08	6	H2AFX
1.30225e-12	0.076448	0.357	0.196	2.28518e-08	6	PMP2
1.36789e-12	0.67571	0.329	0.226	2.40037e-08	6	MPHOSPH9
1.37169e-12	-0.501114	0.503	0.64	2.40705e-08	6	PABPC1
1.41364e-12	-0.441365	0.533	0.666	2.48066e-08	6	EIF3F
1.45444e-12	-0.31119	0.996	0.987	2.55224e-08	6	TMSB4X
1.59265e-12	-0.22035	0.174	0.338	2.79479e-08	6	YPEL5
1.6515e-12	-0.279477	0.138	0.295	2.89806e-08	6	KIF3A
1.67962e-12	-0.143217	0.079	0.222	2.9474e-08	6	HMGCL
1.8321e-12	-0.359387	0.335	0.506	3.21497e-08	6	CCNB1IP1
1.84694e-12	-0.757572	0.101	0.238	3.24101e-08	6	PAX6
1.85467e-12	-0.292057	0.108	0.254	3.25458e-08	6	GPC2
1.89836e-12	0.371679	0.26	0.152	3.33124e-08	6	SPC25
2.02189e-12	0.369005	0.316	0.203	3.54801e-08	6	HIRIP3
2.1575e-12	0.458126	0.519	0.438	3.78598e-08	6	COMMD4
2.16246e-12	0.227653	0.229	0.13	3.79469e-08	6	DSCC1
2.2045e-12	-0.18673	0.069	0.201	3.86845e-08	6	CRELD1
2.35022e-12	-0.279529	0.223	0.393	4.12416e-08	6	DPCD
2.36422e-12	-0.304277	0.256	0.436	4.14874e-08	6	MEIS3
2.37975e-12	-0.229921	0.191	0.35	4.17598e-08	6	FKBP1B
2.45174e-12	-0.2413	0.272	0.455	4.30231e-08	6	ALDH2
2.56732e-12	0.316014	0.734	0.659	4.50514e-08	6	QKI
2.58757e-12	0.459772	0.398	0.303	4.54066e-08	6	RFC4
2.8828e-12	-0.144806	0.075	0.209	5.05873e-08	6	SERTAD3
3.07865e-12	-0.216058	0.087	0.223	5.40242e-08	6	POLD4
3.12538e-12	-0.203659	0.268	0.455	5.48441e-08	6	TSG101
3.20656e-12	-0.252101	0.122	0.271	5.62688e-08	6	ZFHX4
3.3697e-12	-0.347056	0.183	0.339	5.91314e-08	6	IL17RD
3.37082e-12	0.301314	0.742	0.686	5.91512e-08	6	HNRNPU
3.44751e-12	-0.277538	0.128	0.271	6.04969e-08	6	SELENOP
3.6325e-12	0.414873	0.286	0.183	6.37431e-08	6	LIG1
3.83395e-12	-0.342241	0.826	0.84	6.72781e-08	6	RPS5
3.86594e-12	0.466453	0.227	0.131	6.78395e-08	6	DDX11
3.97208e-12	0.22009	0.931	0.78	6.97021e-08	6	CKB
4.04844e-12	-0.272077	0.201	0.368	7.10419e-08	6	COL6A1
4.09705e-12	-0.780303	0.097	0.226	7.1895e-08	6	GPC3
4.2193e-12	-0.217206	0.193	0.357	7.40404e-08	6	UBE2D1
4.55671e-12	-0.193908	0.105	0.241	7.99611e-08	6	UBE2E2
5.22734e-12	-0.444171	0.442	0.601	9.17294e-08	6	EIF3L
5.33205e-12	-0.42956	0.14	0.285	9.35668e-08	6	CNTNAP2
5.33675e-12	-0.379244	0.773	0.795	9.36493e-08	6	UBB
5.34079e-12	-0.376783	0.793	0.805	9.37202e-08	6	NPM1
5.46955e-12	0.43515	0.316	0.212	9.59796e-08	6	FBXO5
5.53588e-12	-0.334887	0.087	0.223	9.71436e-08	6	CASC15
5.56125e-12	0.618574	0.26	0.157	9.75889e-08	6	PRKCA
5.65954e-12	-0.309609	0.181	0.331	9.93136e-08	6	NME3
5.72635e-12	-0.169018	0.172	0.333	1.00486e-07	6	OXA1L
5.74901e-12	-0.262085	0.282	0.457	1.00884e-07	6	PDHB
6.28306e-12	-0.190445	0.229	0.41	1.10255e-07	6	OGA
6.55837e-12	-0.18228	0.339	0.526	1.15086e-07	6	YIPF3
6.79294e-12	-0.207172	0.176	0.337	1.19203e-07	6	UNC119
8.09899e-12	-0.189196	0.105	0.245	1.42121e-07	6	SKIL
8.20293e-12	0.35396	0.276	0.174	1.43945e-07	6	PRIM1
8.21929e-12	-0.219649	0.195	0.368	1.44232e-07	6	DLGAP4
8.34309e-12	-0.310987	0.357	0.536	1.46404e-07	6	CAMLG
8.61411e-12	-0.141372	0.14	0.297	1.5116e-07	6	CRYZL1
9.02669e-12	-0.356436	0.71	0.753	1.584e-07	6	SLC25A6
9.75347e-12	-0.211644	0.11	0.251	1.71154e-07	6	PTK7
1.0051e-11	0.607318	0.337	0.237	1.76375e-07	6	NFATC2IP
1.06171e-11	-0.23385	0.156	0.306	1.86309e-07	6	PDCD4
1.06207e-11	-0.182927	0.164	0.322	1.86372e-07	6	SPSB3
1.06538e-11	0.539228	0.215	0.122	1.86954e-07	6	DLEU2
1.09502e-11	0.30363	0.268	0.164	1.92153e-07	6	MYBL2
1.10194e-11	0.382434	0.312	0.211	1.93369e-07	6	MCM6
1.31274e-11	0.257075	0.625	0.435	2.30359e-07	6	C1orf61
1.32443e-11	-0.714509	0.191	0.341	2.32411e-07	6	SLC2A1
1.32959e-11	0.62061	0.978	0.966	2.33316e-07	6	MALAT1
1.35882e-11	-0.214886	0.17	0.327	2.38446e-07	6	RNF10
1.52946e-11	-0.121382	0.128	0.278	2.68389e-07	6	OLFM2
1.68433e-11	-0.22035	0.189	0.341	2.95566e-07	6	TSPAN4
1.74567e-11	-0.175316	0.16	0.318	3.0633e-07	6	MTX1
1.75229e-11	0.521325	0.363	0.262	3.07492e-07	6	NUP107
2.09648e-11	-0.187035	0.11	0.253	3.6789e-07	6	FAM171A2
2.11207e-11	-0.485358	0.637	0.698	3.70625e-07	6	MDK
2.16676e-11	0.627442	0.327	0.228	3.80223e-07	6	DCLRE1C
2.22378e-11	-0.221495	0.195	0.355	3.9023e-07	6	SSBP3
2.27868e-11	-0.315303	0.274	0.438	3.99863e-07	6	IMPDH2
2.28665e-11	-0.159826	0.11	0.25	4.01261e-07	6	VASP
2.2981e-11	-0.128456	0.13	0.281	4.03271e-07	6	CCNDBP1
2.31748e-11	-0.186952	0.221	0.395	4.06671e-07	6	UBE2H
2.48788e-11	-0.307202	0.199	0.35	4.36573e-07	6	FSTL1
2.5037e-11	-0.102172	0.122	0.271	4.3935e-07	6	GOT1
2.65904e-11	-0.216931	0.172	0.332	4.66608e-07	6	FZD2
2.81562e-11	-0.984231	0.13	0.258	4.94085e-07	6	TAGLN
2.82595e-11	-0.252297	0.16	0.316	4.95898e-07	6	TRIP6
2.92937e-11	0.30582	0.221	0.126	5.14046e-07	6	NCAPG2
2.93231e-11	0.563408	0.375	0.244	5.14562e-07	6	HES5
3.05554e-11	-0.260181	0.12	0.25	5.36187e-07	6	MFAP2
3.15039e-11	0.225624	0.842	0.784	5.52831e-07	6	NDUFA13
3.39947e-11	-0.171977	0.103	0.24	5.96539e-07	6	ZNF608
3.54064e-11	0.356376	0.525	0.415	6.21312e-07	6	EPN2
3.84893e-11	-0.280784	0.201	0.36	6.75411e-07	6	TMEFF1
3.99751e-11	-0.391085	0.465	0.603	7.01483e-07	6	SNRPN
4.00235e-11	-0.133803	0.073	0.207	7.02332e-07	6	DNAJC15
4.11685e-11	-0.279873	0.134	0.265	7.22425e-07	6	MDFI
4.22613e-11	-0.169483	0.124	0.268	7.41602e-07	6	COQ5
4.80814e-11	0.1681	0.856	0.8	8.43732e-07	6	SEPTIN7
4.84165e-11	0.248865	0.538	0.405	8.49613e-07	6	PANTR1
5.03883e-11	-0.256764	0.258	0.418	8.84214e-07	6	EXOSC7
5.31029e-11	0.240834	0.931	0.852	9.31849e-07	6	HMGB1
5.68121e-11	-0.184282	0.199	0.36	9.96938e-07	6	NSMCE1
6.35381e-11	-0.477301	0.513	0.656	1.11497e-06	6	DDAH2
6.55926e-11	-0.228017	0.252	0.418	1.15102e-06	6	FKBP4
6.94439e-11	-0.200259	0.284	0.455	1.2186e-06	6	GOLGB1
7.10961e-11	-0.128137	0.195	0.36	1.24759e-06	6	BRD3
7.10965e-11	-0.213986	0.359	0.543	1.2476e-06	6	CSNK1E
7.60697e-11	-0.185109	0.091	0.222	1.33487e-06	6	CHMP1B
7.78138e-11	-0.148687	0.085	0.213	1.36548e-06	6	FBXW9
8.66318e-11	-0.380328	0.544	0.665	1.52021e-06	6	KDELR1
8.69812e-11	-0.196473	0.252	0.423	1.52635e-06	6	GIPC1
9.57848e-11	0.250869	0.606	0.567	1.68083e-06	6	UQCC2
1.04161e-10	-0.437264	0.442	0.611	1.82781e-06	6	BTG1
1.04466e-10	-0.123007	0.254	0.42	1.83316e-06	6	PLIN3
1.0565e-10	-0.194187	0.29	0.465	1.85394e-06	6	MAF1
1.09037e-10	-0.244413	0.337	0.503	1.91338e-06	6	ERCC1
1.12244e-10	0.345355	0.213	0.123	1.96966e-06	6	KIF15
1.12421e-10	0.370581	0.349	0.25	1.97277e-06	6	VRK1
1.13162e-10	-0.260625	0.245	0.412	1.98576e-06	6	ISOC2
1.14147e-10	-0.192507	0.083	0.201	2.00305e-06	6	ZIC5
1.16279e-10	-0.241329	0.292	0.456	2.04046e-06	6	NTPCR
1.18365e-10	-0.197384	0.243	0.409	2.07708e-06	6	SURF1
1.24829e-10	-0.145375	0.138	0.286	2.1905e-06	6	TRIM8
1.27308e-10	-0.107712	0.148	0.292	2.234e-06	6	SPATC1L
1.29137e-10	-0.14856	0.264	0.433	2.26609e-06	6	PSMD3
1.31597e-10	-0.122204	0.152	0.302	2.30927e-06	6	VAMP3
1.34566e-10	-0.336499	0.369	0.545	2.36136e-06	6	MAP1LC3B
1.51227e-10	-0.236925	0.345	0.522	2.65374e-06	6	ISCU
1.51958e-10	-0.230571	0.337	0.52	2.66657e-06	6	FUNDC2
1.55587e-10	-0.225001	0.296	0.468	2.73024e-06	6	MED28
1.5607e-10	-0.289973	0.266	0.441	2.73872e-06	6	CPNE1
1.6218e-10	0.566591	0.272	0.181	2.84594e-06	6	NCAPD3
1.65493e-10	0.418173	0.394	0.308	2.90407e-06	6	MCM3
1.67197e-10	-0.206338	0.093	0.217	2.93397e-06	6	ACSL4
1.72546e-10	-0.316169	0.327	0.506	3.02784e-06	6	TAX1BP1
1.7481e-10	-0.289613	0.383	0.539	3.06756e-06	6	SNHG16
1.75731e-10	-0.167454	0.13	0.269	3.08372e-06	6	ZFPL1
1.76865e-10	-0.190944	0.152	0.297	3.10363e-06	6	MAP9
1.78247e-10	-0.387503	0.438	0.618	3.12787e-06	6	ALKBH7
1.79607e-10	-0.196794	0.247	0.409	3.15175e-06	6	MIDN
1.91361e-10	-0.299577	0.349	0.522	3.35801e-06	6	SCOC
2.12336e-10	-0.257988	0.201	0.357	3.72607e-06	6	ARL4C
2.12504e-10	-0.30516	0.294	0.453	3.72902e-06	6	FAM162A
2.13144e-10	-0.155425	0.164	0.321	3.74025e-06	6	TM2D3
2.2179e-10	0.60889	0.235	0.145	3.89197e-06	6	MXD3
2.31425e-10	-0.200084	0.164	0.31	4.06104e-06	6	BLCAP
2.31628e-10	-0.118451	0.235	0.395	4.06461e-06	6	BBX
2.31701e-10	-0.444745	0.479	0.635	4.06589e-06	6	GAS5
2.31978e-10	-0.25565	0.229	0.382	4.07075e-06	6	CYSTM1
2.37303e-10	-0.273694	0.108	0.229	4.16419e-06	6	ZIC4
2.42848e-10	-0.19094	0.286	0.46	4.26149e-06	6	MPG
2.46649e-10	-0.132633	0.126	0.263	4.3282e-06	6	ZNF579
2.6063e-10	-0.333297	0.426	0.582	4.57354e-06	6	EIF3D
2.6128e-10	-0.137521	0.233	0.395	4.58493e-06	6	R3HCC1
2.61927e-10	-0.391453	0.456	0.613	4.59629e-06	6	ARF1
2.67595e-10	0.322933	0.235	0.142	4.69576e-06	6	SGO1
2.68382e-10	-0.129084	0.097	0.226	4.70958e-06	6	ZNF226
2.70816e-10	-0.418009	0.529	0.658	4.75227e-06	6	PRMT1
2.72234e-10	-0.365909	0.456	0.622	4.77717e-06	6	EIF1B
2.8185e-10	0.551791	0.406	0.299	4.94591e-06	6	FOS
2.87555e-10	-0.275924	0.901	0.886	5.04601e-06	6	RPL29
2.87756e-10	-0.214578	0.134	0.276	5.04954e-06	6	SLC6A8
2.88382e-10	-0.221616	0.337	0.505	5.06053e-06	6	COPB2
2.89068e-10	-0.154094	0.085	0.207	5.07257e-06	6	NOA1
2.9205e-10	0.431424	0.43	0.355	5.1249e-06	6	DNAJC9
2.97038e-10	-0.513992	0.402	0.544	5.21241e-06	6	LDHA
3.08753e-10	-0.174304	0.124	0.258	5.41799e-06	6	ACVR2B
3.2642e-10	-0.263411	0.925	0.912	5.72803e-06	6	RPL11
3.3451e-10	-0.088524	0.136	0.276	5.86998e-06	6	ZNF195
3.36975e-10	-0.21391	0.156	0.306	5.91323e-06	6	TMEM132A
3.47605e-10	0.415902	0.343	0.241	6.09976e-06	6	RFX4
3.51184e-10	-0.151439	0.181	0.332	6.16257e-06	6	RTCA
3.69865e-10	-0.666335	0.249	0.397	6.4904e-06	6	S100A11
3.79693e-10	0.333856	0.633	0.62	6.66285e-06	6	KRTCAP2
3.84724e-10	-0.188891	0.209	0.368	6.75114e-06	6	ARID1A
3.84726e-10	-0.176666	0.114	0.247	6.75117e-06	6	E2F5
3.95421e-10	-0.103102	0.144	0.288	6.93885e-06	6	SMIM14
4.03324e-10	-0.182673	0.152	0.297	7.07753e-06	6	PREPL
4.21994e-10	-0.109096	0.138	0.275	7.40514e-06	6	TOLLIP
4.30722e-10	-0.197969	0.302	0.475	7.55831e-06	6	SYF2
4.3364e-10	-0.233622	0.262	0.412	7.60952e-06	6	RBFOX2
4.34887e-10	-0.259402	0.331	0.497	7.63141e-06	6	NT5C3B
4.35264e-10	-0.199525	0.314	0.488	7.63801e-06	6	CFAP36
4.43835e-10	-0.156732	0.211	0.375	7.78842e-06	6	EMD
4.54739e-10	-0.102402	0.185	0.341	7.97977e-06	6	RBCK1
4.55467e-10	-0.0944601	0.156	0.302	7.99253e-06	6	TMEM101
4.63822e-10	-0.226768	0.103	0.222	8.13915e-06	6	PPP1R1A
4.67502e-10	0.240361	0.217	0.13	8.20372e-06	6	GINS1
4.8053e-10	-0.195241	0.241	0.393	8.43235e-06	6	CORO1B
4.95483e-10	-0.16012	0.262	0.425	8.69474e-06	6	WBP1
4.95779e-10	-0.304402	0.892	0.875	8.69993e-06	6	H3F3A
5.04195e-10	-0.180412	0.266	0.425	8.84762e-06	6	EPB41L4A-AS1
5.1435e-10	-0.107511	0.172	0.324	9.02581e-06	6	NKIRAS2
5.17132e-10	-0.177974	0.256	0.414	9.07463e-06	6	CDC34
5.18485e-10	-0.150273	0.213	0.371	9.09837e-06	6	ARMCX6
5.24972e-10	-0.786273	0.609	0.714	9.21221e-06	6	SOX4
5.31861e-10	-0.236111	0.225	0.38	9.3331e-06	6	TRAPPC6A
5.38219e-10	-0.315744	0.278	0.445	9.44466e-06	6	PPP2CB
5.65938e-10	-0.230631	0.187	0.338	9.93108e-06	6	PXDN
5.71647e-10	0.19525	0.748	0.711	1.00313e-05	6	HSPE1
5.80169e-10	-0.18568	0.32	0.495	1.01808e-05	6	HYAL2
6.0143e-10	0.448759	0.657	0.632	1.05539e-05	6	JPX
6.04307e-10	-0.317817	0.732	0.773	1.06044e-05	6	LDHB
6.14305e-10	0.400132	0.203	0.118	1.07798e-05	6	KIF2C
6.25456e-10	-0.143998	0.108	0.233	1.09755e-05	6	P3H1
6.34415e-10	-0.123873	0.118	0.245	1.11327e-05	6	MKRN2
6.64726e-10	-0.149715	0.148	0.286	1.16646e-05	6	CCNG2
6.74125e-10	-0.357003	0.274	0.438	1.18295e-05	6	CADM1
6.95479e-10	-0.28524	0.4	0.554	1.22043e-05	6	PLD3
7.43653e-10	-0.648986	0.207	0.344	1.30496e-05	6	ENC1
7.54101e-10	0.364631	0.223	0.138	1.3233e-05	6	CENPJ
7.56004e-10	-0.190212	0.254	0.411	1.32664e-05	6	BLOC1S4
7.65643e-10	-0.252141	0.195	0.34	1.34355e-05	6	PCBP4
7.70964e-10	0.351156	0.677	0.654	1.35289e-05	6	TCF25
7.81281e-10	-0.146207	0.162	0.303	1.37099e-05	6	ASMTL
8.03951e-10	0.30083	0.264	0.164	1.41077e-05	6	ELOVL2
8.23565e-10	-0.411626	0.564	0.677	1.44519e-05	6	ATP5F1B
8.25574e-10	-0.113926	0.215	0.373	1.44872e-05	6	MVB12A
8.44968e-10	0.336133	0.221	0.135	1.48275e-05	6	CIP2A
8.81409e-10	0.593146	0.529	0.452	1.5467e-05	6	KLF6
9.05465e-10	-0.220663	0.091	0.21	1.58891e-05	6	PAK3
9.16838e-10	0.248694	0.418	0.299	1.60887e-05	6	DNER
9.22933e-10	-0.286547	0.838	0.826	1.61956e-05	6	PTMS
9.37381e-10	-0.240332	0.302	0.468	1.64492e-05	6	SNX17
9.68827e-10	-0.157278	0.116	0.244	1.7001e-05	6	LPCAT3
1.01485e-09	-0.182089	0.087	0.205	1.78085e-05	6	SH3YL1
1.03792e-09	-0.180423	0.176	0.325	1.82135e-05	6	SLC25A23
1.06508e-09	0.357767	0.235	0.147	1.869e-05	6	FOXM1
1.09442e-09	-0.132315	0.185	0.332	1.92048e-05	6	AAMP
1.09463e-09	0.497445	0.284	0.188	1.92086e-05	6	LINC00511
1.13087e-09	-0.188365	0.211	0.369	1.98445e-05	6	LRP1
1.1608e-09	-0.132722	0.152	0.288	2.03697e-05	6	SRSF8
1.22608e-09	0.223794	0.7	0.624	2.15153e-05	6	MAP2
1.23878e-09	-0.119869	0.197	0.352	2.17381e-05	6	CREM
1.24363e-09	-0.238739	0.939	0.91	2.18233e-05	6	GAPDH
1.26362e-09	-0.233602	0.373	0.551	2.21739e-05	6	CHMP5
1.27181e-09	-0.263365	0.197	0.344	2.23177e-05	6	VAT1
1.29948e-09	-0.13899	0.164	0.307	2.28033e-05	6	EID2
1.32164e-09	-0.241504	0.304	0.453	2.31921e-05	6	ISYNA1
1.32645e-09	-0.257599	0.199	0.344	2.32765e-05	6	MRPL44
1.33621e-09	-0.234319	0.229	0.385	2.34477e-05	6	TM9SF2
1.34531e-09	-0.177338	0.11	0.232	2.36076e-05	6	IGF1R
1.36059e-09	-0.172241	0.103	0.226	2.38756e-05	6	TFPT
1.46828e-09	-0.115407	0.114	0.242	2.57653e-05	6	DPH5
1.55886e-09	0.304662	0.211	0.127	2.73548e-05	6	DPF1
1.5665e-09	-0.339554	0.379	0.53	2.7489e-05	6	SERPINH1
1.59856e-09	0.34819	0.252	0.157	2.80515e-05	6	CCNA2
1.73901e-09	-0.174145	0.274	0.43	3.05162e-05	6	SMIM20
1.79013e-09	0.385248	0.381	0.288	3.14132e-05	6	PSD3
1.8879e-09	-0.382264	0.507	0.622	3.31288e-05	6	ODC1
1.89274e-09	-0.216036	0.292	0.448	3.32137e-05	6	SUPT4H1
2.01737e-09	-0.13727	0.209	0.36	3.54008e-05	6	MANBAL
2.03995e-09	-0.262852	0.347	0.533	3.5797e-05	6	MPC2
2.05583e-09	-0.264571	0.402	0.576	3.60756e-05	6	DGUOK
2.088e-09	-0.103803	0.146	0.287	3.66402e-05	6	OSER1
2.09736e-09	0.3104	0.57	0.557	3.68045e-05	6	LSM3
2.11064e-09	-0.276104	0.335	0.502	3.70375e-05	6	IFT57
2.21987e-09	-0.603651	0.097	0.205	3.89542e-05	6	FRZB
2.35375e-09	-0.0745408	0.197	0.344	4.13036e-05	6	DAP3
2.38364e-09	-0.106184	0.122	0.243	4.18281e-05	6	PNPLA4
2.43982e-09	-0.289752	0.349	0.503	4.28139e-05	6	YBX3
2.48286e-09	-0.103437	0.191	0.34	4.35693e-05	6	C5orf15
2.48729e-09	-0.180789	0.112	0.232	4.3647e-05	6	SNAPC2
2.50228e-09	-0.585468	0.118	0.231	4.39101e-05	6	APCDD1
2.58374e-09	-0.373598	0.465	0.62	4.53394e-05	6	PHB2
2.59526e-09	-0.170222	0.164	0.308	4.55416e-05	6	ING4
2.65776e-09	-0.217408	0.249	0.404	4.66384e-05	6	HNRNPH2
2.68794e-09	-0.128791	0.249	0.411	4.71679e-05	6	LIMD2
2.7995e-09	-0.628397	0.631	0.716	4.91257e-05	6	MAP1B
2.84953e-09	-0.277085	0.404	0.566	5.00036e-05	6	CSNK2B
2.87784e-09	-0.414164	0.26	0.399	5.05004e-05	6	ZFP36L2
2.87932e-09	-0.194446	0.258	0.412	5.05263e-05	6	MEX3A
2.91516e-09	0.38536	0.446	0.356	5.11551e-05	6	POU3F3
3.0754e-09	-0.314488	0.838	0.855	5.39671e-05	6	RPS11
3.41701e-09	-0.218378	0.183	0.319	5.99617e-05	6	SMIM30
3.43755e-09	-0.146121	0.152	0.284	6.03221e-05	6	TP53TG1
3.48352e-09	-0.407456	0.345	0.494	6.11289e-05	6	HMGA1
3.56224e-09	-0.169291	0.187	0.322	6.25102e-05	6	SESTD1
3.71133e-09	-0.102157	0.164	0.298	6.51264e-05	6	NOB1
3.77987e-09	-0.17123	0.156	0.291	6.63291e-05	6	CCDC115
3.80543e-09	0.339629	0.32	0.219	6.67777e-05	6	CSPG5
3.88696e-09	-0.244994	0.158	0.298	6.82084e-05	6	RHOB
3.99948e-09	-0.210826	0.122	0.244	7.01828e-05	6	MFSD14A
4.33901e-09	-0.111821	0.118	0.243	7.61409e-05	6	DNAJB9
4.40913e-09	-0.374448	0.349	0.507	7.73714e-05	6	LMAN1
4.42834e-09	-0.0684542	0.126	0.254	7.77085e-05	6	TPT1-AS1
4.43303e-09	0.400507	0.365	0.273	7.77907e-05	6	CKAP2
4.52307e-09	-0.0889673	0.181	0.323	7.93709e-05	6	RAB5A
4.62093e-09	-0.313427	0.185	0.312	8.1088e-05	6	COL2A1
4.79365e-09	-0.0907274	0.152	0.287	8.4119e-05	6	MRGBP
4.80084e-09	-0.321183	0.45	0.6	8.42451e-05	6	FKBP8
5.2048e-09	-0.355607	0.497	0.637	9.13339e-05	6	UBXN1
5.22726e-09	0.420787	0.564	0.484	9.1728e-05	6	HES1
5.2939e-09	0.466784	0.355	0.247	9.28973e-05	6	UBE2C
5.34324e-09	-0.0958383	0.118	0.243	9.37631e-05	6	WASHC1
5.41239e-09	-0.104944	0.156	0.297	9.49766e-05	6	GRAMD1A
5.52167e-09	-0.182241	0.13	0.254	9.68942e-05	6	GALNT7
5.689e-09	-0.155299	0.258	0.413	9.98306e-05	6	ARRDC3
5.82656e-09	-0.164746	0.166	0.301	0.000102244	6	CDO1
5.86555e-09	-0.217896	0.239	0.392	0.000102929	6	GTF2F2
5.97768e-09	-0.0985125	0.138	0.263	0.000104896	6	BET1
6.20025e-09	-0.0391366	0.174	0.32	0.000108802	6	SDHB
6.2663e-09	-0.19291	0.233	0.394	0.000109961	6	SERINC1
6.34954e-09	-0.181886	0.264	0.423	0.000111422	6	ISCA1
6.39043e-09	-0.166102	0.178	0.309	0.000112139	6	HMGA2
6.46215e-09	0.389038	0.276	0.187	0.000113398	6	PDE4B
6.54738e-09	-0.0853372	0.181	0.323	0.000114893	6	CERS2
6.60288e-09	-0.145461	0.144	0.269	0.000115867	6	TMEM161A
6.6295e-09	-0.165086	0.152	0.284	0.000116335	6	NIT1
6.65669e-09	0.162582	0.262	0.163	0.000116812	6	TRIM9
6.67228e-09	-0.387156	0.44	0.583	0.000117085	6	RAB13
6.76556e-09	0.439161	0.306	0.221	0.000118722	6	SYNC
6.7799e-09	0.444038	0.465	0.42	0.000118974	6	RPA3
6.78025e-09	0.373563	0.432	0.358	0.00011898	6	SPATA6
6.794e-09	-0.0534666	0.122	0.248	0.000119221	6	TMEM128
6.79491e-09	-0.225407	0.333	0.49	0.000119237	6	FAM32A
7.00595e-09	0.308646	0.473	0.375	0.00012294	6	PMP22
7.38106e-09	-0.162903	0.136	0.259	0.000129523	6	TBC1D7
7.4108e-09	-0.118126	0.178	0.323	0.000130045	6	ZNF358
7.43721e-09	-0.159016	0.132	0.254	0.000130508	6	HSDL1
7.44298e-09	-0.140921	0.156	0.287	0.000130609	6	SLC44A2
7.64712e-09	0.347958	0.239	0.156	0.000134192	6	TIMELESS
7.68876e-09	-0.195296	0.272	0.433	0.000134922	6	SEC31A
7.77509e-09	-0.104641	0.162	0.303	0.000136437	6	TSC22D3
7.89663e-09	-0.140104	0.178	0.32	0.00013857	6	RB1CC1
7.94367e-09	-0.172078	0.199	0.343	0.000139396	6	SND1
7.94744e-09	-0.260718	0.31	0.47	0.000139462	6	TOP2B
8.00644e-09	-0.137898	0.166	0.302	0.000140497	6	ELP2
8.82005e-09	-0.236969	0.375	0.536	0.000154774	6	YTHDF2
8.89213e-09	-0.130027	0.152	0.285	0.000156039	6	HABP4
9.00221e-09	-0.0507262	0.152	0.286	0.000157971	6	PINK1
9.0904e-09	-0.182515	0.304	0.458	0.000159518	6	H2AFY2
9.77231e-09	0.698267	0.444	0.383	0.000171484	6	THUMPD3-AS1
9.78087e-09	0.317799	0.418	0.304	0.000171635	6	BIRC5
9.84994e-09	-0.433453	0.477	0.612	0.000172847	6	RCN1
1.0036e-08	-0.102851	0.095	0.206	0.000176112	6	MECR
1.03584e-08	0.381695	0.546	0.511	0.00018177	6	PAXX
1.04809e-08	-0.06348	0.156	0.293	0.000183918	6	GSK3A
1.06644e-08	-0.123948	0.252	0.412	0.000187139	6	TMEM9
1.07171e-08	-0.0970256	0.158	0.288	0.000188064	6	UROD
1.13026e-08	-0.102793	0.197	0.334	0.000198339	6	RYK
1.14004e-08	-0.229786	0.142	0.258	0.000200054	6	CCDC144NL-AS1
1.14235e-08	-0.506876	0.213	0.337	0.000200459	6	CD24
1.1681e-08	0.285817	0.217	0.137	0.000204979	6	FANCG
1.16861e-08	-0.152874	0.185	0.318	0.000205068	6	BCKDK
1.18507e-08	-0.157964	0.103	0.218	0.000207956	6	SLC41A3
1.20598e-08	-0.0846063	0.152	0.288	0.000211625	6	LAMTOR3
1.21852e-08	-0.198748	0.191	0.336	0.000213827	6	USF2
1.21957e-08	-0.141368	0.294	0.45	0.00021401	6	NOSIP
1.27589e-08	-0.17876	0.314	0.469	0.000223894	6	HADHB
1.30612e-08	-0.239438	0.304	0.459	0.000229197	6	SNHG32
1.30743e-08	-0.1166	0.11	0.227	0.000229427	6	DMAC2
1.38053e-08	-0.247708	0.396	0.558	0.000242256	6	GHITM
1.39159e-08	-0.158554	0.207	0.341	0.000244197	6	PPCS
1.39197e-08	-0.156437	0.268	0.422	0.000244263	6	IP6K2
1.39265e-08	-0.327681	0.438	0.604	0.000244382	6	C7orf50
1.39813e-08	-0.20551	0.249	0.399	0.000245344	6	ZFPM1
1.4173e-08	-0.0780937	0.152	0.28	0.000248708	6	PIAS1
1.44335e-08	-0.273971	0.357	0.509	0.000253279	6	SARS
1.44736e-08	0.309328	0.684	0.673	0.000253982	6	RANBP1
1.45972e-08	-0.173139	0.099	0.212	0.000256151	6	MINPP1
1.46465e-08	-0.128668	0.274	0.428	0.000257017	6	TMEM205
1.46672e-08	-0.139523	0.178	0.318	0.00025738	6	PEMT
1.49337e-08	-0.13072	0.118	0.236	0.000262056	6	KYAT3
1.503e-08	-0.112251	0.12	0.242	0.000263746	6	COPG1
1.51161e-08	-0.377965	0.611	0.711	0.000265258	6	PRDX5
1.53526e-08	0.310683	0.211	0.131	0.000269408	6	RAD18
1.55388e-08	-0.151032	0.29	0.449	0.000272674	6	JAGN1
1.57617e-08	-0.0262256	0.233	0.394	0.000276586	6	ZMYM2
1.59244e-08	-0.254901	0.339	0.502	0.000279442	6	USP11
1.59421e-08	-0.231163	0.939	0.919	0.000279751	6	RPS14
1.59514e-08	0.478542	0.434	0.369	0.000279915	6	MAGI2-AS3
1.63822e-08	-0.107653	0.103	0.219	0.000287475	6	DNASE2
1.66514e-08	-0.0960743	0.158	0.283	0.0002922	6	MAPKAPK5-AS1
1.69497e-08	0.561068	0.351	0.269	0.000297434	6	NTM
1.7152e-08	0.364844	0.576	0.605	0.000300983	6	CENPX
1.77767e-08	-0.192268	0.331	0.479	0.000311946	6	NR2F6
1.80012e-08	0.1878	0.239	0.157	0.000315885	6	MCM2
1.86766e-08	-0.43579	0.189	0.312	0.000327737	6	NR2F1
1.91771e-08	-0.19093	0.235	0.376	0.00033652	6	TCAF1
1.95069e-08	-0.156663	0.189	0.321	0.000342307	6	SEC23A
2.0189e-08	0.276695	0.771	0.689	0.000354276	6	PON2
2.02928e-08	-0.157868	0.112	0.228	0.000356099	6	UBXN6
2.03251e-08	-0.230637	0.375	0.541	0.000356664	6	POLR2G
2.04136e-08	-0.490945	0.404	0.54	0.000358217	6	FLNA
2.05341e-08	-0.159302	0.185	0.322	0.000360333	6	FHL1
2.05904e-08	-0.328567	0.112	0.218	0.00036132	6	ANK3
2.09105e-08	-0.177492	0.17	0.302	0.000366938	6	UBE2Q1
2.16637e-08	-0.116421	0.099	0.212	0.000380155	6	MAP2K1
2.19099e-08	-0.233861	0.402	0.557	0.000384475	6	DBN1
2.19632e-08	0.483611	0.394	0.308	0.000385411	6	COLGALT2
2.19878e-08	0.377048	0.233	0.148	0.000385842	6	CENPE
2.26836e-08	-0.126458	0.099	0.208	0.000398052	6	MPND
2.29676e-08	-0.132852	0.187	0.321	0.000403036	6	SDR39U1
2.29758e-08	-0.148803	0.095	0.201	0.000403179	6	TMEM25
2.31172e-08	-0.153185	0.158	0.283	0.000405661	6	SEPHS2
2.33724e-08	-0.207161	0.193	0.329	0.000410139	6	RBM22
2.34707e-08	-0.152848	0.101	0.213	0.000411864	6	CAMSAP2
2.38103e-08	0.208368	0.452	0.353	0.000417824	6	MT2A
2.39384e-08	-0.130733	0.191	0.326	0.000420071	6	LDOC1
2.46601e-08	-0.129388	0.134	0.254	0.000432736	6	POLR3D
2.47129e-08	-0.133202	0.142	0.265	0.000433662	6	ALKBH5
2.47424e-08	-0.0655388	0.118	0.238	0.00043418	6	ARIH1
2.50853e-08	-0.159241	0.156	0.285	0.000440196	6	EBAG9
2.52627e-08	-0.338821	0.201	0.324	0.000443309	6	SNCA
2.60034e-08	-0.325216	0.665	0.718	0.000456308	6	PPDPF
2.62767e-08	0.36698	0.31	0.23	0.000461103	6	POLD3
2.62933e-08	-0.109568	0.124	0.24	0.000461395	6	LETMD1
2.64456e-08	-0.197093	0.241	0.39	0.000464067	6	BAG6
2.70637e-08	-0.120601	0.124	0.244	0.000474914	6	CCPG1
2.70668e-08	-0.0781982	0.103	0.219	0.000474968	6	SCAP
2.7164e-08	0.493154	0.278	0.199	0.000476673	6	CENPC
2.72363e-08	-0.077459	0.136	0.26	0.000477943	6	EP300
2.81853e-08	-0.234639	0.12	0.234	0.000494596	6	KIAA1191
2.88577e-08	-0.0631345	0.132	0.257	0.000506395	6	LINC00685
2.8894e-08	-0.148347	0.101	0.21	0.000507032	6	PLAA
2.9233e-08	-0.31415	0.243	0.393	0.000512981	6	SESN3
2.99699e-08	0.167776	0.217	0.129	0.000525912	6	MT3
3.08055e-08	-0.250245	0.897	0.9	0.000540575	6	RPS27A
3.1051e-08	-0.171606	0.276	0.42	0.000544883	6	MTX2
3.10531e-08	-0.150879	0.258	0.413	0.00054492	6	MIEN1
3.17676e-08	-0.12385	0.124	0.239	0.000557458	6	MKNK2
3.24362e-08	-0.200644	0.181	0.309	0.00056919	6	VPS51
3.24698e-08	0.396086	0.649	0.631	0.00056978	6	KTN1
3.24864e-08	-0.109405	0.262	0.413	0.000570071	6	ZFAND5
3.24993e-08	-0.132476	0.095	0.2	0.000570297	6	AOPEP
3.33595e-08	0.357496	0.46	0.386	0.000585393	6	TRIB2
3.33693e-08	-0.193914	0.262	0.416	0.000585564	6	TGIF1
3.4671e-08	-0.269211	0.876	0.857	0.000608407	6	RPL12
3.58234e-08	-0.150205	0.166	0.305	0.000628628	6	LRRC17
3.59913e-08	0.370891	0.249	0.17	0.000631575	6	CEP295
3.59975e-08	-0.143283	0.132	0.251	0.000631685	6	ATMIN
3.67567e-08	-0.292145	0.819	0.826	0.000645006	6	MARCKSL1
3.68289e-08	0.387841	0.272	0.187	0.000646274	6	FAM184A
3.73301e-08	0.455163	0.237	0.155	0.000655069	6	DLGAP5
3.86798e-08	-0.149201	0.266	0.418	0.000678753	6	PNMA1
4.01756e-08	-0.193513	0.361	0.522	0.000705002	6	NCOR1
4.07911e-08	-0.175012	0.239	0.383	0.000715801	6	USP9X
4.09399e-08	0.527263	0.373	0.307	0.000718413	6	RSRC1
4.13259e-08	-0.155123	0.105	0.215	0.000725187	6	LRRC47
4.21566e-08	-0.160707	0.249	0.391	0.000739765	6	SPOP
4.36782e-08	-0.228769	0.41	0.553	0.000766466	6	RAB11A
4.50975e-08	-0.188536	0.189	0.325	0.000791371	6	HDHD2
4.67349e-08	-0.0839587	0.126	0.24	0.000820104	6	DYNC2LI1
4.78834e-08	-0.0874245	0.116	0.23	0.000840258	6	SNAP47
4.92055e-08	-0.202314	0.355	0.513	0.000863459	6	MAGEF1
5.00311e-08	-0.145251	0.132	0.249	0.000877946	6	UAP1
5.05471e-08	-0.126846	0.284	0.442	0.000887001	6	GLG1
5.06143e-08	-0.142657	0.142	0.261	0.000888179	6	C11orf1
5.13602e-08	-0.0951931	0.166	0.303	0.00090127	6	LGALS3BP
5.15404e-08	0.340504	0.592	0.59	0.000904431	6	SRRM1
5.16222e-08	-0.0865759	0.292	0.453	0.000905866	6	CPNE3
5.3277e-08	-0.340749	0.606	0.686	0.000934905	6	MYL12B
5.37324e-08	-0.286483	0.172	0.29	0.000942897	6	PCDH7
5.39587e-08	-0.142079	0.108	0.216	0.000946868	6	MRPL49
5.41001e-08	-0.148228	0.112	0.222	0.000949349	6	FLII
5.41247e-08	-0.0674276	0.203	0.346	0.000949781	6	POLDIP2
5.4429e-08	-0.181056	0.312	0.47	0.00095512	6	RTL8C
5.48676e-08	0.319344	0.675	0.604	0.000962816	6	SOX2
5.48997e-08	-0.0373703	0.103	0.212	0.000963381	6	CETN3
5.52182e-08	-0.351055	0.742	0.796	0.000968969	6	NME2
5.56807e-08	-0.182218	0.355	0.508	0.000977085	6	GSTA4
5.56831e-08	-0.148686	0.178	0.301	0.000977127	6	FAM3A
5.6438e-08	-0.245663	0.156	0.272	0.000990374	6	PRSS23
5.65842e-08	-0.316988	0.698	0.741	0.00099294	6	SKP1
5.71268e-08	-0.0914302	0.105	0.219	0.00100246	6	RGL2
5.86072e-08	0.342967	0.266	0.185	0.00102844	6	PSRC1
5.93778e-08	-0.08364	0.191	0.324	0.00104196	6	QARS
6.03632e-08	-0.107393	0.223	0.359	0.00105925	6	TNFRSF1A
6.17668e-08	-0.182426	0.357	0.51	0.00108388	6	YIF1A
6.21927e-08	-0.240035	0.318	0.459	0.00109136	6	TMEM134
6.27942e-08	-0.0873576	0.134	0.254	0.00110191	6	PCCB
6.35544e-08	-0.1657	0.099	0.209	0.00111525	6	TPD52L1
6.57678e-08	-0.272072	0.27	0.398	0.00115409	6	QPRT
6.6572e-08	-0.290894	0.42	0.591	0.00116821	6	C4orf3
6.73163e-08	0.370109	0.544	0.521	0.00118127	6	RBBP4
6.90305e-08	-0.137606	0.148	0.267	0.00121135	6	WAC-AS1
6.99217e-08	-0.233535	0.998	0.967	0.00122699	6	ACTB
7.02003e-08	-0.167075	0.331	0.488	0.00123187	6	HDGFL2
7.06181e-08	-0.151371	0.114	0.224	0.00123921	6	UCP2
7.08041e-08	-0.154153	0.138	0.257	0.00124247	6	G6PD
7.08809e-08	-0.283779	0.381	0.54	0.00124382	6	SVBP
7.13735e-08	-0.15634	0.215	0.349	0.00125246	6	ODF2L
7.1888e-08	-0.112587	0.148	0.268	0.00126149	6	SLU7
7.33461e-08	-0.227399	0.363	0.52	0.00128708	6	TUSC3
7.34089e-08	-0.187689	0.128	0.245	0.00128818	6	SNHG18
7.40415e-08	-0.0930552	0.166	0.295	0.00129928	6	IRF3
7.41535e-08	-0.621279	0.231	0.363	0.00130125	6	S100A6
7.52719e-08	-0.127401	0.176	0.306	0.00132087	6	MYH9
7.55365e-08	-0.147754	0.262	0.411	0.00132552	6	LCMT1
7.78546e-08	-0.0926196	0.16	0.288	0.00136619	6	RFK
7.83322e-08	-0.114391	0.16	0.282	0.00137457	6	RPIA
7.89622e-08	-0.281266	0.406	0.576	0.00138563	6	HIGD2A
7.90074e-08	0.350796	0.219	0.144	0.00138642	6	ZNF519
8.13179e-08	0.168773	0.241	0.147	0.00142697	6	AQP4
8.61459e-08	-0.149535	0.219	0.352	0.00151169	6	MDP1
8.66312e-08	-0.0145795	0.217	0.367	0.0015202	6	ERP44
8.74251e-08	-0.147269	0.211	0.344	0.00153414	6	RNF146
8.9822e-08	0.242268	0.276	0.194	0.0015762	6	CDT1
9.1745e-08	-0.030768	0.14	0.262	0.00160994	6	PCMTD1
9.2874e-08	-0.080878	0.12	0.233	0.00162975	6	ASB8
9.36216e-08	-0.173736	0.205	0.338	0.00164287	6	HCFC1R1
9.46312e-08	-0.256444	0.15	0.261	0.00166059	6	GAS1
9.51061e-08	-0.0738441	0.146	0.27	0.00166892	6	CTDSP2
9.72783e-08	-0.221281	0.41	0.564	0.00170704	6	CLNS1A
9.73115e-08	-0.151731	0.152	0.268	0.00170762	6	FSD1
9.76371e-08	-0.070346	0.095	0.201	0.00171334	6	SLC50A1
9.8499e-08	-0.223047	0.422	0.576	0.00172846	6	ATP5PB
9.85013e-08	-0.232446	0.166	0.283	0.0017285	6	SERPINE2
9.95968e-08	-0.182638	0.132	0.242	0.00174772	6	ZNF618
1.01585e-07	0.436058	0.414	0.346	0.00178261	6	AAK1
1.0256e-07	-0.0787576	0.138	0.259	0.00179972	6	NUP93
1.02643e-07	-0.079396	0.13	0.242	0.00180119	6	SUPT3H
1.03216e-07	-0.0228007	0.097	0.203	0.00181124	6	CDK9
1.03688e-07	-0.146307	0.154	0.27	0.00181952	6	ARMCX2
1.04736e-07	0.251113	0.755	0.724	0.00183791	6	DAD1
1.06882e-07	-0.0919236	0.221	0.361	0.00187557	6	HARS
1.07972e-07	-0.0586992	0.134	0.255	0.0018947	6	AIMP2
1.08133e-07	-0.164866	0.314	0.465	0.00189752	6	PFDN4
1.08852e-07	-0.0624165	0.219	0.357	0.00191014	6	GPX7
1.09977e-07	-0.0727688	0.181	0.311	0.00192988	6	TMF1
1.11649e-07	-0.218289	0.189	0.318	0.00195921	6	FNDC4
1.11724e-07	-0.170365	0.172	0.289	0.00196053	6	CMBL
1.11735e-07	-0.12886	0.154	0.278	0.00196073	6	CINP
1.13489e-07	-0.141665	0.211	0.342	0.00199151	6	MRPS35
1.14703e-07	-0.0356812	0.105	0.213	0.0020128	6	C20orf96
1.15174e-07	-0.228797	0.432	0.587	0.00202107	6	RSL24D1
1.16582e-07	0.484514	0.288	0.211	0.00204578	6	LRRC4C
1.16947e-07	0.520005	0.276	0.194	0.00205219	6	PDGFRA
1.17025e-07	-0.340212	0.673	0.722	0.00205355	6	CIRBP
1.18177e-07	-0.145079	0.142	0.257	0.00207377	6	ATXN3
1.18934e-07	-0.337561	0.237	0.37	0.00208706	6	DPYSL3
1.19258e-07	-0.161242	0.217	0.356	0.00209274	6	AGPAT1
1.19887e-07	-0.136165	0.325	0.48	0.00210378	6	SRPK2
1.20078e-07	-0.285574	0.448	0.598	0.00210713	6	PFN2
1.20217e-07	-0.148269	0.191	0.321	0.00210957	6	MOSPD3
1.21412e-07	-0.154684	0.213	0.346	0.00213053	6	P4HA1
1.21555e-07	-0.191017	0.243	0.383	0.00213305	6	ZNF32
1.21801e-07	-0.290168	0.45	0.605	0.00213737	6	DCTN2
1.21825e-07	-0.319611	0.469	0.613	0.00213778	6	ESD
1.23574e-07	-0.186696	0.343	0.487	0.00216848	6	ZNF580
1.23843e-07	-0.297741	0.497	0.625	0.0021732	6	EIF3H
1.25582e-07	-0.107315	0.27	0.424	0.00220371	6	IFT52
1.26808e-07	-0.35776	0.237	0.361	0.00222523	6	CDH6
1.26823e-07	-0.17698	0.323	0.477	0.00222548	6	DCAF13
1.27764e-07	0.345477	0.335	0.259	0.00224199	6	DCLK2
1.279e-07	-0.137191	0.247	0.387	0.00224438	6	CIR1
1.2989e-07	-0.0807352	0.282	0.435	0.00227931	6	OS9
1.3019e-07	-0.293649	0.73	0.77	0.00228457	6	SRP14
1.3562e-07	-0.127313	0.32	0.477	0.00237986	6	MRPL28
1.3958e-07	-0.463369	0.939	0.906	0.00244934	6	TUBA1A
1.43718e-07	-0.205997	0.351	0.502	0.00252197	6	EVL
1.45607e-07	-0.0918865	0.126	0.239	0.00255512	6	RBM7
1.49101e-07	-0.0476252	0.105	0.216	0.00261643	6	LACTB
1.50789e-07	-0.16105	0.302	0.451	0.00264605	6	RFXANK
1.52235e-07	-0.128897	0.249	0.384	0.00267142	6	VPS72
1.53319e-07	0.154385	0.828	0.741	0.00269044	6	FDPS
1.56301e-07	-0.0650358	0.099	0.203	0.00274277	6	VANGL2
1.56533e-07	-0.115451	0.144	0.263	0.00274684	6	RPP25L
1.57273e-07	-0.0838976	0.237	0.372	0.00275983	6	TUBA1C
1.57484e-07	-0.0721598	0.217	0.351	0.00276353	6	CNN2
1.59189e-07	-0.162208	0.227	0.364	0.00279345	6	WDR13
1.59976e-07	-0.138431	0.118	0.226	0.00280726	6	EXT1
1.62088e-07	-0.162695	0.227	0.354	0.00284431	6	CHCHD6
1.65739e-07	-0.149047	0.31	0.461	0.00290839	6	PSMD6
1.66479e-07	-0.100699	0.264	0.407	0.00292137	6	REXO2
1.7163e-07	-0.0936478	0.233	0.372	0.00301176	6	MAGEH1
1.72394e-07	-0.109129	0.193	0.33	0.00302517	6	SHISA5
1.72784e-07	-0.0188492	0.164	0.288	0.00303202	6	TMEM115
1.73121e-07	-0.0490314	0.215	0.359	0.00303792	6	ASF1A
1.74273e-07	-0.128791	0.333	0.477	0.00305813	6	RTCB
1.74351e-07	-0.121574	0.274	0.417	0.00305951	6	CCS
1.75553e-07	-0.2161	0.391	0.553	0.0030806	6	RSL1D1
1.80437e-07	-0.0864701	0.14	0.255	0.00316631	6	FBXL15
1.81588e-07	-0.134858	0.229	0.367	0.0031865	6	PDLIM4
1.83536e-07	-0.207627	0.406	0.559	0.00322069	6	COPZ1
1.90011e-07	0.201672	0.7	0.667	0.00333432	6	SEPTIN11
1.96095e-07	-0.0814447	0.225	0.363	0.00344107	6	RBBP6
1.96371e-07	-0.117713	0.126	0.236	0.00344592	6	ZNF720
1.97199e-07	-0.160631	0.187	0.312	0.00346045	6	USO1
1.97715e-07	-0.162967	0.32	0.466	0.0034695	6	EIF4E2
1.97954e-07	-0.305268	0.479	0.619	0.00347369	6	EIF3I
2.1081e-07	-0.0900441	0.282	0.433	0.00369929	6	C14orf119
2.11493e-07	-0.100112	0.178	0.303	0.00371128	6	PPP1R11
2.21379e-07	-0.118859	0.197	0.325	0.00388476	6	IDH3B
2.24259e-07	-0.3518	0.682	0.719	0.0039353	6	EEF1D
2.26267e-07	-0.0741759	0.17	0.29	0.00397054	6	ETHE1
2.30502e-07	-0.155755	0.28	0.418	0.00404485	6	GOLGA4
2.31789e-07	-0.198775	0.383	0.538	0.00406744	6	DANCR
2.36403e-07	-0.0757877	0.126	0.237	0.00414839	6	ASCC1
2.36864e-07	-0.204765	0.318	0.46	0.00415648	6	XBP1
2.38535e-07	-0.202935	0.341	0.484	0.00418581	6	APH1A
2.41374e-07	-0.177479	0.144	0.255	0.00423563	6	C12orf73
2.42789e-07	-0.0948465	0.199	0.331	0.00426046	6	C11orf74
2.4292e-07	-0.161127	0.304	0.452	0.00426275	6	RAB1A
2.43983e-07	0.00905474	0.176	0.305	0.00428142	6	ABCD4
2.44503e-07	-0.116799	0.209	0.344	0.00429054	6	RNF114
2.45947e-07	-0.237106	0.41	0.575	0.00431588	6	NDUFA5
2.49357e-07	-0.277888	0.738	0.754	0.00437572	6	EEF1B2
2.49591e-07	-0.11748	0.099	0.201	0.00437983	6	BLVRA
2.52213e-07	-0.768066	0.442	0.554	0.00442584	6	TPM1
2.56839e-07	0.307592	0.353	0.264	0.00450701	6	KLHDC8A
2.57193e-07	-0.124137	0.207	0.339	0.00451323	6	MARCH5
2.57313e-07	-0.149394	0.13	0.234	0.00451533	6	FAM114A1
2.60472e-07	-0.0869837	0.101	0.207	0.00457076	6	KIAA2013
2.60828e-07	-0.150258	0.365	0.51	0.00457702	6	PAIP1
2.61908e-07	-0.270851	0.454	0.6	0.00459597	6	ARF4
2.64147e-07	-0.27353	0.785	0.779	0.00463525	6	HSP90AB1
2.64494e-07	-0.120247	0.156	0.272	0.00464134	6	SDAD1
2.68237e-07	-0.119907	0.101	0.204	0.00470702	6	CMIP
2.70972e-07	0.288175	0.286	0.202	0.00475501	6	RGCC
2.73401e-07	-0.0231161	0.101	0.206	0.00479764	6	NOC4L
2.81928e-07	-0.177387	0.316	0.467	0.00494728	6	ACTR10
2.86106e-07	-0.0168277	0.203	0.338	0.00502059	6	GID8
2.87128e-07	-0.130882	0.252	0.381	0.00503852	6	GARS
2.9352e-07	-0.0575853	0.108	0.21	0.0051507	6	LRRC28
2.9564e-07	-0.195256	0.416	0.569	0.00518788	6	UBE2R2
2.98056e-07	-0.205215	0.4	0.562	0.00523028	6	POLR1D
2.98749e-07	-0.0597959	0.116	0.224	0.00524246	6	ZNF775
3.00304e-07	-0.147736	0.276	0.42	0.00526974	6	GDI1
3.1449e-07	0.15096	0.817	0.763	0.00551868	6	HSPA8
3.15768e-07	-0.164502	0.335	0.482	0.0055411	6	CCDC124
3.15905e-07	-0.0259589	0.172	0.289	0.0055435	6	B4GALT7
3.16629e-07	-0.0904198	0.174	0.3	0.00555621	6	CAPN1
3.18842e-07	0.353175	0.489	0.456	0.00559504	6	RNASEH2C
3.20347e-07	-0.179882	0.925	0.919	0.00562145	6	RPS18
3.22056e-07	-0.235101	0.412	0.58	0.00565144	6	BPTF
3.24742e-07	-0.153807	0.178	0.298	0.00569858	6	MMP24OS
3.25324e-07	-0.147308	0.148	0.26	0.00570878	6	LINC01003
3.26058e-07	-0.121482	0.266	0.408	0.00572166	6	MMADHC
3.32529e-07	-0.129886	0.256	0.394	0.00583522	6	MICU2
3.33421e-07	-0.0813914	0.116	0.222	0.00585088	6	CCDC106
3.38828e-07	-0.145577	0.223	0.354	0.00594575	6	TMED3
3.46242e-07	-0.185349	0.343	0.489	0.00607585	6	RAB4A
3.47936e-07	-0.136275	0.148	0.264	0.00610559	6	DAZAP2
3.53319e-07	-0.0512441	0.262	0.399	0.00620004	6	PSMF1
3.56024e-07	0.322746	0.613	0.549	0.00624751	6	FADS2
3.602e-07	-0.172261	0.308	0.464	0.00632079	6	ABHD17A
3.72297e-07	-0.0917115	0.14	0.252	0.00653306	6	PTPMT1
3.76785e-07	-0.0739704	0.13	0.238	0.00661182	6	BABAM2
3.81013e-07	-0.191222	0.351	0.5	0.00668602	6	MPLKIP
3.83564e-07	-0.189504	0.122	0.22	0.00673079	6	SLC7A8
3.84974e-07	-0.126112	0.172	0.295	0.00675553	6	STX7
3.85279e-07	0.172128	0.205	0.134	0.00676088	6	POLA1
3.86442e-07	-0.0936873	0.128	0.233	0.00678128	6	USB1
3.86831e-07	0.223326	0.357	0.272	0.00678812	6	AIF1L
3.9045e-07	-0.0861481	0.223	0.356	0.00685161	6	PITPNA
3.90535e-07	-0.14467	0.13	0.237	0.0068531	6	HSPA1A
3.93175e-07	-0.160413	0.304	0.451	0.00689943	6	ARMCX3
3.9585e-07	0.382039	0.432	0.372	0.00694638	6	KNOP1
3.99215e-07	-0.12175	0.103	0.201	0.00700542	6	TMEM42
4.00038e-07	0.220288	0.696	0.649	0.00701987	6	SQLE
4.01568e-07	-0.0729149	0.136	0.246	0.00704672	6	MOAP1
4.07319e-07	0.343363	0.73	0.705	0.00714763	6	HMGN2
4.09085e-07	-0.181024	0.12	0.224	0.00717862	6	SDHAF1
4.12033e-07	-0.0968426	0.12	0.224	0.00723036	6	CDIPT
4.18708e-07	0.346746	0.341	0.268	0.00734748	6	CDCA7L
4.33392e-07	-0.0887217	0.142	0.246	0.00760516	6	ZFAND1
4.3375e-07	-0.370085	0.389	0.518	0.00761145	6	PSAT1
4.34369e-07	0.676761	0.398	0.348	0.00762231	6	MDM4
4.3931e-07	-0.0909584	0.108	0.209	0.00770901	6	GPBP1L1
4.42467e-07	-0.0978823	0.112	0.215	0.00776441	6	NISCH
4.51321e-07	-0.136607	0.284	0.43	0.00791977	6	FKBP10
4.51567e-07	-0.152669	0.146	0.26	0.0079241	6	CHMP1A
4.62044e-07	-0.181867	0.325	0.469	0.00810795	6	DHPS
4.6496e-07	0.449833	0.337	0.267	0.00815912	6	CEP78
4.68716e-07	-0.293125	0.414	0.56	0.00822502	6	NREP
4.75516e-07	-0.187271	0.367	0.534	0.00834436	6	MAGED1
4.77958e-07	-0.107122	0.172	0.294	0.0083872	6	LINC00662
4.80235e-07	-0.127943	0.124	0.226	0.00842716	6	PLAGL1
4.83178e-07	-0.122009	0.11	0.21	0.0084788	6	NBEA
4.86652e-07	0.425912	0.448	0.396	0.00853977	6	SMCHD1
4.90331e-07	-0.186778	0.416	0.567	0.00860432	6	GRHPR
4.93698e-07	-0.139313	0.245	0.384	0.00866342	6	ZNF462
4.98508e-07	-0.124615	0.156	0.271	0.00874782	6	LYPLAL1
5.01025e-07	-0.160221	0.11	0.208	0.00879199	6	PTBP3
5.02964e-07	-0.167196	0.199	0.323	0.00882602	6	WBP2
5.10848e-07	-0.0788179	0.138	0.245	0.00896436	6	TMEM43
5.12212e-07	-0.0992578	0.213	0.336	0.00898829	6	HDHD5
5.1621e-07	0.431641	0.428	0.369	0.00905846	6	SMC1A
5.37401e-07	-0.101579	0.211	0.338	0.00943032	6	MCRS1
5.43239e-07	-0.135078	0.243	0.379	0.00953276	6	HMGN4
5.46205e-07	-0.218647	0.308	0.435	0.0095848	6	ANXA6
5.46999e-07	-0.150149	0.103	0.205	0.00959874	6	JAG1
5.51651e-07	0.165551	0.88	0.804	0.00968037	6	HNRNPA2B1
5.52571e-07	-0.0346573	0.183	0.306	0.00969651	6	MBOAT7
5.55014e-07	0.383407	0.308	0.228	0.00973939	6	CDKN3
5.63303e-07	-0.0479756	0.205	0.337	0.00988485	6	WDR18
5.73999e-07	-0.130139	0.254	0.394	0.0100725	6	PAPSS1
5.82746e-07	-0.13474	0.164	0.279	0.010226	6	DNAAF2
5.84092e-07	-0.112455	0.134	0.239	0.0102497	6	TTC5
5.96785e-07	-0.112853	0.142	0.252	0.0104724	6	CDC42BPB
5.98718e-07	-0.0904386	0.152	0.268	0.0105063	6	RPF1
6.13148e-07	-0.0388105	0.183	0.309	0.0107595	6	SPPL3
6.17671e-07	-0.257773	0.233	0.354	0.0108389	6	APLP1
6.41513e-07	-0.331475	0.523	0.647	0.0112573	6	OSTC
6.47006e-07	0.326644	0.475	0.431	0.0113537	6	EXOSC8
6.48532e-07	-0.159911	0.114	0.21	0.0113804	6	WASF1
6.55025e-07	-0.129144	0.256	0.401	0.0114944	6	CFL2
6.67492e-07	-0.193296	0.402	0.556	0.0117131	6	NDUFS2
6.74788e-07	-0.155784	0.318	0.454	0.0118412	6	CTDNEP1
6.78715e-07	0.34349	0.296	0.221	0.0119101	6	NOS1AP
6.80737e-07	-0.154265	0.276	0.402	0.0119456	6	PDXK
7.01419e-07	-0.096481	0.118	0.222	0.0123085	6	ZNF330
7.11808e-07	-0.16747	0.176	0.295	0.0124908	6	FAM207A
7.16086e-07	-0.0810817	0.195	0.317	0.0125659	6	RWDD3
7.24787e-07	-0.0737002	0.103	0.203	0.0127186	6	IRF2BP2
7.27553e-07	-0.0809704	0.168	0.282	0.0127671	6	ROGDI
7.35198e-07	-0.172537	0.241	0.373	0.0129013	6	ARPC1B
7.41827e-07	0.261408	0.635	0.642	0.0130176	6	PSIP1
7.60845e-07	-0.157429	0.28	0.418	0.0133513	6	PSMC2
7.65645e-07	-0.291907	0.529	0.647	0.0134355	6	MORF4L2
7.68909e-07	-0.0349308	0.154	0.267	0.0134928	6	PPP3CB
7.72558e-07	-0.0618766	0.134	0.246	0.0135568	6	CERS4
7.79656e-07	-0.100854	0.187	0.311	0.0136814	6	CACUL1
7.80417e-07	-0.128551	0.114	0.213	0.0136948	6	UBL4A
7.93172e-07	-0.0948068	0.136	0.243	0.0139186	6	PPP1R15A
7.94568e-07	-0.185661	0.114	0.208	0.0139431	6	C19orf12
8.09791e-07	-0.171554	0.225	0.353	0.0142102	6	MRPS18B
8.12114e-07	-0.0310193	0.223	0.354	0.014251	6	FAF2
8.12391e-07	-0.0726762	0.209	0.342	0.0142558	6	MIA3
8.2116e-07	-0.0847951	0.227	0.356	0.0144097	6	RARS
8.27576e-07	-0.179347	0.227	0.349	0.0145223	6	PLEKHA5
8.33712e-07	-0.0971991	0.262	0.398	0.01463	6	CMAS
8.4195e-07	-0.102903	0.237	0.371	0.0147745	6	TM2D1
8.47464e-07	-0.15015	0.29	0.425	0.0148713	6	CIB1
8.586e-07	-0.325105	0.513	0.634	0.0150667	6	EIF4A2
8.72291e-07	-0.160798	0.268	0.41	0.015307	6	TMEM203
9.22302e-07	-0.100866	0.223	0.356	0.0161846	6	FBXO21
9.246e-07	0.269594	0.213	0.142	0.0162249	6	VGLL3
9.27328e-07	-0.16365	0.201	0.32	0.0162728	6	SOD2
9.28894e-07	-0.210475	0.294	0.44	0.0163002	6	PHC2
9.32872e-07	0.417391	0.211	0.145	0.01637	6	TOP3A
9.3615e-07	-0.140444	0.199	0.312	0.0164276	6	TWF2
9.37183e-07	-0.0855621	0.183	0.3	0.0164457	6	ERGIC1
9.46226e-07	-0.0966798	0.215	0.339	0.0166044	6	DNTTIP1
9.6278e-07	-0.154254	0.211	0.335	0.0168949	6	TUSC2
9.65327e-07	-0.123627	0.118	0.213	0.0169396	6	RNPEP
9.73077e-07	-0.238328	0.436	0.572	0.0170756	6	HDDC2
9.79899e-07	-0.118107	0.213	0.335	0.0171953	6	UBE2F
9.82594e-07	-0.0721956	0.112	0.21	0.0172426	6	BTBD1
9.86171e-07	0.425377	0.444	0.393	0.0173053	6	BCAP29
9.9329e-07	-0.0485285	0.142	0.251	0.0174303	6	PALM
9.94556e-07	-0.11356	0.231	0.358	0.0174525	6	TMEM106B
9.95476e-07	-0.0907162	0.237	0.369	0.0174686	6	BBIP1
9.95754e-07	-0.299777	0.489	0.622	0.0174735	6	PSMB7
1.00617e-06	-0.0572954	0.15	0.259	0.0176563	6	UGDH
1.01457e-06	-0.0777137	0.136	0.245	0.0178036	6	LYPLA2
1.01986e-06	-0.0782499	0.264	0.401	0.0178965	6	DDB1
1.03291e-06	-0.14188	0.199	0.32	0.0181255	6	AGTRAP
1.04259e-06	-0.27784	0.509	0.643	0.0182954	6	MYL6B
1.04261e-06	-0.155848	0.345	0.507	0.0182958	6	URI1
1.06599e-06	-0.139945	0.325	0.457	0.0187061	6	MGAT4B
1.0743e-06	-0.21448	0.444	0.582	0.0188519	6	EIF4B
1.10626e-06	-0.167169	0.144	0.253	0.0194127	6	STX4
1.10702e-06	-0.0689912	0.189	0.312	0.0194261	6	B4GALT2
1.13633e-06	-0.0574599	0.112	0.213	0.0199404	6	ACTR1B
1.15983e-06	-0.271248	0.416	0.561	0.0203528	6	BCAP31
1.16689e-06	-0.123051	0.187	0.297	0.0204766	6	TGFBR1
1.17014e-06	-0.0972141	0.122	0.223	0.0205336	6	SMYD3
1.18724e-06	0.316184	0.44	0.39	0.0208337	6	PXMP2
1.19567e-06	-0.0774752	0.168	0.281	0.0209815	6	TCTN1
1.21082e-06	-0.123602	0.247	0.381	0.0212475	6	C16orf87
1.22482e-06	-0.249498	0.779	0.797	0.0214931	6	RPL22
1.22631e-06	-0.292923	0.396	0.535	0.0215193	6	DECR1
1.27307e-06	-0.0630754	0.304	0.449	0.0223399	6	SLC25A36
1.2865e-06	-0.143134	0.13	0.237	0.0225755	6	DHRS4L2
1.2941e-06	-0.242588	0.162	0.272	0.0227088	6	CTSC
1.2967e-06	-0.0320746	0.223	0.359	0.0227544	6	POR
1.31109e-06	0.00909774	0.193	0.316	0.0230071	6	P3H4
1.35839e-06	-0.072975	0.164	0.28	0.0238371	6	CARD19
1.36656e-06	-0.131485	0.207	0.331	0.0239805	6	ADSS
1.37011e-06	-0.120356	0.164	0.262	0.0240428	6	RBMS1
1.37897e-06	-0.0937213	0.162	0.274	0.0241982	6	STX5
1.37932e-06	-0.0526802	0.15	0.261	0.0242042	6	PURA
1.41146e-06	-0.11977	0.213	0.339	0.0247683	6	ATAD1
1.432e-06	-0.195765	0.174	0.284	0.0251287	6	MSI1
1.44187e-06	-0.188154	0.43	0.575	0.0253019	6	BTF3L4
1.46316e-06	-0.0791849	0.201	0.327	0.0256755	6	NME7
1.50309e-06	-0.00869125	0.199	0.324	0.0263763	6	PCYOX1
1.51658e-06	-0.0319833	0.185	0.302	0.026613	6	NUDT16
1.52142e-06	-0.0141331	0.176	0.299	0.0266979	6	SPTLC1
1.52636e-06	0.255298	0.556	0.536	0.0267846	6	PET100
1.57197e-06	0.617735	0.45	0.407	0.027585	6	SUGP2
1.5749e-06	-0.11459	0.112	0.205	0.0276364	6	ATP6V1A
1.6212e-06	0.0133802	0.199	0.325	0.0284488	6	UBAC2
1.62446e-06	-0.074107	0.231	0.358	0.0285059	6	UBLCP1
1.62998e-06	-0.0689174	0.112	0.212	0.028603	6	MAP3K7
1.65613e-06	-0.107724	0.249	0.382	0.0290617	6	NKAP
1.65757e-06	-0.151523	0.223	0.348	0.029087	6	SAP30BP
1.65811e-06	-0.0424694	0.142	0.251	0.0290965	6	TRAPPC12
1.66941e-06	-0.101713	0.132	0.232	0.0292948	6	MPP6
1.67185e-06	-0.178577	0.176	0.291	0.0293376	6	CHP1
1.7075e-06	-0.0278994	0.254	0.39	0.0299632	6	IFT43
1.71193e-06	-0.0972122	0.152	0.261	0.0300409	6	IREB2
1.76047e-06	-0.110909	0.105	0.2	0.0308927	6	SPG11
1.76306e-06	-0.252529	0.432	0.58	0.0309382	6	PRPF40A
1.76701e-06	-0.151115	0.15	0.256	0.0310074	6	GOLGA2
1.78227e-06	-0.206034	0.477	0.62	0.0312753	6	APEX1
1.81621e-06	-0.121329	0.284	0.424	0.0318708	6	DCTN6
1.82756e-06	-0.219101	0.444	0.587	0.0320701	6	NBDY
1.82818e-06	0.205287	0.256	0.186	0.0320809	6	TIPIN
1.85132e-06	-0.0932601	0.12	0.218	0.0324869	6	RNF11
1.90159e-06	0.293279	0.582	0.604	0.033369	6	PARP1
1.91058e-06	-0.177746	0.205	0.323	0.0335268	6	PRPSAP2
1.926e-06	0.0567169	0.742	0.716	0.0337975	6	C4orf48
1.93901e-06	-0.069364	0.219	0.34	0.0340257	6	PTGES2
1.9499e-06	0.174547	0.207	0.138	0.0342169	6	NRGN
1.95727e-06	0.0305691	0.822	0.787	0.0343463	6	COX6C
2.01775e-06	-0.0486742	0.189	0.314	0.0354074	6	DEAF1
2.02496e-06	-0.0538928	0.154	0.263	0.0355339	6	ZNF277
2.03428e-06	-0.180847	0.243	0.371	0.0356976	6	DHCR7
2.05214e-06	-0.0410567	0.108	0.204	0.036011	6	BCKDHB
2.09447e-06	-0.244497	0.803	0.775	0.0367538	6	EIF4A1
2.10455e-06	0.340983	0.667	0.658	0.0369307	6	HNRNPH1
2.10544e-06	-0.0940254	0.11	0.202	0.0369462	6	SALL2
2.10615e-06	-0.137564	0.235	0.359	0.0369588	6	CRBN
2.14399e-06	-0.322606	0.558	0.679	0.0376228	6	ATP6V1G1
2.15426e-06	-0.198792	0.217	0.343	0.037803	6	RAB9A
2.15667e-06	0.200588	0.227	0.158	0.0378452	6	CAMK2N2
2.15872e-06	-0.0650815	0.152	0.259	0.0378812	6	NECAP2
2.17231e-06	-0.160415	0.162	0.271	0.0381196	6	MPRIP
2.20691e-06	0.321938	0.256	0.183	0.0387268	6	ADGRB2
2.20736e-06	-0.269981	0.394	0.522	0.0387348	6	BNIP3
2.21215e-06	-0.125709	0.176	0.286	0.0388187	6	CLEC11A
2.22921e-06	-0.0901437	0.15	0.259	0.0391182	6	DRG1
2.23568e-06	-0.14137	0.14	0.239	0.0392316	6	ADGRV1
2.2497e-06	-0.187148	0.185	0.287	0.0394778	6	GULP1
2.26857e-06	-0.0776184	0.114	0.209	0.0398089	6	FBXO3
2.31154e-06	0.363873	0.394	0.324	0.0405628	6	PTX3
2.36957e-06	-0.182635	0.312	0.459	0.0415812	6	HIGD1A
2.37775e-06	0.540716	0.418	0.37	0.0417247	6	VPS36
2.38661e-06	-0.0940619	0.201	0.316	0.0418802	6	IDS
2.4058e-06	-0.321666	0.6	0.692	0.042217	6	BRK1
2.42458e-06	-0.0536455	0.105	0.201	0.0425466	6	SLC2A6
2.46082e-06	-0.0684257	0.292	0.429	0.0431825	6	AHCYL1
2.46471e-06	-0.0997293	0.233	0.354	0.0432507	6	CCNY
2.47865e-06	-0.0933439	0.288	0.417	0.0434954	6	PDCD2
2.50128e-06	0.0366041	0.231	0.366	0.0438924	6	BAZ2B
2.52726e-06	-0.0844629	0.223	0.352	0.0443483	6	OSBPL9
2.53067e-06	-0.146416	0.223	0.349	0.0444082	6	ACO2
2.5586e-06	-0.0947208	0.284	0.425	0.0448983	6	MCTS1
2.58047e-06	-0.107295	0.278	0.417	0.0452822	6	COPS4
2.58656e-06	-0.0743609	0.164	0.275	0.045389	6	MARS
2.632e-06	-0.0433123	0.298	0.429	0.0461864	6	TMEM179B
2.64474e-06	-0.0990464	0.296	0.446	0.0464099	6	TPGS1
2.64996e-06	-0.00520557	0.118	0.215	0.0465016	6	DNAJC18
2.65289e-06	0.0171395	0.14	0.247	0.0465529	6	IFRD2
2.66459e-06	-0.0588004	0.217	0.346	0.0467582	6	GDE1
2.66765e-06	-0.0513281	0.154	0.258	0.0468119	6	EIF3J-DT
2.67306e-06	-0.0789766	0.237	0.359	0.0469069	6	PEF1
2.67813e-06	-0.117514	0.164	0.269	0.0469959	6	BBS4
2.68771e-06	-0.0431245	0.138	0.246	0.0471639	6	SNAPC3
2.70589e-06	-0.0371162	0.213	0.337	0.047483	6	RNF13
2.70743e-06	-0.160968	0.114	0.202	0.0475099	6	CD200
2.71275e-06	-0.0477208	0.262	0.387	0.0476034	6	CDKN2AIPNL
2.72236e-06	-0.0387524	0.15	0.258	0.047772	6	FRA10AC1
2.86648e-06	-0.105043	0.258	0.388	0.0503009	6	SPAG16
2.89376e-06	0.153802	0.704	0.615	0.0507797	6	PLTP
2.90712e-06	-0.0802247	0.122	0.219	0.0510141	6	DHRS4-AS1
2.93164e-06	-0.137049	0.231	0.353	0.0514443	6	ACBD3
2.94251e-06	0.53188	0.377	0.321	0.0516352	6	ST5
2.98139e-06	0.318182	0.533	0.533	0.0523175	6	ZRANB2
2.98949e-06	-0.258565	0.27	0.394	0.0524596	6	AKAP12
2.9978e-06	-0.0584618	0.187	0.303	0.0526054	6	REPIN1
3.00066e-06	-0.0442086	0.176	0.294	0.0526556	6	NUDT22
3.04334e-06	-0.100342	0.195	0.305	0.0534045	6	PIGP
3.05783e-06	-0.084258	0.181	0.301	0.0536589	6	BMP7
3.06535e-06	-0.0888047	0.154	0.263	0.0537907	6	DDX54
3.10028e-06	-0.0729735	0.132	0.229	0.0544037	6	MRFAP1L1
3.11039e-06	0.344841	0.937	0.878	0.0545812	6	CD63
3.1238e-06	0.439529	0.558	0.491	0.0548165	6	NFIA
3.158e-06	-0.1496	0.158	0.269	0.0554166	6	VEGFA
3.18274e-06	0.398338	0.211	0.147	0.0558506	6	AMDHD2
3.22292e-06	-0.177428	0.241	0.358	0.0565558	6	PKIG
3.22733e-06	-0.374087	0.578	0.659	0.0566333	6	PRDX6
3.23486e-06	-0.000958916	0.108	0.206	0.0567653	6	ZMPSTE24
3.27306e-06	-0.0636769	0.252	0.387	0.0574356	6	LARP1
3.27684e-06	0.416771	0.462	0.449	0.0575019	6	HSPB11
3.28336e-06	-0.138237	0.298	0.436	0.0576163	6	PUM1
3.30017e-06	-0.0840867	0.112	0.202	0.0579113	6	CCN1
3.32778e-06	-0.125957	0.239	0.373	0.0583959	6	MRPL37
3.33832e-06	-0.0180089	0.17	0.286	0.0585808	6	SGTA
3.36133e-06	-0.268175	0.262	0.389	0.0589846	6	IRF2BPL
3.46141e-06	-0.0510848	0.278	0.412	0.0607409	6	EBNA1BP2
3.47311e-06	-0.0832366	0.201	0.318	0.0609462	6	PHF23
3.48569e-06	-0.132821	0.191	0.302	0.0611669	6	TBPL1
3.51111e-06	-0.141657	0.197	0.307	0.061613	6	ATIC
3.54266e-06	0.218969	0.592	0.602	0.0621665	6	HNRNPF
3.54769e-06	-0.0503604	0.118	0.216	0.0622548	6	SNX9
3.56209e-06	-0.124632	0.172	0.282	0.0625076	6	CDC16
3.58136e-06	-0.070908	0.108	0.202	0.0628457	6	EXT2
3.62425e-06	-0.0949748	0.124	0.218	0.0635983	6	RLF
3.63645e-06	-0.231292	0.513	0.633	0.0638123	6	MLF2
3.67328e-06	-0.087569	0.146	0.246	0.0644587	6	DNPEP
3.71588e-06	-0.0402484	0.187	0.302	0.0652062	6	ZSCAN18
3.77578e-06	-0.150329	0.136	0.228	0.0662574	6	REC8
3.78675e-06	-0.132818	0.152	0.256	0.0664499	6	ADIPOR1
3.79085e-06	-0.122784	0.296	0.439	0.0665219	6	DAAM1
3.79917e-06	-0.145478	0.276	0.401	0.0666678	6	SMIM15
3.82439e-06	0.318939	0.235	0.166	0.0671104	6	NLGN3
3.82473e-06	0.367167	0.458	0.418	0.0671164	6	BUB3
3.83233e-06	0.482138	0.337	0.282	0.0672497	6	AHI1
3.83309e-06	-0.120762	0.343	0.494	0.067263	6	RTL8A
3.83497e-06	-0.0213748	0.164	0.268	0.067296	6	CTR9
3.84095e-06	0.0746715	0.797	0.709	0.0674009	6	HMGCS1
3.90471e-06	0.347244	0.306	0.241	0.0685198	6	CDH4
3.91164e-06	0.255635	0.294	0.227	0.0686415	6	RELL1
3.91369e-06	-0.0993092	0.213	0.328	0.0686775	6	TRIP11
3.93415e-06	-0.0148613	0.126	0.225	0.0690364	6	EBLN3P
3.97098e-06	-0.0913921	0.181	0.29	0.0696827	6	TAF6
3.97109e-06	-0.129592	0.118	0.211	0.0696847	6	DDIT3
4.04318e-06	-0.0435799	0.134	0.237	0.0709497	6	NAA60
4.06018e-06	-0.0893729	0.29	0.415	0.0712481	6	AHCY
4.07931e-06	-0.0734319	0.112	0.202	0.0715838	6	C11orf54
4.10137e-06	-0.195385	0.396	0.535	0.0719708	6	TFG
4.10239e-06	-0.122065	0.156	0.263	0.0719888	6	VPS41
4.1511e-06	-0.0414091	0.201	0.319	0.0728436	6	RIT1
4.16357e-06	-0.0825556	0.223	0.352	0.0730624	6	ANXA7
4.16818e-06	-0.0867217	0.118	0.213	0.0731432	6	RCHY1
4.17454e-06	-0.167215	0.116	0.204	0.0732547	6	TAGLN2
4.1895e-06	-0.0358131	0.15	0.255	0.0735174	6	MED16
4.27609e-06	-0.270921	0.465	0.599	0.0750369	6	NDUFB5
4.28792e-06	-0.127547	0.158	0.264	0.0752444	6	TENM3
4.34176e-06	-0.0864133	0.3	0.431	0.0761892	6	NUCB1
4.36931e-06	-0.102521	0.13	0.225	0.0766727	6	MGAT1
4.41499e-06	0.29077	0.209	0.146	0.0774742	6	WDHD1
4.4793e-06	-0.0155247	0.14	0.243	0.0786027	6	RPS6KB2
4.50831e-06	-0.159099	0.345	0.473	0.0791118	6	SLC25A11
4.51473e-06	0.346194	0.582	0.554	0.0792244	6	FGFR1
4.53899e-06	-0.172604	0.404	0.565	0.0796501	6	ETFB
4.54573e-06	-0.0859292	0.132	0.231	0.0797684	6	DRG2
4.57046e-06	-0.212877	0.385	0.538	0.0802024	6	NDUFA8
4.60038e-06	-0.00312718	0.168	0.285	0.0807274	6	PMPCA
4.64887e-06	-0.302516	0.491	0.621	0.0815785	6	CCT7
4.70285e-06	-0.0989603	0.132	0.229	0.0825255	6	PCMTD2
4.70433e-06	-0.136164	0.205	0.316	0.0825516	6	NXN
4.7751e-06	-0.0694382	0.128	0.225	0.0837935	6	GPR137
4.79803e-06	-0.106576	0.215	0.324	0.0841958	6	BCAT1
4.80415e-06	-0.0834912	0.227	0.341	0.0843033	6	OBSL1
4.81103e-06	-0.105525	0.26	0.387	0.0844239	6	EIF2AK4
4.82555e-06	0.35838	0.325	0.256	0.0846787	6	SPECC1
4.83823e-06	-0.145812	0.16	0.257	0.0849013	6	GNAI1
4.86381e-06	-0.337936	0.422	0.534	0.0853501	6	CXXC5
4.86512e-06	-0.127264	0.276	0.405	0.0853731	6	TATDN1
4.97664e-06	-0.0413424	0.118	0.211	0.0873302	6	MAX
5.02384e-06	-0.101852	0.306	0.442	0.0881583	6	GINM1
5.03148e-06	-0.0831964	0.252	0.383	0.0882924	6	MPHOSPH10
5.07299e-06	-0.086321	0.176	0.289	0.0890208	6	PPIL3
5.08843e-06	-0.177321	0.462	0.595	0.0892917	6	MDH2
5.14083e-06	0.38017	0.42	0.354	0.0902113	6	NFIB
5.14211e-06	-0.173911	0.193	0.301	0.0902337	6	PLPBP
5.15391e-06	-0.16574	0.284	0.41	0.0904409	6	GNPDA1
5.15853e-06	-0.130043	0.225	0.345	0.0905219	6	ARMCX1
5.18519e-06	-0.03955	0.178	0.294	0.0909898	6	ATP6V1H
5.20816e-06	0.0721293	0.156	0.27	0.0913929	6	P4HTM
5.22383e-06	-0.0546221	0.247	0.375	0.0916677	6	C12orf76
5.25738e-06	-0.129836	0.15	0.251	0.0922565	6	LIX1L
5.25783e-06	-0.128052	0.288	0.423	0.0922643	6	FNTA
5.30028e-06	0.335804	0.444	0.372	0.0930093	6	HES4
5.3155e-06	-0.056769	0.268	0.4	0.0932764	6	TRAPPC3
5.41237e-06	-0.0405691	0.185	0.294	0.0949763	6	USE1
5.42176e-06	-0.0267901	0.122	0.218	0.095141	6	ARV1
5.43669e-06	-0.143405	0.314	0.453	0.095403	6	FAM49B
5.44768e-06	-0.0781506	0.128	0.226	0.0955959	6	MRC2
5.47332e-06	-0.088615	0.264	0.394	0.0960459	6	SRA1
5.48994e-06	-0.183028	0.477	0.613	0.0963375	6	DCTN3
5.49885e-06	-0.0293586	0.13	0.227	0.0964939	6	PRMT5
5.55536e-06	-0.12041	0.195	0.313	0.0974855	6	MIB1
5.60512e-06	-0.036024	0.207	0.324	0.0983587	6	DPH3
5.64293e-06	-0.090929	0.231	0.351	0.0990221	6	GCC2
5.68707e-06	-0.095639	0.211	0.323	0.0997966	6	MINDY2
5.72938e-06	-0.110619	0.187	0.295	0.100539	6	DCTD
5.78593e-06	-0.0912324	0.164	0.273	0.101532	6	NFYC
5.80276e-06	-0.119108	0.16	0.266	0.101827	6	APEH
5.85013e-06	0.676088	0.519	0.494	0.102658	6	MT-ND6
5.94177e-06	-0.100379	0.258	0.389	0.104266	6	PLRG1
5.98204e-06	-0.235316	0.458	0.587	0.104973	6	PPP4C
6.0009e-06	0.0892253	0.203	0.131	0.105304	6	HOPX
6.00557e-06	-0.046108	0.241	0.364	0.105386	6	ACADVL
6.03731e-06	-0.111082	0.118	0.209	0.105943	6	MEX3C
6.07425e-06	-0.0694627	0.156	0.261	0.106591	6	TBCC
6.07895e-06	-0.0994982	0.282	0.405	0.106673	6	UBE2E1
6.16854e-06	-0.0852459	0.17	0.277	0.108245	6	SH3GLB2
6.17474e-06	-0.120847	0.213	0.327	0.108354	6	GTF2B
6.19372e-06	-0.0852979	0.201	0.316	0.108687	6	DBNL
6.23072e-06	-0.210556	0.458	0.593	0.109337	6	RBM3
6.24073e-06	-0.134106	0.114	0.204	0.109512	6	CCDC51
6.24157e-06	-0.0730558	0.211	0.331	0.109527	6	SNX4
6.31033e-06	-0.0839236	0.152	0.254	0.110734	6	DCAF8
6.32361e-06	-0.31106	0.406	0.533	0.110967	6	BEX1
6.34357e-06	-0.109893	0.174	0.28	0.111317	6	MED30
6.37742e-06	-0.404338	0.146	0.23	0.111911	6	NEFL
6.49582e-06	-0.0881554	0.154	0.256	0.113989	6	RYBP
6.50887e-06	-0.0779831	0.217	0.346	0.114218	6	WDR61
6.53739e-06	-0.0926709	0.29	0.419	0.114718	6	PARL
6.56773e-06	-0.141227	0.126	0.219	0.11525	6	CEBPB
6.62089e-06	-0.263076	0.511	0.625	0.116183	6	EIF3G
6.67634e-06	0.295498	0.243	0.18	0.117156	6	PAQR4
6.69882e-06	-0.0808725	0.126	0.22	0.117551	6	ZHX1
6.72333e-06	-0.0987206	0.164	0.27	0.117981	6	PDLIM5
6.73936e-06	0.305328	0.566	0.579	0.118262	6	HNRNPAB
6.84145e-06	-0.0908832	0.329	0.467	0.120054	6	RALA
6.85382e-06	-0.065745	0.32	0.463	0.120271	6	BZW2
6.85614e-06	-0.0938419	0.15	0.247	0.120311	6	PFKM
6.99019e-06	-0.0867834	0.156	0.258	0.122664	6	LASP1
7.07917e-06	0.274005	0.27	0.202	0.124225	6	MND1
7.13981e-06	-0.143823	0.12	0.212	0.125289	6	CYFIP2
7.16431e-06	-0.114433	0.195	0.311	0.125719	6	PPIL1
7.24645e-06	0.197724	0.702	0.647	0.127161	6	ACAT2
7.26582e-06	-0.199938	0.41	0.552	0.127501	6	VAMP2
7.26816e-06	-0.163939	0.288	0.404	0.127542	6	BLVRB
7.34288e-06	0.193902	0.203	0.142	0.128853	6	CENPQ
7.40075e-06	-0.145586	0.254	0.375	0.129868	6	SEC13
7.40714e-06	-0.165984	0.945	0.917	0.12998	6	RPS12
7.5642e-06	-0.314363	0.333	0.455	0.132737	6	ID3
7.63344e-06	0.0761483	0.694	0.654	0.133952	6	CSRP2
7.6351e-06	-0.180086	0.308	0.425	0.133981	6	SDC2
7.66433e-06	-0.0788825	0.318	0.461	0.134494	6	PDHA1
7.69222e-06	-0.14465	0.361	0.498	0.134983	6	SDHC
7.72969e-06	-0.363331	0.56	0.674	0.135641	6	GABARAPL2
7.77278e-06	-0.198202	0.892	0.883	0.136397	6	YBX1
7.77583e-06	0.0304303	0.142	0.245	0.13645	6	DUSP14
7.78194e-06	-0.0223912	0.128	0.223	0.136557	6	ALDOA
7.79915e-06	-0.138444	0.341	0.481	0.136859	6	DCUN1D5
7.81339e-06	-0.0448333	0.32	0.467	0.137109	6	ATP6AP1
7.81386e-06	-0.00448804	0.126	0.222	0.137118	6	SIL1
7.86795e-06	-0.0661109	0.181	0.292	0.138067	6	MAEA
7.88958e-06	-0.0655793	0.158	0.263	0.138446	6	SCYL1
7.88963e-06	-0.032705	0.203	0.32	0.138447	6	SOX12
7.93387e-06	-0.0622873	0.11	0.203	0.139224	6	MARCH2
7.94481e-06	-0.183728	0.308	0.443	0.139415	6	FAM229B
7.94909e-06	-0.145305	0.333	0.467	0.139491	6	MRPL42
7.94938e-06	-0.104559	0.231	0.347	0.139496	6	NUDT2
8.04191e-06	-0.0629136	0.213	0.329	0.14112	6	HIPK2
8.17977e-06	-0.11187	0.156	0.261	0.143539	6	EXOC1
8.20345e-06	-0.0450599	0.168	0.274	0.143954	6	GNL2
8.24521e-06	-0.111477	0.329	0.468	0.144687	6	KDM1A
8.33385e-06	-0.0802467	0.201	0.304	0.146242	6	IER5L
8.33655e-06	-0.0501532	0.219	0.342	0.14629	6	PRCP
8.4429e-06	-0.225648	0.458	0.606	0.148156	6	EIF3M
8.47468e-06	-0.0647072	0.233	0.359	0.148714	6	EIF2A
8.57255e-06	0.370851	0.475	0.419	0.150431	6	CKS2
8.60427e-06	-0.0650297	0.185	0.292	0.150988	6	CCDC91
8.65348e-06	0.0114073	0.164	0.271	0.151851	6	IGSF8
8.68963e-06	0.347843	0.306	0.248	0.152486	6	ACYP1
8.80151e-06	-0.0527499	0.11	0.2	0.154449	6	SIN3B
8.806e-06	-0.102341	0.116	0.203	0.154528	6	ZNF281
8.90697e-06	-0.0476812	0.237	0.358	0.1563	6	GORASP2
8.93582e-06	-0.0866103	0.146	0.241	0.156806	6	ZNF622
9.05156e-06	-0.0905116	0.168	0.271	0.158837	6	MRPL45
9.07835e-06	-0.0131761	0.205	0.326	0.159307	6	INTS11
9.11254e-06	-0.044273	0.306	0.45	0.159907	6	WIPI2
9.12992e-06	-0.0758622	0.203	0.32	0.160212	6	GALK1
9.1395e-06	0.281944	0.487	0.453	0.16038	6	TMEM106C
9.15007e-06	-0.141719	0.12	0.207	0.160565	6	TCEAL1
9.29074e-06	-0.0932869	0.243	0.369	0.163034	6	LYRM4
9.30719e-06	-0.14784	0.402	0.546	0.163323	6	NDUFAF3
9.35433e-06	-0.00816469	0.215	0.332	0.16415	6	DMAP1
9.38016e-06	0.332253	0.29	0.229	0.164603	6	ING5
9.73786e-06	-0.0536281	0.124	0.217	0.17088	6	ABCF2
9.78318e-06	-0.0262337	0.12	0.213	0.171675	6	TBL2
9.8e-06	-0.0942945	0.231	0.348	0.17197	6	CYTH2
9.90967e-06	-0.219475	0.854	0.854	0.173895	6	RPL35A
9.92283e-06	-0.0163919	0.16	0.266	0.174126	6	WDR45
1.00876e-05	-0.0851542	0.227	0.349	0.177018	6	SBNO1
1.0223e-05	-0.0319517	0.225	0.35	0.179393	6	DDA1
1.02597e-05	-0.104724	0.31	0.441	0.180037	6	PPIL4
1.03974e-05	-0.128469	0.203	0.31	0.182454	6	SHROOM3
1.04374e-05	-0.0957307	0.318	0.458	0.183156	6	ACAA2
1.05106e-05	-0.0492716	0.215	0.33	0.184439	6	ABHD16A
1.05509e-05	0.340244	0.211	0.149	0.185146	6	PCDHGC3
1.06364e-05	-0.0958855	0.158	0.259	0.186647	6	DCTN5
1.06839e-05	0.107287	0.241	0.167	0.187482	6	NTRK2
1.07278e-05	-0.142094	0.375	0.507	0.188251	6	SELENOF
1.07838e-05	-0.11648	0.375	0.514	0.189234	6	PSMC4
1.08083e-05	-0.0467569	0.235	0.353	0.189664	6	PFKL
1.08361e-05	-0.0991348	0.258	0.381	0.190152	6	UBE2J2
1.08837e-05	-0.0953281	0.197	0.309	0.190987	6	SEC22B
1.11344e-05	-0.212229	0.836	0.831	0.195386	6	RPL24
1.12745e-05	-0.089753	0.294	0.427	0.197845	6	PRKRA
1.13352e-05	-0.142495	0.363	0.497	0.19891	6	MRPS23
1.13706e-05	-0.216981	0.132	0.222	0.199532	6	VARS
1.14378e-05	0.271162	0.28	0.221	0.200711	6	TOPBP1
1.16292e-05	-0.0903426	0.181	0.286	0.204068	6	TRPC4AP
1.16518e-05	-0.084058	0.264	0.39	0.204465	6	SPG21
1.16715e-05	-0.189992	0.428	0.563	0.204812	6	PSMB4
1.19629e-05	-0.187122	0.909	0.9	0.209926	6	RPL30
1.20138e-05	-0.0624473	0.118	0.208	0.210819	6	PDPK1
1.23004e-05	-0.147944	0.349	0.494	0.215847	6	SCARB2
1.2363e-05	0.382666	0.249	0.189	0.216946	6	PLCB1
1.24449e-05	-0.0739745	0.13	0.224	0.218384	6	ELP4
1.25117e-05	-0.0682408	0.162	0.264	0.219555	6	PPIP5K2
1.25327e-05	-0.0487975	0.298	0.43	0.219923	6	SLC39A10
1.25574e-05	-0.0157456	0.233	0.358	0.220357	6	CREB1
1.25598e-05	0.140077	0.775	0.684	0.220399	6	CALD1
1.2827e-05	-0.162133	0.233	0.353	0.225088	6	LRRN1
1.28352e-05	-0.119343	0.27	0.394	0.225231	6	NUDT16L1
1.28573e-05	-0.367363	0.546	0.674	0.225621	6	MRFAP1
1.29697e-05	0.195602	0.653	0.674	0.227593	6	XRCC5
1.30164e-05	-0.137524	0.379	0.513	0.228412	6	ERGIC3
1.30217e-05	0.0217631	0.262	0.392	0.228504	6	TMED1
1.30248e-05	-0.107927	0.28	0.407	0.228559	6	PPP2R5E
1.30514e-05	-0.120538	0.312	0.445	0.229025	6	UBA1
1.30669e-05	-0.0718103	0.124	0.214	0.229298	6	MFSD12
1.30811e-05	-0.0942624	0.152	0.251	0.229547	6	STK19
1.30975e-05	-0.139139	0.168	0.268	0.229834	6	HSD11B1L
1.31119e-05	-0.122191	0.304	0.446	0.230088	6	SEC63
1.31484e-05	-0.138745	0.292	0.429	0.230728	6	RAB18
1.33438e-05	0.485395	0.233	0.176	0.234157	6	EXOG
1.33963e-05	-0.0339471	0.29	0.423	0.235079	6	NRBP1
1.34853e-05	-0.0328243	0.138	0.234	0.23664	6	BMPR2
1.35805e-05	0.305158	0.318	0.262	0.23831	6	CASP8AP2
1.36614e-05	-0.0608349	0.152	0.252	0.23973	6	CLK1
1.37041e-05	-0.113215	0.387	0.548	0.24048	6	AP1S1
[truncated: 3,963 more rows]

## Sheet: 5
p_val	avg_logFC	pct.1	pct.2	p_val_adj	cluster	gene
[truncated: 5,794 more rows]

[truncated: 19 more sheets: 6, 7, 8, 9, 10, 11, 0, 1_KEGG, 2_KEGG, 3_KEGG, 4_KEGG, 5_KEGG, 6_KEGG, 7_KEGG, 8_KEGG, 9_KEGG, 10_KEGG, 11_KEGG, 0_KEGG]
