# Supplementary material for: Human iPSC-derived neural stem cells displaying radial glia signature exhibit long-term safety in mice
Source: Nat Commun. 2024 Nov 1;15:9433. doi: 10.1038/s41467-024-53613-7 (PMC11530573; doi:10.1038/s41467-024-53613-7)
Supplement: Supplementary file 6 — Supplementary Data 4 [file 41467_2024_53613_MOESM6_ESM.zip › Supplementary Data 4.xlsx]

## Sheet: SREBF1-target
List of up-regulated and down-regulated known SREBF1 target genes in SREBF1-deficient hiPSC and hiPSC-NSC
	hiPSC					hiPSC-NSC
Gene_name	log2FoldChange	padj			Gene_name	log2FoldChange	padj
PIK3R3	-1.88861	6.88974e-51			TFR2	-1.07493	0.0200013
ZFYVE16	-1.1728	7.0224e-18			CFI	-2.25176	0.0369133
MVK	-1.21917	2.27518e-17			IGSF10	-1.75597	0.0218144
PRKACA	-1.04364	5.22145e-49			TGFBI	-2.24442	8.58195e-08
ATP2B4	-1.10507	2.31725e-06			ULBP2	-1.56562	0.0282961
H1-2	-1.27111	2.18987e-05			CLU	-1.81609	6.71597e-09
KCTD20	-1.11643	2.28431e-14			FRZB	-2.41757	4.87393e-31
NID1	-2.03941	7.35905e-11			PDGFRA	-1.68388	0.00396578
UEVLD	-1.19582	4.29114e-13			DOK4	-1.02745	2.34956e-07
SKAP2	-1.11079	0.00046373			DUSP26	-1.36556	0.0085816
ACVRL1	-3.71828	2.59669e-10			PPP1R3C	-2.11168	0.00794212
CMTM3	-1.24576	1.33725e-14			PDE2A	-1.00769	0.00359505
IFIT3	-1.3749	0.0104669			EDNRA	-1.26963	0.038905
TGFBI	-1.24806	0.00306956			ASB9	-2.29979	0.00846341
CAP2	-1.7092	2.17245e-10			RDH5	-1.08605	0.00488753
CCNG2	-1.51148	3.91747e-13			ATP1A2	-2.58536	1.52677e-09
CDK6	-1.1169	8.20601e-06			LNX1	-1.48252	0.0466452
DOCK9	-1.07585	0.0182972			BNC1	-2.33325	0.0179878
PDGFRA	-3.65442	2.93514e-15			ABLIM3	-2.01785	0.000304841
AXL	-1.01803	0.0144663			ANK2	-1.04959	0.00019889
NUAK1	-1.62472	1.52932e-12			KLHL4	-1.0864	0.00429749
PLK2	-1.39119	5.68705e-06			PDLIM1	-1.68236	1.41176e-09
PRKD1	-1.56479	9.4089e-11			CSPG5	-1.23588	0.0075884
DUSP4	-2.51259	6.15544e-10			SYTL2	-1.10561	6.42368e-09
F2R	-1.78553	2.87346e-21			TRPV2	-2.0422	0.0300138
OPN3	-1.46046	0.000445204			AQP1	-1.08403	0.0285022
GBP3	-3.74604	7.12071e-08			SLC4A4	-1.15034	0.0238542
RAC2	-1.63686	0.00195456			SLCO5A1	-1.09664	0.022891
RGS4	-1.20892	0.00259721			COL6A3	-1.66728	1.52432e-05
CAV2	-1.16534	0.0131169			DCN	-2.21121	0.00824578
DENND3	-2.05726	6.34203e-08			SPOCK2	-2.03863	0.000704819
ACOT2	-1.19535	5.50145e-09			ADRA2A	-1.8981	0.0214087
ST8SIA2	-1.07764	3.46871e-05			MYT1L	-2.39938	7.91125e-06
B3GNT5	-1.44083	1.60741e-18			PMP22	-1.65366	0.00336164
F13A1	-3.18597	2.18962e-06			RPE65	-1.54367	2.03381e-06
HNMT	-1.64684	4.36165e-05			SNAP91	-1.33012	0.00276698
LPGAT1	-1.03028	7.4856e-09			SYNGR3	-1.30278	0.0033326
NNMT	-4.67416	1.58992e-23			TSPAN7	-1.22032	0.0024906
REV3L	-1.20557	1.05081e-08			Atoh8	-1.34394	0.00559878
GSTM3	-1.38414	1.32047e-05			Bcl11b	-2.03368	0.000119474
LOXL1	-2.46863	5.14744e-10			Dpf3	-1.50321	0.000872367
NQO1	-1.10341	0.00156066			Ebf2	-1.05965	0.0124964
UBE2E3	-1.44747	1.06048e-46			Myt1	-1.12636	0.0206791
UBE2J1	-1.69433	6.60706e-23			Nfix	-2.1171	0.0192536
USP3	-1.24385	0.00310832			Runx1t1	-1.31513	0.0274025
ADAMTS1	-1.94122	6.69919e-06			ACAT2	1.02491	8.37684e-13
ADAMTS5	-1.27648	0.0457064			TMEM97	1.22257	6.72632e-13
CAST	-1.22645	2.30386e-05			LIPG	1.63481	1.50551e-05
FURIN	-1.03359	1.14014e-07			PHACTR2	1.40889	0.0163359
BNC1	-1.5366	0.000117705			NID1	1.09396	0.00413257
CSRP1	-1.87223	1.08943e-08			AIFM1	1.05126	4.07612e-20
ELF4	-2.36525	1.49898e-06			SKAP2	1.09568	0.00395338
FOXP1	-1.17759	5.15736e-13			HLA-B	1.11298	0.0198489
HOXA1	-1.53511	0.0248454			PTX3	1.29685	0.000447188
KLF5	-1.39994	0.000972344			BCAT1	1.17543	3.35192e-08
MEF2C	-2.54796	1.101e-06			GADD45A	1.03748	0.0488399
RUNX1	-3.50352	6.28817e-08			GADD45B	2.08482	0.0095214
SCML1	-2.2773	7.77954e-19			PHLDA2	1.42939	0.0449637
SMAD3	-1.2811	3.40841e-06			TNFSF9	2.6406	0.00101097
TSC22D2	-1.3391	2.20433e-25			NFATC2	1.35962	0.00851065
TSC22D3	-1.33637	0.000708865			NUAK1	1.01302	0.000160092
VDR	-3.37639	0.000854021			TRIB3	2.00922	1.00925e-08
SMARCE1	-1.04408	5.16027e-10			ADM	1.10613	0.00598335
ATXN1	-1.63874	4.03406e-05			GPRC5C	1.88978	0.000966276
EDEM1	-1.17608	1.98932e-28			CAV2	1.61927	0.00769464
FKBP7	-1.59085	1.18266e-06			STC2	1.71053	8.00947e-08
ANLN	-1.08173	1.64432e-11			SHMT2	1.08905	9.64367e-23
ANXA2	-1.35597	0.000549368			F13A1	2.76573	0.000160092
CFL2	-1.30415	6.66476e-31			NUDT15	1.02509	0.00876912
JAKMIP2	-1.1283	1.58298e-05			PLCD1	1.04851	0.00257365
KIF5B	-1.0189	2.18688e-20			ADAMTS1	1.41736	0.00574043
PARVA	-1.91154	3.44035e-14			ATF3	1.54112	0.000243217
SGCD	-3.13812	6.58067e-05			ELF4	1.80638	0.00189791
SORBS2	-1.28233	4.45906e-13			LITAF	1.23187	0.000136443
SPTA1	-2.98527	0.0415356			ANXA2	1.29114	0.00413257
SSPN	-2.58864	9.01457e-12			SGCG	2.16089	1.03322e-06
VIM	-1.44014	1.06642e-08			INHBE	3.00309	5.84758e-09
SYTL2	-1.59153	1.45452e-17			CAV1	1.79185	0.000630579
ANTXR1	-1.0697	6.42562e-20			CLDN6	2.21201	0.019847
ANTXR2	-2.65213	4.5426e-61			GREM1	2.5043	0.0202726
AQP1	-2.44892	1.29366e-09			THBS1	1.85906	1.46062e-08
SLC4A4	-2.48369	1.89405e-07			CYYR1	1.1132	3.99353e-05
STX12	-1.17332	9.75009e-12			MAMDC2	1.66195	0.0321394
CD99	-1.86034	1.478e-06			Arx	3.0414	0.0113757
COL5A3	-1.46752	1.7417e-05			Ddit3	1.00584	0.000166941
DCN	-4.22945	1.01135e-05			Epas1	1.29523	0.00133922
FBN2	-1.90447	0.000828206			Ets1	1.35306	0.00413257
ITGA4	-3.8602	3.42454e-35			Foxa1	2.61551	0.0246325
ITGAV	-1.88106	3.29501e-11			Klf15	1.04618	0.00205213
LAMA4	-2.06371	2.43187e-08			Klf4	2.23154	0.00232432
LUM	-2.85487	0.00197559
NTN4	-1.89861	9.31043e-11
SELPLG	-2.00847	0.000986451
CRHBP	-3.59148	5.35178e-20
CAV1	-2.11111	1.09994e-06
EXT1	-1.27466	1.32334e-14
VAMP5	-1.29871	0.0374703
CHRNA1	-3.08702	0.000188021
GLRB	-2.24285	2.57214e-08
GREM1	-1.92	0.0174506
PDGFC	-3.55335	9.32611e-37
SEMA3A	-1.46294	4.98076e-06
SPON2	-2.45837	1.50521e-21
TFPI	-1.93604	0.000201246
PLAU	-1.26222	0.000413706
THBS1	-1.37243	1.00074e-05
PGF	-1.52552	0.0465702
VEGFC	-2.36783	4.62248e-06
ANKRD44	-1.45554	4.38508e-05
ANXA6	-1.33156	8.28363e-07
ARRDC3	-1.2252	8.94547e-05
C1orf198	-1.40395	1.56625e-21
CRIP2	-2.44272	8.13944e-23
EVC	-1.1066	5.74963e-09
FCHSD2	-1.03102	1.83403e-08
FLRT2	-2.34935	4.15714e-07
MAMDC2	-1.22784	0.0316219
NHSL1	-1.88968	2.23692e-24
OAF	-2.47131	1.95805e-08
RUSC2	-1.21828	3.01888e-05
SCHIP1	-1.58135	3.51809e-06
SH3TC1	-2.43681	2.99054e-08
TANC1	-1.70163	1.82316e-14
TM4SF1	-2.48508	0.019019
TMCO3	-1.20394	2.74093e-47
Atoh8	-2.85135	2.6013e-10
Dach1	-2.56659	3.36846e-10
Dpf3	-1.98366	1.726e-05
Ebf2	-5.77715	2.7205e-47
Elk3	-2.13193	1.73997e-10
Ets1	-2.19384	1.62538e-08
Foxf2	-6.79505	6.84162e-10
Foxk1	-1.42284	7.21721e-20
Klf3	-1.59914	6.55069e-14
Meis2	-2.33171	0.00921322
Ncoa6	-1.52315	2.73033e-36
Nfkb1	-1.53224	2.11958e-18
Nr2f1	-3.244	1.83159e-06
Nr2f2	-2.72273	1.09085e-05
Pknox2	-1.7735	0.000114096
Prox1	-2.22163	4.73726e-10
Smarca2	-1.95554	1.54088e-20
Trps1	-1.07816	2.16346e-05
Zbtb38	-2.03085	1.91261e-37
Zfhx3	-3.30749	5.61499e-54
Zhx1	-1.62603	4.01944e-21
SLCO4C1	1.45012	0.0228913
SYNE4	1.93474	9.54207e-06
SLC18B1	1.0115	1.67808e-06
SCLY	1.3297	1.69079e-06
AMT	1.68546	0.0353519
PAAF1	1.01434	1.47309e-10
HYKK	1.66507	0.00143861
CBR1	3.39888	3.1854e-15
TERF1	2.14796	1.97095e-06
AGTRAP	1.06424	1.57167e-21
KIZ	1.60651	1.00373e-10
TFR2	1.16414	0.0127183
PLA2G3	1.26276	1.87023e-09
C1S	2.79324	4.45598e-13
HLA-DMA	1.89794	5.45101e-07
IRF7	1.06265	1.57145e-06
PTGES	1.68124	5.44931e-05
SIGIRR	1.67883	3.00908e-07
BST2	4.00436	8.94552e-16
FGFR4	2.09269	2.95248e-18
CD14	3.01206	0.00434077
CLU	1.41945	2.39307e-06
PDCD2L	1.51661	1.09994e-06
TNFSF9	1.54449	0.0193287
NFATC2	1.1669	0.00561894
MAP3K5	1.43072	2.03934e-06
ADCK1	1.03343	7.79919e-07
AK7	2.27511	6.80266e-09
CKB	1.75082	2.24161e-52
PRKCZ	1.63202	6.58594e-16
TESK2	1.26283	0.015041
DUSP2	3.11638	0.000719238
PPM1E	1.90683	4.54206e-22
PDE2A	1.99863	8.61178e-07
DRD4	2.02398	5.20098e-08
GPRC5B	1.82453	9.97882e-27
RGS16	2.31134	9.20863e-08
ARL2	1.06779	9.52126e-12
FABP7	1.62138	0.0386087
APOC1	1.71288	0.00523142
FAAH	1.75597	1.80362e-14
PLTP	1.18424	4.52084e-06
FABP6	2.70126	0.0479633
OSBP2	2.13061	7.30253e-06
APOE	1.90679	0.0130543
PCSK9	2.81582	2.55273e-07
STAR	2.76538	1.59424e-07
ALDOC	1.63755	2.11387e-12
DCXR	1.06152	9.46336e-07
UNG	1.04883	1.09117e-10
SNRPN	1.13741	4.02157e-07
PLCD1	1.164	0.000150327
PTGDS	4.39647	0.0128123
TPST2	1.49682	9.65823e-08
AKR1A1	1.15295	6.15993e-24
EGLN3	2.16213	0.00594664
GLDC	1.0414	5.06581e-08
MT1X	1.64644	0.00459774
NQO2	1.25423	5.42466e-11
NAALADL1	3.26372	0.0220649
LITAF	1.06989	0.000276785
PER3	1.59851	9.41243e-10
RCOR2	1.0202	1.39658e-09
SOHLH2	1.89308	0.000650741
ZNF57	1.22557	0.0115527
SIRT1	1.11882	9.0948e-05
MLXIPL	3.19124	1.20891e-05
NT5M	1.76721	2.68881e-06
EXOSC5	1.06514	7.68254e-09
EEF1A2	3.66361	1.41411e-13
HSPA2	2.28724	0.0110511
CLDN4	2.78469	5.30476e-11
ITGA7	1.00274	0.000778458
KIF1A	1.00374	8.02139e-09
KLC3	2.60536	7.47429e-05
KRT19	1.58663	0.0176657
MYBPC2	4.8829	3.37149e-15
MYH6	5.44752	0.0148226
AP1M2	1.65129	0.0163451
CSPG5	1.64206	6.8679e-05
SCN7A	1.95864	0.0173501
SLC13A3	1.33246	3.07474e-06
SLC16A1	1.15293	4.37998e-16
SLC6A8	2.00875	2.57928e-13
TCN2	1.02486	1.99304e-05
TF	2.68344	0.000711714
KCNH2	1.12933	0.000199482
SLC30A3	3.90573	3.8639e-08
CD9	1.36266	0.0138802
MUC3A	1.94264	1.50192e-10
JAM2	1.30508	2.93204e-09
LGALS3BP	1.36237	9.32432e-05
INHBE	2.0687	0.000174009
TAC1	1.70096	0.0324272
TMOD1	2.6034	0.00215834
TNNC2	2.18424	0.0212113
ADRA2A	2.52345	0.00154697
NPTX2	2.85255	9.53163e-31
CYYR1	1.13293	3.11043e-06
FLVCR2	2.24185	3.53241e-10
HS3ST2	2.53433	0.01005
IGFBPL1	1.0189	1.86598e-05
LGALS3	1.50437	0.00791002
MCF2L	1.3375	3.49185e-05
MEGF10	1.76039	0.000216712
SNAP91	1.53818	0.0438588
SYNGR3	1.9873	1.0799e-07
TMEM38A	2.52038	1.94744e-08
TSPAN7	2.35219	5.56406e-08
VWA2	2.7834	0.0148702
Bcl11b	1.47117	0.00729016
Etv1	1.04788	0.00890614
Hey2	1.21467	0.0130991
Id1	1.31481	0.00411842
Id4	1.51356	2.83828e-07
Jarid2	1.43058	2.67561e-24
Klf15	3.67339	6.00693e-14
Mta3	1.21731	6.57082e-23
Myt1	5.44837	5.43389e-06
Onecut1	1.30545	0.0367642
Phox2a	2.588	0.0202943
Sall2	1.44966	2.6027e-19
Sall3	3.34061	3.42254e-10
Sox13	1.38135	1.25575e-16
Sox2	1.19065	5.42101e-05
Sox8	2.83724	9.06612e-06
Tcf7	1.66436	9.60595e-07
Tef	1.2796	3.36616e-05
Tet1	1.50177	4.09291e-21

## Sheet: DEG hiPSC vs hiPSC-NSC Cas9
Differentially expressed genes by RNA-seq between hiPSC and hiPSC-NSC Cas9-only
Gene_symbol	log2FoldChange	padj
MAP6	-7.39239	3.26987e-266
COL7A1	4.30195	4.3391e-253
TTYH1	-8.29067	1.395e-235
MTSS1	-5.53063	1.51523e-216
DCLK2	-5.76016	6.15735e-211
SRGAP3	-7.1981	5.65843e-206
TMTC2	-3.998	9.64601e-187
FEZ1	-3.70044	3.01722e-176
KCNQ2	-6.13663	8.20124e-176
DPYSL5	-5.87862	5.29529e-171
PLEKHG1	-4.54014	1.28743e-164
ZFHX4	-4.44472	2.19871e-163
ITGB1	2.88736	5.86189e-161
MTURN	-3.77641	3.69381e-155
APELA	7.10098	1.50915e-153
CTNND2	-5.61515	3.38453e-153
PLEKHA6	-3.79607	3.92092e-152
SEMA5B	-6.48136	4.10614e-152
CACNG7	-5.71153	2.49022e-149
B4GALNT4	-3.26244	9.66426e-149
PTPRN2	-4.4666	1.74399e-148
AMPH	-4.65764	5.92464e-148
NOVA2	-6.56829	8.14048e-144
MIR99AHG	-6.14749	4.5699e-143
ARHGAP33	-3.22843	5.6049e-139
SLC6A6	2.94305	3.98455e-138
GALNT16	-3.60603	1.93013e-137
JAM2	-4.82786	8.15009e-137
LRRC4	-3.00384	2.13034e-132
ABAT	-6.06787	2.35259e-132
CA12	-6.5547	5.63198e-131
ITGB8	-4.43322	8.8563e-131
GRIA1	-6.7228	3.63412e-129
DCX	-9.1102	2.13764e-125
CNTN2	-6.42556	2.2738e-123
PRDX1	1.99693	1.80724e-121
APC2	-9.02115	3.35952e-121
DCC	-4.74898	1.17686e-119
ROBO3	-6.32306	1.29413e-117
CSRNP3	-4.07575	1.88809e-117
GNAZ	-3.32924	5.14987e-117
TUBB2B	-2.53272	9.68093e-116
RNF157	-3.43382	1.51344e-115
NLGN3	-5.82842	1.53764e-115
PHF21B	-3.36563	4.62087e-114
APCDD1	-5.7272	1.05542e-112
DIAPH3	3.13244	1.25315e-111
NTRK2	-4.09556	2.34289e-111
SLC16A14	-5.86463	2.9602e-111
TEAD4	4.43716	1.59936e-109
NPAS3	-5.6344	3.20249e-109
EPHB2	-3.83395	4.51975e-108
GNG4	-2.53259	5.46108e-108
SLC4A8	-3.02185	8.05847e-108
RRAGD	-3.13691	3.25416e-107
EPS8L2	6.04911	2.76146e-105
POU3F2	-5.38903	5.73854e-102
SOBP	-4.59296	3.22582e-101
C1orf226	-4.15497	5.06786e-101
VASP	2.53755	3.51271e-99
SARM1	-3.75985	5.36688e-99
PRR36	-3.98578	5.63059e-99
DNALI1	-2.79941	9.81212e-99
KLHDC8A	-6.7923	2.19955e-98
SLC35F1	-4.27973	9.86929e-98
CELSR2	-2.50149	1.78135e-97
SEMA6D	-4.88016	1.58476e-96
GPR153	-3.17894	5.96024e-96
NAT8L	-5.22704	1.17099e-94
PXDN	1.88617	1.81859e-94
SREBF1	-3.61296	2.27362e-93
HCN3	-3.08503	2.7368e-93
GPM6B	-3.56775	7.57041e-92
SEPTIN3	-5.64766	9.54947e-92
SCD	-2.47353	7.54476e-91
SLC38A2	1.97462	7.71471e-91
WSCD1	-3.68146	1.15132e-90
TMEM200C	-3.59084	4.45634e-90
ADGRG1	-6.19651	7.35281e-90
ALPK3	5.55534	1.56941e-89
ARNT2	-4.02583	2.33574e-89
CRABP1	-4.23693	2.41026e-89
FLT1	6.74524	2.9768e-89
NRCAM	-5.09809	5.81669e-89
SPSB1	4.66359	6.86729e-89
SRCIN1	-4.94331	1.46612e-88
KIF5C	-2.32715	1.49333e-88
RIMS3	-2.91925	4.48762e-88
CNIH2	-3.14487	6.43083e-88
GPC4	3.27142	1.68825e-87
CDH4	-3.34729	8.73495e-87
EFNB3	-3.11922	7.29951e-86
PTN	-5.53121	2.46851e-85
GPRASP1	-3.27567	4.60286e-85
CAP1	1.86133	8.7025e-85
MIR302CHG	7.64417	1.4939e-84
DDR1	-2.10837	1.21119e-83
F2RL1	6.67847	1.5859e-83
CDYL	1.68761	4.10284e-83
B4GALNT1	-5.20735	6.82535e-83
LONRF2	-5.96105	2.58832e-82
FREM1	-5.20576	2.72316e-82
RAB15	2.1457	3.17251e-82
SERPINB9	5.20265	1.88916e-81
PTBP3	2.26773	3.27059e-81
PFN1	2.13137	6.48535e-81
JPH1	4.78649	9.08183e-81
PPP1R14C	-5.74372	4.13769e-80
COBL	6.84438	7.89799e-80
SLC35F2	4.69139	2.84901e-79
IFI44L	-7.3234	1.28483e-78
HES6	-3.9108	3.29399e-78
TMCO3	1.5446	4.47046e-78
EPB41L3	-2.78373	5.02993e-78
NRXN2	-6.67956	5.02993e-78
SLIT1	-9.33535	7.38989e-78
NFE2L3	4.59551	9.72277e-78
PSD	-5.60401	5.45002e-77
FAM174B	3.36946	6.20783e-77
WDR17	-3.29081	8.17174e-77
MAPK8IP2	-6.12527	1.73889e-76
SLC1A3	-6.99276	9.64629e-76
ANO6	1.8017	1.44664e-75
KREMEN1	-2.55233	1.44664e-75
PAK3	-3.83644	2.87839e-75
SMS	2.14677	3.25119e-75
JUP	2.69888	8.32178e-75
AEN	2.02204	1.16103e-74
ZMAT1	-3.33089	2.87962e-74
FAT3	-3.11284	4.24625e-74
PODXL2	-2.69006	5.15243e-74
KIF21A	-2.24316	6.57281e-74
NPTX2	-4.29123	6.71953e-74
PPM1E	-3.38134	6.856e-74
PELO	2.5472	2.47613e-73
ST8SIA1	-6.88094	2.59343e-73
GPM6A	-6.28462	3.65491e-73
RFX4	-9.47047	6.56103e-73
ABCA2	-3.49665	9.58745e-73
LAPTM4A	1.58164	1.8536e-72
TNNT1	5.66527	2.14736e-72
FRRS1L	-6.55123	4.65616e-72
KBTBD11	-2.06399	1.05084e-71
CAMK1D	-3.704	2.23659e-71
DLL1	-7.0621	2.97048e-71
PSMD2	1.33527	3.43793e-71
C14orf132	-2.39935	3.43793e-71
SRRM4	-7.18659	4.83233e-71
SMOC1	-8.04474	1.35584e-70
CBX6	-1.66092	1.4717e-70
-	5.00942	1.58059e-70
RNF165	-4.03925	7.62976e-70
SOX21-AS1	-3.62362	7.96115e-70
DIRAS1	-3.49063	8.45323e-70
EBF3	-5.2925	3.38552e-68
CCDC184	-5.93324	7.66433e-68
RBPMS	3.24912	1.32938e-67
STOX2	-2.94281	1.79404e-67
FZD3	-2.76462	4.68103e-67
PALM	-3.91044	5.79465e-67
GPC2	-2.42037	5.79465e-67
PLPPR3	-2.94933	7.08005e-67
MAPT	-7.38656	1.26835e-66
USP11	-1.39847	2.68606e-66
CELF5	-7.02511	4.04429e-65
UBE2L6	-2.60365	8.22591e-65
ST8SIA4	-4.25851	9.99221e-65
PKP2	5.71636	1.15907e-64
CAV1	7.17178	1.65848e-64
LRRC4B	-6.87478	2.73307e-64
CKB	-1.91649	3.36697e-64
NRXN3	-4.51807	4.70314e-64
ARPC2	1.47211	4.86556e-64
NFASC	-4.61045	7.34828e-64
KIAA1549	-1.63675	7.50081e-64
ZNF333	-1.67698	1.21505e-63
MIR9-3HG	-6.31103	1.31242e-63
GBE1	2.64063	1.81736e-63
TLCD3B	-5.42654	4.50337e-63
PTPRZ1	-4.35161	4.71517e-63
NKAIN1	-2.0765	9.3985e-63
MSI2	-1.81012	1.7321e-62
SHANK1	-5.49229	6.16008e-62
ZNF561	1.3939	6.6132e-62
FABP5	2.06859	1.38175e-61
NIBAN2	3.08574	1.76941e-61
KIF5A	-4.73382	3.05197e-61
OPCML	-3.91263	3.44836e-61
SLC7A5	3.40563	3.97962e-61
MEIS1	-6.2702	4.2276e-61
CDH20	-6.91011	5.26894e-61
TRIM71	3.26389	5.41536e-61
GARIN1B	7.532	6.03543e-61
TSPOAP1	-5.29698	7.11583e-61
CTNNA2	-6.53936	1.689e-60
ADCYAP1R1	-5.39616	1.78638e-60
CNN2	2.48617	2.28255e-60
SLC1A2	-6.6421	2.33093e-60
FAM83G	5.94362	2.75544e-60
PSMB5	1.19243	3.12932e-60
GAP43	-5.68556	4.41119e-60
ADGRB3-DT	-5.208	4.68998e-60
SCD5	-6.41191	6.39727e-60
ERBB4	-7.81836	1.15546e-59
CDH10	-3.27447	5.19876e-59
SPP1	6.62864	7.70065e-59
SYT11	-6.14675	8.42233e-59
MAP2	-5.03278	1.00657e-58
FABP7	-10.2735	3.49789e-58
ZNF84	-1.38551	4.72323e-58
MEGF9	-2.09625	4.9263e-58
AKAP6	-5.06422	7.81998e-58
ST6GALNAC5	-3.27167	1.8707e-57
SLC22A17	-2.6217	2.72463e-57
BSN	-4.82094	4.95537e-57
INAFM2	1.93548	6.21876e-57
SPAG9	-1.48901	7.10132e-57
POU3F4	-7.16521	7.77513e-57
ABCA1	-2.65952	8.39671e-57
PRELID1	1.38177	1.7302e-56
SLC25A5	1.18641	1.79619e-56
SILC1	-4.97568	2.01151e-56
ARID3B	2.52008	2.33276e-56
PNMA1	-1.3884	2.70462e-56
ASTN1	-6.00196	4.91274e-56
ATIC	1.74427	5.03113e-56
ABCG1	-3.3311	7.29334e-56
GNG2	-3.71784	1.20164e-55
RGMB	-2.13786	1.2321e-55
PPP1R1A	-3.85451	3.30859e-55
CLDN6	10.6147	4.00569e-55
REXO2	2.32623	4.31564e-55
ZCCHC12	-6.0962	4.94978e-55
NBEA	-2.17373	5.24405e-55
PPP1R14B	1.69663	5.81531e-55
CLIP3	-2.23565	6.85053e-55
ABI2	-1.39699	8.20483e-55
VANGL2	-1.32465	9.99863e-55
SLITRK2	-6.67643	1.10781e-54
PODXL	5.41181	1.65477e-54
SPARCL1	-8.07863	1.88603e-54
EIF3B	1.34133	2.98743e-54
ATP1B2	-5.61429	4.79147e-54
DYSF	6.2804	5.89152e-54
NMNAT2	-4.26582	6.16828e-54
CTSC	3.10484	7.79107e-54
RALGPS1	-3.29134	8.95174e-54
PDE10A	-2.48728	1.10042e-53
FLII	1.6875	1.13117e-53
NOS1AP	-4.47928	1.35746e-53
SYT13	-5.93786	1.84343e-53
RAB3C	-6.78008	2.81669e-53
PSME4	1.1232	3.28771e-53
LRRC49	-2.26242	3.91675e-53
ARSI	6.88614	5.82874e-53
CNN1	5.80681	6.57417e-53
SCN3B	-5.51452	6.57417e-53
MAPRE3	-3.93983	7.24906e-53
AGAP2	-6.23885	8.41412e-53
CLVS2	-6.29102	9.37045e-53
KIF1B	-1.67541	1.22098e-52
ATP9A	-3.2754	1.29543e-52
BRSK2	-3.84757	1.37333e-52
DMXL2	-1.69732	2.16851e-52
FAM184A	-3.23945	2.40298e-52
VAMP8	5.75049	3.62156e-52
CPT1C	-2.67084	4.58053e-52
DISP3	-6.25142	9.15291e-52
TMEM35A	-3.70823	9.98078e-52
ASCC3	1.61678	1.14662e-51
AP3B2	-4.33984	1.84e-51
DPP10	-4.62284	2.11141e-51
MSI1	-2.31899	2.22629e-51
PXYLP1	-1.99284	3.0299e-51
TAGLN3	-4.81646	3.08007e-51
RUFY3	-2.15406	3.63448e-51
FRMPD3	-4.36692	3.74939e-51
WDR1	2.08064	5.23661e-51
FURIN	2.80071	5.50614e-51
NRK	7.66139	8.30989e-51
FUT9	-6.02023	1.18729e-50
GRAMD4	-1.48576	1.30812e-50
PTPN14	3.36557	1.94911e-50
CARMIL3	-5.66271	2.65004e-50
PPFIA3	-3.28752	3.45762e-50
RFX3	-2.46749	3.5109e-50
POU3F3	-11.1845	3.56163e-50
LRP8	-1.94272	4.73963e-50
PLXND1	4.81018	5.47898e-50
SBK1	-2.00377	7.06447e-50
JPH4	-3.76748	8.26649e-50
NACAD	-2.8512	8.86534e-50
PLEKHH2	-3.03559	8.86534e-50
TFAP2C	7.40722	9.85017e-50
MYCL	-2.75277	1.01715e-49
CYBA	4.20207	1.46564e-49
KCNA2	-5.86906	1.74943e-49
PGBD5	-3.5085	1.74943e-49
ANO4	3.05473	1.83702e-49
LINC00461	-9.71698	2.36144e-49
MYCBP	2.52341	2.4579e-49
ABRACL	2.04815	2.71655e-49
MAPK4	-4.72234	3.62946e-49
WWC2	1.72851	3.96462e-49
LUZP1	2.24836	4.77294e-49
EDN1	8.05903	5.21061e-49
KLF12	-1.81103	5.47889e-49
ADGRB3	-4.90516	6.77666e-49
SNHG4	4.60732	7.56927e-49
CASKIN1	-4.67236	8.99073e-49
BOC	-4.63877	9.68524e-49
MRGPRF	8.4041	1.30748e-48
KRT8	6.36928	1.68519e-48
DPYSL4	-1.42571	2.04964e-48
RIC1	1.70478	3.46257e-48
EPM2AIP1	-1.17551	3.49289e-48
ZNF397	-1.4505	3.55871e-48
VSTM2L	-5.98947	5.47082e-48
LAMA2	-4.27103	6.22173e-48
KRT18	6.61683	8.41406e-48
HMGCS1	-2.26346	9.00531e-48
PABPC1	1.05712	1.09132e-47
CNTFR	-5.69426	1.22437e-47
SNHG3	2.75114	1.35937e-47
ANKRD13B	-1.73025	1.66537e-47
CSAD	-2.20813	1.91185e-47
FBLIM1	3.0526	2.56524e-47
CLSTN3	-1.77719	2.56725e-47
PHB1	1.51069	2.65037e-47
BAALC	-5.31164	2.81008e-47
GJA1	3.89078	2.91653e-47
EPCAM	5.04665	3.02725e-47
NHLH1	-5.19999	3.39645e-47
PCDH8	-4.54871	9.36928e-47
MAPK11	-3.65833	1.30607e-46
GDAP1L1	-8.15944	1.48502e-46
PTPRO	-6.76198	1.90283e-46
SLC27A1	-2.16345	2.78468e-46
NABP1	5.55482	3.10973e-46
NEXMIF	-6.22887	3.21442e-46
OSTF1	2.35575	3.30758e-46
CHRNB2	-5.68835	3.55458e-46
ADSS2	1.17778	3.6472e-46
GNAO1	-5.70321	3.83316e-46
EPHB1	-3.90077	4.31899e-46
ELAVL4	-7.8145	7.24778e-46
KIAA1549L	-1.48401	1.00898e-45
SRRM3	-3.19642	1.13278e-45
GATM	-2.80776	1.25453e-45
PALM2AKAP2	2.70945	1.46623e-45
MTMR4	-1.27341	1.59889e-45
PLAU	4.7139	1.68623e-45
SPINT1	6.51385	1.8578e-45
BAG2	3.09584	2.00278e-45
SULT4A1	-2.31105	2.17121e-45
PSMA7	1.15774	2.50167e-45
ELAVL3	-10.6772	2.50167e-45
RASGRF2	4.43053	2.99761e-45
CCT5	1.39884	4.19966e-45
LASP1	1.73724	4.7939e-45
DENND6B	-3.58102	5.57152e-45
DAB1	-4.503	5.57178e-45
EBF1	-5.62254	6.14112e-45
RTN1	-7.15632	7.45845e-45
TAFA5	-2.39858	7.99121e-45
MOK	-3.01931	8.19499e-45
CYP2S1	9.81158	9.29977e-45
LRRC55	-4.74064	9.85161e-45
SLC44A5	-2.36002	1.10725e-44
RHOF	3.00382	1.19194e-44
B3GNT2	2.5802	1.34328e-44
AMER2	-5.27004	1.58072e-44
BCL2	-2.71177	1.59301e-44
SSH1	1.78497	1.76847e-44
RNF150	-2.10201	1.78314e-44
TRIAP1	1.54143	2.22518e-44
BCL7A	-1.75222	2.26846e-44
UNC80	-3.9562	2.33838e-44
-	3.70009	2.44902e-44
SYBU	-7.59876	3.55365e-44
YBX3	2.34596	3.90253e-44
ZNF536	-5.78834	3.92148e-44
ZNF436	-2.943	4.26306e-44
MPP2	-2.1467	6.05276e-44
NPLOC4	1.24051	6.75001e-44
STAC	4.02457	7.00221e-44
MANEAL	-6.70092	7.67929e-44
ZNF891	-2.22403	7.8456e-44
UNC13A	-4.67829	8.44238e-44
CACNG4	-3.00173	1.13647e-43
NCAM1	-3.97016	1.41209e-43
TUBA1C	3.24136	1.70971e-43
EIF5A	1.75599	1.71289e-43
FSCN1	1.21867	1.79375e-43
B4GALT1	3.37767	2.33569e-43
MTHFD1L	1.3603	2.47482e-43
AURKA	2.2108	2.80376e-43
ITGA1	4.87602	2.86016e-43
PIK3CD	3.05304	3.06553e-43
EOGT	2.91751	3.62011e-43
NYAP1	-3.08539	4.47935e-43
PRMT8	-6.80673	4.83149e-43
ACTN4	2.1972	4.86725e-43
MGAT4A	-4.44788	6.37602e-43
RANGAP1	1.75435	8.15877e-43
ARHGAP32	-1.85048	8.39504e-43
B3GAT1	-2.93135	9.2979e-43
PDHB	1.37118	9.52958e-43
ENPP2	-5.34692	9.60788e-43
KIF1C	1.65487	1.14514e-42
RPL36AL	1.27801	1.19696e-42
ITPRID1	6.75659	1.25836e-42
FMN2	-5.06626	1.39463e-42
ROBO2	-3.97409	2.82724e-42
ICA1L	-2.58672	2.89637e-42
EPB41	-1.59864	3.80402e-42
ADAM22	-2.29581	8.69557e-42
USP53	2.42002	1.19079e-41
LTBP2	4.30493	1.57873e-41
FADD	1.62831	2.16052e-41
RGMA	-2.78492	2.58462e-41
ZNF334	-1.65501	2.68753e-41
GRIN2B	-5.9462	3.23339e-41
RNPEP	1.3383	3.6128e-41
SYP	-6.20617	4.78168e-41
NR2F1-AS1	-2.39972	5.97279e-41
NELL2	-2.9377	6.06216e-41
CRB2	-4.14338	7.11201e-41
MAP3K11	1.65235	7.91979e-41
TUB	-2.7838	8.12453e-41
DNM1	-2.29013	9.70052e-41
MAP3K12	-1.72214	1.16855e-40
SCN3A	-4.8374	1.19404e-40
RIMS4	-5.55347	1.19404e-40
GXYLT1	1.9131	1.34637e-40
NLGN1	-2.95712	1.4656e-40
PTPRD	-2.22947	1.62814e-40
TTBK1	-5.20121	1.81213e-40
SNAP91	-7.7718	1.93584e-40
LIFR	-3.12067	2.04063e-40
GOLGA8A	-1.28646	2.23487e-40
GVQW3	-2.13256	2.94391e-40
MAP2K3	1.63188	3.27544e-40
CBARP	-2.31412	3.7565e-40
LLGL2	6.31212	3.79411e-40
UGP2	1.91925	4.05853e-40
DLL3	-3.08542	4.53611e-40
CORO2A	3.5815	4.61636e-40
CELF3	-9.71889	6.35506e-40
SEC61A2	-1.33664	6.5633e-40
REEP4	1.48282	6.98912e-40
CLCN4	-2.74408	7.4488e-40
SLC43A2	-3.49679	9.98915e-40
LIMS2	5.92325	1.04197e-39
HCG11	3.22784	1.20208e-39
RUNDC3A	-6.91662	1.25558e-39
HSPA4L	-2.53791	1.58901e-39
EGFL7	3.74476	1.74719e-39
PREP	1.05333	2.35911e-39
MPP3	-3.15971	2.43851e-39
PDLIM1	3.12194	2.7084e-39
CD2AP	2.77673	3.27085e-39
MCC	-1.80626	4.0788e-39
YARS2	1.37647	4.55633e-39
ANKS1B	-5.08012	4.57814e-39
FAM227A	-2.31792	5.38089e-39
RAP2B	1.27608	5.68739e-39
NUDT4	1.79935	5.90714e-39
CHASERR	-1.37075	5.99611e-39
CCDC86	2.03281	6.5117e-39
TNFRSF10A	5.17262	6.86387e-39
NID1	3.92844	7.91315e-39
LAMA5	3.02996	9.77783e-39
ATP1B3	1.35016	1.06245e-38
NOVA1	-3.56927	1.10618e-38
PDCD10	1.22852	1.13582e-38
RHBDL3	-4.92666	1.1449e-38
CAMKV	-4.12928	1.26616e-38
CACNA1B	-3.25333	1.39579e-38
GPRC5B	-2.16265	1.67994e-38
ERVK13-1	-1.4856	1.72133e-38
TOX3	-2.40391	1.78675e-38
ENKUR	-5.52935	2.09298e-38
NKAIN3	-5.47016	2.36536e-38
LMX1B	-7.91112	2.60205e-38
POGLUT3	1.78079	3.16925e-38
DCBLD1	1.8096	3.68738e-38
TPM1	4.2134	3.69786e-38
CCDC30	-2.78154	6.7183e-38
RGS6	-5.72036	7.44089e-38
TMEM145	-6.78394	8.81993e-38
GREM1	10.3277	9.33488e-38
MLPH	5.31735	1.0005e-37
-	-4.60519	1.06157e-37
LINC01013	4.85601	1.06616e-37
STK26	3.35343	1.35024e-37
FLNA	1.88799	1.42969e-37
STK10	2.3859	1.53574e-37
OLFML3	4.08344	1.70854e-37
VEGFA	-2.95384	1.86542e-37
LINC01036	6.88865	1.94431e-37
LRRC10B	-8.41095	2.06056e-37
VAMP2	-1.96758	2.15565e-37
TES	2.62058	2.25075e-37
CDK14	-1.51272	2.71553e-37
FUT4	2.4332	2.87117e-37
PCDHB14	-2.71645	2.90218e-37
NLGN2	-1.57104	2.99312e-37
KCNH8	-4.34493	3.96145e-37
SLC39A14	2.00654	4.00256e-37
LINC02981	-3.37787	4.02155e-37
AGPAT4	-1.14581	4.39287e-37
FBXL5	1.35675	4.78871e-37
PREPL	-1.4691	5.1716e-37
BNC1	5.75024	5.1765e-37
IQCE	-1.72446	5.36268e-37
ANXA5	1.76175	5.78759e-37
MIAT	-3.26535	6.02556e-37
MYL12A	2.40826	6.16732e-37
CD200	-2.90532	6.42136e-37
NEO1	-1.34728	6.7502e-37
NUAK1	2.82792	7.08151e-37
LRRC4C	-5.21204	7.50816e-37
IQGAP1	2.16972	8.04519e-37
GRIA4	-3.60711	8.86397e-37
ADCY1	-3.11777	9.93581e-37
TPPP	-4.25645	9.93581e-37
SETBP1	-2.24883	1.01406e-36
BTBD17	-8.55713	1.01406e-36
TMEM121B	-2.82231	1.43772e-36
ENKD1	-1.61284	1.45713e-36
GPRIN1	-2.96809	1.64141e-36
EGR1	-2.98189	1.74863e-36
RAB36	-2.55066	1.77356e-36
AMIGO1	-2.56084	1.77748e-36
SH2D4A	4.55188	2.00618e-36
ACAP3	-1.57977	2.20084e-36
JADE2	4.32616	2.24256e-36
ANLN	1.94995	2.35116e-36
PLEKHJ1	1.1241	2.6495e-36
MAMDC2	7.04804	2.72847e-36
ARNT2-DT	-4.53797	3.03952e-36
CBX4	-2.43203	3.30565e-36
ATP1A1	1.41587	3.30565e-36
CPVL	2.02491	3.70954e-36
STX3	3.39307	4.21455e-36
ESYT3	3.94785	4.45252e-36
ATAT1	-2.16892	5.75451e-36
SYT4	-9.72431	5.79125e-36
PAXBP1-AS1	-3.85656	5.82371e-36
IGFBPL1	-2.74598	7.82681e-36
NOX4	4.18377	9.52993e-36
NREP	-1.7703	9.89087e-36
SPATA6	-1.98253	1.11843e-35
RAB6B	-3.3827	1.12977e-35
ESRG	15.562	1.17621e-35
AFDN-DT	-3.6979	1.18982e-35
XKR7	-6.45039	1.22414e-35
KCNH2	-3.33344	1.28287e-35
ARHGAP18	2.42119	1.35852e-35
UBE3C	1.16239	1.37221e-35
CDK5R1	-3.95747	1.38712e-35
PLAAT5	5.04936	1.44534e-35
NKAIN4	-2.19375	1.51702e-35
CFAP92	-4.35897	1.52354e-35
TLN1	2.19471	1.55634e-35
ADGRL1	-1.90137	1.58924e-35
ARHGAP21	-1.44	1.73576e-35
TNFRSF10D	2.69684	2.04406e-35
GGT7	-1.89168	2.13906e-35
CACNB4	-4.41472	2.25968e-35
SMARCC2	-1.13861	2.29989e-35
S100B	-10.4787	2.29989e-35
ATP6V0E1	1.24109	2.35441e-35
KIAA1958	-1.28461	2.71388e-35
-	-3.17649	2.91279e-35
ANGPTL1	-5.84227	2.94888e-35
RRAS2	2.53167	3.68658e-35
TUBB4A	-5.17984	3.99204e-35
BCAR1	2.70827	4.05702e-35
EHD1	1.41943	4.28169e-35
CALD1	3.97141	4.80169e-35
ACTN1	2.99902	6.18674e-35
NMT1	1.07085	6.25288e-35
PAWR	1.82285	6.4843e-35
PTPRS	-1.97196	6.62529e-35
P3H2	5.69307	7.63201e-35
PCSK5	2.68786	7.7402e-35
IGFBP6	6.05139	7.79774e-35
THSD7A	-4.7156	9.52288e-35
TMEM8B	-2.47272	1.00375e-34
SLC25A24	2.50499	1.10646e-34
SPIRE2	-2.37206	1.30974e-34
NDRG4	-2.46692	1.37801e-34
ANXA2	4.38375	1.40097e-34
PDIA3	1.00832	1.4563e-34
ONECUT2	-4.27977	1.75096e-34
LRRC75A	-3.04845	1.77422e-34
PLS1	4.27889	2.06202e-34
PERP	3.19152	2.14361e-34
KCNN1	-3.48035	2.23652e-34
NEXN	3.96243	2.29092e-34
RRBP1	1.74859	2.38903e-34
GCNT4	5.91192	2.46382e-34
ARRDC4	-2.2494	2.66762e-34
SLITRK1	-4.25156	2.66762e-34
MFHAS1	1.5746	2.78634e-34
CNDP2	1.1303	2.78779e-34
GNG3	-5.21313	3.08034e-34
EPHA1	6.37948	3.51651e-34
ADGRB1	-4.68418	3.59438e-34
MYL12B	1.43503	3.73414e-34
BEX2	-2.41806	4.26935e-34
TGFB1	3.89041	4.39304e-34
BCL9L	1.64746	4.67729e-34
EEF1A2	-5.77631	5.29253e-34
INF2	2.66563	5.54225e-34
CCT3	1.0126	5.80346e-34
ANKRD40	1.22164	6.10767e-34
SEZ6L	-7.85266	6.19888e-34
KIF21B	-2.74327	6.19888e-34
PADI2	3.414	6.25464e-34
NSG2	-10.511	6.95465e-34
PSD2	-6.05604	7.81809e-34
CCDC191	-2.47792	7.81809e-34
GDAP1	-1.79015	7.85335e-34
GAREM2	-3.01548	7.91493e-34
LYN	4.05385	8.27026e-34
TKT	1.46106	8.7803e-34
FGF9	-5.07035	8.96195e-34
APLP1	-4.16437	9.57524e-34
FKBP1A	1.23552	1.01818e-33
PACSIN3	2.32063	1.05231e-33
RYR3	-6.99095	1.09756e-33
SYT5	-7.04578	1.13121e-33
PNCK	-4.21563	1.34488e-33
MYOF	5.16889	1.36915e-33
BRSK1	-2.24871	1.43619e-33
HERC5	2.47758	1.46329e-33
RPS26	1.13772	1.54669e-33
PLS3	2.50828	1.60956e-33
DNASE1	-1.42887	1.66073e-33
PAX6	-4.49026	1.75472e-33
PAX2	-6.10013	1.7936e-33
BICC1	2.80643	1.90947e-33
-	-1.78486	1.91852e-33
SFTA1P	10.0986	1.92963e-33
TOR4A	2.97348	1.95334e-33
CDR2	1.81675	2.20999e-33
ARHGAP10	4.45914	2.24645e-33
PRDM16	-5.31663	2.28394e-33
HTATIP2	5.49676	2.31415e-33
ABHD17C	-1.95533	2.43159e-33
FAR2	3.22636	2.44231e-33
TPM4	1.82822	2.65416e-33
CCN1	4.37112	2.66898e-33
KCNB1	-6.28112	2.6879e-33
PGAM1	1.76947	2.72879e-33
NOL6	1.56121	3.04566e-33
ECE1	2.38394	3.15684e-33
PCSK1N	-4.02438	3.33256e-33
GNG7	-4.16724	3.36076e-33
ILK	1.52559	3.94921e-33
GTF3A	1.04027	4.06487e-33
THBS1	3.51056	4.19593e-33
PIEZO1	4.91847	4.6437e-33
AHI1	-1.45045	4.72601e-33
TMEM63C	-3.67706	4.73774e-33
IFT81	-1.19771	5.53285e-33
ASXL3	-2.98453	5.77973e-33
PRDX3	1.16049	5.79839e-33
NACC1	1.41651	5.92555e-33
POU5F1	14.8755	7.04971e-33
FBLL1	-4.32013	7.58726e-33
ADGRB2	-2.86575	8.50892e-33
OLMALINC	-2.95093	8.6592e-33
PLPPR2	-3.35376	9.1249e-33
COL12A1	4.24892	9.29255e-33
RABL2A	-1.91536	9.47938e-33
DDB2	2.66129	1.18836e-32
ZNF25	-2.40336	1.19208e-32
BAX	1.93686	1.21678e-32
SEMA6C	-1.94334	1.36862e-32
ANXA11	2.67891	1.36881e-32
DGKI	-3.83033	1.66658e-32
TMEM59L	-7.57246	1.79401e-32
BAIAP3	-5.42267	1.8233e-32
SERPINB1	3.04832	2.02482e-32
KAZN	-1.91899	2.25741e-32
SPINT2	3.48292	2.38952e-32
SORCS1	-5.82279	3.55362e-32
IGLON5	-1.91866	3.81808e-32
TENT5B	4.5055	3.84841e-32
FBXL16	-5.01717	3.87183e-32
TXNRD1	1.16298	3.87183e-32
ID4	-3.24964	4.11291e-32
MIR124-1HG	-4.2045	4.20767e-32
DAZAP1	1.2237	4.23456e-32
PDE1A	-8.25324	4.24778e-32
ISLR	-6.87109	4.33477e-32
EPB41L1	-1.23251	4.43682e-32
ACVR1B	-1.3035	4.80092e-32
NDST1	1.2711	4.89158e-32
SENP7	-1.71363	5.04723e-32
CAMK4	-2.36142	5.12755e-32
RGS4	-2.89281	5.35002e-32
GSTM2	-2.42891	5.45453e-32
LTBR	4.94037	6.55282e-32
HIP1R	-2.45462	6.69313e-32
PREX1	-3.30723	6.94625e-32
ZFHX4-AS1	-6.55644	6.94625e-32
GALNT2	1.0611	7.11818e-32
SOX21	-3.4929	7.26921e-32
GSTP1	1.47161	7.55443e-32
ZNF76	-1.29528	7.87448e-32
DGCR5	-2.13982	7.98291e-32
REEP1	-5.46881	8.29091e-32
PLCB3	2.11752	8.38971e-32
NMU	-3.13048	8.432e-32
KMT2E	-1.12553	9.21953e-32
LAMC2	4.99286	1.10036e-31
OSBPL10	3.80347	1.16206e-31
ICMT	1.6225	1.20771e-31
CAMK2N2	-4.0995	1.37589e-31
EIF6	1.45744	1.42992e-31
LIMS1	1.64393	1.48326e-31
CNR1	-5.739	1.48977e-31
TBC1D4	1.75426	1.49221e-31
TCOF1	1.45987	1.51647e-31
ATP6V0A1	-1.50386	1.66884e-31
PCDHB9	-2.49439	1.82458e-31
SH2B3	2.46618	2.40778e-31
TUBB4B	1.42219	2.44994e-31
ANXA3	8.54808	2.62462e-31
GARS1-DT	-1.82232	2.85944e-31
NPDC1	-2.3746	2.94958e-31
-	-2.24622	2.97082e-31
SEC24D	1.50091	3.19664e-31
LOXL2	4.14798	3.46479e-31
NANS	1.85306	3.70082e-31
TMEM151B	-9.05635	3.72116e-31
BACH2	-2.44398	3.89585e-31
IKBIP	1.94831	3.95041e-31
AKR1B1	1.20674	3.96625e-31
ARMT1	2.16247	4.62113e-31
ETS1	4.3255	4.83533e-31
SEMA4G	-2.56514	4.88554e-31
SERPINE1	5.54835	4.92946e-31
AXL	4.25412	4.94522e-31
SLC16A5	5.11021	5.00694e-31
NHERF1	1.87532	5.54399e-31
KCNK10	-7.95941	5.66571e-31
PMM2	1.80321	6.14316e-31
ZKSCAN1	-1.21433	6.50286e-31
CACNA1E	-6.5563	7.13094e-31
NEFM	-4.3448	8.00717e-31
ARPC3	1.08516	8.02197e-31
TSPAN7	-4.5883	8.97355e-31
DAZAP2	-1.19762	1.00026e-30
BAK1	1.52086	1.03719e-30
PTPN6	5.09447	1.18271e-30
RABGAP1	-1.00855	1.32125e-30
PDIK1L	-2.47294	1.39115e-30
DTX4	-2.59915	1.42751e-30
CEP55	1.71447	1.47437e-30
PRSS23	4.62741	1.6737e-30
TMEM161B-DT	-2.29983	1.80011e-30
TMEM163	-4.96687	2.09408e-30
SOX11	-1.79607	2.19251e-30
SP8	-7.24576	2.25846e-30
MYL9	4.12382	2.44808e-30
CALR	1.12022	2.62273e-30
ANKRD6	-2.32994	2.70269e-30
EZR	2.18383	2.73355e-30
REM2	-4.20421	2.81544e-30
LRP3	-1.62136	2.9575e-30
MAP3K3	1.46759	3.50489e-30
SLC22A23	-2.94768	3.58741e-30
STMN3	-2.9823	3.68736e-30
DPP3	1.10044	3.88386e-30
PACS2	-1.48538	3.91263e-30
ALDH5A1	-2.62833	4.53461e-30
KDM6A	1.38653	4.92001e-30
CDC42BPG	4.33143	4.9628e-30
IKZF1	-6.05892	5.18326e-30
NOL4	-4.11343	5.35739e-30
ZC3H12C	-2.28525	5.61808e-30
AHCYL2	-1.126	5.67831e-30
ILRUN	1.05344	6.19938e-30
FLNB	2.89536	6.45721e-30
PLXNA4	-4.37717	6.58744e-30
LINC00342	-1.81769	6.8168e-30
LRRC24	-3.30877	6.9038e-30
MGAT3	-2.03366	7.01639e-30
EHD4	2.62132	8.03756e-30
MBOAT2	-1.18419	8.12173e-30
TAGLN	4.65485	8.26338e-30
PLOD2	2.37181	8.34117e-30
MAST1	-3.57908	8.38427e-30
ETV5	-2.5223	8.60418e-30
COL18A1	6.39607	8.64063e-30
THBS3-AS1	-2.05346	8.64298e-30
SLC25A27	-2.08703	8.91355e-30
CES2	-1.16784	9.33019e-30
WDR31	-2.5757	9.79318e-30
KCNC1	-7.34832	1.0274e-29
TLNRD1	1.91783	1.08535e-29
KIFC2	-2.9561	1.1328e-29
RHOG	1.84855	1.26923e-29
MRPS34	1.26331	1.28041e-29
RALBP1	1.25876	1.29298e-29
GPR27	-1.87882	1.32297e-29
FXYD6	-2.04143	1.33876e-29
KLHL35	-6.0039	1.37572e-29
RIPK1	1.61753	1.48603e-29
LRRC37B	-1.44707	1.50018e-29
PHF2	-1.20879	1.50018e-29
PKM	1.5749	1.5715e-29
TRIM65	1.43336	1.64165e-29
NECTIN2	2.44306	1.66407e-29
UACA	1.7214	1.66949e-29
ULK3	-1.3246	1.7762e-29
KIAA0513	-3.45934	1.78622e-29
RASL12	5.4231	1.85739e-29
GADD45GIP1	1.32614	1.88274e-29
SLBP	1.09577	1.89033e-29
IRX5	-4.49712	1.92712e-29
NALF1	-4.28575	1.94588e-29
NOP10	1.43256	2.04534e-29
NHS	-2.7548	2.10196e-29
EIF2AK4	1.65513	2.16577e-29
GARNL3	-2.43278	2.18824e-29
PIANP	-2.54069	2.1936e-29
OTUD7A	-4.00782	2.22612e-29
PHYHIPL	-8.63586	2.34336e-29
NNMT	5.43405	2.35562e-29
TP53I3	1.64706	2.41127e-29
PPP2R5A	1.33211	2.57912e-29
RBFOX1	-4.78388	2.61569e-29
PEX11A	-2.28826	3.02926e-29
KMT5B	-1.00391	3.60852e-29
FBXL20	-1.11639	3.89804e-29
SLIRP	1.2978	4.59386e-29
LINC00938	-1.59583	4.85873e-29
ANXA4	2.62594	5.34181e-29
YJEFN3	-2.06567	5.41804e-29
SORCS2	-4.07099	6.01882e-29
GPRASP2	-1.51581	6.47605e-29
SCN2A	-3.06166	6.52362e-29
PPFIA2	-6.95133	6.75252e-29
GRM2	-4.97128	7.00747e-29
ATP6V1G2	-2.59208	7.07102e-29
NEFL	-3.42179	7.39645e-29
NTNG2	-6.37175	7.59532e-29
COL17A1	8.8014	8.29408e-29
DTX3	-1.54723	8.47268e-29
DHX40	-1.09756	8.49792e-29
FAM20A	3.78334	9.12218e-29
DPY19L2P2	-2.78843	9.44466e-29
TGFBR2	3.8574	1.0095e-28
CEROX1	-5.169	1.05729e-28
ZNF704	-2.18377	1.14392e-28
DLG4	-1.9877	1.26368e-28
TRAF3	-1.1742	1.30462e-28
FHL2	2.6315	1.36678e-28
SNAP23	1.60339	1.40767e-28
SCAPER	-1.98645	1.43717e-28
-	13.9083	1.46742e-28
SHD	-6.05545	1.60733e-28
RARG	2.39823	1.64766e-28
ANXA1	4.99951	1.74461e-28
DHRS13	-1.69419	1.85567e-28
COL8A1	8.21549	1.953e-28
ATCAY	-3.01377	2.14449e-28
CELF4	-6.86788	2.21171e-28
STX1B	-2.6896	2.26932e-28
SPATA13	-1.85475	2.32369e-28
CORO1B	1.45695	2.50637e-28
MFSD2A	-2.90734	2.55269e-28
PFKP	2.56937	2.676e-28
PAK5	-6.46454	2.69948e-28
CBFA2T2	-1.30805	2.76183e-28
SCG2	-5.10468	2.76537e-28
CXCR4	-4.48995	3.26088e-28
HMGA1	2.95473	3.40219e-28
MTTP	-5.24669	3.57299e-28
IGFBP3	4.10623	3.59508e-28
CAV2	5.08476	3.84767e-28
RARS1	1.03348	4.04507e-28
NCKAP5	-3.29887	4.22228e-28
TRIM9	-4.51761	4.59891e-28
ABCC9	-5.01795	4.70757e-28
SV2A	-2.09394	4.70881e-28
POLR1F	1.6663	4.78506e-28
XYLT1	-1.54755	5.16066e-28
FRMD6	2.69032	5.17156e-28
SPINDOC	1.07208	5.27947e-28
PUM3	1.74185	5.59401e-28
RMST	-5.48818	6.06686e-28
MIR3936HG	-3.64634	6.18091e-28
PARVB	2.73365	7.33633e-28
CCDC74B	-2.50907	7.41455e-28
TK1	2.19527	7.78451e-28
ADAM11	-2.5747	8.11013e-28
LPAR2	-1.3874	9.27629e-28
CTSZ	3.20981	9.30082e-28
FGFBP3	-3.95914	9.36398e-28
C1QBP	1.35489	9.36801e-28
GREB1	-1.98933	9.46466e-28
KRBA2	-1.47633	1.00605e-27
CFAP44	-1.66913	1.04278e-27
NCR3LG1	-3.47012	1.13134e-27
GLRX3	1.10519	1.14974e-27
CRMP1	-1.74621	1.21247e-27
TMEM268	-1.47775	1.24057e-27
ARHGEF9	-1.34743	1.67495e-27
TAGLN2	3.05932	1.78022e-27
FNDC5	-4.89738	1.85052e-27
HIPK2	-1.51453	1.87974e-27
LINC00458	11.9128	2.10831e-27
SYT17	-3.88389	2.13057e-27
MTERF2	-1.27227	2.32204e-27
FLNC	2.77646	2.34243e-27
ZFP14	-1.50873	2.48953e-27
DISP2	-6.38858	2.49324e-27
FGD5	3.34983	2.60678e-27
TPM3	1.47787	2.76427e-27
MRPS12	1.79511	2.86012e-27
TRIB2	-2.41902	2.88532e-27
C9orf64	1.61631	3.39985e-27
NECAB2	-5.18865	3.50408e-27
STXBP5L	-4.66664	3.52149e-27
TNRC6C	-1.32918	3.56697e-27
TIMM23	1.00005	3.79044e-27
SEPTIN4	-2.73072	4.27828e-27
ARID3A	3.65568	4.36304e-27
SMPD3	-8.98326	4.79405e-27
ADGRV1	-3.17573	5.0701e-27
MVB12B	-1.6128	5.08892e-27
FAT1	1.30152	5.31176e-27
AFF3	-2.47392	5.43152e-27
TRIP10	2.44562	5.45563e-27
MATCAP1	-1.9956	5.55884e-27
ITGA3	4.45562	5.58775e-27
CADPS	-3.8849	5.75428e-27
MCF2L	-3.19049	5.83269e-27
PKIA	-2.52563	5.91283e-27
STEAP3	4.55352	6.02977e-27
FN1	4.11185	6.05499e-27
ZBTB7B	1.90502	6.16992e-27
HPCAL4	-8.49683	7.14136e-27
DIRAS2	-4.27244	7.14136e-27
LMLN	-1.56323	7.59826e-27
TMEFF2	-2.81639	7.63927e-27
VARS1	1.02478	7.73327e-27
TUBB6	2.78421	8.48721e-27
EBF4	-3.72158	8.85738e-27
SOX15	4.10989	9.15768e-27
SHISA2	4.79697	9.17832e-27
KHDC1-AS1	-2.0675	9.70192e-27
PYGO1	-2.02879	9.80832e-27
MET	3.91591	9.85806e-27
SSH3	2.64274	1.00278e-26
RFLNB	3.32705	1.08996e-26
CRACD	-1.7497	1.09063e-26
NCALD	-2.05953	1.1146e-26
CASTOR3P	-1.30706	1.23402e-26
C3orf70	-2.94766	1.23892e-26
VOPP1	1.12576	1.25031e-26
ESPN	-5.87109	1.28921e-26
SPOCK2	-5.67382	1.29845e-26
SMARCD2	1.88401	1.34174e-26
NFKBIZ	2.42077	1.37736e-26
PXDNL	-6.45036	1.39462e-26
CTTN	1.13564	1.48477e-26
F11R	4.13043	1.49405e-26
FCHO1	-1.85423	1.5932e-26
KCNAB3	-4.19842	1.60002e-26
VCL	2.82737	1.71032e-26
SLCO2B1	6.69163	1.71666e-26
DCLK1	-2.7292	1.73407e-26
DSC2	4.13558	1.7615e-26
PPP2R2B	-4.97591	1.82158e-26
ACTC1	8.44611	1.90312e-26
EPHB4	1.96419	1.97612e-26
SPEF2	-2.84318	1.98685e-26
PDE1B	-8.3463	1.99767e-26
LRFN1	-3.97344	2.28344e-26
-	-1.41649	2.53471e-26
NT5DC1	1.34678	2.60511e-26
SLC15A2	-5.43468	2.78457e-26
CHL1	-13.6975	2.79065e-26
ELAC2	1.04105	2.80986e-26
KLHL21	1.43094	2.88716e-26
FES	2.827	2.95241e-26
CES4A	-3.92132	3.05228e-26
SCNN1D	-2.70447	3.05328e-26
SLC16A9	-2.22337	3.07216e-26
PKD1	-1.24071	3.25752e-26
ITGA4	3.1435	3.2804e-26
MYC	2.98402	3.30331e-26
WWC3	1.1289	3.30415e-26
EMSLR	5.60994	3.40388e-26
NSG1	-4.5624	3.74816e-26
ITGAV	2.88903	3.7845e-26
DANCR	2.14666	3.78982e-26
PIK3R3	-1.19116	4.0564e-26
PAK1IP1	1.34691	4.22469e-26
VSTM2A	-7.06858	4.27057e-26
SORCS3	-4.25986	4.464e-26
RAB3A	-4.31703	4.51405e-26
SH3D19	1.87758	4.73269e-26
CDH5	7.94002	5.20917e-26
LPP	3.1471	5.21018e-26
PYM1	1.53401	5.4072e-26
GKAP1	-2.28618	5.55915e-26
SLFN12	4.90637	5.60958e-26
PCOLCE	3.62264	5.72484e-26
DOK6	-3.70982	5.85271e-26
BEGAIN	-4.75014	7.27866e-26
RFX3-DT	-3.00699	7.98182e-26
SSR3	1.35699	8.66796e-26
SRPX	3.06313	8.88692e-26
CDH3	4.06098	8.98618e-26
SNX5	1.08213	9.0235e-26
DRAXIN	-2.11599	9.14321e-26
CACNG8	-3.86577	9.64523e-26
FGD6	1.85691	9.90521e-26
AATK	-4.0447	1.00723e-25
GRM3	-6.97926	1.00729e-25
RECQL	1.25582	1.06778e-25
CLUAP1	-1.20943	1.0847e-25
HSPG2	3.54828	1.0847e-25
MICB	6.04037	1.10697e-25
SHISA7	-6.3309	1.25381e-25
FAM229B	-1.73618	1.32057e-25
CYP4V2	-1.95132	1.40223e-25
SOSTDC1	-3.97314	1.62871e-25
LINC00174	-1.55142	1.68759e-25
-	-1.73282	1.73651e-25
RAP1GAP	-2.92286	1.74968e-25
GDPD1	-2.53558	1.76984e-25
-	11.5156	2.00847e-25
UCN2	6.14608	2.06712e-25
GABBR1	-1.62952	2.33445e-25
NFIA	-3.53861	2.3974e-25
SOX1	-9.99575	2.48322e-25
RAB17	7.44372	2.52976e-25
ABCA3	-1.70285	2.54605e-25
RGS10	3.67531	2.80217e-25
RAB33A	-2.29237	2.86952e-25
GDI1	-1.49852	3.0242e-25
CAPNS1	1.09018	3.2061e-25
WNT7B	-4.20053	3.23184e-25
NCLN	1.25295	3.27873e-25
-	-3.43041	3.38213e-25
GRID1	-3.47651	3.48195e-25
MFSD14CP	-1.21989	3.50813e-25
TSHZ2	-4.62435	3.58096e-25
ENHO	-3.07348	3.71364e-25
CAPG	4.45865	3.72071e-25
ENOX1	-2.69672	3.9818e-25
HACD1	3.32066	4.04181e-25
IFITM1	-4.07631	4.56362e-25
S100A11	3.42986	4.60961e-25
PPP1R13L	2.83148	4.97652e-25
GPR137C	-2.18266	5.04487e-25
SSTR2	-4.6012	5.0736e-25
-	9.26768	5.28134e-25
GPHN	-1.45427	5.29965e-25
BCL2L1	1.35432	5.7668e-25
LIFR-AS1	-3.47832	6.50475e-25
SYT7	-4.90968	6.72082e-25
RAD23B	1.0181	6.72384e-25
CPLX2	-8.48687	6.79038e-25
TGM2	8.69161	7.73367e-25
MMP19	3.85547	7.76222e-25
CACNA2D2	-2.41822	7.82226e-25
LINC02700	12.7876	7.94875e-25
TMEM64	2.39715	8.11378e-25
OCIAD2	2.24445	8.58955e-25
REEP2	-2.23732	8.61834e-25
MMP17	-3.18189	9.10303e-25
S100A10	3.92461	9.13768e-25
-	-3.32049	9.57915e-25
DCUN1D5	1.10111	9.70958e-25
-	-1.40809	1.01662e-24
PCYT1B	-1.7506	1.04622e-24
TTC21A	-3.17606	1.06678e-24
HAPLN1	6.77571	1.07742e-24
SMOC2	3.66916	1.07774e-24
FSD1L	-1.90432	1.08517e-24
LINC02210	-1.25714	1.1246e-24
ZFHX3	-1.78657	1.14185e-24
APOBEC3C	3.13522	1.16027e-24
BMPR1B	-4.02125	1.17516e-24
TRIML2	12.6931	1.25153e-24
LINC00678	12.556	1.25153e-24
MAPK3	-1.24625	1.35276e-24
ZDHHC11B	-2.10142	1.35276e-24
DAAM1	-1.95994	1.36328e-24
NDFIP1	-1.49533	1.37158e-24
MYH9	3.60451	1.37324e-24
CSRP2	1.89106	1.43754e-24
RAB3B	1.63532	1.51255e-24
HMCN2	4.60865	1.52002e-24
RPL22L1	1.75635	1.58721e-24
SDC3	-1.98795	1.64789e-24
ZNF419	-1.6541	1.7159e-24
IGFBP4	3.46042	1.73795e-24
IRF2BPL	-1.94302	1.74828e-24
-	12.7255	1.8361e-24
TMEM158	-2.83377	2.02634e-24
CUBN	-2.05629	2.07534e-24
RIMBP2	-3.96033	2.0839e-24
TECTA	-2.48338	2.0839e-24
ARMH1	-3.84736	2.10088e-24
SHISAL1	-3.85286	2.22669e-24
-	12.4812	2.38097e-24
CDKN2D	-2.49762	2.43288e-24
SIX4	2.47438	2.62793e-24
PTER	3.98632	2.7192e-24
LGALS3	-4.92264	2.72345e-24
SERINC5	2.62211	2.83522e-24
VPS37D	-3.21358	2.99883e-24
KCNIP2	-3.22623	3.20559e-24
CAVIN3	3.42049	3.37038e-24
WASF3	-1.33017	3.43138e-24
ARHGEF26	-1.91955	3.55062e-24
NOP16	1.79693	3.60032e-24
USP28	1.31965	3.63755e-24
ENPP1	2.7216	3.64079e-24
KLHL13	-2.20051	3.73894e-24
GABRA3	-5.54665	3.73894e-24
FYN	-1.63864	3.75475e-24
FAM107A	-10.4352	3.82399e-24
TTC3P1	-1.72157	3.84489e-24
POMP	1.02782	4.11833e-24
TERF2IP	-1.9705	4.2535e-24
PROCR	5.26967	4.27542e-24
EVL	-1.74705	4.3478e-24
RIN3	2.10062	4.4777e-24
MEGF11	-5.1419	5.14832e-24
MRPS2	1.10371	5.67683e-24
ACTR3	1.05118	5.84602e-24
RASSF3	2.87779	6.30261e-24
MASP1	-4.24614	6.43178e-24
HECTD2	-1.74159	6.43178e-24
TSPAN4	1.85475	6.46785e-24
CLIP2	-1.40403	6.58351e-24
PPM1L	-1.88262	6.82075e-24
CORO1A	-2.54229	6.90871e-24
ADGRA2	3.54621	7.56672e-24
MYORG	-1.8676	8.07751e-24
ARHGAP23	1.87781	8.14694e-24
CPB2-AS1	-3.75163	8.66411e-24
PUS7	1.64719	8.98687e-24
MAPK8IP1	-2.26649	9.5223e-24
RPS19BP1	1.10468	9.5223e-24
FHIP1A	6.42024	1.0036e-23
CPAMD8	-2.50336	1.00408e-23
HTRA3	3.74634	1.04968e-23
WDR19	-1.29105	1.05359e-23
CHGB	-4.45046	1.18204e-23
UBE2QL1	-6.95265	1.24516e-23
PGM1	1.2218	1.26911e-23
WNT7A	-5.70119	1.31848e-23
MZF1	-1.20721	1.32053e-23
TH	-4.76396	1.36407e-23
DNMBP	1.40371	1.40196e-23
BMF	2.42931	1.47529e-23
ACKR3	-4.09893	1.51675e-23
RUNDC3B	-5.55245	1.81654e-23
PLK1	1.38661	2.12016e-23
RAI2	-3.66689	2.17287e-23
NUDT3	-1.45383	2.18937e-23
GFPT2	4.17724	2.19317e-23
ARHGAP40	7.93505	2.34195e-23
ZYX	1.58471	2.44697e-23
TCTN1	-1.14721	2.69325e-23
SLC4A3	-2.4222	3.0175e-23
CERS6	-1.12193	3.03193e-23
CRHBP	3.82244	3.10684e-23
ZNF274	-1.1757	3.15746e-23
KIRREL3	-5.07005	3.16677e-23
TINAGL1	5.1628	3.29731e-23
CRTAP	1.64578	3.30572e-23
VAT1	1.25624	3.34958e-23
SLC25A13	1.38939	3.60422e-23
DNAJC18	-1.12423	3.61065e-23
EFNA2	-4.36752	3.69745e-23
LYPLA2	1.02781	3.79831e-23
CUX2	-2.46643	3.80779e-23
PLCH1	-2.65254	3.85299e-23
ARHGEF28	5.19001	3.86987e-23
CLIC1	1.54597	4.19371e-23
ACTA1	8.07872	4.21486e-23
ORAI1	1.83594	4.3555e-23
TMPRSS5	-3.22408	4.58532e-23
DIP2C	-1.12978	4.59324e-23
PRDM8	-4.70186	4.91982e-23
TUBE1	-1.43017	5.02351e-23
VWA1	2.2864	5.07813e-23
BOP1	1.30076	5.28287e-23
FRZB	-1.96888	5.28488e-23
TIGD7	-2.42098	5.94422e-23
PCDH11X	2.6846	6.10532e-23
CCDC40	-1.82722	6.15301e-23
GLA	1.2196	6.38828e-23
ELL2	2.86215	6.57347e-23
CBFA2T3	-4.40883	6.61347e-23
CFAP119	-1.73095	6.64818e-23
MCAM	3.46005	6.8578e-23
SLC16A1	1.3754	6.92633e-23
CDC123	1.04395	6.93994e-23
PNO1	1.74221	7.11067e-23
CAMK2B	-6.59943	7.33005e-23
ZBTB44	1.517	7.38035e-23
PNMA2	-3.62927	7.61341e-23
LRRC59	1.10578	7.77738e-23
RNF135	2.62495	7.84636e-23
RNF213-AS1	-3.45503	8.59454e-23
CARF	-1.36135	9.00964e-23
UBXN10	-4.82378	9.12592e-23
NCAN	-13.0374	9.12973e-23
KBTBD11-AS1	-3.91679	9.37971e-23
ADAMTS3	-2.18966	9.64749e-23
TCF12	-2.17634	9.66531e-23
PPP1R16A	-1.40703	1.06289e-22
GALM	1.43089	1.07912e-22
PEAR1	6.14209	1.11837e-22
ANKRD33B	3.54249	1.13642e-22
CAMTA1	-1.43599	1.21235e-22
ST6GAL1	1.41235	1.21637e-22
WNK4	6.09806	1.23454e-22
DTWD2	2.33883	1.25772e-22
NAP1L5	-2.24075	1.26183e-22
TAF9	1.03436	1.34996e-22
ST6GAL2	-4.08104	1.40973e-22
MRS2	2.1558	1.41571e-22
CCNB1	1.49237	1.43562e-22
SATB1	-1.71472	1.57319e-22
GSTA4	-1.54166	1.61875e-22
TMEM198	-2.63245	1.63095e-22
TMEM200B	4.76738	1.66253e-22
FAM167A	-3.60974	1.70094e-22
BMT2	-1.52338	1.70934e-22
RPS6KA1	2.03141	1.87388e-22
IL32	5.97981	1.91115e-22
AJAP1	-2.90278	1.95916e-22
-	-2.1688	1.96274e-22
PHACTR3	-5.23058	1.98176e-22
PYGL	2.44632	1.99937e-22
KIF26B	-3.34354	2.03467e-22
VDAC2	1.05425	2.05294e-22
GPCPD1	-1.88104	2.05798e-22
CALU	1.08666	2.34221e-22
DTX2	1.72492	2.3599e-22
TSPAN11	-3.16524	2.59388e-22
UROD	1.04621	2.73043e-22
GABRG3	-5.49618	2.74793e-22
GABPB1-IT1	-1.43629	2.78202e-22
SOX9	-3.14449	2.78837e-22
ZIC1	-7.72506	2.86195e-22
SSC5D	2.53295	2.86816e-22
EN2	-11.9801	2.9957e-22
RIPK2	1.47635	3.02642e-22
ATRNL1	-1.59775	3.02655e-22
HTR7	5.26124	3.24766e-22
GRWD1	1.38912	3.42137e-22
NDNF	-5.09882	3.49353e-22
TRIM67	-4.57173	3.52595e-22
RAB39B	-2.01598	3.52757e-22
LOXL1-AS1	3.06758	3.52757e-22
DSG2	3.94611	3.62507e-22
SCAMP5	-2.93284	3.72831e-22
PPP1R14A	4.16236	3.79367e-22
PLPPR5	-3.8163	3.97063e-22
LRRIQ1	-2.53322	4.03586e-22
DENND3	3.56286	4.2115e-22
HNRNPF	1.08905	4.24786e-22
TDRKH	-1.05017	5.12059e-22
-	-2.06886	5.1478e-22
RAB34	2.62769	5.36634e-22
ZNF606	-1.34883	5.50633e-22
MARCHF1	-6.13349	5.82426e-22
PTPRD-AS1	-2.00963	6.2506e-22
TMEM218	-1.14642	6.30781e-22
-	3.93647	6.97863e-22
YPEL1	-2.12356	7.15317e-22
MIR124-2HG	-11.8568	7.50395e-22
CCDC136	-1.39169	7.82877e-22
TTN	3.98731	7.85377e-22
NR2F6	1.59166	7.90171e-22
PNMA8C	-3.29162	8.69054e-22
NALCN	-4.29085	9.01183e-22
LMO3	-2.73052	9.01985e-22
-	7.72569	9.26792e-22
EML6	-3.44111	9.70269e-22
R3HDM2	-1.06186	9.87112e-22
ZFP1	-1.08217	1.01782e-21
AURKAIP1	1.02437	1.07404e-21
PFDN1	1.09645	1.09072e-21
TMEM179	-3.49924	1.14935e-21
FOSL1	4.99544	1.21308e-21
SHB	2.76388	1.22863e-21
ZNF548	-1.1303	1.27239e-21
HEATR1	1.28291	1.30858e-21
MTHFD1	1.48648	1.31923e-21
UTRN	1.58454	1.55271e-21
TEK	4.91894	1.64455e-21
ZNF10	-1.68868	1.80647e-21
SEMA4F	-1.68269	2.05687e-21
-	-3.54689	2.13213e-21
TEKT2	-4.44467	2.14523e-21
CPPED1	1.65558	2.22513e-21
TBX2	-5.23207	2.2706e-21
DUSP8	-3.15896	2.27089e-21
VRK2	2.37001	2.27651e-21
PLIN3	1.61566	2.28702e-21
SPACA9	-2.12342	2.33842e-21
ELOVL1	2.11832	2.37104e-21
KDM1B	-1.23129	2.37487e-21
PTPN5	-6.46849	2.38221e-21
HCCS	1.26974	2.53987e-21
SIPA1L1	-1.16408	2.73701e-21
UBXN2B	-1.16069	2.7547e-21
PRDX6	1.15915	2.83271e-21
ATP1A2	-3.68977	2.85013e-21
RFX2	-2.15309	2.88286e-21
ESYT2	1.3876	2.91491e-21
CLBA1	-1.71947	2.94027e-21
-	5.32138	3.11393e-21
HYDIN	-5.42704	3.32213e-21
RADX	-2.91306	3.32671e-21
LGR6	-3.53707	3.46876e-21
RNF7	1.12469	3.48288e-21
CSPG5	-3.57456	3.56721e-21
POLR1G	2.04565	3.70218e-21
GTPBP4	1.11587	3.72563e-21
-	-5.94238	3.87988e-21
SNAP25	-3.94531	3.93448e-21
SPTBN4	-5.45286	4.05743e-21
CLCN2	-2.13978	4.33146e-21
-	12.2649	4.59577e-21
DOP1B	-1.35467	4.94326e-21
LINC00662	-1.05416	4.97479e-21
PLCB2	3.39283	5.01975e-21
GRIP2	-3.83728	5.24906e-21
CDK5R2	-5.71101	5.34671e-21
LHFPL4	-3.68979	5.56579e-21
DAPK3	1.21114	5.56683e-21
-	-4.36168	5.76684e-21
-	11.5747	6.30484e-21
PSD3	-1.36533	6.33073e-21
LRRC7	-7.3321	6.49202e-21
DSTN	2.01591	6.74909e-21
FRMD3	-3.84176	6.75394e-21
GRIK3	-8.64031	7.37592e-21
HID1	-3.55972	7.49812e-21
UBXN11	-1.54346	7.52328e-21
ABCC8	-7.37433	7.5834e-21
CP	-3.5299	7.85029e-21
GRIA2	-13.0086	8.38177e-21
TRIM6	4.68401	8.40281e-21
NELL1	-7.11957	8.46695e-21
PHYHD1	4.81993	9.27138e-21
CHN2	-2.3074	9.59077e-21
ITGB1P1	2.60811	9.63021e-21
UPP1	2.02505	1.00969e-20
CBLN1	-5.81904	1.05681e-20
SNCAIP	-3.1848	1.12238e-20
NCAM2	-4.41546	1.15417e-20
RASGEF1A	3.37365	1.15568e-20
DOC2B	-5.22769	1.17922e-20
CDO1	-2.52163	1.20643e-20
CD9	4.78181	1.24594e-20
AFAP1L1	3.8077	1.2638e-20
TENM1	-2.88435	1.28601e-20
TRIM69	-1.43585	1.36775e-20
TGIF1	1.11453	1.42213e-20
-	-1.59119	1.47146e-20
DMWD	-1.05075	1.51675e-20
METTL7B	-4.1026	1.53202e-20
TEAD3	2.08314	1.56384e-20
SP140	7.20112	1.57206e-20
SIX2	6.92187	1.59768e-20
SVEP1	2.2577	1.59817e-20
TTLL11	-1.89861	1.61132e-20
NKD2	-4.04632	1.68366e-20
FAM161B	-2.22424	1.74198e-20
ESYT1	1.5746	1.74651e-20
E2F2	-2.26468	1.87328e-20
DNAJC2	1.05773	1.90912e-20
STMN4	-11.6683	2.01445e-20
DOC2A	-3.20305	2.01591e-20
FHL3	2.41833	2.05141e-20
ARSL	2.78714	2.08945e-20
TXN	1.06517	2.11209e-20
DNAH7	-4.86418	2.15404e-20
SLC25A25	-1.33304	2.22095e-20
EFCC1	-11.4328	2.22873e-20
HACL1	1.34055	2.28935e-20
KCNA3	-4.91619	2.30054e-20
NDRG2	-1.69866	2.3618e-20
ANXA7	1.18242	2.37233e-20
THOC6	1.37699	2.47016e-20
ZNF605	-1.12906	2.51188e-20
FAM168A	-1.62611	2.68515e-20
GPC1	-2.21432	2.76595e-20
NNT-AS1	-1.7802	2.77977e-20
ANO5	-2.19178	2.97178e-20
TBC1D1	1.07339	3.03679e-20
SCNN1A	7.68896	3.14655e-20
INHBA	3.78631	3.20829e-20
CDC42EP4	-1.65425	3.44787e-20
FOXRED2	-1.04474	3.47973e-20
FBXO2	3.09892	3.48383e-20
CEP41	-1.03967	3.55112e-20
FERMT2	1.36932	3.57789e-20
WFS1	1.25525	3.73002e-20
NOB1	1.16162	3.92521e-20
BAMBI	2.98911	3.95142e-20
KLHL25	-1.35526	3.97347e-20
FAM13C	-2.39473	4.03076e-20
NME5	-3.70639	4.11231e-20
XKR8	1.59538	4.17746e-20
USP25	1.15353	4.24155e-20
IQCK	-2.01286	4.24389e-20
SRGAP1	-1.4248	4.29605e-20
GTSE1	1.09201	4.3219e-20
PTPN1	1.12716	4.35995e-20
TDP1	1.13875	4.40585e-20
ABLIM2	-3.473	4.50969e-20
FAM171A2	-1.38832	4.53934e-20
COPB2-DT	-1.58888	4.54317e-20
TET3	-1.16274	4.57496e-20
ZNF488	2.64	4.68873e-20
CACNA1G	-4.55281	4.77144e-20
HECW2	-1.7962	4.79858e-20
ZNF711	-1.05642	5.11686e-20
ANK1	2.26829	5.15713e-20
LMTK3	-3.31253	5.20547e-20
C1QTNF3	-2.98687	5.29909e-20
FHOD1	1.8238	5.33094e-20
DDX21	1.78921	5.39736e-20
RAD51	1.76784	5.43748e-20
KRT19	5.77543	5.56165e-20
CDH13	3.46459	5.72213e-20
DACH2	-4.08119	6.26586e-20
KPNA2	1.28138	6.40143e-20
MAST3	-1.72335	6.85514e-20
SPRN	-3.69202	7.12881e-20
ARHGAP42	2.58623	7.82185e-20
RNF182	1.23426	7.88353e-20
HSPD1	1.0413	7.9642e-20
CCDC149	-1.43819	8.70993e-20
CXCL5	8.00473	8.74014e-20
NR6A1	2.36524	8.82744e-20
TCIRG1	3.03408	8.8748e-20
RGS8	-5.63435	8.87984e-20
MLC1	-9.37953	9.18701e-20
JAKMIP2	-2.11268	9.46292e-20
MDN1	1.516	9.49633e-20
EMP3	2.20693	9.96011e-20
RNF130	-1.12493	1.00651e-19
SLC4A4	-3.60415	1.06256e-19
TCEAL2	-3.38487	1.07282e-19
C6orf132	8.66602	1.11574e-19
GAL3ST4	-1.7788	1.17075e-19
POLR2L	1.22474	1.25074e-19
CATSPERG	-4.53021	1.26392e-19
TCN2	-1.99901	1.26871e-19
ARHGEF6	-3.53518	1.32255e-19
GSTO1	1.7537	1.32643e-19
TMEM175	-1.75881	1.35636e-19
NMRK2	11.3228	1.44666e-19
ABTB2	-2.49659	1.48222e-19
DIAPH1	1.15548	1.4921e-19
TBRG4	1.11794	1.55175e-19
SGSM1	-5.16629	1.62538e-19
ZNF248	-1.22825	1.67712e-19
BAG3	1.28767	1.76377e-19
QRICH2	-1.67663	1.7979e-19
PHETA2	4.50642	1.8813e-19
AMH	-1.8264	1.90073e-19
ACSS1	-3.77063	1.90468e-19
SUSD4	-4.787	1.93077e-19
CRTC1	-1.51233	1.94569e-19
CABLES2	-1.21622	1.99174e-19
SHLD2P3	3.871	2.0419e-19
SGSM2	-1.18435	2.05744e-19
BID	1.34393	2.06952e-19
SIPA1	1.68907	2.11207e-19
MIR600HG	-1.61112	2.14351e-19
SCRT1	-11.4455	2.16645e-19
LMBRD1	-1.23978	2.16648e-19
NRN1	-2.27203	2.17524e-19
PRRT2	-3.15115	2.19245e-19
CCNC	1.13106	2.22673e-19
DOK5	-3.83769	2.23191e-19
RHOBTB1	1.36395	2.34011e-19
GUSBP11	-1.43982	2.46848e-19
ZNF596	-1.68889	2.48484e-19
-	-11.7007	2.58382e-19
CGN	2.6988	2.69093e-19
PEG10	-1.61726	2.73535e-19
NWD2	-7.30153	3.11053e-19
BYSL	1.30595	3.12806e-19
PLEKHG3	3.26958	3.14714e-19
C1orf198	1.29576	3.15505e-19
DTX1	-3.28415	3.21263e-19
DMKN	6.97403	3.27475e-19
LIN28B	4.0991	3.27475e-19
ZCCHC14	-1.17722	3.32161e-19
GLIPR1L1	11.1146	3.32815e-19
CTDSPL	2.19221	3.33485e-19
-	-2.61833	3.38188e-19
ANKRD1	12.774	3.49193e-19
SNX10-AS1	-7.00276	3.55901e-19
TMEM37	3.04226	3.61036e-19
NFIB	-2.04721	3.62975e-19
OLFM1	-3.46865	3.64309e-19
KANK2	1.28267	3.64309e-19
ATP8A2	-2.60167	3.71048e-19
ZNF549	-1.28361	3.78037e-19
MMS19	1.16689	3.87603e-19
SHC2	-2.18551	4.09158e-19
FOXM1	1.38256	4.12842e-19
VPS9D1	-1.59475	4.12979e-19
C3orf52	2.57059	4.13245e-19
PCSK2	-6.30592	4.20203e-19
SAV1	1.39378	4.48401e-19
PRPF40B	-1.3379	4.50352e-19
NRXN1	-4.92695	4.54114e-19
SLC17A9	5.39662	4.63658e-19
SCG3	-3.68884	4.71877e-19
SMAD9	-3.20184	4.72743e-19
GREM2	-5.50131	4.87607e-19
SNX7	1.53137	4.94629e-19
FN3K	-1.79475	5.24876e-19
PANTR1	-11.054	5.27715e-19
AGAP1	-1.12964	5.30888e-19
ZCCHC18	-1.8337	5.50404e-19
SLC8A2	-4.47938	5.52582e-19
C16orf74	4.62235	5.55105e-19
LACTB	1.28111	5.55427e-19
RELN	-5.83549	5.79161e-19
-	11.0021	5.92054e-19
RRS1	2.26815	6.20096e-19
MYO1C	2.16938	6.35433e-19
IQCJ-SCHIP1	2.87741	6.44126e-19
COA5	-1.0034	6.46436e-19
NANOG	7.13083	6.58672e-19
RECK	1.46717	6.84672e-19
TMOD2	-2.33607	6.87318e-19
NDEL1	1.22738	6.9507e-19
ESAM	5.09565	7.02075e-19
PCDH15	-6.18984	7.27357e-19
RFPL1S	-4.00722	7.35186e-19
RTN3	-1.09907	7.40657e-19
C1orf21	-1.24629	7.41462e-19
MSANTD3	1.14792	7.48001e-19
TWF2	1.4609	8.51055e-19
CARD11	10.9208	8.61834e-19
SLC7A7	3.20254	8.67291e-19
-	11.0274	8.69521e-19
LINC01405	10.8979	8.77996e-19
SDC4	2.20804	8.85441e-19
USHBP1	5.35318	8.85441e-19
TIMM17A	1.02185	8.99803e-19
GPATCH4	1.67914	9.12031e-19
RNF175	-4.21958	9.22327e-19
ITM2B	1.27399	9.71815e-19
C11orf87	-5.42346	1.01163e-18
ADGRG6	4.29035	1.01885e-18
CHIC2	1.35536	1.03321e-18
ZNF217	1.0115	1.08664e-18
ACVR2A	-2.05232	1.09659e-18
ZBTB12	-1.64401	1.09805e-18
UBE2K	1.00234	1.10387e-18
CACNG5	-9.04328	1.16041e-18
-	11.0505	1.25134e-18
SLAIN1	-2.61638	1.26036e-18
WSB1	-1.2732	1.28594e-18
CYB5R2	3.11854	1.28789e-18
FHOD3	-1.91196	1.30299e-18
RBMS1	2.37559	1.31352e-18
PRSS8	7.79551	1.33489e-18
ZNF37BP	-1.5074	1.35124e-18
COL9A1	-3.38289	1.36253e-18
MSANTD2-AS1	-1.67323	1.36559e-18
GALNT6	4.92814	1.39927e-18
ZDHHC22	-3.19925	1.40927e-18
DPF1	-2.5485	1.48487e-18
IGFBP7	5.12822	1.59134e-18
ADA2	2.67981	1.66241e-18
NOP14	1.03024	1.72791e-18
ANK2	-2.09264	1.74468e-18
THY1	1.74676	1.75401e-18
MAB21L1	-12.0221	1.75401e-18
PNP	1.79194	1.81457e-18
SGMS2	2.57586	1.88034e-18
EXOC2	1.38316	1.96494e-18
ESRP2	8.18884	2.04181e-18
SNX10	-1.92569	2.04848e-18
-	7.46859	2.08831e-18
NOS3	4.2982	2.12696e-18
MRPL32	1.0479	2.13688e-18
THBS4	-2.65218	2.17692e-18
PUS1	1.74107	2.18214e-18
DPF3	-3.34791	2.19353e-18
GLYCTK-AS1	-3.47955	2.22255e-18
INSYN2B	-3.36026	2.28564e-18
ARRB2	-1.07704	2.33315e-18
NPM1	1.15653	2.35421e-18
MFSD13A	-3.03982	2.37061e-18
IKZF4	-1.13317	2.42751e-18
MNAT1	1.06831	2.46102e-18
EIF4G1	1.14344	2.47669e-18
TBX18	5.86996	2.78829e-18
HOXB3	-7.29508	2.78829e-18
AKR1C1	-2.89347	2.86854e-18
GULP1	2.70051	2.91289e-18
RAC2	4.92256	2.91724e-18
LRRC42	1.04039	2.93547e-18
ST3GAL2	1.01204	2.94916e-18
-	-2.32975	2.96898e-18
HMGA2	2.49029	3.00116e-18
PRDM14	11.677	3.09002e-18
SAMD10	-2.33052	3.20132e-18
PPIC	2.63491	3.24612e-18
KIRREL1	1.96069	3.25955e-18
IFIT5	-1.32385	3.30347e-18
FAM131B	-1.45443	3.37245e-18
CRIM1	2.80298	3.51127e-18
USO1	1.26246	3.64805e-18
-	-2.56208	3.64844e-18
PPP1R9A	-1.64062	3.75913e-18
DUSP26	-5.07074	3.87628e-18
MAK16	1.43869	4.0098e-18
MYT1	-9.68959	4.01043e-18
-	10.6576	4.32353e-18
TRAM2	1.67142	4.34995e-18
ZNF461	-3.14465	4.37477e-18
VIL1	4.81648	4.426e-18
IRX3	-3.92838	4.64198e-18
KBTBD6	-1.32846	4.77121e-18
-	-2.47343	4.85507e-18
DHRS3	2.7327	5.13167e-18
LSR	5.056	5.13521e-18
SPON2	2.0761	5.34907e-18
EMILIN2	5.47747	5.43627e-18
EPHA5	-5.84297	5.6986e-18
RRAS	3.11343	5.74449e-18
THBD	5.57346	5.82877e-18
NIPBL-DT	-1.26964	6.00515e-18
AGPAT3	-1.37707	6.23334e-18
GPR85	-3.63399	6.31265e-18
NECTIN3	1.99379	6.31453e-18
CASC2	-2.65347	6.38875e-18
ATG5	1.07198	6.43164e-18
-	-2.19549	6.47951e-18
-	-3.43559	6.47951e-18
TIMM13	1.03746	6.99942e-18
ADAMTSL4	5.09019	7.25278e-18
FZD8	2.35233	7.40635e-18
UNC5C	-3.5345	7.46723e-18
TP53I11	1.65363	7.87409e-18
ZNF528	-6.09898	7.99272e-18
ISLR2	-4.81156	8.09638e-18
GPRC5A	4.07613	8.16681e-18
GNL3	1.30436	8.24145e-18
LATS2	1.64091	8.27673e-18
GPN3	1.31837	8.37742e-18
MUC3A	6.25276	8.5298e-18
STAT5A	3.01437	8.66098e-18
CCNJL	1.45012	8.71866e-18
PCLO	-2.9755	8.74815e-18
SPATA7	-1.28598	8.81416e-18
HNMT	3.29789	8.81416e-18
MRPL15	1.12431	8.84915e-18
MAP1LC3A	-2.03616	8.96965e-18
SMPDL3B	6.18433	9.51757e-18
LAMB1	3.55583	9.7019e-18
NIP7	1.8012	9.91772e-18
OPHN1	-1.31004	1.00913e-17
ZNF287	-1.4014	1.01082e-17
SLC17A6	-10.9967	1.04163e-17
SINHCAF	1.20633	1.0485e-17
PDIA2	-6.11583	1.06957e-17
F3	3.36699	1.08247e-17
RPS6KB2	1.10532	1.10729e-17
SCN8A	-2.27961	1.10801e-17
STUM	-4.56653	1.12455e-17
MYH10	1.2704	1.12706e-17
NLN	1.23694	1.13055e-17
GPRIN3	-5.50889	1.17734e-17
PLPPR1	-7.49918	1.20316e-17
ADM	2.72918	1.22457e-17
SPSB4	1.54243	1.23674e-17
UBAP1L	-2.33653	1.27311e-17
SPRED3	-2.09461	1.3341e-17
ELAVL2	-2.13664	1.35754e-17
INA	-2.64335	1.36399e-17
GEMIN7	1.18638	1.39303e-17
HS3ST4	-3.3965	1.43362e-17
NIBAN1	2.3685	1.51478e-17
MRPL34	1.37793	1.54533e-17
LY6H	-11.0393	1.54533e-17
TCEAL3	-1.62811	1.65638e-17
MALAT1	-1.95876	1.73496e-17
TNFRSF12A	2.89949	1.73609e-17
SHISA9	2.89136	1.74194e-17
CAVIN1	5.15705	1.80261e-17
FIRRE	1.85758	1.80847e-17
TOX	-2.79765	1.98364e-17
ASNS	-2.96009	2.06534e-17
IL13RA1	1.94321	2.07323e-17
FAM171B	-2.11193	2.10514e-17
WDR46	1.18011	2.11807e-17
FBLN1	1.64291	2.12302e-17
DLK1	-6.66664	2.1353e-17
HDAC7	1.3949	2.1709e-17
ADA	3.55789	2.23396e-17
LY6G5C	-2.76995	2.26391e-17
ELMOD1	-5.86914	2.31012e-17
ETF1	1.13168	2.33864e-17
CHRNA4	-11.0099	2.38626e-17
-	-2.14826	2.38841e-17
AKR1C2	-5.27475	2.49198e-17
PSMB3	1.04864	2.543e-17
PHLDA2	4.35472	2.551e-17
SMC6	1.09718	2.58467e-17
KIF23	1.27731	2.63261e-17
APRT	1.48	2.78762e-17
RBFOX3	-5.08117	2.85042e-17
GRM8	-3.17368	2.87734e-17
BICDL1	-3.35663	2.96305e-17
ARVCF	-1.17906	3.11665e-17
MOB3B	1.39535	3.11722e-17
IFI44	-10.4937	3.19245e-17
LYAR	1.64262	3.27281e-17
MIOS-DT	-2.50624	3.34795e-17
GRIK5	-1.58312	3.42956e-17
LINC00882	2.71415	3.43287e-17
CLDN5	-4.35318	3.44764e-17
ORC2	1.1158	3.47456e-17
HYAL2	1.12786	3.48036e-17
GPR141	8.68022	3.6065e-17
CACFD1	-1.33415	3.72026e-17
RIMS2	-2.38809	3.8821e-17
SSUH2	-7.27712	3.96139e-17
LINC02175	-3.48697	4.04705e-17
RASSF2	-1.47639	4.14597e-17
MIRLET7IHG	-1.25961	4.17486e-17
TMEM109	2.06997	4.1876e-17
-	10.3748	4.28068e-17
FOXB1	-10.8253	4.39505e-17
MRPL11	1.02553	4.53167e-17
TRIM36	-1.55373	4.53708e-17
NECAP2	1.33477	4.53708e-17
VPS18	1.00617	4.56732e-17
DNER	-3.64198	4.58411e-17
KAT2B	-1.92857	4.61796e-17
MSN	1.10561	4.69043e-17
ILDR2	-2.87661	4.84835e-17
FBXO10	-1.21283	4.86964e-17
SLC5A9	6.11252	4.92719e-17
-	-5.78159	5.07185e-17
SEC23A	1.28395	5.08769e-17
PLTP	-2.03479	5.29535e-17
KCTD9	1.25416	5.32194e-17
ARHGAP20	-6.17515	5.36755e-17
-	10.6794	5.66579e-17
SCRT2	-11.4743	5.66988e-17
UTP3	1.01637	6.06593e-17
ELF4	3.94371	6.66541e-17
PAQR4	-1.00544	6.7089e-17
FAM222A	-2.39517	6.75613e-17
RGS5	4.5609	6.88981e-17
DSE	2.16285	7.01878e-17
PRR13	1.40818	7.10214e-17
HMCN1	3.12714	7.28267e-17
GBX2	-3.3409	7.29955e-17
METTL13	1.22166	7.67576e-17
ALDH1L2	-1.90519	7.72913e-17
DMPK	-1.36852	7.89978e-17
SYT3	-5.70911	7.99707e-17
C1QL4	-6.30637	8.20562e-17
TSNAXIP1	-2.06567	8.30221e-17
BDNF-AS	-2.25934	8.69307e-17
C12orf75	1.7755	9.00188e-17
CARD10	3.69507	9.16615e-17
ADCYAP1	-6.69838	9.29868e-17
DOCK11	-1.14082	9.6924e-17
AQP11	-3.43643	9.75827e-17
SYT2	-2.56207	1.00314e-16
ABCA8	-10.1958	1.01656e-16
CD164	1.52525	1.02199e-16
DSCAM	-4.86274	1.03024e-16
FBXL18	1.02545	1.08934e-16
PSMD5	1.26511	1.09756e-16
CDH23	-4.15847	1.10004e-16
LRATD2	3.78727	1.13953e-16
LZTS3	-1.77978	1.14804e-16
PCAT14	4.97574	1.16618e-16
USP49	-1.0968	1.18852e-16
PTPRT	-6.62725	1.19423e-16
ZNRF3	-1.62933	1.21893e-16
FAM83D	1.72919	1.24867e-16
ARRDC3	-2.37158	1.27514e-16
PARP11	-1.20059	1.29084e-16
TUBD1	1.49682	1.29737e-16
RBM38	1.3289	1.29737e-16
SVIL	1.89278	1.30012e-16
DUSP5	2.48106	1.33687e-16
ESRP1	8.45271	1.36416e-16
SEPTIN10	1.0996	1.38722e-16
-	3.12022	1.3874e-16
AIDA	1.23371	1.40401e-16
NLRP2	1.22107	1.42782e-16
GRIK2	-4.6613	1.43925e-16
GFRA1	-2.22085	1.48634e-16
-	10.7405	1.50664e-16
FAM111A	-1.47782	1.50772e-16
GPC6	2.22414	1.60183e-16
SNX33	1.10107	1.62773e-16
TCF7L2	1.23208	1.6293e-16
FNDC4	-1.97484	1.63687e-16
PDZD2	2.30282	1.64941e-16
TFPI2	2.71106	1.67713e-16
NANOS1	1.86208	1.70787e-16
FBXO44	-1.38987	1.73826e-16
ITGA11	5.35447	1.73826e-16
HNRNPAB	1.16572	1.73826e-16
NOCT	1.83823	1.73847e-16
STK33	-1.33656	1.74951e-16
TUBA1A	-1.66157	1.83616e-16
GGA2	1.07911	1.84337e-16
ACAA2	1.1307	1.98855e-16
H2BC21	-2.71342	1.99404e-16
AMY2B	-2.73671	2.04329e-16
FZD10-AS1	-3.11142	2.04945e-16
SH3RF2	4.97371	2.08861e-16
CAPN6	3.60101	2.09617e-16
EGFEM1P	-4.83948	2.17575e-16
CAPN1	1.19497	2.2163e-16
ZNF555	-1.40655	2.24338e-16
VAMP3	1.58485	2.29104e-16
-	10.1421	2.30329e-16
BMS1	1.01905	2.3454e-16
MIR100HG	-3.56704	2.36577e-16
ADAM19	3.49075	2.38655e-16
XKR4	-4.36166	2.42781e-16
FAM181A	-10.1252	2.45298e-16
EMID1	-3.05619	2.48182e-16
SNRPB	1.0073	2.62535e-16
PER3	-2.01967	2.69312e-16
BUB1	1.40371	2.71851e-16
TMEM169	-2.02093	2.74365e-16
PDLIM2	3.37017	2.74643e-16
TMEM108	-2.53862	2.74717e-16
SMIM29	-2.07454	2.76393e-16
S100A4	4.86637	2.81034e-16
DGKB	-5.59325	2.86754e-16
SLC6A5	-10.7124	2.87515e-16
RAB9B	-2.28261	2.92749e-16
ZSCAN10	10.5179	2.98989e-16
SH3BP4	1.56256	3.01511e-16
C1QTNF4	-5.98991	3.0775e-16
CTDP1	1.00613	3.12043e-16
SLC25A25-AS1	-1.29993	3.14253e-16
PDE4B	-1.83634	3.22502e-16
DIO3OS	-4.53052	3.25338e-16
RAPGEFL1	-1.4631	3.26393e-16
MIR325HG	-3.76297	3.28165e-16
CNTNAP5	-10.6876	3.2824e-16
PORCN	-1.31632	3.33966e-16
PRDX4	1.17404	3.3444e-16
KIDINS220	-1.75469	3.3444e-16
DGKA	2.30918	3.35526e-16
PAX7	-10.3251	3.38548e-16
PDE6B-AS1	-5.31606	3.40332e-16
IFRD2	1.53112	3.42776e-16
FSTL1	2.71448	3.4381e-16
PNMA8A	-1.41346	3.478e-16
SOX8	-4.87176	3.50877e-16
NKAIN2	-3.42965	3.50877e-16
H1-2	2.74044	3.64926e-16
MED20	1.16301	3.72586e-16
DLC1	5.14598	3.84739e-16
-	-1.55741	3.87336e-16
MYT1L	-9.40858	3.93122e-16
ZFP37	-2.13733	3.9677e-16
ARHGDIB	4.38017	4.0136e-16
RIMS1	-3.23305	4.10976e-16
ABCG2	4.74141	4.12701e-16
CEMIP	-6.41248	4.25134e-16
FLI1	5.38508	4.30277e-16
AIMP2	1.1526	4.37723e-16
CENPW	2.02607	4.44712e-16
PARM1	-2.67187	4.46144e-16
TACC3	1.19651	4.56233e-16
ATL3	1.15105	4.61266e-16
IFT88	-1.12538	4.62249e-16
SLC44A1	1.55977	4.62249e-16
MGME1	1.24267	4.66708e-16
-	10.5391	4.68608e-16
MATN3	3.17451	4.71854e-16
TOM1L1	1.45553	4.90393e-16
NALF2	-1.7855	5.03751e-16
EFR3A	1.78347	5.089e-16
SYDE1	1.91146	5.09891e-16
ABT1	1.11359	5.09891e-16
RHOBTB2	-1.53992	5.262e-16
GSDME	-1.15503	5.27623e-16
GPX3	2.64191	5.38954e-16
CDK7	1.0394	5.53922e-16
CDC20	1.53601	5.58277e-16
KIF1A	-1.35287	5.62516e-16
ITPR2	2.06315	5.66261e-16
EXOC3L2	6.44211	5.67388e-16
GPX1P1	1.61858	5.69969e-16
TVP23A	-1.91805	5.71169e-16
TNFRSF10B	1.29515	5.73879e-16
MYADM	1.76315	5.75804e-16
PHACTR2	3.66416	5.80817e-16
PTBP2	-1.20321	5.98631e-16
DMD	-2.22132	6.06855e-16
ITGA9	2.47469	6.16236e-16
KIF27	-1.53362	6.40584e-16
EPHA2	3.07806	6.41666e-16
KRTAP5-AS1	-6.40297	6.43935e-16
ANKRD12	-1.23256	6.65312e-16
MRPS15	1.13622	6.80809e-16
FAM131B-AS2	1.76954	6.93889e-16
TRPC3	-3.20036	6.95587e-16
PPFIBP1	1.83029	7.01766e-16
WDR47	-1.41728	7.03567e-16
TM7SF2	-1.39699	7.07299e-16
CNGA3	-8.78779	7.17121e-16
LRRC37A2	-1.02486	7.19694e-16
-	10.0529	7.19694e-16
TIMP2	-1.87269	7.61377e-16
HPS6	1.29518	7.63559e-16
GCLM	1.56395	8.41067e-16
FAM81A	-3.88231	8.41067e-16
LINC01414	-5.39429	8.41083e-16
TRIB1	1.72936	8.68952e-16
NFIX	-7.19779	8.72679e-16
TOX-DT	-1.6626	8.72679e-16
INSM1	-2.08985	8.72679e-16
PCDHGB6	-1.82312	8.73451e-16
TRAPPC9	-1.13186	9.00828e-16
-	-10.736	9.12034e-16
SLC5A6	1.05899	9.44107e-16
MARK1	-1.26027	9.52208e-16
PNMA3	-2.46612	9.84493e-16
GOLGA8B	-1.30431	9.85762e-16
-	6.23192	9.87773e-16
IQSEC1	-1.21319	9.89937e-16
CCNF	1.04725	9.96145e-16
ACTL6B	-10.4684	1.00823e-15
TFAP2B	-7.90025	1.02246e-15
LAMP5	-4.52637	1.02262e-15
FAM181B	-5.42004	1.02262e-15
EMC6	1.14451	1.03002e-15
MIR222HG	3.89802	1.03509e-15
TMEM123	1.71295	1.05692e-15
CNTN4	-2.79615	1.06805e-15
LOX	3.19598	1.08687e-15
SEC31B	-1.46618	1.09544e-15
SHANK2	-2.68209	1.16616e-15
SYTL1	4.65126	1.16803e-15
C2orf80	-11.5621	1.16835e-15
TOMM34	1.06489	1.19418e-15
ALDH1A2	-4.25086	1.22023e-15
CCDC137	1.22062	1.27747e-15
SLC6A11	-4.83774	1.29461e-15
MUC4	10.1883	1.30363e-15
FGF2	1.99189	1.30518e-15
P2RX3	-10.4914	1.31306e-15
RBM47	5.94353	1.34441e-15
CDK20	-2.229	1.35713e-15
ST18	-8.66427	1.36808e-15
-	-2.53155	1.36943e-15
PUDP	1.24927	1.47976e-15
EPM2A-DT	-2.76867	1.4917e-15
LGR4	1.65504	1.49893e-15
ITGA6	2.23601	1.5091e-15
PLA2G3	-1.57612	1.52095e-15
-	-2.20111	1.55122e-15
CGREF1	-3.62691	1.59488e-15
PHF1	-1.13278	1.59653e-15
VSTM4	-2.92566	1.64252e-15
UBE2S	1.14009	1.64904e-15
ODAD4	-2.39154	1.6614e-15
[truncated: 5,758 more rows]

## Sheet: DEG hiPSC vs hiPSC-NSC SREBF1
Differentially expressed genes by RNA-seq between hiPSC and hiPSC-NSC SREBF1-deficient
Gene_symbol	log2FoldChange	padj
MAP6	-5.74686	0
COL7A1	4.03576	1.15889e-218
MTSS1	-4.01384	1.13978e-206
APELA	7.42144	5.34868e-175
PLEKHG1	-5.36792	9.19996e-172
PTPRN2	-5.30569	7.03021e-157
PRDX1	2.24919	1.37996e-156
TTYH1	-3.65509	4.5817e-153
RFX4	-7.32773	1.34913e-148
SLC6A6	2.97229	2.96112e-143
NTRK2	-6.69353	3.89545e-143
ABCA1	-4.40322	1.11137e-140
DCLK2	-6.25786	1.28427e-140
SRGAP3	-4.23004	2.9246e-134
TMTC2	-3.17732	3.3882e-132
POU3F2	-7.07301	1.76301e-130
ZFHX3	-5.03226	1.1106e-129
TEAD4	4.27096	6.25365e-129
RGMB	-3.32226	1.22404e-124
FREM1	-6.6998	2.10388e-122
CAPRIN2	2.84813	8.08881e-122
SERPINB9	6.8615	2.57958e-121
DCC	-5.44184	3.06745e-120
ELAVL3	-6.90235	7.51827e-116
MEGF9	-3.63297	1.03808e-114
ZFHX4	-3.67139	8.1759e-113
ITGB8	-4.25196	2.59498e-112
MIR302CHG	9.88385	4.04043e-111
APCDD1	-4.75809	1.66811e-100
FAM83G	4.82867	2.65691e-100
SLC16A14	-5.17515	2.93301e-99
PIK3R3	-2.58131	1.03971e-98
DAZAP2	-2.25126	1.28073e-96
EPCAM	7.30988	2.18597e-95
TNNT1	6.57989	7.79538e-95
KIAA1549L	-2.49672	1.3615e-94
UGP2	2.93408	1.13011e-93
ABAT	-4.76427	7.87641e-92
SARM1	-3.77654	3.16831e-91
PDLIM1	4.95464	5.24577e-91
COBL	6.39057	2.13696e-89
AMPH	-2.7934	3.38857e-89
CSRNP3	-3.79025	2.00214e-88
PDE10A	-4.01614	8.89183e-88
LLGL2	6.39842	1.43322e-87
PABPC1	1.42889	5.65398e-87
TMEM200C	-3.39711	1.08628e-86
EPS8L2	5.12365	1.15866e-85
MARCHF6	-1.50917	4.45176e-85
PGM1	2.36221	1.43659e-84
NPAS3	-6.36902	1.60109e-84
ACSL3	-1.87516	3.61895e-84
ST6GAL1	2.7891	2.53064e-83
RARG	5.11046	3.35804e-83
JPH1	5.16445	1.6288e-82
MIR99AHG	-7.33932	5.29564e-82
GALNT16	-2.72683	8.02717e-82
MIR124-2HG	-6.81142	5.74475e-81
ARHGAP33	-2.39614	9.71079e-81
-	9.88736	1.59014e-80
PCDH19	-3.73337	2.48068e-80
SLIT1	-7.47011	4.463e-80
PPP1R14C	-6.62394	7.91121e-80
HMGCS1	-2.93829	8.74056e-80
SNHG4	5.32838	1.10124e-79
CLDN6	9.35715	1.21835e-79
PLEKHA6	-2.53864	1.40229e-79
ACTN3	9.32168	3.93148e-79
STOX2	-3.34831	1.19496e-78
CHMP3	-2.03171	1.41162e-78
ABCG1	-6.72544	2.07461e-78
-	5.0383	2.16515e-78
RPSA	1.43445	5.66573e-78
NECTIN3-AS1	-3.3059	2.49991e-77
BAALC	-7.49586	2.92381e-77
AEN	1.9923	3.83507e-77
UQCRH	1.55789	6.00243e-76
NIN	-2.88904	1.04695e-75
KREMEN1	-2.54158	1.40581e-75
SREBF1	-3.25618	3.15731e-75
DCX	-6.40077	3.15731e-75
GRIA1	-4.27496	3.90655e-75
RAB15	2.10471	7.10558e-75
FAM162A	2.82964	1.10273e-74
CTNND2	-3.59781	2.91601e-74
FLT1	9.74024	4.57988e-74
PHF2	-2.0354	9.12305e-74
EPM2AIP1	-1.49147	1.83061e-73
CELSR2	-2.15183	4.06906e-73
HIPK2	-2.53574	4.49157e-73
LAPTM4A	1.60212	5.00763e-73
ST8SIA4	-5.99895	4.16092e-72
VASP	2.12299	6.27954e-72
KLHDC8A	-4.22804	6.27954e-72
LINC01013	6.94265	6.66295e-72
CORO2A	5.18622	7.32153e-71
POLR1D	1.38333	1.07326e-70
ELP2	1.1377	1.36046e-70
ZNF618	-1.57284	3.26011e-70
DAZAP1	1.81218	4.8591e-70
-	-2.53885	4.8591e-70
BTBD17	-4.53261	1.56797e-69
KBTBD11	-2.10502	3.14307e-69
KIAA1549	-1.75252	5.08697e-69
HCN3	-2.50447	8.50117e-69
RNF150	-2.74013	1.19713e-68
NFE2L3	4.43172	1.30808e-68
FAM174B	3.06145	2.15975e-68
SPINT1	8.15611	4.88382e-68
SOX21-AS1	-3.02103	3.38537e-67
GNG2	-4.15097	6.17244e-67
LRRC4	-1.86433	6.78264e-67
ARPIN	-2.21724	7.91491e-67
EIF3B	1.48026	1.46257e-66
SYT4	-5.73423	1.55394e-66
MEIS1	-7.44927	2.28821e-66
USP40	-1.63668	2.75807e-66
FGFR4	4.38304	3.24947e-66
JAM2	-3.02216	5.02559e-66
DCAF7	-1.26466	3.03023e-65
APC2	-9.22175	3.88057e-65
CDH4	-2.99819	3.88057e-65
ARHGAP21	-1.98541	4.06641e-65
NCAM1	-5.00078	7.25092e-65
CHST6	2.76565	1.90861e-64
SPAG9	-1.60421	1.98224e-64
ATIC	1.83292	6.58991e-64
KIF1B	-1.85117	8.13e-64
KLF12	-2.20045	9.63582e-64
DPYSL4	-1.65774	1.36496e-63
LYRM2	-1.51569	1.40637e-63
ST8SIA1	-5.53182	2.98322e-63
SEMA5B	-3.14259	4.04511e-63
GARIN1B	7.20004	5.48546e-63
NCOA6	-1.9754	6.29307e-63
SLC12A2	-2.47236	8.81926e-63
TRIM71	3.27717	1.11903e-62
RNF165	-3.89177	1.33688e-62
DCHS1	-2.62096	1.75771e-62
POU3F3	-10.309	2.04692e-62
ST6GALNAC5	-3.00186	3.8665e-62
LSS	-1.79931	5.75631e-62
SLC16A1	2.27528	1.25191e-61
PIK3CD	3.65934	1.8731e-61
FOXK1	-2.45808	2.85556e-61
CDYL	1.38262	3.83396e-61
SENP7	-2.53155	4.08503e-61
RAB3B	2.67926	4.36326e-61
BCL2	-3.39898	6.78458e-61
PNMA1	-1.45676	1.04859e-60
ZNF436	-3.85406	1.18943e-60
PSD3	-2.4041	2.02945e-60
NCALD	-3.22758	2.2564e-60
RNF157	-2.30872	3.64173e-60
ESRG	14.8104	5.21717e-60
SLC35F2	3.5472	7.32562e-60
YARS2	1.64086	9.37595e-60
DLL1	-4.92544	9.37595e-60
RUFY3	-2.36544	1.10921e-59
DPYSL5	-3.2379	4.51306e-59
AFF3	-4.48567	4.97945e-59
PIK3R1	-3.66234	6.41629e-59
PRSS8	7.87577	7.74189e-59
MRPS34	1.77316	8.57124e-59
RAB36	-3.65843	8.62763e-59
MSI2	-1.76143	1.37299e-58
ERVK13-1	-2.08956	1.77863e-58
HDHD5	1.57768	1.88504e-58
SPINT2	4.87143	2.11819e-58
SNHG3	2.90806	2.62205e-58
CTSC	3.22472	3.54187e-58
CCDC93	-1.29363	3.86927e-58
MTURN	-2.21381	9.50982e-58
FEZ1	-1.95065	1.79611e-57
AP2M1	1.15241	2.54625e-57
CUBN	-4.28641	3.6638e-57
B4GALNT1	-4.18504	4.40486e-57
SCML1	-3.85247	6.75004e-57
ZNF333	-1.61081	8.58406e-57
MVB12B	-2.48349	1.00123e-56
KIF21A	-1.94884	1.48431e-56
LONRF2	-4.61303	1.49255e-56
GPM6A	-6.49561	1.60496e-56
NRCAM	-3.9957	1.81038e-56
ADGRG1	-4.95289	3.49938e-56
SETBP1	-2.89352	3.91161e-56
TRIM65	1.90677	6.24038e-56
RHOF	3.19915	6.52878e-56
CBX4	-3.33312	9.73451e-56
NR2F1-AS1	-3.78752	2.83095e-55
PCDHGB6	-3.65639	3.79994e-55
WDR17	-2.77377	4.53209e-55
GREB1	-2.84569	6.8705e-55
SMOC1	-5.54096	9.91224e-55
PYGO1	-3.56241	1.01704e-54
GPI	1.60892	1.18402e-54
SH3BP5-AS1	-2.16138	1.37794e-54
PLAAT5	6.42056	2.50531e-54
PDXDC1	1.53092	5.11411e-54
TENM2	-5.41174	5.32617e-54
SCD5	-5.73477	9.67283e-54
GPM6B	-2.71949	9.82844e-54
SLC44A5	-2.6792	1.10265e-53
SLC35D1	-2.00201	1.16266e-53
MFHAS1	1.96861	1.22469e-53
FADS2	-1.17923	1.50496e-53
RASSF2	-2.74999	2.77043e-53
JARID2	2.1134	2.93027e-53
HERC5	2.96296	3.04198e-53
C1QBP	1.87429	3.2412e-53
CARD11	6.16037	3.65276e-53
PLAGL1	-5.48909	3.77336e-53
YWHAH	1.16472	4.6255e-53
CRTC3	-3.12501	5.32731e-53
CCDC184	-4.63975	5.67146e-53
DMXL2	-1.76049	5.76202e-53
SLC25A5	1.13612	6.93998e-53
EPHB2	-2.60519	6.99602e-53
MIR9-3HG	-5.3397	7.5874e-53
MVK	-2.0805	7.72767e-53
EPHA1	8.33166	9.40666e-53
SOBP	-2.65993	1.1129e-52
RFX3	-2.54676	1.11538e-52
APPBP2	-1.69196	1.17865e-52
ARL10	-1.70056	1.23248e-52
DBNL	-1.20596	5.17251e-52
FBXO2	5.60489	8.41057e-52
PHB1	1.57252	8.8398e-52
ZKSCAN1	-1.5982	9.49603e-52
MRGPRF	7.72126	1.27259e-51
DNALI1	-1.89942	2.32145e-51
ABRACL	2.05309	2.54632e-51
CNMD	5.8314	3.04189e-51
RBPMS	2.76499	4.19179e-51
PRELID1	1.29735	4.23906e-51
OPCML	-4.34433	9.69219e-51
FBXL17	-2.84299	9.9466e-51
ADSS2	1.1962	1.01683e-50
ALG9	-1.83059	1.03319e-50
FAM20A	6.58284	1.22295e-50
SLIRP	1.66358	1.41047e-50
PON2	-2.25049	2.0394e-50
MAP1A	-2.92639	2.6714e-50
TFAP2C	5.72586	3.6993e-50
NDUFS5	1.25791	3.86899e-50
SPRY1	-2.94218	6.0401e-50
CA12	-3.16013	9.12446e-50
KDM2B	1.26632	1.26028e-49
SLC17A9	6.98849	1.2894e-49
MAP3K21	4.30743	1.83315e-49
ZNF589	2.32008	2.11921e-49
MIDEAS	-1.79428	3.72375e-49
SILC1	-4.47618	5.60183e-49
VWA1	3.47033	7.00052e-49
SHC3	-3.77976	9.01743e-49
SLC39A6	-1.66786	9.38592e-49
NCKAP5	-5.59043	1.52391e-48
COCH	2.46315	2.62739e-48
DCTN4	-1.13386	2.69443e-48
ARRDC4	-2.7432	3.01704e-48
MUC3A	6.12368	4.0318e-48
ANTXR1	-1.64464	4.24434e-48
COX7C	1.26839	4.43076e-48
PALD1	1.98384	4.75437e-48
RRAS2	2.95	5.56567e-48
MTA3	1.76233	6.42546e-48
MMAB	-1.76236	6.54159e-48
GJA1	3.90171	1.00415e-47
ENPP1	3.65154	1.38899e-47
PREX1	-4.07725	1.41882e-47
P3H2-AS1	8.99648	2.12206e-47
CYBA	4.1386	2.30197e-47
B3GNT2	2.52782	2.90834e-47
EARS2	1.5093	2.92423e-47
MAPK8IP2	-4.00612	5.09664e-47
PGAM1	2.11369	5.18739e-47
CPVL	2.36033	5.5359e-47
TRAF3	-1.57584	6.42987e-47
B3GNT5	-2.24308	6.52226e-47
CETN2	-1.21725	1.13638e-46
GPCPD1	-2.77589	1.27342e-46
ESYT3	5.85459	1.2858e-46
TET2	-3.03573	1.34939e-46
CPNE7	4.73342	1.41742e-46
KMT2E	-1.39574	1.61727e-46
SYT11	-5.37647	1.92121e-46
MBD6	-1.47646	2.08945e-46
SEL1L	-1.82412	2.73566e-46
NHLH1	-4.18053	3.54457e-46
MYCBP	2.43212	3.54457e-46
USO1	2.03771	3.57255e-46
ADAMTS3	-3.40427	3.70358e-46
TENT5B	5.2124	3.79337e-46
NACC1	1.67593	4.10741e-46
ASXL3	-4.03235	4.41375e-46
EIF5A	1.80596	4.82212e-46
EBF3	-4.9083	5.62093e-46
KCMF1	1.3218	6.7667e-46
CEP41	-1.70575	7.25618e-46
SNHG16	1.3579	7.38145e-46
TRAP1	1.43259	8.13812e-46
-	-3.10947	8.80849e-46
TBC1D4	2.07282	9.66173e-46
CELF3	-5.96935	1.46841e-45
MAPK11	-3.62219	1.66354e-45
PSMB5	1.01606	2.18051e-45
FNDC3A	-1.62276	3.11626e-45
STK40	-1.50964	3.84698e-45
CD2AP	2.97723	4.40693e-45
ALPK3	3.79683	8.23728e-45
NAT8L	-2.2482	8.52777e-45
LINC00458	11.3214	9.77975e-45
PAG1	-3.15766	1.10753e-44
-	3.79161	1.1588e-44
PTPN6	4.78207	1.22513e-44
ZC3H12C	-2.90798	1.38707e-44
PMEL	4.67265	1.40656e-44
PODXL	4.84961	2.80241e-44
CACNG4	-3.05678	3.24065e-44
TKT	1.67285	3.3699e-44
APRT	2.37212	4.24983e-44
EMSLR	6.36687	4.24983e-44
HSPA4L	-2.71363	4.45623e-44
USP28	1.78152	5.03786e-44
ILRUN	1.27313	5.10652e-44
SCD	-1.71616	5.44772e-44
KCNK10	-3.89801	6.40931e-44
SSH3	3.49999	6.804e-44
NLN	1.98336	7.66355e-44
NOA1	1.23909	7.76625e-44
PLS1	4.2364	8.76119e-44
ARNT2	-2.76258	8.91787e-44
RPLP1	1.28207	1.25688e-43
JADE1	2.33729	1.33078e-43
ARG2	2.44458	1.65318e-43
HSP90AB1	1.35686	1.68838e-43
SRRM4	-4.59911	1.84228e-43
TSPAN14	-1.04565	1.90141e-43
TGIF1	1.59625	2.0597e-43
FZD7	2.51841	2.08292e-43
HACL1	1.915	2.14089e-43
HMCN2	7.52192	2.53183e-43
SOS2	-1.58348	2.67792e-43
ARL2BP	-1.66654	2.67792e-43
SORL1	2.98193	3.00336e-43
CNTN2	-3.48005	3.71608e-43
PRMT8	-4.20073	3.89328e-43
ZMAT1	-2.50113	4.32493e-43
ZNF25	-3.11641	4.79333e-43
USP47	-1.25409	5.05162e-43
RASSF7	2.89542	5.25555e-43
PGK1	1.89829	5.3947e-43
COA4	1.36954	5.47719e-43
TET3	-1.75218	5.61724e-43
FZD3	-2.19515	5.95064e-43
EFCC1	-8.79512	6.46835e-43
OAZ1	1.07889	6.96492e-43
PROCR	7.06186	8.71936e-43
DCUN1D5	1.43148	1.04578e-42
CTSV	4.28791	1.05079e-42
EPB41L3	-2.05561	1.19603e-42
OLFML3	4.36736	1.31055e-42
SOX1	-8.90045	1.89595e-42
RAB17	9.69523	1.9666e-42
CALR	1.33304	2.29369e-42
CACNG7	-2.21032	2.46728e-42
MTMR4	-1.25454	2.53113e-42
C6orf132	8.73917	3.19487e-42
CYTH3	-1.10187	3.49556e-42
TSPAN33	1.7593	4.69123e-42
CARMIL2	3.9773	4.81137e-42
ADGRB3-DT	-4.76917	5.11861e-42
LY6E	3.15281	5.75663e-42
VAMP8	4.44617	5.76779e-42
SCMH1	-1.24974	6.20885e-42
CES2	-1.43867	6.46825e-42
GPRASP1	-2.30306	6.58031e-42
QKI	-1.65357	8.84505e-42
DMWD	-1.58712	9.6157e-42
TRIAP1	1.44056	1.20697e-41
MEX3B	-2.04055	1.318e-41
SLC1A4	-4.16662	1.80625e-41
ZMIZ1	-1.24897	2.55858e-41
CDKN1B	-1.61634	2.72181e-41
MRPL32	1.56313	3.09436e-41
AKAP6	-4.86964	3.09436e-41
RASGEF1A	5.56588	3.25923e-41
EGFL7	3.49108	3.49171e-41
TCOF1	1.66433	4.30225e-41
GNAZ	-1.7038	5.05411e-41
AGPAT3	-2.20281	6.01754e-41
L1TD1	9.41744	6.65798e-41
NPM3	2.26593	7.59401e-41
RANGAP1	1.70398	1.1363e-40
CYP4V2	-2.71025	1.18918e-40
RHOBTB3	-4.21891	1.29367e-40
C14orf132	-1.82045	1.47132e-40
PAX6	-5.16139	1.52098e-40
POU5F1	16.5715	1.5364e-40
DHX40	-1.32054	1.97355e-40
ZNF581	1.61666	1.97977e-40
RRAGD	-1.77161	3.08881e-40
CDH2	-1.30476	3.23071e-40
ANTXR2	-2.13062	4.4152e-40
FHIP1A	6.59188	4.91224e-40
ARID3B	2.08604	5.55162e-40
BCL7A	-1.6711	5.68039e-40
RPS26	1.22513	7.21622e-40
MAP1B	-2.07077	7.33574e-40
DENND6B	-3.46303	7.89356e-40
LINC00461	-8.70554	9.77381e-40
LPL	-3.83323	1.03034e-39
LYPLA2	1.35509	1.11523e-39
MME	4.90956	1.48682e-39
TENM4	-3.28562	1.67035e-39
NLRP2	1.90007	1.83277e-39
-	7.96028	1.85663e-39
SRGAP1	-2.08168	2.43344e-39
ANKRD27	1.66784	2.61729e-39
PLCB3	2.34997	3.0261e-39
ASAP2	-1.95247	3.16867e-39
MRPL16	1.49552	4.0404e-39
PTGR3	-2.80467	5.51858e-39
NEFL	-4.0239	6.06629e-39
PAK3	-2.77546	7.14995e-39
WNT7B	-8.4794	7.31266e-39
FABP7	-7.68922	7.45409e-39
DTX4	-2.94005	8.71059e-39
ERBB4	-6.86414	9.0471e-39
REXO2	1.87588	1.01337e-38
PTPRO	-5.03752	1.2897e-38
ARRDC3	-3.7165	1.33784e-38
PELP1	1.24134	1.50138e-38
LINC00698	8.43261	1.5546e-38
PFN1	1.46204	1.55579e-38
DDR1	-1.41842	1.68527e-38
OSBPL10	4.23494	1.72566e-38
TTLL11	-3.40646	1.81669e-38
NCR3LG1	-5.96742	2.46428e-38
ZNF704	-2.62121	2.50416e-38
SCN3A	-8.03159	2.74215e-38
RPL22L1	2.163	3.14684e-38
ETV5	-2.9079	3.28684e-38
SESN2	-1.6619	3.74128e-38
PCNX4	-1.22948	3.81094e-38
CDH3	4.91237	3.99516e-38
GOT2	1.08303	4.10024e-38
PDHB	1.28612	4.17604e-38
MBOAT2	-1.38708	5.21452e-38
SYBU	-5.82993	5.49969e-38
FABP5	1.60238	5.62705e-38
CDH10	-3.54364	6.25184e-38
GADD45GIP1	1.475	7.08302e-38
NPTX2	-2.34347	8.59139e-38
ICA1L	-2.52675	1.06359e-37
PCDHB10	-5.13801	1.10701e-37
SYNE1	-3.18541	1.19722e-37
SOX15	5.22995	1.46152e-37
ADAMTS4	5.54319	1.48696e-37
NLGN3	-2.838	1.8251e-37
SNRPA1	1.07273	1.92212e-37
GDAP1L1	-3.3443	2.17114e-37
ATP9A	-2.76985	2.18651e-37
RPS12	1.092	2.59298e-37
NCKIPSD	1.37702	3.22314e-37
PTX3	-4.06553	4.40954e-37
FAT3	-2.15872	4.73784e-37
TTC3P1	-2.39359	4.79296e-37
ASTN1	-3.97914	4.97151e-37
VANGL2	-1.07613	6.28476e-37
PPT1	1.12829	8.05391e-37
NEFM	-4.79014	8.13805e-37
RAB33A	-3.09902	8.40752e-37
BID	1.94588	1.10034e-36
RPS6KA2	-2.0829	1.13393e-36
TALDO1	1.17882	1.13864e-36
UNC80	-3.86589	1.17619e-36
IL6ST	-2.51605	1.22114e-36
MOK	-2.8484	1.26518e-36
SOX5	-3.2721	1.3346e-36
MED14	1.26452	1.3346e-36
ALDH5A1	-3.01988	1.36135e-36
CCT3	1.04912	1.42011e-36
CDR2	1.85958	1.43563e-36
CCDC30	-3.05964	1.57087e-36
CBX6	-1.18619	1.65177e-36
MDN1	2.08468	1.6594e-36
-	-1.32423	1.66117e-36
MSI1	-1.90547	1.78279e-36
RABL2A	-2.11203	1.8108e-36
KAT6A	-1.37362	2.00142e-36
EDEM2	1.40278	2.1449e-36
DIAPH3	1.76217	2.39355e-36
PADI2	4.11055	2.73657e-36
LINC00342	-2.06673	2.78111e-36
HES6	-2.53694	3.31409e-36
NDUFAB1	1.13875	3.52173e-36
TAGLN3	-4.04644	3.65687e-36
FAM222B	1.32732	3.83418e-36
SNX5	1.27255	6.34366e-36
PCDH8	-3.90386	7.27883e-36
TCTN1	-1.48522	8.06703e-36
PPM1B	1.75445	8.64663e-36
KDM1B	-1.70079	8.79972e-36
PABPC4	1.0298	9.24179e-36
GSTP1	1.55839	9.27047e-36
PPP1R13L	3.27748	9.38652e-36
RPL14	1.05025	1.02472e-35
HSPA4	1.14751	1.19918e-35
AMER2	-4.70069	1.23187e-35
SMARCD2	2.17105	1.26483e-35
ADGRB3	-4.45761	1.28012e-35
NSDHL	-1.05672	1.33068e-35
FUT4	2.33483	1.57374e-35
ORC2	1.61484	1.62071e-35
ZNF84	-1.08732	1.692e-35
POLR1G	2.62748	1.75573e-35
NANOG	7.98006	1.76298e-35
RPUSD4	1.14624	1.81931e-35
NLGN1	-2.94275	2.35177e-35
TMEM268	-1.72727	2.35211e-35
SLC35F1	-2.33384	2.50392e-35
PACSIN3	2.28418	2.81569e-35
TUBA1A	-2.47612	2.84779e-35
BOP1	1.60819	2.94935e-35
THSD7A	-5.22297	3.14715e-35
IDI1	-1.77047	3.27593e-35
GFRA1	-3.40097	4.34087e-35
LARGE2	7.69135	4.54368e-35
-	15.4706	4.57027e-35
RPL36AL	1.13354	4.8937e-35
STMN4	-6.8266	5.08907e-35
CDK19	-2.1203	5.62107e-35
POU3F4	-7.68269	5.84557e-35
PSD	-2.78298	5.9354e-35
IFT81	-1.24659	7.12941e-35
PEG10	-2.20475	8.14895e-35
MRPS2	1.31211	8.21666e-35
PDIA3	1.01219	8.89959e-35
EXOSC5	2.30478	9.6826e-35
MRPL17	1.16469	1.05062e-34
LAMA4	-4.25895	1.07176e-34
ABCA2	-2.36071	1.09855e-34
YIPF2	1.41635	1.56131e-34
LINC01036	6.58535	1.97719e-34
ADISSP	1.30875	2.00112e-34
GRIA4	-4.16657	2.04414e-34
KCNB1	-4.66113	2.58242e-34
RABGAP1	-1.08677	2.78069e-34
PPM1G	1.04583	3.00073e-34
SEMA6A	1.19007	3.32657e-34
PREPL	-1.41281	3.67809e-34
ROBO2	-3.64944	3.91483e-34
EZR	2.31092	4.6181e-34
HLCS	-1.01702	4.94896e-34
PFDN4	1.19062	5.99004e-34
CCDC86	1.84272	6.14537e-34
VAMP2	-1.8922	6.28121e-34
DNMT3B	4.46786	6.40802e-34
HOOK3	-1.39238	7.863e-34
-	5.25194	8.3999e-34
FAT4	-3.77276	9.3209e-34
CSAD	-1.93146	9.81803e-34
TRIB1	2.54086	9.82708e-34
KCTD15	-1.23753	1.30408e-33
SPARCL1	-5.14224	1.36062e-33
HPCAL4	-4.93616	1.36407e-33
LIFR	-2.85264	1.43112e-33
MVD	-1.74664	1.61532e-33
WDR74	1.54569	1.62486e-33
PLAU	4.09712	1.6533e-33
PPP1R14B	1.31883	1.72923e-33
JAKMIP2	-2.87879	1.80368e-33
NOVA2	-2.17524	1.82479e-33
FAM107B	-1.22095	1.99043e-33
SLC43A2	-3.18501	2.27008e-33
ITPRID1	7.23977	2.33384e-33
KLF16	1.69182	2.66974e-33
GSK3B	-1.08687	2.6765e-33
PMM2	1.84204	2.70159e-33
MAMLD1	-4.02637	2.89341e-33
HLA-DOA	5.18562	3.3014e-33
VPS13C	-1.5375	3.39361e-33
TGFBR1	-1.57468	3.79333e-33
TMEM117	-3.96107	4.57934e-33
NOP16	2.0226	4.81673e-33
CHD3	-2.1486	4.93618e-33
LPIN1	-1.38582	5.56868e-33
FMNL2	-1.01203	5.66555e-33
DHRS3	3.80294	5.82032e-33
FRMPD3	-3.23127	5.8516e-33
DOCK10	-3.07975	6.20667e-33
PIK3C2B	-1.77734	6.48761e-33
TTC28	-2.06725	6.59497e-33
TAF1D	1.21406	7.00966e-33
NHSL1	-2.16789	7.30525e-33
LRRC8A	1.59223	7.34633e-33
LINC00882	4.07272	7.56038e-33
JADE2	4.02725	7.59991e-33
MTUS1	-2.50014	7.60342e-33
PCDHB14	-4.77124	7.99677e-33
CHURC1	-1.56854	8.04538e-33
EDN1	6.14478	8.48823e-33
HECTD2	-2.12118	1.19663e-32
PJA2	-1.77499	1.27607e-32
SHANK1	-3.52677	1.60196e-32
CASTOR3P	-1.57736	1.66797e-32
AKR1A1	1.33016	1.66989e-32
MAPRE3	-3.05806	2.01561e-32
MAP2K3	1.47774	2.43403e-32
NOB1	1.45131	2.56545e-32
EPS8	-2.56237	2.56699e-32
MARCKS	-1.58782	3.05927e-32
DANCR	2.35351	3.16401e-32
MAL2	5.01645	3.34963e-32
DDIT3	-3.0766	3.34963e-32
DOCK7	-1.16038	3.62858e-32
KRTCAP3	2.97953	3.89764e-32
SRSF8	-1.55547	5.25074e-32
SDHB	1.08501	5.4345e-32
LPCAT1	1.37455	5.64441e-32
B4GALNT3	3.74881	6.19281e-32
COL1A1	4.35631	7.1128e-32
MTHFR	-1.38469	7.39276e-32
CNIH2	-1.79906	8.55595e-32
RPS27A	1.23591	9.06771e-32
TSHZ1	-5.71193	9.2678e-32
RUVBL1	1.22663	9.2692e-32
SEMA3F	2.66666	9.72678e-32
RHBDF2	3.36672	9.9378e-32
HMBS	1.36969	1.04227e-31
ATOSA	-1.61739	1.05031e-31
PAWR	1.71248	1.08064e-31
SIX4	2.77761	1.3513e-31
FRYL	-1.20322	1.47892e-31
THY1	2.30711	1.54971e-31
KRT19	7.27385	1.5606e-31
PNP	2.2892	1.66808e-31
POLRMT	1.21096	1.77064e-31
TRIM69	-1.89155	2.11649e-31
PRDM2	-1.30116	2.13358e-31
CCNC	1.44188	2.17927e-31
IFIT5	-1.90147	2.6827e-31
NEXMIF	-5.12639	3.06068e-31
FRAS1	2.88644	3.44445e-31
FOXP2	-6.18319	3.53363e-31
GCN1	1.0844	3.7702e-31
CPNE2	-2.4393	4.03603e-31
ATP1B3	1.19922	4.03751e-31
CRIP2	-2.81344	4.21542e-31
PTBP3	1.39483	4.40202e-31
SCG2	-5.53343	4.81189e-31
FBRS	-1.73715	4.88677e-31
MAPK13	3.44761	5.37452e-31
PTGES2	1.22051	5.43198e-31
NDFIP1	-1.70514	5.88721e-31
KMT5A	-1.55247	5.91935e-31
PDIK1L	-2.67546	6.52034e-31
UNG	1.81093	6.56169e-31
CLVS2	-4.34212	8.56973e-31
MYBBP1A	1.68709	8.70709e-31
RIMS3	-1.64752	8.87092e-31
VAT1L	2.55097	9.42083e-31
GCNT2	2.54041	1.06962e-30
LRRC55	-3.5223	1.23211e-30
GDPD5	2.19762	1.44069e-30
GAS5	1.03286	1.51492e-30
SEMA6D	-2.68326	1.60839e-30
RPS13	1.01022	1.65265e-30
NSG2	-6.89985	1.87596e-30
MECP2	-1.19898	1.89689e-30
CHASERR	-1.17976	1.99716e-30
ACVR1B	-1.28543	2.18607e-30
TIMM13	1.35473	2.21952e-30
ELAC2	1.12032	2.23997e-30
NOL6	1.48676	2.34268e-30
CDH20	-7.22996	2.48668e-30
MRPL11	1.35819	2.54958e-30
C14orf119	1.26519	2.92855e-30
PTN	-3.26053	3.03565e-30
ACKR3	-5.09599	3.04098e-30
DDX27	1.09518	3.24344e-30
FMN2	-4.19823	3.25776e-30
CCDC191	-2.3603	3.44774e-30
-	-3.66959	4.00851e-30
DCLRE1C	-1.90346	4.10893e-30
SOGA1	-1.459	4.18615e-30
TBRG4	1.38262	4.21424e-30
IFT88	-1.67786	4.4405e-30
NEO1	-1.20862	4.84562e-30
NNT-AS1	-2.44126	5.19071e-30
RINL	3.83007	5.65912e-30
SLC16A5	4.18537	5.97673e-30
KCNK6	7.19236	5.98419e-30
NFIA	-5.04156	5.99269e-30
ATP1A1	1.28431	6.07949e-30
AXIN1	1.08484	7.10191e-30
CDC42BPG	3.86177	7.29471e-30
SCN3B	-4.09512	7.36837e-30
LAMC2	4.812	7.49595e-30
-	12.3328	7.83648e-30
DIAPH2	3.40953	8.01562e-30
CRACD	-1.88709	8.9869e-30
-	4.91164	8.99298e-30
TPD52	3.20463	9.5933e-30
BMT2	-1.82868	9.78501e-30
SLC31A1	1.18323	9.85464e-30
TMEM170B	-2.85389	9.88765e-30
PRDX4	1.61777	1.00899e-29
PDCD10	1.05621	1.01377e-29
MAP2	-3.54715	1.04674e-29
SLC6A1	-4.09292	1.12115e-29
CNRIP1	-3.07912	1.21832e-29
RASGRF2	3.6967	1.27879e-29
ACAT2	-1.5065	1.37246e-29
BCL9L	1.54571	1.54351e-29
PPA1	1.02028	1.64567e-29
CRMP1	-1.8116	1.8586e-29
CHRNB2	-3.5962	2.11324e-29
SERPINE1	5.24113	2.19733e-29
LMO3	-4.71733	2.29328e-29
MAN1A2	-1.44235	2.54383e-29
PAXBP1-AS1	-3.74121	2.60115e-29
TSPYL4	-1.38899	2.67723e-29
SPINDOC	1.08525	2.93091e-29
SOX2-OT	-3.09715	3.13865e-29
NPM1	1.4738	3.18706e-29
MTHFD1	1.73898	3.28942e-29
LTA4H	1.24146	3.2932e-29
KDM6A	1.36208	3.48201e-29
LINC00678	13.7215	3.51927e-29
ACAP3	-1.43558	3.77568e-29
PAK1IP1	1.35801	3.86801e-29
HTR7	8.7067	4.13698e-29
TRIP10	2.49772	4.62183e-29
BBS9	1.68754	5.07758e-29
-	-5.17735	5.20277e-29
PCDH9	-4.32934	5.22508e-29
RPS6KA1	2.25081	5.55494e-29
TMEM169	-2.84465	5.69831e-29
TMEM151B	-3.06877	5.76079e-29
DAAM1	-2.1401	5.90885e-29
CDK7	1.37257	5.966e-29
LRRC37A3	-2.25468	6.41197e-29
HSPD1	1.26642	6.69417e-29
PUM3	1.7433	6.71513e-29
NCLN	1.33621	7.79493e-29
PKP2	3.67533	8.09014e-29
SQLE	-1.38198	8.18002e-29
SEMA3B	3.24472	8.19206e-29
SLC4A4	-4.9375	8.50401e-29
NT5DC1	1.36513	1.02868e-28
EDEM1	-1.15951	1.03421e-28
FNIP2	-1.95737	1.04646e-28
HOXA2	-5.73375	1.14852e-28
CFL2	-1.23391	1.16823e-28
WWC2	1.29542	1.17179e-28
BOC	-3.52235	1.22769e-28
BSG	1.16753	1.34259e-28
ACAP1	5.48364	1.34478e-28
KCNC1	-6.37522	1.36963e-28
SLITRK5	-2.14572	1.37886e-28
SHISA9	3.82696	1.44013e-28
CYP2S1	13.6573	1.66162e-28
FGF9	-5.11325	1.66737e-28
TAF9	1.15205	1.67887e-28
ERBIN	-1.24361	1.7517e-28
HHIP	-5.7294	1.94271e-28
CBX8	-3.47867	2.06508e-28
CFAP92	-3.25469	2.16658e-28
THOC6	1.5755	2.43371e-28
SNHG14	2.18791	2.67161e-28
PIH1D1	1.26398	2.69876e-28
TMEM64	2.54467	2.74045e-28
SETD3	1.1693	2.88789e-28
DUSP4	-4.2728	3.04401e-28
UBE2E3	-1.10818	3.44194e-28
FER	-1.42055	3.60027e-28
NKAIN3	-4.9048	3.74207e-28
NOVA1	-3.06455	3.8614e-28
CTNNA2	-3.02538	4.43458e-28
OAZ2	1.04371	4.99991e-28
DIO3OS	-5.40262	5.79515e-28
GRIN2B	-4.6223	6.43909e-28
PGAM5	1.2402	6.63781e-28
ZNF596	-2.29996	6.69708e-28
RFX2	-2.35783	6.93003e-28
ZNF70	-1.5521	7.43478e-28
PHYHD1	4.62445	7.60661e-28
PCAT14	8.63075	7.61921e-28
RPL8	1.10039	7.85916e-28
CCNG2	-2.18527	9.42413e-28
SIK2	-1.15543	9.49643e-28
ZNF641	-2.08201	9.51668e-28
VSTM2L	-4.01533	9.54432e-28
NDUFB9	1.07042	1.02677e-27
FGF2	2.67986	1.09538e-27
H6PD	-1.51155	1.18346e-27
CRTAP	1.81298	1.18346e-27
TRIM28	1.20903	1.20077e-27
DOP1B	-1.58152	1.22381e-27
LINC01356	8.48205	1.27447e-27
FHL2	2.58826	1.32285e-27
PHF13	1.22731	1.3887e-27
SRCIN1	-2.22977	1.40135e-27
TMTC4	-1.18825	1.49878e-27
BAX	1.7637	1.61274e-27
HP1BP3	-1.14718	1.63344e-27
SRR	-1.98891	1.63607e-27
BSN	-3.12026	1.68157e-27
RPS16	1.09709	1.77233e-27
DLL3	-2.61153	1.83482e-27
PTPN14	2.44781	2.15741e-27
TMOD2	-2.96432	2.41418e-27
PHC1	2.27227	2.95179e-27
LZTFL1	-1.26101	3.07809e-27
FOXD3-AS1	6.93551	3.18611e-27
SNX10-AS1	-4.33745	3.22527e-27
PMPCA	1.08455	3.23356e-27
ZFP36L2	2.37407	3.6247e-27
FAM167A	-3.87397	3.77535e-27
TPPP	-3.48475	3.92915e-27
PODXL2	-1.59178	3.93253e-27
ZNF217	1.21488	4.04538e-27
PPM1H	2.31237	4.11453e-27
TCF12	-2.39449	4.3103e-27
COMTD1	2.96637	4.55334e-27
FKBP1A	1.10412	4.75483e-27
LRRC4C	-4.35977	4.9425e-27
EBF1	-5.83066	5.00007e-27
SNAP91	-4.9035	5.08464e-27
PYM1	1.54186	5.2396e-27
FBLL1	-3.13374	5.26631e-27
ZSWIM6	-1.69674	5.33739e-27
TUBE1	-1.58223	5.3989e-27
SLC25A26	1.31821	6.11113e-27
ENKD1	-1.32534	6.26928e-27
FYN	-1.7359	6.64862e-27
CLUAP1	-1.32024	6.7346e-27
MAPT	-4.34781	6.80783e-27
TK1	2.13723	6.86026e-27
GPSM2	-1.54584	6.98234e-27
RTL5	-4.09017	7.21127e-27
PIM2	4.28516	7.35033e-27
ACSS1	-4.48736	8.06628e-27
MRPL28	1.02954	8.07591e-27
CEBPZ	2.18934	8.66512e-27
FOXB1	-4.84	8.97821e-27
-	13.286	9.25245e-27
RASSF3	3.07624	9.94754e-27
AHCY	1.36273	1.02058e-26
ZBTB44	1.64763	1.09771e-26
KLHDC10	-1.10335	1.10314e-26
B3GNT7	5.92726	1.12052e-26
GNL3	1.5949	1.12141e-26
ATP5MC3	1.0432	1.13468e-26
-	13.0958	1.1541e-26
VIL1	6.13589	1.17658e-26
HMGCR	-1.3543	1.33244e-26
FZD10-AS1	-4.96673	1.37721e-26
DNMT3A	1.21354	1.40541e-26
FLII	1.17668	1.48585e-26
STX3	2.85591	1.50862e-26
NPR1	5.26824	1.51673e-26
RPS5	1.09622	1.56522e-26
TMEM106C	-2.09273	1.57296e-26
TSHZ2	-4.6722	1.63297e-26
DPY30	1.13193	1.6689e-26
C5	-2.48365	1.79714e-26
KCTD14	3.02367	1.81035e-26
PKIA	-2.5497	1.89992e-26
SPRY2	-2.05582	1.90047e-26
IKZF1	-6.62312	1.92929e-26
AGAP2	-3.77917	1.95087e-26
SPEF2	-3.41992	1.98492e-26
STAC	2.81488	2.01885e-26
GPR176	4.556	2.13487e-26
FAM184A	-1.98895	2.21178e-26
DDB2	2.32518	2.23909e-26
TERF2IP	-2.09553	2.34871e-26
SERPINE2	1.79212	2.37241e-26
DNAJC2	1.18362	2.40274e-26
SMS	1.25479	2.54073e-26
PTPRD-AS1	-2.65186	2.54576e-26
KIF5B	-1.14149	2.83636e-26
PDE4B	-2.41752	3.09413e-26
RGS4	-3.44823	3.6724e-26
CNTN4	-4.31275	4.26517e-26
ST14	6.92313	4.46303e-26
NAA38	-1.46108	4.52332e-26
P3H2	4.76647	4.72098e-26
OSTF1	1.89736	4.73584e-26
ENTR1	1.17149	4.75872e-26
PYGM	3.61464	4.98776e-26
-	12.9746	5.05395e-26
SCGB3A2	8.8924	5.19939e-26
IQCE	-1.48538	5.35702e-26
SLF2	-1.55278	5.47189e-26
DDX10	1.28084	5.51735e-26
SLC4A8	-1.40012	5.77507e-26
EDA	2.6972	5.85668e-26
SPACA9	-2.81742	6.0934e-26
TNKS	-1.00667	6.66358e-26
PAX2	-5.34094	6.70633e-26
ESRP2	9.75874	7.00502e-26
BMPR1B	-4.37073	7.00502e-26
RAB22A	-1.43225	7.25206e-26
RGL3	6.10181	7.49917e-26
PNPLA3	-1.52636	7.74067e-26
WDR31	-2.45427	7.82404e-26
TPI1	1.6923	8.30002e-26
ROBO3	-2.83103	8.70592e-26
RNF135	2.80027	9.78072e-26
ILDR2	-3.57884	1.00247e-25
FZD1	-3.28671	1.05493e-25
LYAR	1.97097	1.10314e-25
PNMA2	-3.85191	1.17903e-25
SLITRK2	-4.01718	1.37106e-25
ATP2A3	4.09657	1.37812e-25
-	12.781	1.39326e-25
BST2	5.50624	1.41863e-25
SEC61A2	-1.05244	1.42999e-25
DECR1	-1.35071	1.44082e-25
ARHGAP4	2.50994	1.4473e-25
IMP3	1.47799	1.4473e-25
LAMA5	2.4397	1.47032e-25
ENOX1	-3.49847	1.63402e-25
PHF21B	-1.38095	1.66266e-25
MZF1	-1.28327	1.77513e-25
PRDM4	-1.18702	1.77635e-25
TNFRSF10A	3.3154	1.7905e-25
NF1	-1.29967	1.79307e-25
GEMIN7	1.3735	1.81789e-25
CLIP4	-3.21506	1.87394e-25
BAIAP2-DT	-1.94682	1.91179e-25
PHF20L1	-1.22805	1.95312e-25
SAV1	1.61226	2.05833e-25
ASNS	-3.20523	2.29419e-25
RFX3-DT	-2.97865	2.3018e-25
REV3L	-2.07098	2.40665e-25
IKZF4	-1.35267	2.49302e-25
RPL12	1.25614	2.51237e-25
TOM1L1	1.83875	2.58491e-25
MMS19	1.345	2.84654e-25
RASL12	5.25508	3.05572e-25
NCOA1	-1.30387	3.09716e-25
LYN	3.38221	3.17455e-25
WSCD1	-1.85297	3.22517e-25
TTN	4.44993	3.44283e-25
KREMEN2	4.15657	3.57385e-25
PRDX3	1.00317	3.76719e-25
TBC1D19	-2.41697	4.05065e-25
CPLANE1	-1.30816	4.5925e-25
F11R	3.89755	4.64726e-25
FAM161B	-2.9576	4.8436e-25
ZNF711	-1.21428	5.5397e-25
FOXH1	9.00679	6.16863e-25
TTBK2	-1.05671	6.26051e-25
ZFYVE16	-1.36282	6.60564e-25
MRPS12	1.62674	6.60564e-25
DOK6	-4.83295	6.68268e-25
PUS7	1.64248	6.70873e-25
HMGA1	2.7688	6.98705e-25
UBE2K	1.16221	6.99886e-25
IFT22	-1.10535	7.21931e-25
PLPP1	2.17156	7.2694e-25
CCT5	1.02564	7.82117e-25
RRP1	1.1748	8.33828e-25
CARF	-1.45812	9.14512e-25
-	12.7019	9.50673e-25
DEDD2	1.21824	9.70845e-25
ZFP42	12.7834	1.11705e-24
PRKCE	-3.21771	1.21599e-24
TNIP2	1.27058	1.283e-24
ATAD3B	1.04483	1.35083e-24
RPS21	1.17706	1.3625e-24
RCOR3	-1.05174	1.36675e-24
SLC16A1-AS1	1.6095	1.3715e-24
WDR12	1.1674	1.3763e-24
TBC1D9	-2.95032	1.40256e-24
CNN1	3.6788	1.45375e-24
CLCN3	-1.14983	1.48166e-24
KRT18	4.62751	1.49029e-24
MTTP	-4.14479	1.49625e-24
LUZP1	1.57601	1.60547e-24
-	-2.39227	1.68477e-24
NDN	-1.57498	1.74971e-24
CHL1	-9.87114	1.81061e-24
BEND7	-2.09494	1.82907e-24
KALRN	-2.8351	1.88289e-24
UNC5C	-4.41787	1.90664e-24
CHN2	-2.80268	1.93527e-24
ULBP1	-3.26688	1.94003e-24
EPHB1	-2.81749	2.07534e-24
MAML2	-2.01046	2.08571e-24
CD9	5.0656	2.32685e-24
SLC39A14	1.5666	2.49872e-24
ZNF398	1.83676	2.53412e-24
LMLN	-1.50727	2.65088e-24
CFAP95	7.4279	2.65364e-24
MANEAL	-3.01298	2.77687e-24
LINC03072	-1.61739	2.96724e-24
INSM1	-2.72538	2.97748e-24
SCRN3	-1.54335	3.20594e-24
PERP	2.65148	3.31323e-24
SLC38A2	1.00192	3.36235e-24
KCNQ2	-1.52499	3.48568e-24
GNL2	1.07658	3.66889e-24
GOLPH3L	1.23485	3.78239e-24
HCFC2	-2.31258	3.79961e-24
TMX4	-1.7592	3.82455e-24
LIPG	-3.36214	3.97763e-24
SNX29	-1.27483	4.14926e-24
EFNB3	-1.55994	4.74118e-24
NHERF1	1.58728	4.75425e-24
CFAP44	-1.66067	4.83434e-24
CLIP1	-1.34365	5.00732e-24
KCNS3	3.66399	5.0667e-24
NBPF1	-1.78315	5.36903e-24
PUS1	1.94878	5.58951e-24
RING1	-1.74924	5.60686e-24
BCHE	-4.65211	5.73402e-24
DMKN	7.18653	5.78089e-24
SLC35F6	-1.45032	5.79498e-24
SOX11	-1.58451	5.97881e-24
FAM222A	-3.33107	6.35159e-24
UTP18	1.14892	6.36756e-24
TMEM231	-1.87588	6.57635e-24
ATP6V0E1	1.00934	6.74515e-24
JUP	1.50512	6.79876e-24
NIPBL-DT	-1.53693	6.79876e-24
MRPL50	1.08655	7.61919e-24
TWNK	1.78341	7.9821e-24
DACH1	-3.9208	8.794e-24
CALCRL	-4.89978	8.92251e-24
INTS13	1.22682	9.58523e-24
SSC5D	2.66663	9.58523e-24
ABCC1	1.12434	9.95777e-24
GPR161	-2.01123	1.0173e-23
PPP1R3B	2.42649	1.02738e-23
FBLIM1	2.12964	1.07164e-23
RHOBTB2	-1.95021	1.07445e-23
NLRX1	2.01448	1.12548e-23
HNRNPF	1.12439	1.13004e-23
TRMT9B	-3.53888	1.17778e-23
ANKRD33B	3.57291	1.18958e-23
C10orf82	5.0422	1.26811e-23
PLEKHH2	-1.87669	1.28552e-23
SDC3	-1.96037	1.31417e-23
PA2G4	1.02487	1.34408e-23
LINC02981	-2.67365	1.36917e-23
GLS2	3.93288	1.53657e-23
NMRK2	12.4788	1.55997e-23
TRIB3	-3.24797	1.61716e-23
ATG101	1.19233	1.74559e-23
GRM3	-4.44837	2.13379e-23
RNF126	1.06838	2.16738e-23
NR6A1	2.56396	2.22094e-23
CYB5A	1.2617	2.23806e-23
KBTBD11-AS1	-3.68236	2.35369e-23
WDR46	1.3743	2.55132e-23
ZCCHC12	-3.64103	2.67287e-23
CD55	2.85333	2.70931e-23
ZSCAN10	12.7198	2.76728e-23
METTL13	1.43305	3.01993e-23
MUC4	8.21532	3.01993e-23
MLLT6	-1.9233	3.12114e-23
TRIM14	3.33818	3.34648e-23
PXN	1.24685	3.82022e-23
PPP2R5A	1.19085	3.84814e-23
ZNF584	-1.64169	3.88151e-23
MMP19	5.37785	4.30607e-23
ALDH1B1	1.59718	4.45971e-23
SNRPF	1.22606	4.56064e-23
SPOP	-1.05143	4.61784e-23
-	12.3666	4.6269e-23
IQCK	-2.18889	4.76942e-23
ALDH18A1	1.00852	4.76974e-23
PRDM16	-5.50954	4.84719e-23
SINHCAF	1.37251	4.91808e-23
EIF6	1.2213	4.98793e-23
ESRP1	11.69	4.99432e-23
NUS1P2	-2.77788	4.99548e-23
GFPT2	4.11685	5.14789e-23
NFASC	-2.70022	5.21778e-23
TENM1	-3.14018	5.3077e-23
CCDC82	-1.38038	5.42017e-23
GRB7	8.94568	5.55619e-23
NMU	-2.49147	5.70894e-23
YBX3	1.66413	5.73566e-23
EEF1B2	1.08392	5.94912e-23
SORCS3	-5.38894	6.03602e-23
SERINC5	2.5264	6.58654e-23
FYTTD1	-1.86882	6.70029e-23
PYGL	2.45911	7.06144e-23
NOP56	1.28945	7.19649e-23
NRXN3	-2.1773	7.35166e-23
MRPL10	1.03173	7.36009e-23
ANKRD6	-1.99981	7.53372e-23
ALDH1L2	-2.14435	7.67368e-23
PRODH	4.87054	7.70945e-23
ZIC1	-8.0176	7.7777e-23
-	-9.56894	8.43688e-23
HS3ST3B1	-3.71548	8.53201e-23
ENPP2	-3.52624	8.53228e-23
BTD	1.57814	8.71528e-23
MYO19	1.52768	9.38987e-23
RAD51	1.85275	9.43876e-23
FBL	1.66383	9.75863e-23
WNT7A	-5.22368	9.93241e-23
SLC1A1	2.63095	1.04585e-22
SYNJ1	-2.06664	1.15221e-22
KRT8	4.27184	1.17518e-22
RPL27	1.0136	1.28228e-22
ORAI1	1.72828	1.28228e-22
EN2	-12.0928	1.28448e-22
MSANTD2-AS1	-1.91933	1.3338e-22
ENKUR	-6.36799	1.35318e-22
TRIML2	12.147	1.35666e-22
SLC44A1	1.86142	1.36173e-22
PROX1	-3.28955	1.3756e-22
CXCR4	-3.99432	1.3756e-22
SCNN1A	10.914	1.43308e-22
EPB41L4A	-2.39218	1.43981e-22
TRPS1	-2.25679	1.49513e-22
DNAJB6	1.35972	1.55063e-22
ACVR2A	-2.28705	1.57534e-22
METAP1	1.19299	1.58468e-22
FGD5	3.06026	1.62291e-22
COL16A1	4.04958	1.7132e-22
NRXN2	-2.88311	1.75699e-22
ATP7A	-1.72404	1.76275e-22
THAP4	1.08151	1.81652e-22
TNRC18	-2.23037	1.96436e-22
SYNGR2	2.28473	1.99776e-22
CCDC169	3.41915	2.00418e-22
RPLP2	1.02434	2.1262e-22
KCNA2	-3.82619	2.18206e-22
NOP10	1.21769	2.35686e-22
MATCAP2	-3.17526	2.49614e-22
PACS2	-1.27763	2.50655e-22
MARCHF5	-1.04158	2.59684e-22
SLC7A11	-2.02213	2.72568e-22
TRMT1	1.4284	2.75018e-22
MYC	2.74356	2.88466e-22
RUNDC3A	-3.76658	2.97508e-22
EBNA1BP2	1.14139	3.05568e-22
ENPP5	3.39766	3.16086e-22
B4GALNT4	-1.18133	3.31571e-22
TP53BP1	-1.04609	3.50528e-22
NOC2L	1.01894	3.51488e-22
ANKRD44	-3.01442	3.52915e-22
SLC1A2	-3.41927	3.54307e-22
CRB2	-2.92198	3.55218e-22
ITPRID2	-3.94348	3.5827e-22
PGAP1	-1.60463	3.61338e-22
ABCA5	-3.4512	3.67903e-22
RHOJ	-4.17395	3.9427e-22
VDAC2	1.04177	3.9427e-22
CDH7	-4.29687	3.95339e-22
AHI1	-1.175	3.98331e-22
UQCR11	1.58808	3.99663e-22
FTSJ3	1.0073	4.11039e-22
C16orf74	5.00409	4.51434e-22
HPGD	5.65421	4.66395e-22
HAPLN3	3.09518	5.11873e-22
ATG5	1.1819	5.19626e-22
SLIT2	-3.77587	5.80111e-22
ZNF316	-1.50428	6.03342e-22
MAPK8IP3	-1.22923	6.28507e-22
MAP3K2	-1.3434	6.28507e-22
PRR14	-1.38552	6.38556e-22
KRBA2	-1.34268	6.42988e-22
-	11.7973	6.74664e-22
MARVELD3	4.85165	6.94025e-22
CAMK2N1	-4.48315	6.94863e-22
PFKP	2.24903	7.43511e-22
KIAA0232	-1.01272	7.57148e-22
FBXO17	1.96954	7.73419e-22
GBX2	-3.91524	7.76096e-22
AGTRAP	1.03404	7.83663e-22
C3orf70	-2.83936	7.98165e-22
PISD	1.15354	8.03206e-22
ANXA5	1.34261	8.08729e-22
LYST	-2.91464	8.53853e-22
PPM1J	3.53307	8.63264e-22
PHETA2	4.31807	8.67555e-22
ZNF275	-1.18827	9.46754e-22
MCU	1.65772	9.80923e-22
APOOL	-1.42279	1.00136e-21
DMPK	-1.58968	1.03247e-21
MIX23	1.41908	1.07122e-21
ZNF428	-1.9003	1.09277e-21
ZEB1	-4.38473	1.159e-21
RCC2	1.6158	1.1714e-21
TAF4B	3.95997	1.22284e-21
ALK	-8.13294	1.22863e-21
MORC4	-1.94121	1.24169e-21
ANKRD36C	-2.56818	1.25952e-21
PANTR1	-11.837	1.28416e-21
TTLL12	1.8477	1.38291e-21
GGA2	1.24232	1.38531e-21
SCARB2	-1.37815	1.38938e-21
PDGFA	4.36512	1.41076e-21
PKM	1.33865	1.44518e-21
SOX9	-3.15581	1.46869e-21
CGN	2.83153	1.47263e-21
MLPH	3.59743	1.50514e-21
-	11.7266	1.51639e-21
-	-4.28176	1.52465e-21
DKC1	1.42949	1.57834e-21
CAPN6	4.09832	1.58021e-21
GPATCH4	1.76963	1.61323e-21
FUT9	-2.44201	1.64712e-21
MAP3K5	3.85185	1.6564e-21
GPHN	-1.34468	1.85489e-21
NPAS1	3.91192	1.86305e-21
LDHA	2.22227	1.91049e-21
LAYN	4.08257	1.92026e-21
GRID1	-5.09997	1.93029e-21
MGAT5B	-2.18865	2.0127e-21
GGCT	1.33188	2.13825e-21
GSDME	-1.38863	2.19415e-21
SOSTDC1	-3.94964	2.20234e-21
CENATAC	1.31777	2.25733e-21
CNTFR	-3.4494	2.33886e-21
MB21D2	2.15004	2.46409e-21
B3GALNT1	-2.10049	2.48052e-21
EN1	-7.12446	2.48814e-21
KAT2B	-2.37489	2.55867e-21
USP30	-1.4584	2.71065e-21
KATNAL1	-1.00817	2.75018e-21
THOC3	1.55444	2.81168e-21
FAM98A	1.77394	2.88551e-21
HPN	5.6472	3.09347e-21
TMEM200B	4.04383	3.29569e-21
RRBP1	1.36092	3.34047e-21
ABHD2	-1.49555	3.37538e-21
FAM117A	1.88772	3.49121e-21
COL9A3	5.01972	3.4994e-21
TRAF2	1.54156	3.56403e-21
UTF1	8.99469	3.56769e-21
SLC1A3	-3.54712	3.80568e-21
SLC43A1	2.76234	3.86202e-21
MAGI3	-1.50808	3.91042e-21
-	-1.33275	4.02015e-21
ATRN	-1.19642	4.10703e-21
ARMCX2	1.43821	4.66245e-21
HTATIP2	3.40016	4.69185e-21
SECISBP2L	-1.24745	4.77136e-21
-	11.7633	4.77395e-21
PUSL1	1.74817	5.16163e-21
POLR3G	3.73605	5.17677e-21
FAM83F	6.43787	5.2008e-21
ASCL1	-6.24171	5.44621e-21
LRP12	-1.08393	5.57274e-21
UTP3	1.11164	5.73644e-21
RPS19BP1	1.03999	5.73644e-21
HDAC6	-1.4274	5.96947e-21
STEAP3	3.53881	5.98505e-21
BMI1	-2.58745	6.08978e-21
CCDC57	-1.56666	6.08978e-21
HES5	-6.26448	6.18198e-21
-	11.546	6.22311e-21
GAPDH	1.05422	6.44454e-21
TK2	-1.87895	6.83149e-21
TMEM92	6.72446	6.85711e-21
NADK2	-1.68536	6.9039e-21
FOXI3	6.24439	7.08072e-21
PTCH1	-3.24739	7.26629e-21
-	11.5759	7.38918e-21
LRRC49	-1.33893	7.50727e-21
PRKCQ-AS1	3.22758	7.8438e-21
BAZ1A	-1.38658	7.87779e-21
LRRIQ1	-2.56005	8.17696e-21
SLX9	1.4672	8.30934e-21
PRDM8	-5.32179	8.33721e-21
GPN3	1.3881	9.14014e-21
STARD10	2.19871	9.24246e-21
-	-1.77147	9.93414e-21
CTDP1	1.12833	1.02016e-20
PTRH2	1.12841	1.05756e-20
PRDM14	12.4847	1.09299e-20
STX12	-1.54128	1.11265e-20
S100A4	5.7728	1.1563e-20
USP53	1.60593	1.18861e-20
LINC01405	11.4608	1.18861e-20
GMDS	1.8146	1.24281e-20
H2AZ2	-1.04205	1.24388e-20
EPHA4	-2.81569	1.36337e-20
SORCS1	-4.29601	1.40024e-20
EXOSC1	1.20815	1.44632e-20
ZNF587B	1.88305	1.46723e-20
GSTM3	-2.69778	1.48672e-20
NCAN	-5.21314	1.50771e-20
FAM136A	1.25811	1.56348e-20
ARRB2	1.07345	1.57434e-20
CACNG8	-3.45964	1.58521e-20
MET	3.10903	1.6034e-20
ZNF800	-1.88825	1.73537e-20
OCEL1	1.81137	1.73537e-20
ELOVL7	3.6337	1.80943e-20
C3orf52	2.57707	1.81299e-20
S100B	-6.29431	1.81299e-20
TOX3	-1.70659	1.83753e-20
CHD9	-1.40401	1.88488e-20
ZNF664	-1.39248	1.88488e-20
RP2	-1.43531	1.9956e-20
PCDH17	-3.22134	1.9956e-20
-	11.9741	1.9956e-20
IGFBP6	7.35795	2.02121e-20
RNF167	1.13182	2.07031e-20
PLEKHG6	6.02849	2.14782e-20
MICB	4.55544	2.16285e-20
CNR1	-4.60601	2.37268e-20
-	-2.24997	2.4535e-20
ADAMTS10	-2.34122	2.51661e-20
ABCC9	-4.89162	2.59351e-20
RAB9B	-2.8219	2.69078e-20
ANK1	2.36098	2.77765e-20
ATRNL1	-1.57682	2.79999e-20
RAB20	4.74158	2.81962e-20
WDR47	-1.71698	2.86212e-20
F2RL1	2.76818	2.95288e-20
BNC1	6.54689	3.00564e-20
MACROH2A1	-1.62956	3.14789e-20
TSC22D1	-1.10692	3.28077e-20
-	-5.99147	3.36706e-20
PTPRD	-1.56165	3.39246e-20
TEK	4.74529	3.4353e-20
GRPEL1	1.30288	3.47686e-20
FAIM2	-5.35022	3.67664e-20
ATF5	-2.24531	3.8271e-20
APEH	1.06551	3.82911e-20
SORCS2	-3.54236	3.87006e-20
IRF3	1.27796	4.07839e-20
-	11.6851	4.09802e-20
PPP1R14A	4.16775	4.12422e-20
MFGE8	1.97859	4.22151e-20
ZBTB24	1.90922	4.42822e-20
MGME1	1.38796	4.70696e-20
USHBP1	4.79774	4.80186e-20
FRAT2	3.54901	4.86824e-20
LRRC17	-3.00038	4.97168e-20
RNF144A	-1.55354	5.01138e-20
SNAP25	-4.32265	5.08018e-20
PPRC1	1.56363	5.1367e-20
DDX21	1.78484	5.14212e-20
SNHG15	1.58688	5.33859e-20
ALS2CL	3.89048	5.3619e-20
SH2D4A	3.15044	5.46118e-20
ZNF76	-1.0176	5.64674e-20
LMBRD1	-1.29496	5.86359e-20
LRRC27	-2.02984	5.87903e-20
VPS9D1	-1.68422	5.92647e-20
NECAB1	5.92151	6.10315e-20
NRN1	-3.25117	6.24089e-20
MFSD14CP	-1.07609	6.29568e-20
SLC25A39	1.19121	6.38979e-20
C6orf141	4.76111	6.41885e-20
PRKCD	2.68308	6.67784e-20
IRF2BPL	-1.74289	7.08659e-20
ZNF488	2.79634	7.21815e-20
BACH2	-1.93109	7.23596e-20
DNAH10OS	-4.24518	7.57523e-20
ANKLE1	1.9765	7.71018e-20
KLHL22	-1.28741	7.90395e-20
MPDZ	-1.06361	7.98247e-20
SMPD3	-4.08673	8.50604e-20
MOB3A	-1.42252	8.61731e-20
FAM229B	-1.5818	8.70441e-20
RAC3	1.95006	8.93987e-20
RBM38	1.44978	9.44601e-20
GTF2IRD2B	-2.41014	9.49529e-20
APPL2	-1.12925	9.81278e-20
PAX8	-6.3859	9.96582e-20
NTNG2	-4.47492	1.02038e-19
EBF2	-3.66716	1.09898e-19
DIO3	-4.57711	1.1928e-19
SALL4	2.44761	1.20512e-19
-	11.8636	1.35922e-19
ARID4A	-1.00514	1.39428e-19
INSYN2B	-5.74724	1.404e-19
ATAT1	-1.59337	1.41885e-19
KLHL9	-1.02715	1.41885e-19
NOLC1	1.3721	1.43377e-19
APOBEC3C	2.64338	1.44872e-19
CCDC88B	3.58185	1.47806e-19
CNN2	1.38833	1.54109e-19
DPF3	-3.82837	1.60075e-19
ARMT1	1.68656	1.64444e-19
IFNLR1	5.3899	1.73437e-19
SORD	1.26753	1.77495e-19
-	11.1539	1.79187e-19
SZT2	-1.04405	1.79912e-19
SPART	-1.43825	1.81076e-19
HCFC1R1	1.91362	1.8205e-19
PFDN6	1.04932	1.82524e-19
TRIP6	2.07607	1.88908e-19
CCDC51	1.44197	1.97345e-19
THCAT155	-5.08644	1.99886e-19
SIPA1	1.70364	2.00678e-19
NRP1	-2.34259	2.03741e-19
EPPK1	2.88932	2.05015e-19
PSMB3	1.10245	2.06193e-19
DNAH1	-2.94841	2.13335e-19
CDK18	3.30246	2.13335e-19
RPS29	1.11477	2.15799e-19
-	5.05901	2.16127e-19
TMBIM1	3.37059	2.25156e-19
NETO2	-1.42815	2.29721e-19
BBOF1	-2.64426	2.44261e-19
BTBD9	-1.63136	2.47209e-19
TSPAN11	-2.94287	2.50287e-19
EMP3	2.19558	2.53421e-19
GLRB	-3.32245	2.54594e-19
PIK3CB	1.06705	2.61183e-19
NOCT	1.9468	2.62573e-19
DNASE1	-1.09171	2.64269e-19
ELOVL2	-2.93575	2.64309e-19
AURKA	1.44038	2.65789e-19
MAK16	1.46342	2.65789e-19
LRRC24	-2.85452	2.6805e-19
FAM53B	-1.36088	2.69483e-19
MARVELD2	4.08184	2.73943e-19
ELF3	5.32077	2.74275e-19
CLCN6	-1.29552	2.80085e-19
CLSTN3	-1.13711	2.84617e-19
SNHG26	6.20661	2.93304e-19
SMARCD3	-3.11665	2.96058e-19
E2F2	-2.19431	2.98909e-19
SMARCA2	-1.85598	3.00768e-19
NSUN2	1.27393	3.03284e-19
ZNF605	-1.11341	3.07854e-19
TBC1D1	1.04022	3.23178e-19
NTHL1	1.16674	3.2548e-19
SFN	6.24061	3.2775e-19
MALAT1	-2.06066	3.32206e-19
SRM	1.22451	3.4648e-19
DPYSL2	-1.04898	3.4861e-19
SCUBE1	-4.255	3.61213e-19
FAM118B	1.06893	3.69884e-19
BYSL	1.2709	3.95534e-19
PHYHIPL	-8.85462	3.9895e-19
DHX33	1.28106	4.07852e-19
SEZ6L	-5.0782	4.12121e-19
BAK1	1.16394	4.17606e-19
ZMYND11	-1.13224	4.21589e-19
-	-1.75844	4.38347e-19
CLTCL1	1.26038	4.62777e-19
RIMBP2	-4.09986	4.66163e-19
-	-2.46049	4.74582e-19
ST8SIA2	-2.14861	4.76966e-19
PCSK1N	-2.99183	4.96548e-19
KIF26B	-3.35168	4.99474e-19
STXBP5L	-2.54878	5.08725e-19
L2HGDH	1.33976	5.42034e-19
-	2.57994	5.66663e-19
NIBAN2	1.69163	5.72129e-19
CDH1	8.9375	5.75231e-19
RHBDD2	-2.14026	6.33877e-19
TBC1D2	2.53658	6.35169e-19
SERINC1	-1.4443	6.4025e-19
TFB1M	1.14874	6.54324e-19
SMARCE1	-1.40214	6.85572e-19
GAL	8.23123	6.97902e-19
VWCE	1.55261	7.07682e-19
VSTM2A	-4.19074	7.29313e-19
TANC2	-2.47679	7.36484e-19
GLB1L	-1.97465	7.40923e-19
ARF3	1.04742	7.65486e-19
ZNF536	-11.1229	7.69688e-19
PKP3	8.70382	7.9675e-19
TMEM177	1.55051	8.11897e-19
FERMT1	5.80065	8.19264e-19
CFAP119	-1.58816	8.36931e-19
FADD	1.04815	9.05106e-19
ZBTB38	-1.41284	9.51528e-19
FSD1L	-1.66869	9.73868e-19
SLC22A3	6.28064	9.74471e-19
FES	2.53106	1.01599e-18
ULK2	-1.54017	1.0248e-18
RB1	-1.13643	1.05951e-18
CORO2B	-3.05345	1.06267e-18
SOAT1	-1.57471	1.08221e-18
ARSI	4.11243	1.11361e-18
SEM1	1.18811	1.11469e-18
GLYCTK-AS1	-3.38078	1.11983e-18
PLCB1	-2.05492	1.14758e-18
KLHDC7A	8.5995	1.23039e-18
LINC00667	-1.10263	1.24332e-18
CAPN1	1.28478	1.24738e-18
PRKCQ	3.19264	1.28365e-18
ADA2	2.50846	1.29932e-18
PIGX	-1.04527	1.34498e-18
PTMA	1.2414	1.34662e-18
MYO16	-5.92488	1.37588e-18
NABP1	3.34294	1.40969e-18
BNIP3	2.14005	1.43055e-18
KLHL35	-3.13192	1.45987e-18
FAM124A	3.76951	1.61486e-18
-	10.9862	1.64504e-18
GLIS3	-3.70448	1.69657e-18
-	5.48551	1.78974e-18
HEATR1	1.17281	1.83823e-18
ARHGEF12	-1.1046	1.88414e-18
EPOR	2.11744	1.93298e-18
RPF2	1.41756	1.96782e-18
MTFR1L	-1.02537	1.96785e-18
FAM227A	-1.45369	1.98457e-18
COPB2-DT	-1.59122	2.03529e-18
PCBP4	-2.40962	2.07731e-18
APLP1	-3.02493	2.15328e-18
C3orf62	-1.37819	2.25262e-18
AP1M2	5.90894	2.25534e-18
LRPPRC	1.0526	2.34269e-18
NKX1-2	4.371	2.3934e-18
ALDH3A2	1.03158	2.40385e-18
RNF26	1.22445	2.42454e-18
TUBG1	1.19388	2.58943e-18
CLBA1	-1.6353	2.62488e-18
NKX6-1	-5.71739	2.63895e-18
CLDN4	4.22515	2.6425e-18
GRIK3	-3.60205	2.78522e-18
ARMH1	-2.98251	2.87041e-18
DGKI	-2.64552	2.91046e-18
DENND4A	-1.39449	3.02079e-18
WNT5A	-1.96087	3.10695e-18
PPM1E	-1.46565	3.10695e-18
DAPK1	1.11285	3.21077e-18
SPIRE1	-1.38293	3.21586e-18
WSB2	-1.02434	3.22065e-18
TMEM145	-2.55607	3.28899e-18
C4orf47	2.10029	3.2996e-18
UGT3A2	7.02195	3.31977e-18
SPRED1	-1.42076	3.54571e-18
GOLM2	-1.42478	3.62236e-18
ANXA4	2.04204	3.64066e-18
TRMT112	1.00263	3.65505e-18
SLC7A7	3.04192	3.65586e-18
ACTC1	6.81716	3.85414e-18
VPS9D1-AS1	3.19233	3.91381e-18
FLAD1	1.26946	3.92777e-18
LIPA	-1.44729	4.21264e-18
CSGALNACT2	-1.12298	4.23816e-18
GTPBP4	1.02013	4.24479e-18
DUSP18	-1.76717	4.8046e-18
DBNDD1	2.49207	4.83824e-18
TNRC6C	-1.08423	4.9482e-18
PYROXD1	-1.3913	4.96951e-18
CLN8	1.19752	5.12443e-18
CBFA2T2	-1.03413	5.18429e-18
SPSB1	1.86264	5.32596e-18
EEF1E1	1.85919	5.35722e-18
NANS	1.33378	5.3819e-18
C8orf88	3.49573	5.70157e-18
DHX37	1.62293	5.80001e-18
GCNT4	4.0423	6.11375e-18
DISP3	-2.19457	6.16836e-18
TJP3	10.8043	7.08029e-18
SEC31B	-1.62718	7.08125e-18
SLC8A1	-1.83377	7.1168e-18
L3MBTL2-AS1	-5.40612	7.53075e-18
EGFEM1P	-3.83388	7.55189e-18
SSUH2	-7.2238	7.56536e-18
DEF6	2.3859	7.69424e-18
ALG3	1.16182	7.83018e-18
LDHD	4.03597	8.25705e-18
CACFD1	-1.37256	8.28138e-18
-	-2.04112	8.48823e-18
-	-4.99032	8.6133e-18
LY6G5C	-3.07093	8.64942e-18
MIR100HG	-3.78086	8.99697e-18
SCUBE3	-2.69771	9.05837e-18
IFRD2	1.59186	9.12163e-18
PSMA3-AS1	-1.02336	9.3008e-18
BAIAP2L2	2.5984	9.50204e-18
GPX3	2.73381	9.59436e-18
PKD1L2	4.45672	9.6106e-18
RAP2C-AS1	-2.0511	9.75817e-18
GNA14	5.01015	9.90849e-18
STK39	-1.24946	1.00789e-17
EPHA3	-5.24313	1.0617e-17
-	10.6917	1.08552e-17
KIF1C	1.04875	1.08761e-17
SNRPB	1.04129	1.14083e-17
NOP58	1.14948	1.19942e-17
ACTA1	6.30227	1.29422e-17
RNFT1	-1.94464	1.31009e-17
CPLX2	-4.45561	1.41993e-17
ZNF446	-1.29815	1.42697e-17
SMPDL3B	11.0747	1.46594e-17
ASS1	2.65827	1.47705e-17
INHBA	3.71814	1.60372e-17
GPR160	5.49605	1.64328e-17
ATOH8	-3.6841	1.66312e-17
BCKDK	1.02959	1.6941e-17
CALB1	-4.60452	1.72922e-17
ARHGEF5	5.11004	1.75767e-17
XPA	-1.5625	1.76357e-17
FHOD1	1.68949	1.79449e-17
RGMA	-1.76222	1.79774e-17
SSPN	-3.07938	1.82885e-17
TSR1	1.33831	1.89072e-17
GSTM2	-1.75299	1.90193e-17
TPM1	2.80328	1.95554e-17
VCL	2.2703	1.97362e-17
ZSWIM5	-2.02404	1.98399e-17
RAB3C	-3.36742	2.05382e-17
HHLA1	12.2359	2.05795e-17
ATP1A3	-2.75275	2.09798e-17
BOLA3	1.60935	2.10549e-17
FURIN	1.60919	2.11577e-17
LIN54	-1.31176	2.14857e-17
PCLO	-2.95061	2.15016e-17
NR2C2AP	1.42806	2.16372e-17
RPUSD3	1.15904	2.19572e-17
C6orf118	-6.02091	2.21054e-17
CNTN6	-6.59267	2.23365e-17
TNFRSF12A	2.86732	2.23611e-17
CCDC40	-1.54051	2.25644e-17
PARP11	-1.24028	2.29785e-17
HERPUD1	-1.89878	2.32898e-17
DPH2	1.4669	2.42512e-17
-	1.53299	2.44019e-17
TMEM125	7.83668	2.45531e-17
FUT1	6.21177	2.49118e-17
RSPO4	4.49016	2.492e-17
FAM181A	-10.4516	2.49534e-17
CGNL1	3.2087	2.50912e-17
GRAMD1A	1.08466	2.58706e-17
SDK1	-1.93676	2.69584e-17
FAR2	2.242	2.79537e-17
RRAS	3.01442	2.86201e-17
TERT	7.52397	2.92074e-17
LINC01108	10.1348	2.97734e-17
ARL2	1.28594	3.05627e-17
LAMA2	-2.47669	3.11071e-17
TCEAL7	-1.07338	3.1775e-17
SNRPN	1.85399	3.21942e-17
LRRC10B	-6.70973	3.22645e-17
GNAI1	-1.28218	3.26622e-17
IPP	-1.23568	3.31614e-17
COASY	1.09186	3.34761e-17
ZFP90	-1.25452	3.34761e-17
KIF27	-1.61918	3.36383e-17
TRNP1	2.08483	3.37705e-17
PLEKHG4B	1.15039	3.44984e-17
SFTA1P	7.18147	3.57304e-17
APOE	5.75344	3.65762e-17
IL13RA2	-6.92766	3.71388e-17
TAPT1	-1.2504	3.79162e-17
HAPLN1	6.37183	3.9656e-17
CLDN7	11.0806	4.06909e-17
TRIM9	-3.34945	4.13702e-17
ZNF213	-1.00943	4.14524e-17
PALM3	2.99835	4.15322e-17
IFI44L	-10.3576	4.17662e-17
ZHX1	-1.43075	4.2242e-17
MAPK4	-2.17599	4.45675e-17
SRGAP2B	-1.8023	4.47626e-17
MYO1C	2.0506	4.63534e-17
-	4.29723	4.63534e-17
WDR77	1.1372	4.86147e-17
PLXNA4	-3.29737	5.05045e-17
CHD7	-1.1662	5.05781e-17
LINC00641	-1.19507	5.22661e-17
AMD1	1.81632	5.36475e-17
BCL2L1	1.11176	5.86126e-17
-	10.6182	5.94875e-17
PNPLA6	1.39479	6.1261e-17
PSD2	-3.94168	6.18745e-17
GRWD1	1.18752	6.43061e-17
GTPBP3	1.06881	6.93638e-17
CACNB4	-2.3551	6.946e-17
PDE1A	-10.3719	7.00263e-17
SPTBN2	1.44302	7.01123e-17
SDC4	2.08118	7.01256e-17
ONECUT2	-2.67399	7.18349e-17
ACTN4	1.35115	7.21064e-17
IGDCC3	-1.95003	7.21081e-17
MRPL14	1.29103	7.29514e-17
RBM19	1.15023	7.31442e-17
-	-4.33178	7.32594e-17
INIP	-1.01174	7.52082e-17
KIF3B	-1.03759	7.6241e-17
DTX2	1.47137	7.64318e-17
CEP290	-1.12312	7.69845e-17
PANK3	-1.22324	7.70512e-17
SCAPER	-1.54907	7.71867e-17
SCO1	1.12919	7.76096e-17
PTER	2.90612	7.76424e-17
AUH	1.19452	8.23063e-17
SNHG12	2.04471	8.30453e-17
LINC00938	-1.22248	8.3598e-17
IGFBP5	-3.72639	8.53428e-17
SIRT2	-1.76706	8.56372e-17
SPRED3	-2.0486	8.57103e-17
-	-1.63462	9.0604e-17
RNF125	4.22388	9.18313e-17
ROR1	4.07098	9.24685e-17
POLK	-1.22097	9.53501e-17
MYBPC2	5.21997	9.5489e-17
DCP2	1.16097	9.86735e-17
ABTB2	-2.26984	9.94894e-17
MED20	1.16732	9.95055e-17
SHD	-2.90582	1.00416e-16
MRPL27	1.12879	1.00606e-16
UBXN11	-1.37283	1.04511e-16
NAT10	1.17581	1.05226e-16
-	2.24175	1.07282e-16
NME3	1.83294	1.07468e-16
MARCHF8	-1.02209	1.09666e-16
ARSG	-2.52079	1.09912e-16
SLC6A9	-1.50577	1.09999e-16
-	6.87984	1.12469e-16
COL17A1	5.48489	1.13213e-16
OCLN	4.02937	1.15635e-16
MBTPS2	-1.34531	1.16234e-16
ARHGAP31	-2.91513	1.16803e-16
SP8	-4.56108	1.18925e-16
NBPF12	-1.15318	1.21967e-16
FASTKD1	1.07967	1.22695e-16
ANXA3	5.43089	1.22695e-16
FAM181B	-4.00124	1.31942e-16
HOOK1	2.9608	1.34056e-16
-	10.8244	1.36062e-16
IL32	4.18787	1.36582e-16
RRS1	2.0455	1.39104e-16
CFAP221	-3.89654	1.39341e-16
TC2N	5.7943	1.40568e-16
ZDHHC12	1.81232	1.41359e-16
XRN1	-1.02416	1.43239e-16
MKRN3	-6.35609	1.44358e-16
PNO1	1.42958	1.5474e-16
TNK1	5.66558	1.55361e-16
BTG1	-1.52804	1.60269e-16
ADAMTS18	-3.91229	1.65037e-16
FAM168A	-1.46344	1.65612e-16
AASS	2.32318	1.71191e-16
EBF4	-2.84219	1.74557e-16
DOCK2	3.02887	1.74851e-16
GUCY1B1	-2.63089	1.7778e-16
CASC2	-2.88957	1.78425e-16
ERN1	-1.36778	1.80888e-16
KCTD18	-1.55906	1.84637e-16
TMEM8B	-1.65247	1.85307e-16
CHDH	2.58172	1.86984e-16
PIF1	1.83195	1.87765e-16
NTN1	-5.26065	1.89012e-16
HPS3	1.13556	2.01239e-16
MALSU1	1.19929	2.03576e-16
TUBA1C	1.94589	2.11049e-16
-	-1.49289	2.20817e-16
PABPC5	-2.04549	2.25242e-16
SGMS1-AS1	-1.87563	2.3319e-16
ABCA8	-10.0855	2.38737e-16
COL12A1	2.96329	2.39191e-16
RADX	-2.54118	2.40816e-16
SLC44A2	-1.88281	2.43164e-16
GEMIN6	1.13602	2.43164e-16
MIRLET7IHG	-1.2436	2.45446e-16
-	-2.63194	2.48815e-16
TTBK1	-2.84969	2.53373e-16
GAP43	-2.77931	2.60556e-16
PELO	1.16815	2.65834e-16
RUFY2	-1.29644	2.67625e-16
SEPHS1	2.38236	2.75931e-16
GCHFR	2.55194	2.7864e-16
CD320	1.2106	2.78737e-16
SLC30A4	-3.44886	2.79118e-16
LRRC4B	-2.78565	2.81496e-16
MAPKAPK3	1.19388	2.85102e-16
ARHGAP32	-1.10344	2.85889e-16
LINC01003	-3.35019	2.8706e-16
ZBTB18	-1.29273	2.99361e-16
TNFRSF19	-2.93771	3.01298e-16
DPPA4	3.39042	3.03415e-16
TINAGL1	7.17351	3.10546e-16
ZNF891	-1.24512	3.10997e-16
ARHGAP44	1.79875	3.1453e-16
ZNF703	-3.58768	3.18716e-16
TUBA4A	4.1017	3.29764e-16
DISP2	-4.31372	3.29969e-16
CANX	-1.0949	3.34966e-16
ATL1	-1.76859	3.50014e-16
CEMIP2	-1.43091	3.51502e-16
CPB2-AS1	-3.44603	3.78101e-16
MCM3	1.63551	3.79732e-16
LINC00836	10.4944	3.80665e-16
CEP112	-1.80357	3.86233e-16
MACC1	6.19066	3.89163e-16
USF3	-1.28275	4.04344e-16
WDR43	1.44434	4.07989e-16
C3	4.09541	4.08042e-16
ZNF713	-1.86585	4.10553e-16
ADAMTS19	4.65936	4.1169e-16
WDR1	1.14491	4.33501e-16
NOS1AP	-1.46517	4.45079e-16
TET1	1.26495	4.82361e-16
TRABD	1.34045	5.02441e-16
ACAA2	1.10219	5.20792e-16
TXNDC17	1.08137	5.2975e-16
LRRC7	-6.81391	5.41648e-16
PDZRN3	-1.72663	5.45541e-16
CDC42EP4	-1.47114	5.56108e-16
TRPV4	5.04137	5.6142e-16
GVQW3	-1.28777	5.68994e-16
GREM1	5.90345	5.85819e-16
MYORG	-1.57006	5.87508e-16
STK26	2.12674	5.90293e-16
SH2D3A	10.166	5.96854e-16
GRIP1	-1.1691	6.07669e-16
TTYH2	-2.39933	6.09737e-16
DCTN3	-1.58119	6.15996e-16
MGAT4A	-2.08985	6.21403e-16
CYP7B1	-2.87634	6.21403e-16
PEX5L	-5.56682	6.29005e-16
RPL26	1.12695	6.33517e-16
HSPE1	1.2307	6.37724e-16
WBP1	-1.86301	6.45868e-16
TMEM88B	4.68135	6.56163e-16
LINC02972	4.37345	6.62967e-16
EPHB4	1.49995	6.63594e-16
LINC02700	10.1312	6.70595e-16
-	10.0756	6.81734e-16
ARHGAP23	1.52921	6.83131e-16
EBPL	1.26185	6.86936e-16
ISLR2	-4.6111	6.89963e-16
KIF26A	2.19911	6.91845e-16
DNAH9	-4.05697	6.9925e-16
AVIL	-4.10518	7.01095e-16
TRPC3	-3.40242	7.14151e-16
FLNC	2.08946	7.18148e-16
FRRS1L	-2.40077	7.2515e-16
RNF213-AS1	-3.0199	7.31844e-16
INF2	1.7631	7.47491e-16
GBE1	1.26467	7.69625e-16
SEC14L1	-1.14343	7.69625e-16
SMAP2	-1.56322	7.71184e-16
KIFAP3	-1.78058	7.81087e-16
-	10.336	8.29197e-16
C6orf89	-1.3673	8.48124e-16
KHDC1-AS1	-1.50948	8.77721e-16
RPSA2	1.30204	9.00176e-16
SNHG19	1.91148	9.04069e-16
CP	-3.1538	9.16474e-16
ELFN1	-2.98918	9.25628e-16
PKMYT1	1.59934	9.40141e-16
LSM12	1.35282	9.48308e-16
GALNT6	7.50403	9.54181e-16
NOS3	3.42108	9.54181e-16
HK1	1.64805	9.59653e-16
NOC3L	1.29176	9.67056e-16
PLPPR1	-4.65255	9.74749e-16
TBC1D12	-1.41634	9.92926e-16
CHST8	2.96817	1.00284e-15
FOXN3	1.45441	1.05061e-15
ATP6V1G2	-1.98799	1.05543e-15
RAB13	1.62834	1.05674e-15
APBA3	1.13734	1.08131e-15
CSTF1	1.05171	1.0848e-15
MAMDC2	4.15825	1.08797e-15
NELL1	-9.53388	1.09303e-15
ARHGAP27	2.14255	1.10199e-15
LNCPRESS1	10.2384	1.11699e-15
NQO2	1.48757	1.1193e-15
MARCHF1	-5.16296	1.1394e-15
FAM13C	-2.51735	1.14667e-15
VASH2	2.29301	1.19073e-15
MRPL58	1.025	1.19073e-15
USP9X	2.10542	1.21817e-15
GRN	1.24684	1.2229e-15
CECR2	1.52779	1.25398e-15
FZD8	2.1446	1.26786e-15
ZCCHC18	-1.82155	1.27448e-15
XKR8	1.3446	1.27797e-15
TSTD1	2.35878	1.27797e-15
ZBED10P	1.69503	1.355e-15
BORCS7	-1.77502	1.36363e-15
MELTF	2.41938	1.39319e-15
FZD9	-2.61445	1.46387e-15
MCOLN3	4.45238	1.46525e-15
DGKA	2.29768	1.47735e-15
GDI1	-1.16352	1.47752e-15
LAMP2	-1.03906	1.50056e-15
PALM	-1.73529	1.51084e-15
MLLT11	-1.49476	1.51516e-15
PYCARD	5.65382	1.52737e-15
KMT2C	-1.14648	1.54504e-15
MZT2A	1.29468	1.55746e-15
PDGFC	-2.24392	1.66592e-15
KLF3	-1.65725	1.69994e-15
TEKT2	-2.90302	1.70707e-15
CABLES1	2.07982	1.82573e-15
CEP97	-1.23407	1.83407e-15
PGAP2	1.31349	1.84167e-15
ICMT	1.11029	1.8423e-15
UBE2J1	-1.3548	1.91831e-15
C11orf80	1.20577	1.93806e-15
GEMIN4	1.09197	1.96861e-15
ANKRD18CP	5.84843	2.11678e-15
NPM1P27	1.30782	2.21353e-15
IMPA2	2.38302	2.27511e-15
GALNT3	3.66046	2.34905e-15
GRIK2	-4.45879	2.40766e-15
BAG2	1.68471	2.4266e-15
PBK	-2.19039	2.457e-15
RAB25	6.40927	2.55682e-15
BCL2L12	1.57886	2.56289e-15
RHPN2	1.40898	2.6202e-15
LRRC37A11P	5.23703	2.64606e-15
EMC6	1.09043	2.73046e-15
PCOLCE	2.75384	2.82062e-15
ABCA13	-4.95773	2.84758e-15
ID1	3.29362	2.93492e-15
MRPL34	1.24136	2.94034e-15
GRIA2	-11.0421	2.99874e-15
-	-4.96895	3.04852e-15
QSOX1	1.89673	3.06575e-15
RGS12	-1.62742	3.12135e-15
TRIM67	-7.61653	3.13743e-15
SLC50A1	1.31624	3.32632e-15
LIFR-AS1	-2.43067	3.32755e-15
TP53I11	1.51918	3.46307e-15
GSTO2	2.91025	3.51963e-15
MT1E	5.31347	3.52224e-15
LACTB	1.06846	3.53695e-15
RTN1	-3.76581	3.56923e-15
NGEF	-2.82121	3.6533e-15
CDK6-AS1	-3.68186	3.72582e-15
MRM3	1.34024	3.7458e-15
GRPR	3.39744	3.81954e-15
DRP2	-2.67858	3.84149e-15
-	-1.31732	3.84462e-15
SEC24D	1.01723	3.91999e-15
RORA	1.48704	3.96092e-15
SHB	2.33505	3.97808e-15
EXOC6	-1.7691	3.99562e-15
CA11	2.0326	4.07221e-15
-	10.1666	4.14682e-15
-	2.71602	4.14682e-15
HOXB3	-7.11298	4.14807e-15
PRDM12	-5.8016	4.2233e-15
CDK17	-1.17311	4.25648e-15
ENO3	1.8549	4.34014e-15
ARHGAP40	8.60947	4.41621e-15
RABGGTB	1.12154	4.43095e-15
METTL8	1.35261	4.44927e-15
BAIAP2L1	4.9488	4.57461e-15
TRPC6	5.64008	4.59073e-15
PPP1R3E	-2.02786	4.63269e-15
PRKCI	1.00291	4.657e-15
SLITRK1	-2.68461	4.66553e-15
RCC1	1.19072	4.682e-15
WDR13	-1.52051	4.69753e-15
APC	-1.39943	4.69753e-15
CAV1	3.26882	4.87449e-15
PRKCZ	1.53951	4.95134e-15
SLC17A6	-6.12344	5.02429e-15
BMP2	2.11229	5.02435e-15
-	10.1161	5.03843e-15
ELAVL4	-8.68705	5.19413e-15
ZFHX4-AS1	-7.07807	5.30054e-15
EVI5	-1.19733	5.32094e-15
CLDN23	3.63551	5.35982e-15
ZNF761	1.32967	5.4223e-15
PROSER3	-1.10094	5.47585e-15
CARMIL3	-2.24298	5.59705e-15
AOX1	3.23719	5.86906e-15
SGCG	-5.93003	5.89355e-15
VENTX	10.2845	6.0387e-15
TRIM52	-1.10689	6.04847e-15
POU2F3	9.82192	6.23382e-15
ZNF37BP	-1.35112	6.42949e-15
HDAC2-AS2	2.10485	6.58555e-15
CABLES2	-1.04994	6.69916e-15
MLC1	-8.40614	6.73422e-15
CDH13	3.04649	6.75003e-15
IRX5	-3.01674	6.81232e-15
CCDC137	1.17823	6.83313e-15
CCDC96	-2.72375	6.88945e-15
ANO4	2.08298	6.89836e-15
FILIP1	2.81365	7.13497e-15
SLFN5	-1.78628	7.55055e-15
TRIM21	1.44127	7.5962e-15
CCKBR	4.50049	7.94677e-15
GRTP1	2.38419	8.0744e-15
NBPF8	-2.39017	8.25795e-15
AXL	2.88035	8.33617e-15
LINC01612	9.70407	8.4826e-15
ARVCF	-1.0833	8.83569e-15
REEP1	-3.5962	8.8386e-15
MT-ND4	1.22669	8.86963e-15
RBFOX1	-3.18608	9.12156e-15
DUS2	1.18887	9.13709e-15
ACP2	-1.0249	9.2706e-15
LINC01414	-5.19816	9.28512e-15
[truncated: 5,615 more rows]

## Sheet: DEG hiPSC-NSC vs diff_14 Cas9
Differentially expressed genes by RNA-seq betwen hiPSC-NSC and diff_d14 Cas9-only
Gene_symbol	log2FoldChange	padj
NPNT	-8.1965	0
ALDH1A2	-6.25857	4.62107e-267
RDH10	-3.94083	4.88455e-211
LRRN4	-7.23946	3.65745e-120
ELN	-7.56572	1.29147e-116
WT1	-7.34003	4.63583e-91
DOCK11	-2.56751	1.03976e-90
CA12	4.09263	6.0265e-90
OSR1	-3.69995	1.29195e-78
SLC7A7	-6.19311	3.87504e-72
ABCG1	3.76306	2.04286e-67
MTSS1	1.47003	1.94053e-66
SCD	2.10133	9.16032e-65
KDR	-4.91495	1.97524e-64
BTBD17	2.71265	2.096e-60
EPS8L1	-3.72299	3.02165e-60
CLDN1	-4.83562	2.77625e-58
COL16A1	-6.1874	1.24213e-57
BNC1	-7.08243	5.3904e-55
PROCR	-7.9632	6.7312e-54
EXTL3	1.00878	1.59626e-52
FSTL3	-3.15803	8.21481e-52
TINAGL1	-7.70653	9.22189e-51
COL8A2	-6.2546	1.16653e-50
SPSB1	-3.56503	2.62542e-50
PODXL	-5.13127	4.58896e-48
HAND2-AS1	-5.4574	3.22931e-47
ETV4	3.23285	8.26285e-47
FADS2	1.10016	1.06615e-46
DHRS3	-4.46697	2.42755e-46
IGF1	-6.25538	2.43012e-46
IGFBP3	-5.27672	5.02092e-45
C3	-10.428	1.88374e-43
CAPN6	-5.90934	2.11241e-42
TNNT1	-4.40244	2.42112e-42
IL1RAP	-4.26521	5.04184e-42
UPK3B	-6.71486	1.55384e-41
THBS1	-3.97055	3.69811e-41
CARNS1	-6.22577	1.0606e-40
SEMA3B	-3.82237	2.5328e-40
SMOC2	-4.75215	2.57482e-40
TEAD4	-2.7673	4.94078e-40
GPRC5A	-6.10715	5.77224e-39
TFPI2	-4.24607	1.1467e-38
GREB1	2.3818	3.21012e-38
KRT18	-5.96255	5.43321e-38
LAMA5	-3.03233	7.38934e-38
PITX1	-4.74177	9.35802e-38
KRT8	-5.63217	3.9328e-37
AQP1	-3.92261	3.03815e-36
RNF207	-2.97837	3.31136e-36
SMTNL2	-5.24014	4.09471e-36
SYNPO2	-4.64051	5.54387e-36
NPR1	-4.3719	2.25686e-35
CFI	-6.67354	5.05742e-35
WWC2	-1.45928	2.93601e-34
EPS8L2	-3.51294	3.59783e-34
HAND2	-4.30634	3.66567e-34
DPP4	-5.73903	6.91215e-34
SSH3	-2.99861	9.01233e-34
PTGER3	-3.95919	1.17959e-33
STK26	-3.19431	2.89277e-33
SPINT1	-5.64363	2.91015e-33
MYO1D	-2.71367	7.93106e-33
RBP1	-2.47484	9.92368e-33
DAPK1	-1.52159	1.03503e-32
USP53	-2.16103	1.95602e-32
NEK7	-2.11471	1.99387e-32
FABP3	3.19955	3.42515e-32
GLUL	1.0699	5.21408e-32
ACSL3	1.13797	1.00792e-31
SVEP1	-2.84741	1.79269e-31
DIAPH3	-1.69865	2.02853e-31
MYRF	-5.29504	3.17467e-31
FAP	-3.62073	3.65141e-31
PKP2	-4.00371	4.65585e-31
CRABP1	2.47322	8.38544e-31
CLEC19A	-8.17798	3.49257e-30
TPPP3	-3.42002	4.49779e-30
ABCA1	1.89654	8.67457e-30
LGR6	6.13314	1.9805e-29
SBSPON	-5.61693	2.05218e-29
PDIA5	-1.60458	2.22989e-29
SOCS3	-3.60166	3.8399e-29
CCN1	-4.13743	5.26893e-29
GPR19	2.44311	5.86626e-29
GATA6	-7.96764	2.12975e-28
INHBA	-4.55102	3.78217e-28
CYBRD1	-2.59126	3.79968e-28
COTL1	2.06912	8.59699e-28
KCNK6	-3.01133	1.674e-27
LRRC1	-1.75657	1.82457e-27
COL1A1	-4.08417	2.52371e-27
LINC02593	-4.42751	2.62624e-27
LIMS2	-4.96592	4.10269e-27
SAMD11	-4.58369	4.10269e-27
FRZB	-1.96992	9.17564e-27
CLCN5	-1.13712	1.04093e-26
BCAM	-3.80125	4.76296e-26
CDH3	-4.15623	4.88889e-26
PLS3	-2.23677	6.45378e-26
IGFBPL1	2.34378	1.16675e-25
ADGRG6	-5.11122	2.7366e-25
LY6E	-2.45121	3.09897e-25
CPA4	-4.38682	5.18609e-25
CTSC	-2.13739	5.81828e-25
GAS7	-2.1199	6.21888e-25
GJA1	-2.85261	7.13321e-25
CTNNA3	-3.43079	8.02748e-25
PLSCR4	-3.18129	1.53343e-24
NRN1	2.63423	1.87314e-24
MEOX2	-2.97769	2.76298e-24
RNF157	1.36177	5.4868e-24
TMEM37	-3.44921	5.4868e-24
COL12A1	-3.68242	6.54689e-24
ESYT3	-3.27499	8.11506e-24
ALDH1A1	-8.90082	1.59551e-23
GXYLT2	-2.65951	1.71715e-23
NR6A1	2.91875	2.68455e-23
PCSK5	-2.23231	2.70207e-23
PLA2G3	2.04834	3.40949e-23
PIEZO1	-4.1664	4.8916e-23
FOS	-2.72214	5.48151e-23
FAM83G	-3.76471	6.15253e-23
NNMT	-4.8803	6.91429e-23
IFI44L	1.71539	7.62425e-23
SERPINB9	-2.80994	7.91983e-23
CAV1	-4.29699	1.01941e-22
ANXA3	-7.38928	1.04954e-22
JPH1	-2.60747	1.85487e-22
DACT2	-6.40106	1.9742e-22
VAMP8	-3.8653	1.98023e-22
NHERF1	-1.60544	5.063e-22
RASSF7	-2.07045	5.12747e-22
C1S	-3.2929	5.32839e-22
BST2	-4.7933	6.1318e-22
ANXA4	-2.31189	9.7251e-22
LRRC10B	2.72509	1.07163e-21
SEC24D	-1.26654	1.34529e-21
PPP1R14C	1.52583	1.34529e-21
KRT19	-6.14425	1.36155e-21
NFE2L3	-2.47683	1.52991e-21
KIAA1210	-8.60498	2.36591e-21
MICAL2	-2.52177	2.3762e-21
B4GALT1	-2.40178	2.74809e-21
PCOLCE	-3.33233	3.32819e-21
OLFML2B	-3.33249	4.10124e-21
TBX18	-6.42313	7.2338e-21
TPCN1	1.80164	7.92281e-21
GYG2	-1.27195	9.48746e-21
SALL4	2.69545	9.61463e-21
ATP7B	-2.40665	1.01774e-20
RNF182	-1.27848	1.16756e-20
BAG2	-2.13348	1.28217e-20
MKX	-4.10328	1.94986e-20
ADAMTS16	-4.61491	2.51419e-20
GPC3	-3.63314	2.51419e-20
WNT9A	-3.60301	2.84812e-20
AMPH	1.04274	2.97956e-20
SLC35F2	-2.45571	3.32608e-20
LURAP1L	-5.56825	3.67132e-20
CASP4	-4.34244	4.39588e-20
GPC4	-1.57781	4.5717e-20
SLITRK3	2.45109	6.0599e-20
TIAM1	1.48951	6.19605e-20
MCTP2	-5.87509	7.00166e-20
NANS	-1.50118	8.18724e-20
MELTF	-2.85676	9.05752e-20
NFKBIZ	-2.11353	1.44739e-19
EZR	-1.77837	1.59671e-19
ASS1	-2.9206	1.60037e-19
LAYN	-3.75407	1.68371e-19
METTL7B	3.98562	1.72042e-19
PARM1	-2.91222	2.01509e-19
-	-2.72134	2.18229e-19
-	-5.91821	2.37904e-19
FGF9	-1.6256	2.38839e-19
C3orf52	-2.61466	4.12383e-19
LLGL2	-4.44729	4.49645e-19
ACVR2B	1.16147	4.57656e-19
GAS2	-2.36183	4.94606e-19
MYADM	-1.97751	5.2735e-19
LTBR	-3.8885	6.08369e-19
KIF5C	1.06515	6.13342e-19
SH2D4A	-3.35507	7.25081e-19
TCF21	-6.40621	8.80752e-19
GRB10	1.08645	1.19256e-18
ST3GAL1	-1.85479	1.29434e-18
LOX	-3.58136	1.32699e-18
SYDE2	-2.14003	1.72854e-18
TPM1	-2.96133	1.7865e-18
CDH10	1.62044	2.11372e-18
PTPRD	1.50612	2.23506e-18
GCNT1	-5.12227	2.91077e-18
NMU	2.26999	3.19194e-18
PRSS35	-5.43672	3.21678e-18
LAMC2	-3.8404	3.86026e-18
GBP3	-3.78065	4.54787e-18
SULT1B1	-10.9283	5.52192e-18
CAV2	-4.12986	5.98071e-18
RRBP1	-1.27915	5.98071e-18
DYNLT5	-5.18993	6.98908e-18
BDNF	-2.91452	8.20794e-18
STAT5A	-3.0723	8.94177e-18
ITGA3	-3.6684	9.70228e-18
BID	-1.29607	1.41615e-17
SGK1	-3.44979	1.85774e-17
C1orf198	-1.26162	1.89985e-17
STING1	-3.16583	2.17984e-17
CXCL14	-5.06904	2.59811e-17
SMOC1	2.91914	3.52265e-17
IQGAP1	-1.49647	3.83246e-17
CD55	-2.61509	4.08705e-17
SLC16A14	1.70364	5.04757e-17
TFAP2C	-4.41695	5.08854e-17
PRKCB	2.82005	5.50636e-17
ADGRA2	-3.04628	5.52125e-17
PLEKHG4B	-1.16445	5.57375e-17
ARSI	-3.97791	5.57375e-17
MAFK	-2.51138	5.72976e-17
FAM110C	-6.28735	6.26455e-17
DHRS13	1.24131	7.52201e-17
HOXA11	-3.40341	8.88407e-17
SREBF1	1.47043	8.88407e-17
DUSP6	3.18067	9.36485e-17
DSC3	-3.45043	1.01787e-16
LTBP3	-2.0271	1.0272e-16
CYP2T1P	-3.78294	1.07515e-16
GPR153	1.08194	1.15913e-16
MEST	-1.7151	1.47843e-16
WWC1	-1.83402	1.47894e-16
NABP1	-3.37412	1.50459e-16
PAWR	-1.27075	1.51772e-16
FGF5	-6.55938	2.05463e-16
SYNC	-3.34275	2.05781e-16
AOPEP	-2.04468	2.13797e-16
PTPN14	-1.93787	2.19598e-16
GLS	-1.16857	2.26768e-16
PNCK	2.4468	2.26768e-16
LMO7	-1.78387	2.80059e-16
TACC2	1.13176	3.0055e-16
FOSL2	-3.8173	3.06551e-16
C4B	-4.14968	4.04944e-16
RFTN1	-3.41007	4.33566e-16
GADD45B	-5.16276	5.32478e-16
IL32	-5.13484	7.19623e-16
WNT5A	-1.76646	7.23663e-16
TRIM71	1.76273	7.66734e-16
CACNG7	1.31916	7.79779e-16
PRMT8	1.93119	8.73079e-16
MIR1915HG	-1.57697	8.85363e-16
BAMBI	-2.69743	9.72657e-16
MGAT5	1.17241	1.06194e-15
ARID3B	1.42886	1.08448e-15
SERTAD4	-1.80393	1.09518e-15
IGLON5	1.31681	1.14725e-15
TPD52L1	-4.07352	1.1994e-15
GRB7	-6.02157	1.30966e-15
PTGS1	-3.2608	1.32374e-15
ETV5	1.81706	1.40553e-15
SLC4A4	3.23304	1.69624e-15
CPB1	-10.2062	1.69624e-15
TTYH1	1.10154	1.92476e-15
NUAK1	-1.84848	1.94647e-15
ONECUT2	2.52607	1.96488e-15
IL6R	-4.34363	2.09249e-15
RARG	-1.80252	2.11238e-15
FBXO10	1.15411	2.28911e-15
ZNF875	-2.55083	2.36609e-15
ANXA11	-1.85882	2.54299e-15
TMEM169	1.99235	2.65055e-15
NEFM	3.07171	2.6819e-15
DMKN	-6.34913	2.8419e-15
TMPRSS7	-3.54353	2.94217e-15
PSD	1.69365	2.95888e-15
THBD	-5.23699	3.72199e-15
MYO1C	-1.98205	3.72199e-15
PLCD3	-1.60413	3.91782e-15
RMDN2	-1.73277	4.34808e-15
ADAM33	-4.73847	5.63619e-15
HSPB7	-5.69029	5.63619e-15
RAP2C	-1.30236	6.38815e-15
LINC01414	2.91627	7.3109e-15
CNN1	-3.11411	8.00799e-15
SCTR	-7.23449	8.58831e-15
-	-9.99422	9.58524e-15
SULT1E1	-8.63792	9.68896e-15
PLEKHA2	-1.99001	9.733e-15
NALF2	1.71031	9.77319e-15
LINGO1	1.32285	1.06047e-14
SERINC5	-2.06815	1.22573e-14
PDZD2	-2.21687	1.2806e-14
AOX1	-3.67817	1.2806e-14
LAMB1	-3.30023	1.29359e-14
MGP	-3.6038	1.56764e-14
CA14	2.27796	1.56764e-14
CA9	-5.25798	1.61451e-14
SOX13	1.33605	1.6383e-14
NWD2	2.88243	1.64092e-14
PPIC	-2.39269	2.16465e-14
PCK2	1.36762	2.1981e-14
INF2	-1.75335	2.3361e-14
C7orf57	-4.31552	2.50244e-14
RHOD	-4.27065	2.54567e-14
MMP17	-2.15274	2.57366e-14
-	-9.85541	2.57366e-14
CYP2S1	-5.61706	2.64924e-14
TNFAIP3	-1.56605	2.83142e-14
ITSN1	-1.07648	2.96931e-14
GBP1	-4.94554	2.98272e-14
DSC2	-3.07037	3.29367e-14
DCN	-5.11812	3.35802e-14
OPLAH	-3.2203	3.56023e-14
S100A10	-3.00045	4.40333e-14
CTSH	-3.16969	4.56376e-14
SNHG3	-1.52541	4.7703e-14
FBXO32	-5.23055	5.33256e-14
ADAMTS15	-3.9664	5.48749e-14
PYGM	-3.08721	5.73715e-14
COL5A1	-3.00603	6.27302e-14
CDH13	-2.94092	7.20303e-14
LXN	-1.75485	7.70663e-14
COX6B2	-3.99715	8.16246e-14
TNFAIP8	-2.74016	1.06462e-13
SPRY2	1.47595	1.36231e-13
ESPN	3.79295	1.4219e-13
MAP2K6	1.46299	1.7108e-13
TMEM200C	1.20003	1.72612e-13
LGSN	-4.32922	1.77169e-13
CNGA3	2.15425	1.80819e-13
ANKS1B	2.68096	1.92939e-13
CRY1	-1.007	2.2885e-13
KDELR3	-2.16451	2.3219e-13
P3H2	-3.55081	2.65277e-13
AK7	-2.33183	2.74834e-13
ELF4	-3.57569	2.80596e-13
KCNQ2	1.12425	3.01822e-13
IGDCC3	1.77193	3.02598e-13
PPFIBP1	-1.71102	3.20317e-13
TMEM121B	1.58811	3.24242e-13
SYNGR2	-1.85045	3.47319e-13
CRISPLD2	-3.32846	3.5321e-13
DRAXIN	1.51998	3.63066e-13
DSG2	-3.08801	3.69044e-13
MAP3K1	-1.30374	3.8529e-13
ZFHX4	1.0502	4.21006e-13
ST8SIA3	3.50454	4.69032e-13
RHOF	-1.6879	5.2423e-13
PRICKLE1	-2.6721	5.49247e-13
CCN2	-3.90521	5.67224e-13
ITGB4	-6.83903	5.70023e-13
PRSS12	-2.8075	5.80789e-13
ARHGAP23	-1.40192	6.65212e-13
AGPAT2	-2.6457	7.28636e-13
LATS2	-1.42309	7.30173e-13
RGS5	-4.06916	7.32867e-13
ADGRL4	3.48343	7.56671e-13
PKHD1L1	-3.74133	7.79857e-13
CEBPD	-4.94219	7.79857e-13
TRIB2	1.66877	8.1487e-13
RENBP	2.0538	8.19479e-13
EPPK1	-2.47698	9.07921e-13
HOXA3	-2.86775	9.58713e-13
NXPH2	-2.82531	9.88706e-13
UBA7	-3.03739	1.12216e-12
AHR	-2.27266	1.31128e-12
CARD11	-9.11581	1.34081e-12
FIRRE	-1.61001	1.36689e-12
SLC22A3	-6.59666	1.381e-12
NECAB2	2.47443	1.38949e-12
TRIP10	-1.69067	1.50438e-12
TLL1	-2.86661	1.50943e-12
FHIP1A	-4.75514	1.51616e-12
LPL	2.21511	1.52682e-12
PCDH19	1.39053	1.63958e-12
SMPDL3B	-5.30213	1.78491e-12
TNMD	-2.27367	1.80011e-12
NAP1L2	1.52979	1.84191e-12
RIPOR3	-3.3501	2.31432e-12
BEX5	2.60473	2.31432e-12
SP100	-3.60134	2.3547e-12
SLC43A2	1.89775	2.54233e-12
PLEKHA7	-1.67322	2.93493e-12
POU2F2	2.52001	3.00433e-12
CD164	-1.33065	3.38999e-12
FKBP14	-1.12468	3.49152e-12
REXO2	-1.11777	3.55515e-12
GXYLT1	-1.05947	3.61768e-12
RAB11FIP1	-2.44615	4.23058e-12
FREM1	1.82037	4.31428e-12
RIMS3	1.01617	4.52297e-12
TENM3	-1.44272	4.77452e-12
PPP1R13L	-2.00193	4.8826e-12
MIR22HG	-2.04953	5.12757e-12
NEFL	2.2102	5.15626e-12
HSBP1L1	-3.12221	5.25096e-12
GFAP	-7.57336	5.51707e-12
CDH4	1.17717	5.65354e-12
AEBP1	-2.00233	5.88238e-12
CGN	-2.16245	6.03543e-12
OLFML1	-4.41515	6.10295e-12
C6orf132	-6.87192	6.18018e-12
ZFHX4-AS1	2.00152	6.23777e-12
SLC16A5	-3.24183	6.33599e-12
ARHGEF3	-2.06359	6.47331e-12
APOL4	-2.73289	7.21116e-12
HMGCS1	1.12715	7.3136e-12
SFRP2	1.63784	7.51416e-12
LIF	-3.22459	7.91464e-12
COL18A1	-4.05206	8.68392e-12
ADAMTS16-DT	-2.83106	9.58959e-12
SPRY4	2.11138	1.02212e-11
SPRR2F	-7.73518	1.03417e-11
COL8A1	-5.31576	1.04314e-11
ANO4	-1.53659	1.04966e-11
MEGF6	-2.50549	1.10853e-11
PDE3B	1.10223	1.18051e-11
ROR1	-3.44228	1.18051e-11
FNDC1	-5.06579	1.1852e-11
C4A	-3.25108	1.1928e-11
RIMS2	1.97466	1.19464e-11
GDF11	1.33709	1.24471e-11
PPM1H	-1.51441	1.24644e-11
FSTL1	-2.348	1.28783e-11
MAPK15	-2.72419	1.34625e-11
RHPN2	-1.22699	1.35009e-11
PIP5K1B	3.51879	1.38328e-11
-	7.90898	1.38819e-11
SRCIN1	1.30443	1.39519e-11
BAALC	2.58115	1.51547e-11
SOCS5	-1.05322	1.56528e-11
GPRASP1	1.06326	1.57042e-11
BAIAP3	-2.5652	1.63773e-11
UGP2	-1.03161	1.75007e-11
PTER	-2.8039	1.8365e-11
RERG	-4.12908	2.94545e-11
SLC34A2	-4.348	3.03656e-11
PLP2	-5.247	3.15461e-11
GLT8D2	-1.99817	3.21424e-11
SERPINE1	-3.3627	3.24577e-11
WWTR1	-1.11023	3.51295e-11
LRATD2	-3.15683	3.83183e-11
SLC6A13	-3.84656	3.84866e-11
DAB2	-2.79699	4.03e-11
TLCD2	-2.7678	4.05231e-11
ALDH4A1	-1.20326	4.10444e-11
HOXA-AS2	-3.00416	4.31408e-11
SYTL5	-3.70482	4.3647e-11
CDKN2B	-3.58329	5.06979e-11
KREMEN2	-3.05939	5.32116e-11
KLHL29	-1.27311	5.50972e-11
IL1R1	-3.78314	5.66296e-11
SGMS2	-2.0274	5.79346e-11
BCO2	-2.24061	5.8793e-11
ZFHX3	1.18762	5.97658e-11
TGFB3	-2.31901	5.98218e-11
COBLL1	-2.27198	6.09516e-11
HCG11	-1.74135	6.29795e-11
ESRP2	-6.4214	6.47982e-11
GLDC	1.24466	6.77781e-11
TRANK1	-1.49768	6.89079e-11
EDN1	-3.83617	7.02807e-11
DRD2	2.75684	7.67639e-11
NECTIN2	-1.49006	7.68609e-11
COLEC12	-5.17673	7.68609e-11
DGKB	3.29169	8.01278e-11
ABTB2	1.84822	8.05235e-11
COBL	-2.60126	8.20582e-11
PLS1	-2.4685	8.47549e-11
TNK1	-3.47092	9.36316e-11
SYPL1	-1.00293	9.50536e-11
PIK3CD	-1.54433	9.70611e-11
BDKRB1	-7.37506	9.75412e-11
CCL2	-3.66026	1.00283e-10
APOBEC3C	-2.0984	1.0072e-10
RPE65	1.96414	1.03103e-10
IL6ST	-1.32704	1.0569e-10
LDLRAD4	-3.12106	1.0569e-10
EFNA1	-3.37816	1.07471e-10
ATP10A	-3.64589	1.11427e-10
-	2.79995	1.11427e-10
CAVIN1	-4.09809	1.11663e-10
S1PR5	-2.97994	1.15576e-10
LINC01266	-8.98036	1.19309e-10
HIC2	1.13265	1.20789e-10
-	-3.18266	1.25432e-10
BICC1	-1.59267	1.45826e-10
HHIP	-3.02614	1.4719e-10
DISP1	-1.67205	1.59896e-10
PYGL	-1.69448	1.64363e-10
FBXO17	-1.41943	1.64927e-10
HEG1	-2.41176	1.67473e-10
RIN3	-1.41406	1.77812e-10
CRMP1	1.07694	1.78017e-10
GREM1	-5.45214	1.79372e-10
LINC01993	-2.90704	1.8095e-10
SMAD6	-3.34986	1.89984e-10
WNT7B	2.65899	1.89984e-10
ANXA8	-8.46581	1.96179e-10
CCDC40	-1.07333	2.12075e-10
GABBR1	1.0426	2.35862e-10
-	-6.91545	2.40012e-10
FOXC1	-2.90752	2.45141e-10
LOXL1-AS1	-2.13301	2.45653e-10
CNKSR3	-1.60657	2.51097e-10
LSR	-3.8853	2.6829e-10
FMOD	-2.35121	2.81083e-10
CAMK2N2	1.81463	3.01019e-10
SSC4D	-4.4428	3.05056e-10
ANXA8L1	-8.32787	3.28349e-10
ZNF469	-3.78114	3.52853e-10
PLOD2	-1.39217	3.63467e-10
TRAM1	-1.06571	3.68451e-10
VWA1	-1.54355	3.68451e-10
SAMD5	-2.55415	3.6865e-10
EFHD1	-3.51159	3.75269e-10
MS4A8	3.18364	3.96439e-10
PGBD5	1.37868	4.18535e-10
ERICH5	-5.07552	4.22128e-10
SMAD7	-1.56574	4.32944e-10
ACSS1	2.53512	4.93472e-10
UNC13A	2.13653	4.98262e-10
-	-2.75985	5.09807e-10
HECTD2	1.11897	5.30374e-10
VWA5B1	-2.26441	5.50164e-10
EFCAB12	-1.66803	6.60474e-10
USP44	3.4382	6.76974e-10
OSBPL10	-2.14952	6.78413e-10
BMP6	-1.89673	6.79257e-10
WT1-AS	-8.35925	7.71392e-10
ARHGAP22	-2.96971	7.83348e-10
IQCA1	-2.44587	7.94576e-10
CDCP1	-3.07823	8.09268e-10
TLCD3B	1.36022	8.11554e-10
ABO	-3.50018	8.26585e-10
DOK7	-4.20531	8.98236e-10
HCLS1	-3.5766	8.98236e-10
GBGT1	-3.89058	9.54463e-10
EHD2	-2.54206	9.57751e-10
CPNE2	1.32476	9.84805e-10
SAMD4A	-1.55572	9.91732e-10
ANXA2	-2.32374	1.01463e-09
SSXP10	-2.1132	1.06642e-09
FGF12	1.46007	1.06947e-09
ZSWIM5	1.47928	1.08513e-09
CACNA1A	1.13389	1.08793e-09
CAMKV	1.82036	1.08793e-09
TOX-DT	1.24373	1.10711e-09
KCNG1	-1.51292	1.13238e-09
SYN2	2.66445	1.23806e-09
B3GNT2	-1.22491	1.26164e-09
SDC3	1.2495	1.2624e-09
CDC42EP1	-2.83907	1.33684e-09
NFIA-AS2	-2.9547	1.42367e-09
EPSTI1	-5.09803	1.46606e-09
CECR2	1.23715	1.50789e-09
FLNC	-1.6449	1.53438e-09
SERPINB6	-1.33593	1.56241e-09
NEK5	-3.45433	1.62668e-09
HSPB8	-2.87236	1.63674e-09
BMP2	-1.60884	1.63737e-09
IQCJ-SCHIP1	-2.09289	1.71656e-09
PIM1	-2.26659	1.75283e-09
CRACR2B	2.03694	1.75283e-09
MYCL	1.08264	1.78809e-09
SH2D3A	-4.10409	1.83664e-09
ARHGEF5	-3.41758	1.85335e-09
IL13RA1	-1.45176	1.86709e-09
NGF	-5.51286	1.89529e-09
ERG	-4.0579	1.92731e-09
SV2A	1.20061	2.02815e-09
MEGF10	2.75633	2.09295e-09
STRA6	1.74143	2.09401e-09
EGFL7	-1.88007	2.22153e-09
OCA2	-4.40658	2.23449e-09
VSIR	-5.95098	2.2575e-09
ZFPM2	-3.0656	2.2575e-09
KCNB1	1.57403	2.26145e-09
RAMP2	-1.98182	2.32323e-09
TBX3	-2.3625	2.47656e-09
LRRIQ1	-1.30897	2.52709e-09
NPR3	-3.57263	2.60752e-09
CPVL	-1.03932	2.86487e-09
NRK	-3.27621	2.91483e-09
-	-3.75265	3.01625e-09
CFAP90	-2.57355	3.08921e-09
SPAG1	-2.23269	3.12956e-09
FBLL1	1.29409	3.15037e-09
MAP3K20	-1.16074	3.17399e-09
MCHR1	3.40758	3.32682e-09
GDF6	-4.72935	3.32682e-09
NEXN	-2.06407	3.36092e-09
WNT7A	2.35925	3.36749e-09
FGF13	1.44857	3.50575e-09
SLC10A3	-1.14107	3.52644e-09
NFATC2	-2.42396	3.54131e-09
COL23A1	3.2312	3.57658e-09
PCDHB2	-1.63998	3.61665e-09
ACP6	1.03878	3.77577e-09
PMEPA1	-1.9066	3.86503e-09
CLEC18B	-3.29961	3.87874e-09
BTBD19	-1.32864	3.88075e-09
MCOLN3	-3.20398	3.91395e-09
PLEKHG3	-2.27497	3.984e-09
PPP1R1A	1.36576	3.984e-09
PLAAT5	-2.62832	4.06185e-09
HIVEP1	-1.0589	4.27401e-09
TOR4A	-1.58342	4.36935e-09
KLF5	-2.56919	4.64337e-09
IFNLR1	-3.33099	4.70201e-09
EMP2	-1.2488	4.92219e-09
FOXJ1	-2.49472	5.15851e-09
TBC1D8B	-1.68383	5.16704e-09
TMEM200B	-3.07067	5.21803e-09
SLIT3	-3.90667	5.25916e-09
GATA6-AS1	-7.63194	5.54383e-09
P4HA2	-2.00898	5.63545e-09
PRR15	-7.81209	5.72075e-09
VGF	3.05511	5.91114e-09
KIRREL1	-1.38801	6.1038e-09
RBM47	-4.59198	6.26494e-09
TENM1	1.89318	6.37601e-09
RNF135	-1.68169	6.43242e-09
FOXL2NB	2.78085	6.59704e-09
SPARC	-1.43279	6.73934e-09
SYT9	1.41984	7.03355e-09
ITGA11	-3.98094	7.0581e-09
CCBE1	-3.51557	8.03598e-09
SERPING1	-1.37715	8.14375e-09
PLXDC2	-1.71818	8.20537e-09
COL24A1	-2.32346	8.73004e-09
C1R	-2.15652	8.90646e-09
CFAP61	-2.59421	9.10056e-09
PTPRQ	-4.10471	9.49532e-09
ZBTB46-AS2	2.16372	9.66283e-09
MYL7	-8.27069	9.78327e-09
IGFBP6	-3.10488	1.04098e-08
ECHDC2	-3.27359	1.04486e-08
LINC02334	-2.57124	1.05961e-08
SEMA6B	1.75378	1.05986e-08
ST8SIA4	1.24299	1.0645e-08
-	-8.22018	1.08048e-08
HRH1	-3.47608	1.10868e-08
NFATC1	-2.78969	1.11518e-08
DZIP1L	-1.62158	1.17751e-08
FAS	-2.00031	1.18525e-08
CFAP43	-2.3198	1.20387e-08
MYOF	-2.61398	1.21935e-08
PLA2G12A	-1.40743	1.23832e-08
WNT2B	-4.40741	1.27464e-08
EVA1C	-5.63982	1.27464e-08
PKDCC	1.84841	1.30476e-08
ERMP1	-1.2451	1.3224e-08
CP	-2.17169	1.35096e-08
MET	-2.25838	1.35661e-08
PTPN6	-2.78065	1.38249e-08
FLNB	-1.54742	1.39814e-08
TXNRD3	-1.04845	1.52394e-08
KLHL4	1.84126	1.54e-08
PPP1R16B	2.45864	1.58025e-08
SYT4	1.4794	1.58249e-08
LRRC32	-4.29077	1.66381e-08
SPIRE2	1.035	1.69241e-08
EPHA6	3.10394	1.75124e-08
ETS1	-2.25665	1.78487e-08
GATA5	-8.15369	1.81526e-08
FCGRT	-1.16535	1.89706e-08
DHRS9	-8.09409	1.99496e-08
AFF3	-1.31454	2.03643e-08
PCDH1	1.36323	2.10603e-08
TSPAN4	-1.10713	2.15741e-08
WIF1	-5.46812	2.18611e-08
PAX8	3.3558	2.22411e-08
PHOX2B	3.60912	2.24663e-08
RARB	-2.94169	2.30015e-08
LRIG3	-2.6558	2.30672e-08
FBN1	-2.40079	2.31541e-08
TLN1	-1.05856	2.34263e-08
ACTN1	-1.45668	2.4673e-08
LINC02487	-3.2048	2.4673e-08
-	3.30579	2.55911e-08
WNT2	-5.63031	2.58279e-08
MAGEL2	1.63905	2.62346e-08
CELSR1	-1.56254	2.70861e-08
TLR2	-3.23921	2.86352e-08
ATP1A3	1.54048	3.03697e-08
HOXC8	-5.41211	3.0951e-08
FOSB	-3.42446	3.12498e-08
KLHL3	1.16805	3.12844e-08
IQANK1	-2.50123	3.19967e-08
AP1G2-AS1	-1.36173	3.19967e-08
CASP6	-1.06474	3.26239e-08
NDRG4	1.18212	3.27058e-08
KRT8P3	-7.44649	3.34117e-08
RBMS1	-1.58771	3.37922e-08
STX11	-6.84411	3.39636e-08
PHETA2	-2.99878	3.45482e-08
ADAM12	-2.49744	3.65569e-08
MXRA5	-3.44217	3.73546e-08
RHBDF2	-1.75772	3.74983e-08
INHBB	-2.06193	3.81109e-08
TGM2	-4.9768	3.89035e-08
KLHDC8A	1.20272	3.92987e-08
WSCD1	1.02888	3.99695e-08
PRSS16	-2.51053	4.08787e-08
FOXL2	2.85363	4.14445e-08
OLR1	-7.65987	4.17562e-08
CRYZL2P	-3.74338	4.17562e-08
CLVS2	1.55374	4.28677e-08
ITPR2	-1.48699	4.29242e-08
FBLIM1	-1.25775	4.4047e-08
FHL2	-1.41276	4.4102e-08
TM4SF1	-5.5204	4.50004e-08
CDC42EP3	-1.38379	4.74582e-08
DLC1	-3.66969	4.78016e-08
ARSJ	-2.38785	4.7873e-08
MXRA5Y	-3.96809	4.91626e-08
HLX	-3.95102	4.99739e-08
CFAP157	-3.51491	5.06191e-08
FERMT1	-3.71214	5.13847e-08
HOXA13	-3.77979	5.29548e-08
KCNJ13	-7.48775	5.33373e-08
GSX1	4.45295	5.70232e-08
MMP19	-2.23951	5.88618e-08
SYNPO	-2.48115	5.91369e-08
TMEM71	3.98863	5.94323e-08
TRIM47	-2.54204	5.97404e-08
ADAMTS5	-3.22932	6.23862e-08
AKAP14	-2.83218	6.30345e-08
CALD1	-1.87285	6.32298e-08
CCDC162P	-2.39171	6.5022e-08
GRM3	2.41427	6.5684e-08
NCKAP5	1.66075	6.62531e-08
ABLIM1	-1.17079	6.97152e-08
ANKRD1	-8.2196	6.98631e-08
-	1.5239	7.23494e-08
ASTN2	1.34859	7.3981e-08
IL31RA	3.74001	7.93512e-08
NTN4	-1.19101	7.93557e-08
KLHL31	-2.86059	8.11137e-08
RUBCNL	2.88712	8.11826e-08
ASTN1	1.57045	8.17418e-08
SNHG18	-2.43812	8.46245e-08
-	2.47044	8.46657e-08
PAX2	1.88398	8.52502e-08
NTRK2	-1.01611	9.00341e-08
PTPRD-AS1	1.095	9.12231e-08
AMOTL2	-1.81254	9.37302e-08
IGFBP4	-1.94174	9.53913e-08
GABRB3	1.4823	9.96633e-08
NELL1	3.19185	1.02058e-07
NTF4	-7.63888	1.03395e-07
DRAM1	-1.97081	1.05371e-07
B2M	-1.39183	1.07553e-07
MME	-1.94731	1.09138e-07
TMEM35A	1.24963	1.15379e-07
SLFN13	2.55382	1.18901e-07
PCDH15	3.65062	1.23696e-07
VPS9D1-AS1	-2.29675	1.24194e-07
ITIH3	-7.1902	1.24787e-07
BNC2	-2.4598	1.28878e-07
CFAP74	-3.80566	1.32057e-07
CACNA1B	1.2901	1.34719e-07
RBP7	-7.6614	1.34719e-07
STAC	-1.7155	1.34946e-07
GALNT9	-3.56419	1.3524e-07
MAD2L2	1.23778	1.38674e-07
HLA-E	-1.21879	1.39002e-07
MAP3K21	-1.57047	1.41155e-07
CD93	4.64566	1.43447e-07
TRPC4	-1.55724	1.44612e-07
MEDAG	-7.04266	1.46165e-07
ADGRG2	-4.22848	1.53825e-07
IGFBP7	-3.27927	1.54113e-07
ANO9	-6.99513	1.59705e-07
PDLIM3	-1.42085	1.60765e-07
HSPG2	-1.90858	1.63802e-07
APLNR	6.58677	1.63855e-07
PROKR1	-3.095	1.67336e-07
SLC1A6	1.70218	1.68324e-07
RAPGEF4	1.34795	1.71183e-07
-	4.11253	1.73273e-07
MOCOS	-2.8769	1.81382e-07
CCDC188	1.62405	1.891e-07
RARRES1	-3.13831	1.97791e-07
DNAJC22	-3.1964	2.02931e-07
BAIAP2L1	-3.63221	2.0528e-07
ETNK2	1.14568	2.10024e-07
ABCB5	-7.94114	2.1195e-07
GRM2	1.57992	2.13331e-07
SLC7A3	2.47412	2.13331e-07
TUFT1	-1.26049	2.21811e-07
SYT13	1.84013	2.22499e-07
VWA3A	-3.94345	2.27302e-07
-	1.3148	2.31789e-07
ARSG	1.59791	2.3812e-07
HLA-DPB1	1.58363	2.38393e-07
-	-7.7546	2.50878e-07
VASN	-3.09461	2.51735e-07
COL27A1	-1.28246	2.54642e-07
CTHRC1	2.38821	2.60609e-07
HOXC6	-5.38453	2.60925e-07
PPM1M	-1.24854	2.70326e-07
DENND1B	-1.06017	2.70326e-07
ZFP36	-2.55597	2.7086e-07
SERINC2	1.16804	2.79954e-07
FAM83B	-7.11544	3.04989e-07
ARHGAP36	5.9671	3.10454e-07
ASPN	-6.03523	3.1243e-07
CFAP52	-3.71635	3.1243e-07
CARMN	-2.78948	3.45034e-07
SPRED3	1.30401	3.48657e-07
CDH20	1.02779	3.50235e-07
ARMC3	-3.34379	3.50235e-07
-	-4.26558	3.50235e-07
RAI14	-1.22209	3.65232e-07
PDE1A	1.29233	3.7277e-07
PITX2	-3.2437	3.75751e-07
NR3C2	-2.54767	3.77781e-07
TMEM145	1.40464	3.96554e-07
FAM174B	-1.05816	4.0774e-07
CTSZ	-1.61988	4.08459e-07
PAFAH1B2P2	-3.55883	4.11457e-07
ARHGEF35	-3.81348	4.1253e-07
LINC02331	-7.34986	4.16499e-07
EGFEM1P	1.66469	4.26991e-07
PARVB	-1.39731	4.2884e-07
ABCC8	1.47467	4.29101e-07
-	2.75413	4.29101e-07
GATA4	-7.25906	4.2995e-07
EFHC2	-3.07294	4.33626e-07
TMBIM1	-1.96526	4.38884e-07
KCNC1	1.34279	4.41656e-07
GPR87	-7.07735	4.46131e-07
PPL	-3.00735	4.5683e-07
CFAP45	-3.48089	4.68443e-07
SP140L	-1.89513	4.79223e-07
STXBP5L	1.34372	4.81245e-07
SHB	-1.58566	5.01727e-07
KCNIP2	1.46526	5.16614e-07
NFIB	-1.1961	5.20663e-07
COL13A1	2.45436	5.2718e-07
FOXS1	-5.02604	5.31794e-07
-	-6.02308	5.43201e-07
LTBP2	-1.75622	5.46319e-07
SYT12	2.03112	5.76647e-07
VAT1L	1.21759	5.79196e-07
TNFRSF12A	-1.83367	6.03183e-07
IGSF10	-2.42002	6.30812e-07
C6orf118	-1.32537	6.41022e-07
CACNA2D2	1.21334	6.4182e-07
CD74	-3.78586	6.44458e-07
-	3.80476	6.44458e-07
POU2F2-AS2	4.80844	6.5548e-07
NPPB	-8.4711	6.55972e-07
-	-2.2607	6.62112e-07
OLMALINC	1.27797	6.64503e-07
HMCN1	-2.00561	6.89542e-07
NKD1	-1.76647	6.98532e-07
SKAP2	-1.60911	7.06639e-07
PLAAT4	-3.63885	7.23864e-07
CDH11	-2.31295	7.23864e-07
DNM3OS	-1.78876	7.46215e-07
LMX1A	4.44845	7.4659e-07
SLC44A2	1.21932	7.49036e-07
RGS6	1.91621	7.69892e-07
SMANTIS	-3.86727	7.70927e-07
EGFLAM	3.11761	7.87042e-07
IRS2	-1.08737	7.8947e-07
SYNE3	-1.47237	7.98009e-07
DSE	-1.37927	8.09557e-07
KCNN1	1.0612	8.35749e-07
SFRP4	-4.98401	8.59154e-07
S1PR1	1.6815	8.68775e-07
SYDE1	-1.24972	8.78189e-07
FLRT2	-2.33353	8.93898e-07
REM2	1.00635	8.95833e-07
LINC02200	-2.08745	9.03256e-07
CCDC102B	2.13554	9.04227e-07
NEFH	-1.11032	9.1349e-07
FGFBP1	-6.97045	9.19309e-07
KRT80	-5.4702	9.19309e-07
ART3	-2.36578	9.31817e-07
GRAMD2B	-2.2152	9.38688e-07
PACSIN3	-1.04632	9.38688e-07
ETV1	1.86538	9.75684e-07
MBP	-2.45692	9.84589e-07
SSC5D	-1.41752	9.88154e-07
DPPA4	2.22702	9.91123e-07
CORO1A	1.13594	9.91855e-07
LINC02615	-1.65062	1.00714e-06
RARA	-1.13713	1.00975e-06
COPZ2	-2.20889	1.01098e-06
-	-7.61749	1.03442e-06
FRMPD3	1.21819	1.07228e-06
CPAMD8	1.25875	1.07687e-06
ADARB1	-1.00311	1.10032e-06
HERC5	1.39213	1.11374e-06
DAAM2	-1.69835	1.11374e-06
ARMC2	-1.11632	1.12791e-06
EFEMP1	-4.38956	1.14952e-06
LRRC2	-4.10753	1.15208e-06
DUSP1	-1.06161	1.15652e-06
GPCPD1	1.00506	1.16391e-06
KCNQ1OT1	-1.26549	1.17394e-06
KRT7	-4.0609	1.18297e-06
SLC26A9	7.1434	1.18635e-06
SHD	1.56519	1.21258e-06
PLB1	-2.10922	1.23713e-06
LINC00842	-3.98103	1.23713e-06
KANK1	-2.11567	1.26021e-06
C1RL	-1.75765	1.26021e-06
PROSER2	-2.66211	1.29516e-06
LAMA3	-2.50959	1.29645e-06
SERTAD4-AS1	-3.13981	1.32631e-06
TNS3	-1.2866	1.33282e-06
HMSD	-2.44149	1.3536e-06
LRRC8E	-7.06303	1.36377e-06
TENM3-AS1	-2.15937	1.38055e-06
NLGN3	1.11876	1.40035e-06
RAPGEF3	-1.88069	1.42867e-06
PRODH	-2.59769	1.45907e-06
GDAP1L1	1.22468	1.46929e-06
FAM81B	-3.0482	1.47354e-06
CFAP100	-3.04178	1.48279e-06
GAS1	-2.45051	1.5598e-06
HRC	3.82136	1.58836e-06
FRRS1L	1.34921	1.65066e-06
ARL4D	-1.84627	1.68128e-06
ZMYND10	-2.72015	1.69305e-06
GAS6	-2.15654	1.73391e-06
RIMS4	1.81604	1.76818e-06
KCNC3	1.65894	1.80446e-06
NET1	-1.17774	1.81945e-06
AJUBA	-1.53354	1.85973e-06
GJA4	7.60689	1.9276e-06
GFRA1	-1.35284	1.9346e-06
CFAP77	-2.98575	1.96143e-06
SOX10	4.4612	1.98451e-06
AMH	1.01764	1.99361e-06
CFAP99	-8.04914	2.00232e-06
TRDN	2.65223	2.02009e-06
LRRC75A	1.00394	2.05753e-06
ITIH5	-3.64268	2.08621e-06
-	2.04437	2.08847e-06
LIFR	1.20487	2.10076e-06
-	3.48653	2.11548e-06
PLCL2	1.07141	2.13422e-06
NR5A2	4.2612	2.16384e-06
FLT1	-1.87661	2.16543e-06
SLC44A3-AS1	-2.72482	2.16543e-06
KCNMA1	-2.20322	2.22884e-06
C22orf42	2.96316	2.33261e-06
PRXL2C	-1.42282	2.41588e-06
PAMR1	-3.21989	2.47445e-06
ITGA7	1.38567	2.48094e-06
LTBP1	-1.28179	2.50013e-06
SOX3	2.37486	2.50537e-06
GHR	-1.77448	2.55099e-06
SLC22A5	-1.19117	2.58805e-06
PGM2L1	1.41929	2.596e-06
FN1	-1.95776	2.6924e-06
UNC80	1.29026	2.7708e-06
PDLIM1	-1.22752	2.79783e-06
HMGA2	-1.45192	2.80358e-06
TNNT2	-6.93823	2.83812e-06
THSD7B	3.26956	2.83812e-06
TCP11L2	-1.01188	2.87744e-06
CA13	-1.44612	2.88682e-06
NFIC	-1.64306	2.98556e-06
C1RL-AS1	-1.65113	2.99162e-06
SNCG	2.05262	3.00939e-06
RRAS	-1.84001	3.01573e-06
SLC24A3	2.24856	3.09453e-06
LGALS3BP	-1.61703	3.18807e-06
APELA	3.16473	3.18807e-06
CD9	-2.60973	3.33588e-06
WNT16	-6.98893	3.36075e-06
-	-2.56048	3.39867e-06
DBX1	3.9768	3.42652e-06
ASPHD2	1.16629	3.48325e-06
PCLO	1.71617	3.49022e-06
INMT	-4.00984	3.51249e-06
CCDC190	-6.80856	3.53232e-06
GRIP2	1.67402	3.56444e-06
CNGB1	2.17692	3.59678e-06
PREX1	1.41379	3.60016e-06
MYO5B	-2.55532	3.63386e-06
LINC03053	2.76566	3.86288e-06
ELAVL4	1.66877	3.86866e-06
HLA-C	-1.11185	3.91257e-06
GABRA5	1.48547	4.17335e-06
LOXL2	-1.80283	4.23627e-06
SLC8A3	2.41784	4.37111e-06
-	-3.60074	4.37111e-06
SPAG8	-1.77423	4.64988e-06
EDIL3	-1.8485	4.65829e-06
FAM114A1	-1.18089	4.87181e-06
PWRN1	2.30728	5.02356e-06
LINC01133	-6.98001	5.05102e-06
LAMA1	1.37411	5.05131e-06
CD36	-3.81669	5.13883e-06
ATP6V1G2	1.00277	5.14196e-06
SMIM5	-4.29036	5.14829e-06
SH3RF2	-3.05681	5.44892e-06
CMKLR1	2.68401	5.45372e-06
KCNJ16	3.423	5.45858e-06
SYT1	1.34976	5.45905e-06
SYT17	-1.23276	5.57563e-06
-	-1.76612	5.60186e-06
ENC1	-1.29021	5.63597e-06
ROBO2	1.39969	5.67156e-06
ITPR3	-2.14416	5.76356e-06
CCDC122	-1.39312	5.84072e-06
EDN2	-6.62822	5.86673e-06
RSPH4A	-1.62313	5.92793e-06
TMEM74B	1.99982	5.93194e-06
-	6.93912	6.08704e-06
TRIP6	-1.13408	6.18684e-06
SELENOM	-1.47163	6.29106e-06
MIR222HG	-2.44238	6.29902e-06
LEFTY2	-7.64435	6.33817e-06
C10orf82	-2.3398	6.40253e-06
ABHD14B	-1.16899	6.42132e-06
MYL9	-1.78515	6.42826e-06
USP2-AS1	-2.69553	6.55383e-06
C6orf141	-3.00385	6.63329e-06
ARHGEF34P	-3.58372	6.63329e-06
ALOX15	-3.54726	6.63808e-06
HOXA5	-4.53498	6.78824e-06
BMP1	-1.34645	6.89524e-06
PHYHD1	-2.62603	6.90132e-06
TMCO4	-2.29022	7.00682e-06
PLPPR5	1.61308	7.1365e-06
HOXB5	-4.12427	7.47802e-06
IKZF1	2.05135	7.59694e-06
HAPLN1	-3.26667	7.71229e-06
HES5	1.43886	7.90438e-06
HOXB4	-2.91779	7.9418e-06
RAMP3	-3.54511	7.96808e-06
FGD4	1.20156	7.99131e-06
SCN2A	1.27392	8.04091e-06
URB1	-1.02766	8.12868e-06
STAT6	-1.31328	8.5506e-06
NT5C1A	-3.17544	8.61153e-06
ICAM1	-3.30236	9.09442e-06
PDGFD	-1.42813	9.11396e-06
CAMK1G	3.08183	9.13184e-06
ADAMTSL1	-2.0256	9.23602e-06
PARD6B	-1.0862	9.25405e-06
IGFN1	-3.06148	9.25669e-06
E2F2	1.11266	9.36814e-06
AMER2	1.55828	9.58828e-06
SLC16A6	3.00626	9.92826e-06
COL5A2	-1.68944	1.00527e-05
CREB3L2	-1.2144	1.00553e-05
AGAP2	1.55609	1.01578e-05
-	-7.60294	1.01578e-05
HOXA7	-4.34419	1.03279e-05
NR4A2	1.96821	1.04449e-05
EEF1AKMT3	-1.18203	1.06655e-05
RASGRP3	-4.68697	1.06734e-05
DDX25	1.67481	1.0717e-05
GNG2	1.1362	1.09435e-05
ULBP1	1.40125	1.12277e-05
FBN2	-2.49954	1.13131e-05
-	-3.60361	1.16716e-05
MFAP5	-7.38364	1.18668e-05
EPHA8	2.78879	1.18736e-05
AP1M2	-3.86935	1.19111e-05
KLK10	-4.36512	1.22951e-05
-	-6.33127	1.24658e-05
MIR325HG	1.75704	1.24919e-05
CCN4	2.01304	1.26678e-05
GPRIN1	1.07659	1.28374e-05
CTBS	-1.0485	1.304e-05
TLCD4	-1.43445	1.37802e-05
LINC01638	-4.58424	1.41388e-05
LINC02861	-5.40695	1.43374e-05
GABRR1	4.39762	1.43434e-05
HOOK1	-1.67015	1.44639e-05
KCNJ5	-2.16876	1.47276e-05
NLRC5	-1.83262	1.48301e-05
TCIRG1	-1.59937	1.49459e-05
MSRB3	-2.02856	1.49459e-05
DRC3	-2.00101	1.51678e-05
KCNH2	1.17066	1.5523e-05
KRTAP5-AS1	1.3756	1.57579e-05
LINGO2	1.68889	1.58553e-05
SCNN1A	-4.02843	1.61005e-05
-	2.48032	1.62623e-05
TEAD3	-1.06431	1.64657e-05
SPINT2	-1.41206	1.65244e-05
GRAMD2A	-3.48893	1.65244e-05
TEK	-2.45129	1.70793e-05
MAP3K19	-4.53682	1.71034e-05
-	-1.30165	1.77257e-05
CA8	-1.48674	1.78748e-05
-	4.8615	1.78873e-05
TBX2	1.60311	1.8232e-05
ASPHD1	-1.38703	1.82325e-05
ALK	2.56908	1.8638e-05
PGM5	-3.5858	1.93539e-05
RSPH1	-2.3965	1.95006e-05
MSLN	-5.59139	1.95271e-05
ENO4	-1.65368	2.02034e-05
GJA3	-4.10799	2.03556e-05
LINC00968	-6.5389	2.03779e-05
AP3B2	1.21696	2.04095e-05
SERPINB7	-5.90281	2.04095e-05
MBNL3	-1.40369	2.05157e-05
TMTC1	-1.18764	2.08341e-05
HOXA4	-6.62351	2.08991e-05
CARMIL3	1.26885	2.14315e-05
LINC01036	-2.60407	2.21173e-05
GSDMD	-2.35101	2.21829e-05
LGALS2	-7.37719	2.22179e-05
EML3	-1.05093	2.2712e-05
EDNRA	-2.0825	2.28369e-05
IRX3	2.02245	2.31681e-05
DAW1	-4.27772	2.33216e-05
-	1.50126	2.34716e-05
ANXA1	-2.11295	2.34989e-05
SNCB	3.37171	2.38494e-05
KLK5	-6.75801	2.41357e-05
SLC7A2	-2.03009	2.42235e-05
PCDH12	4.95888	2.42726e-05
CPNE4	3.52133	2.45041e-05
CALB1	2.51379	2.45695e-05
TRAF5	-1.84898	2.49989e-05
SPTA1	-6.34113	2.50202e-05
TAGLN	-1.91271	2.5788e-05
DLG2	1.3426	2.58559e-05
CAST	-1.25345	2.59066e-05
DLL1	1.22874	2.59066e-05
ISLR2	1.97486	2.60038e-05
MIRLET7A1HG	-1.14366	2.63498e-05
DNAAF1	-2.17174	2.63802e-05
OLFML3	-1.49923	2.66365e-05
CHAC1	1.36436	2.67937e-05
KRT17	-3.35995	2.69795e-05
NPAS2	-2.54133	2.7304e-05
ANO2	1.57344	2.77135e-05
PRICKLE3	-1.93602	2.80578e-05
NIPAL2	-1.22621	2.82882e-05
PCGF5	-1.69101	2.83567e-05
ADAMTS1	-1.87594	2.84407e-05
-	-3.30529	2.84407e-05
-	2.07684	2.84407e-05
MFAP4	-3.60059	2.87681e-05
TEKT1	-3.25013	2.90159e-05
ARRDC3	1.309	2.92733e-05
LINC02525	2.59726	2.93199e-05
CFAP70	-1.45383	2.94749e-05
PRKG1	-1.32449	2.95249e-05
PPP1R3B-DT	-5.19751	2.95249e-05
WNT11	-2.51014	2.98734e-05
TH	1.07863	2.99345e-05
SNCAIP	-1.47471	3.00285e-05
CPA3	-6.11357	3.01448e-05
NIPSNAP3A	-1.07891	3.01775e-05
SCARA5	5.95787	3.03265e-05
NR4A3	-1.97111	3.05383e-05
SLC12A8	-1.06685	3.08541e-05
THCAT155	1.34029	3.17457e-05
ARHGAP10	-1.73664	3.19548e-05
SSPN	-1.08159	3.23238e-05
LINC02925	-3.74415	3.23238e-05
C2orf50	-1.5156	3.27138e-05
EPHB1	1.21402	3.37153e-05
CACNG8	1.63444	3.38864e-05
STPG1	-1.24551	3.39422e-05
KCNA3	2.00739	3.39955e-05
UPP1	1.03731	3.42996e-05
-	-3.89207	3.44166e-05
GNG7	1.29448	3.46289e-05
ADCY2	-1.31182	3.48092e-05
LPAR1	-1.51322	3.50469e-05
PRKD1	-1.00245	3.54399e-05
PAIP2B	1.06472	3.59386e-05
VANGL1	-1.21113	3.59386e-05
MAK	-2.49359	3.67527e-05
CFAP126	-3.44691	3.68005e-05
MCF2L	1.32062	3.72778e-05
KCNA2	1.27662	3.75238e-05
OGN	-4.91166	3.95813e-05
HYDIN	-1.63471	4.00105e-05
CD44	-3.02827	4.09463e-05
PAX6	1.6344	4.13545e-05
IL33	3.3647	4.13659e-05
GAS2L1	-1.36785	4.20067e-05
LINC00880	-6.88053	4.24851e-05
CRIM1	-1.45629	4.26212e-05
B3GNT9	-1.70208	4.26337e-05
PCSK2	1.68648	4.34681e-05
LRRK1	-2.02516	4.37416e-05
NRXN2	1.26614	4.41363e-05
CLDN11	-2.67437	4.46447e-05
LINC00654	1.61798	4.47601e-05
SIDT1	3.31902	4.50471e-05
ONECUT3	6.5278	4.66819e-05
PDYN	2.91873	4.67403e-05
TMEM132B	1.31374	4.77787e-05
-	-3.42479	4.77787e-05
C15orf39	-1.29867	4.79404e-05
SCUBE1	2.09333	4.84518e-05
PTGFRN	-1.09838	4.86796e-05
HSD3B7	-1.39547	4.88812e-05
RAC2	-2.57773	4.88812e-05
TGFB1	-1.46042	5.00429e-05
ALDH1L1	-3.13271	5.03036e-05
SORL1	1.0258	5.04087e-05
GALNT13	1.32964	5.05205e-05
RIC3	1.19806	5.1257e-05
ZFP92	-2.70132	5.21129e-05
TRPV4	-3.2565	5.21465e-05
-	-1.40882	5.21465e-05
SDSL	1.47199	5.21707e-05
CEBPB	-1.03741	5.25646e-05
AHNAK	-3.11702	5.31216e-05
MMP14	-1.16389	5.31822e-05
IL18R1	-3.43472	5.33504e-05
SYTL3	-2.20398	5.33504e-05
SGCD	-1.8097	5.33504e-05
TOX	1.43912	5.48869e-05
-	3.26357	5.49322e-05
TPPP	1.2889	5.52676e-05
LDB2	1.24064	5.60055e-05
ME1	-2.80752	5.61291e-05
LINC01836	-6.88208	5.75261e-05
PDCD6IP-DT	-1.3303	5.82413e-05
GPER1	-3.19344	5.8933e-05
-	-5.99976	5.8933e-05
HES3	5.18009	5.91156e-05
HOXA10-AS	-7.07702	5.9413e-05
ABHD3	1.18634	6.02478e-05
PLAC9	-1.96439	6.02478e-05
HOXC4	-5.31117	6.16135e-05
FILIP1L	-2.19004	6.21127e-05
POU3F2	1.03398	6.22184e-05
MRPL9P1	3.01217	6.25353e-05
STX1B	1.01268	6.2603e-05
MAPK8IP2	1.0882	6.31396e-05
LINC02381	-2.32074	6.31396e-05
RBFOX1	1.45216	6.3911e-05
MICB	-2.63391	6.42161e-05
CAPSL	-7.15129	6.60752e-05
JADE2	-1.55491	6.72862e-05
CASKIN1	1.06805	6.83698e-05
SEMA3D	-2.50091	6.96455e-05
CHODL	-1.84647	7.01753e-05
SARDH	1.11493	7.13047e-05
ACSL6	1.77902	7.20058e-05
STK31	-1.28762	7.30179e-05
HCN4	1.22378	7.32197e-05
LINC00857	-5.70304	7.44165e-05
DPEP1	-4.44755	7.51713e-05
HOMER2	1.1227	7.63431e-05
RUNDC3B	1.37795	7.63431e-05
-	-2.72741	7.63431e-05
MRGPRF	-2.6978	7.97529e-05
CDK5R2	1.60926	8.06133e-05
MECOM	3.22187	8.08573e-05
PCDH11X	1.28436	8.09681e-05
C5orf46	-5.90011	8.10979e-05
KCNJ5-AS1	-2.15727	8.12108e-05
NRG4	-4.68704	8.2213e-05
NALCN	1.61341	8.29197e-05
TNNC1	-3.23264	8.38991e-05
MATN2	-1.25895	8.53168e-05
CSRNP1	-1.43281	8.55492e-05
-	-4.52773	8.60929e-05
BANCR	-4.22145	8.62285e-05
MBNL1-AS1	-1.22799	8.88013e-05
SYT6	2.02921	8.90388e-05
TRPC3	1.40003	9.01781e-05
LMO4	1.01419	9.20592e-05
FLT4	2.09308	9.33665e-05
POU6F2	1.78689	9.44737e-05
AQP4	-2.65681	9.48716e-05
GPR50	2.84166	9.59252e-05
-	3.66661	9.60999e-05
FZD1	-1.29871	9.63368e-05
LINC02082	1.66978	9.63368e-05
CLDN6	-3.06755	9.91346e-05
ZBED2	-6.71629	0.000101912
LINC03013	-2.67753	0.000101912
CDC42BPG	-1.71127	0.000103395
CHRNA4	1.96693	0.000104391
PCAT1	-3.78167	0.000105733
ATP8A2	1.1798	0.000106557
PLCE1-AS1	-6.54761	0.00010665
PWRN4	2.18309	0.000106956
COL6A2	-1.06082	0.000107618
PCDHGC4	1.14626	0.000107657
-	1.82769	0.000109933
MGAT4A	1.02855	0.000111765
DSC1	-6.32744	0.000112621
-	2.39589	0.000113197
EMSLR	-2.35038	0.000114922
P4HA3	-2.94801	0.000115023
SCN3B	1.42284	0.000115052
TMEM92	-3.95084	0.000115183
LINC00702	-6.03487	0.000115614
COMP	-6.59412	0.000115756
DUSP4	1.63904	0.000118586
SP8	2.28582	0.000118965
NGEF	1.44585	0.000119502
USP43	-1.39948	0.000119624
PLAAT3	-1.58493	0.000119759
TMEM179	1.3204	0.000121271
KIAA1217	-1.75617	0.000122885
MLIP	-3.44931	0.000123181
MAP7D2	1.60566	0.000124407
VSTM2A	1.24887	0.000125668
PHACTR2	-1.92965	0.000125909
TENT5B	-1.67326	0.000126228
SYT10	-2.16251	0.000130059
-	-5.66834	0.000135065
SPACA6	-1.67399	0.000136046
-	1.27347	0.000136119
LHX5-AS1	1.60213	0.00013718
DIPK1A	-1.29294	0.00013792
PLCD1	1.21016	0.000138953
GDPD2	-1.57261	0.000139323
DNAI4	-1.1321	0.000140099
PEAR1	-2.68375	0.000142599
FZD5	-1.56917	0.000142843
DOC2A	1.09978	0.000143413
PERP	-1.12196	0.000144112
CAPG	-1.8489	0.000146214
BMP3	-3.62724	0.000147008
ZBTB7C	-1.58896	0.000147008
ARHGAP8	-3.34629	0.000147043
RASSF3	-1.22239	0.00014936
DPF1	1.18881	0.000150956
METTL24	-3.37217	0.000152178
RYR1	2.42388	0.000153781
DDR2	-2.00057	0.000153793
F11R	-1.65811	0.000155036
CCDC80	-1.34792	0.000155958
LINC01186	-6.29645	0.000156997
ERBB3	2.53261	0.000158342
CRYAB	-3.24709	0.000158927
CRMA	-2.45375	0.000160472
SLC18A1	5.52452	0.000165819
CKMT1B	1.63207	0.000165875
EMILIN1	-1.39901	0.000167008
EPHA2	-1.5961	0.000169409
-	1.31078	0.000169409
STEAP3	-1.84772	0.000172385
GNAL	1.18351	0.000173676
PRDM1	2.68027	0.000174033
MYH9	-1.48191	0.000174033
IER3	-2.69339	0.000174033
ANXA2P2	-2.64123	0.000174033
CLIC5	-2.93724	0.000175105
ADAMTSL2	-2.7551	0.000175574
LINC00607	-3.51504	0.000175948
-	5.55201	0.000175988
DAPP1	-2.93389	0.000176204
PTPRE	1.65572	0.000176575
PARVA	-1.02231	0.000180484
FRMD4B	-1.23797	0.000181301
STON1	-1.1603	0.000181521
-	2.67976	0.000182014
USP18	-1.99079	0.000182085
MYC	-1.19517	0.000183369
BVES	-1.09145	0.000183594
DNAAF8	-1.87653	0.000183935
COL22A1	-1.34846	0.000189115
CFTR	-5.50965	0.000190773
SOCS1	-2.51625	0.000193345
CORO6	-1.42484	0.000194146
OGDHL	1.65212	0.000194657
STMN4	1.3874	0.00019645
CCDC184	1.04592	0.000197547
NOVA1	1.12588	0.000197948
-	5.49173	0.000197948
COL26A1	-1.563	0.000198723
LINC00887	-3.50141	0.000200334
SECTM1	-4.00855	0.000200644
CAMK2N1	1.89103	0.000201605
PRR16	-1.71647	0.000203738
L3MBTL2-AS1	1.4206	0.000204183
BRINP1	1.32734	0.000206153
PAXIP1-AS2	-2.32116	0.000210608
PHF24	2.25522	0.000215684
HPCAL1	-1.15881	0.000216739
POLR3G	1.7254	0.000217299
CHRNB2	1.17096	0.000217845
TWIST1	-2.78441	0.000220949
FGF18	-2.62534	0.000220949
SPANXB1	-2.54639	0.000221759
ITGB5	-1.30655	0.000226673
TMEM151B	1.03939	0.00022797
EN1	1.59853	0.000229698
CHI3L2	-6.97002	0.000229831
CADM1	-1.08112	0.000231231
PLAUR	-1.34792	0.000231418
ECHDC3	-1.88214	0.000231551
MIR219A2HG	1.80442	0.000231551
CHST1	1.45114	0.000231811
RNF125	-2.2653	0.000233175
H1-2	-1.44102	0.000233676
LINC01503	-1.71478	0.00023385
IL21R	2.00166	0.000234392
ZCCHC12	1.25344	0.000238908
CCDC81	-1.80808	0.000240114
-	2.87634	0.000245323
PTGER2	-6.58281	0.000246241
-	-2.5626	0.000247823
HOGA1	-2.5946	0.00024889
PCAT14	-2.49401	0.000254171
C1QTNF4	1.3332	0.000254589
PDE2A	1.14491	0.00025724
KLC3	-2.65952	0.000258224
GPR3	1.59312	0.000259922
-	1.75902	0.000261129
JPH3	1.63841	0.000261235
CARTPT	7.53551	0.000261235
THRB	1.60374	0.000264466
ASNS	1.02752	0.000266956
LRRC23	-1.17239	0.000267292
CD47	-1.16857	0.000268827
SLC25A43	-1.15305	0.000268912
CFAP57	-1.62924	0.000268912
FBLN5	-2.88727	0.000270466
NMNAT2	1.05271	0.000271946
NFIX	-2.8055	0.000276811
-	-2.55049	0.000277522
MUC16	-4.81257	0.000282944
ETS2	-1.08324	0.000284167
SLCO4C1	2.40409	0.0002854
IL34	-2.72702	0.000287203
FUOM	-1.3266	0.000291464
TRIM38	-1.64457	0.000292046
TRIM6	-2.07306	0.000293329
TBILA	-2.21623	0.000293583
ADGRB1	1.38931	0.000293917
EML6	1.2838	0.000294868
FBXL16	1.34504	0.00029681
IL18	-4.67016	0.00029681
PTPRN	1.68094	0.000297568
MALT1	-1.10451	0.00029994
NOX4	-1.40483	0.000301361
SYNDIG1	-1.14615	0.000302462
GRIK3	1.36997	0.000310426
CFAP46	-1.52894	0.000311615
SPIN4	-1.03236	0.0003129
DTX3L	-1.51256	0.000313478
SIGIRR	-1.31089	0.000314009
DNAH5	-1.92123	0.000314084
RAB38	-1.38308	0.00031449
KRT81	-5.54246	0.000316092
SUSD3	-4.19068	0.000317923
FAM222A	1.05454	0.000318406
TMEM108	-1.10415	0.000318406
ELOVL7	-1.91891	0.000319127
MCAM	-1.42654	0.000319637
PENK-AS1	3.57983	0.0003222
LOXL4	-2.59438	0.000325841
MAMDC2	-2.32687	0.000326691
GJB2	-2.1863	0.000326742
RAB17	-3.02515	0.000331183
-	-5.15892	0.000332439
NDST4	1.7823	0.000332658
STOX1	-1.241	0.000332658
SH3TC2	-1.25037	0.000332658
LMX1B-DT	2.12129	0.000332658
PTN	1.1459	0.000335421
TRIM14	-1.40084	0.000336489
PLA2G2A	-5.97118	0.000341377
MIR3681HG	6.44598	0.000341377
CHCHD10	1.14367	0.000341377
CSRP1	-1.26176	0.000343763
AKR1C1	1.22063	0.000344441
-	2.14447	0.000345201
COL11A1	-2.26095	0.000347744
RAB3C	1.52358	0.000351485
SNHG4	-1.34267	0.000353563
RAMP1	-3.76528	0.00035503
TRADD	-2.33669	0.000355777
MITF	-1.97099	0.000356189
-	2.81409	0.000356371
HTRA1	-1.41886	0.000357942
NFIA	-1.29879	0.000358701
ARHGAP20	1.9561	0.000358928
ONECUT1	2.10249	0.000359134
VIPR2	2.02561	0.000359969
CMYA5	-1.33894	0.000360343
LHX9	-3.6049	0.000361475
TMEM102	-2.97555	0.000361808
HBEGF	-1.68959	0.000376723
ZMAT4	2.47653	0.000377249
CFAP54	-1.42808	0.000380807
LINC01391	5.38664	0.000381261
JPH2	-4.17842	0.000381862
CDKL1	-1.30839	0.000387767
PTPRU	-1.09286	0.000389024
OCSTAMP	3.9701	0.000389085
SLC43A3	1.12798	0.000389714
HPSE	-4.00839	0.000394068
HHIP-AS1	-1.70087	0.0003963
WFDC2	2.25377	0.000401051
CD99	-1.25274	0.000404039
SLC47A1	-2.75531	0.000408835
TPRG1	-2.261	0.000412742
TAGLN2	-1.12717	0.000413295
ITGA4	-1.19989	0.00041366
CELF5	1.05543	0.000426175
SULF1	-3.08828	0.000427769
GABRA3	1.73482	0.000428408
C4orf19	2.03861	0.000431557
SEZ6L	2.04592	0.000434332
COL21A1	-2.44378	0.000440364
FMO1	-4.92807	0.000446874
APOE	-2.6957	0.000447837
JCAD	-1.92629	0.000447837
GMPR	-3.076	0.000449319
-	2.9326	0.000450819
LIPH	3.25159	0.000455677
-	-1.03959	0.000459104
PNMA5	3.40655	0.000462768
CFHR1	-5.84099	0.000462997
SNHG26	-2.47993	0.000466747
PLA2R1	-1.82651	0.000471148
-	-5.52263	0.000478512
CBLN1	2.28093	0.000479835
TNC	1.14187	0.000480783
TRMT9B	1.22388	0.000481057
-	1.36927	0.000484334
KIAA1522	-1.2338	0.000487559
DLK1	2.85457	0.000498755
FGD5	1.46869	0.000506816
SGSM1	1.44959	0.000511229
GRIN3B	-3.74149	0.00051779
TMEM255A	-1.01914	0.000519215
PRIM1	1.03418	0.000523241
KIAA2012	-1.3782	0.000524721
ARC	1.68721	0.00053835
HASPIN	1.00239	0.00054185
PRRX1	-1.3974	0.000547835
RUNDC3A	1.32293	0.000558015
LRRC9	-1.41152	0.000559882
CDKN2A	-1.49221	0.000562663
LYN	-1.33884	0.000573462
FXYD5	-2.18796	0.000576067
GALNTL6	2.56304	0.000578559
HGD	4.06264	0.000578627
INSYN2B	1.39486	0.000580798
SERPINB1	-1.05709	0.000581715
CDH7	1.53281	0.000581739
CCDC198	2.09905	0.000581869
FREM2	1.112	0.000587872
CADM2	1.60093	0.00059516
HLA-B	-1.42176	0.000597444
LRRC3B	1.48018	0.00060213
LINC02966	2.07486	0.00060213
APOLD1	2.2694	0.000604411
PLD1	1.30026	0.00060943
CHRM4	2.86755	0.000609502
MAB21L2	2.90291	0.0006113
SCG2	1.70479	0.000612481
STK32B	1.47156	0.000613291
LNC-LBCS	-1.40529	0.000613732
GPR139	4.96266	0.000619782
PTPRO	-1.09879	0.000620181
ADGRB3	1.11457	0.000624447
FAM111A-DT	-1.30378	0.000625976
C16orf74	-2.09292	0.000626573
TUBB6	-1.01118	0.000630289
AIM2	1.28962	0.000631676
EYA1	1.31719	0.000632573
MFAP2	-1.66959	0.0006375
BSN	1.04312	0.000639007
PDGFRL	-2.10978	0.000640349
KCNE1	-2.53078	0.000642171
RAMP2-AS1	-1.36315	0.000642171
CLU	-1.09072	0.000650435
FOXO1	-1.46517	0.00065185
RFLNA	-1.69338	0.000656035
HOXA10	-3.23901	0.000656101
CGNL1	-1.48284	0.000657518
NKX1-2	-2.03767	0.000658954
DRC7	-1.88743	0.000662932
ARHGEF7-AS2	1.58595	0.000667835
MSC-AS1	-3.17521	0.000669858
KIF23-AS1	-1.8379	0.000678864
CDH1	-3.91753	0.000696201
CCDC169	-1.56361	0.000702764
BAALC-AS2	3.18463	0.00070334
PAX7	2.63314	0.000712043
ITLN1	-6.82264	0.000715518
TRPC5	1.88356	0.000721354
SLC6A17	2.09412	0.000721354
SMIM10L2A	1.08561	0.000737142
WNT5B	-1.02399	0.000738659
SH3TC1	-1.60903	0.000739282
CA10	2.07691	0.000739282
CFAP69	-1.09401	0.000739425
CFAP161	-4.19769	0.000745382
RTL5	1.41358	0.000747579
C6	-6.10732	0.00075158
NSUN7	-1.85595	0.000755897
CD38	-3.04009	0.000758943
TNFSF13	-4.42856	0.00076683
ERVH48-1	-5.09492	0.000768509
TMEM88	-2.16953	0.000770786
RAB34	-1.04389	0.000770876
CPNE7	-1.14973	0.000770876
RASSF9	-3.49282	0.000771859
NUPR1	-3.23451	0.000773212
CLIC3	-5.83436	0.000778154
B4GALNT3	-1.26613	0.000785412
TRIM22	-1.19051	0.000799721
DYNLRB2-AS1	3.00085	0.000803442
DKK3	-1.17384	0.000809013
GRIN2A	-2.79885	0.000809013
SOCS3-DT	-4.4135	0.00081077
TMEM184A	-2.98249	0.000814096
PLEK2	-5.55143	0.000821098
SIX2	-2.86772	0.000829
COL4A5	-1.45291	0.000830948
LENG9	-1.30322	0.000832297
DNAH12	-2.22293	0.000835476
ZBTB16	2.12863	0.000835957
BHLHE40-AS1	-2.12576	0.000835957
NACC2	-1.4355	0.000842303
-	-3.392	0.000846781
HCP5	-2.48388	0.000849629
OTUD7A	1.04491	0.000859025
RPS20P22	1.21305	0.000870024
PTGER4	-3.01736	0.000875122
CAMK2B	1.83462	0.000880719
GSN	1.42148	0.000888319
FZD9	1.22376	0.000888999
SWINGN	1.45554	0.000892605
HOXC9	-4.15995	0.000895656
CRLS1	-1.02017	0.000906169
EPHX1	-1.51538	0.000906548
-	1.51187	0.00092323
PTGIS	-1.66414	0.000930647
TMC5	-5.35377	0.00093321
BCL2L14	2.68257	0.000947902
TMEM220	-1.35393	0.000961395
-	1.43673	0.00096835
MAPT	1.4239	0.000978892
CYP21A2	-2.74065	0.000985552
TNS2	-1.80621	0.00100118
PTX3	1.16373	0.00100937
COL9A1	1.37499	0.00101105
PHKG1	-1.44607	0.00101105
CCSER1	2.04463	0.00101559
MSX2	-2.90787	0.00101928
SHANK2	1.21413	0.00101979
SLC38A3	-1.35289	0.00103775
CLEC4GP1	-6.58292	0.00103775
DNAH9	-1.46082	0.00105768
HSD17B2	-6.95373	0.00106263
PGM5P2	-4.24097	0.00106802
LCTL	-1.05458	0.00106865
ZNF185	-1.61058	0.00106978
HLA-DRA	-7.23023	0.00107077
EVC2	-1.07412	0.00107437
NR3C1	-1.26837	0.00107797
DNMT3B	1.38375	0.00109642
CRABP2	-2.27337	0.00110349
SGK3	-1.45632	0.00110633
VDR	-3.42856	0.00110958
GDF10	-3.1919	0.00113363
PYCARD	-3.03242	0.00114019
PGR	-3.07866	0.00114129
GOLGA2P5	-1.54216	0.00114915
HNMT	-1.42826	0.00116495
CXCL1	-5.36568	0.00116704
MDK	1.2147	0.00117528
TIGD4	1.00534	0.00118155
TYMP	-4.49678	0.00118688
KLK6	-5.15209	0.00118764
PCOLCE-AS1	-3.26625	0.00118764
TIMP4	2.97295	0.00119285
GLRA1	2.37049	0.00119565
-	-2.11712	0.00120233
LARGE2	-3.67805	0.00121243
BLM	1.03544	0.00121398
-	2.3879	0.00121894
STAP2	-1.08161	0.00122712
PIRT	-2.36121	0.00122712
PIEZO2	-1.57571	0.00123115
SRRM4	1.0421	0.00123816
VWF	-2.68542	0.00125907
HOXA6	-4.54435	0.0012614
SALL1	1.17167	0.00126583
FHAD1	-1.50044	0.00127047
SYT3	1.78214	0.00127282
PRKCQ-AS1	-1.36826	0.00128194
RSPO2	-2.46569	0.00128574
WFIKKN1	1.51907	0.00129333
MIR9-3HG	-1.06909	0.0012937
DNAAF3	-1.34543	0.00129391
COSMOC	-5.16674	0.00129668
STXBP5-AS1	1.66366	0.00130547
RASGEF1A	-1.38204	0.00131023
PRR29	-1.44728	0.00131681
ADM	1.19152	0.00132738
CKMT1A	1.93195	0.0013275
PABPC4L	-1.56995	0.00133072
TIE1	2.47631	0.00133809
EPHA5	2.18613	0.00134355
CD4	2.54078	0.00136152
-	1.61537	0.00136825
IFI16	-1.6606	0.00137437
GNAO1	1.36966	0.00138488
-	2.42702	0.00138859
-	-5.62091	0.00140643
SLC25A34	1.27019	0.00141324
SEMA3C	-2.6626	0.00142204
PAPLN	-2.15851	0.00143367
GPR85	1.24269	0.00145976
CSMD2	1.27012	0.00148264
RIBC1	-1.04004	0.00148466
DPYD	-1.47759	0.00148466
PLAT	-1.11893	0.0014932
MT2A	1.23994	0.00149379
TRIM48	3.67996	0.00149531
NUP62CL	1.41952	0.00149809
ACTRT3	-4.99618	0.00150089
PLEKHF1	-1.54332	0.00152861
HOXB7	-2.99111	0.00152941
CDH18	1.48089	0.00153151
SLCO2A1	-2.99914	0.00153545
RNU6ATAC18P	-5.56437	0.0015427
ERVK9-11	-2.6787	0.00154795
RADX	1.08251	0.00155538
CDKN2B-AS1	-1.49929	0.00156258
RBFOX3	1.6681	0.00156779
DOC2B	1.5914	0.00157656
RASGRF1	3.08408	0.00159651
PPIL6	-1.17226	0.00161808
CGB8	-5.29915	0.0016322
HHIPL1	-1.03922	0.00163232
APOBEC3F	-1.75838	0.00163236
PALMD	-2.24204	0.00163715
SDR42E2	-6.17577	0.00163958
NRG2	1.44327	0.00171927
TCEAL2	1.2476	0.00172116
PRRG3	1.04307	0.00172457
ARHGAP29	-1.48523	0.0017328
LINC01018	-2.17233	0.00174422
SLC25A48	-3.84919	0.00175916
ITM2A	-1.64779	0.00176638
SLCO4A1	-2.10962	0.00178371
-	1.25033	0.00178805
WDR38	-3.75912	0.00180914
-	-1.26407	0.00181771
MBNL2	-1.43846	0.00181824
VEPH1	1.13581	0.00185777
PALLD	-1.40963	0.00186506
ENTPD2	-2.18426	0.00188611
ANKRD36BP2	3.72136	0.00189786
KRT8P36	-5.13668	0.0018993
LHFPL4	1.299	0.00191202
MEG3	2.44111	0.00194606
SCN3A	1.21542	0.00194726
ARHGEF17-AS1	-2.84003	0.00194863
BST1	-1.99654	0.00195061
ADAMTS17	-1.33939	0.00200061
PTGIR	-5.09874	0.00200996
HTATIP2	-1.72741	0.00201173
CDH12	1.66732	0.00201397
ITPRIPL1	-1.79657	0.00202136
SLIT1	1.35745	0.0020287
CHRNA1	2.353	0.00204307
-	-5.44632	0.00205758
RIPPLY2	2.50172	0.00205995
ARHGAP28	-1.10685	0.00208047
KCNK1	-1.89967	0.00209812
ADA2	1.26231	0.00213658
-	-3.17415	0.00213871
DRC1	-2.59267	0.00216189
CEACAM21	5.11352	0.00216792
-	1.76589	0.00217887
-	2.12663	0.00219363
LBX1-AS1	2.72579	0.00220554
LINC02893	-2.51224	0.00222712
INSYN1	1.13852	0.00223312
CREB3L1	-1.33674	0.00223777
BIRC3	-2.58828	0.00224815
FBXL8	-3.05577	0.002273
HLA-DRB1	-3.25531	0.002273
CNR1	1.6794	0.00228318
LMCD1-AS1	1.0819	0.00230482
TMSB4XP4	1.05166	0.00231137
APOL6	-2.05902	0.00231549
-	1.83754	0.00231549
PIFO	-1.84761	0.00232135
-	1.81323	0.00232922
EMILIN2	-2.23839	0.00233575
SHOX2	2.3161	0.00236157
GPR141	-3.68132	0.00236747
ABTB3	-1.21081	0.00237229
ROM1	-1.57489	0.00238258
SLC32A1	2.10325	0.00238268
LINC01201	5.54637	0.00240875
RAB3A	1.32693	0.00241993
KRT8P45	-4.83239	0.00242016
EFCAB10	-2.208	0.00248435
COL5A3	-1.093	0.00248752
ABCC3	-3.17075	0.00253635
CACNA1G	1.52928	0.00260361
LHX2	2.48459	0.00262803
-	2.0525	0.00263332
AK1	-1.31291	0.00265603
NKILA	-1.10172	0.00266092
BOK	-1.39692	0.00266849
NDUFA4L2	1.30013	0.00267522
BEND6	-1.09939	0.0026809
DLGAP3	1.5587	0.00268636
TLL2	1.06162	0.00268936
KSR2	1.57255	0.0027078
CARD10	-1.54514	0.00272022
LINC00639	-1.92702	0.00272022
HOXD8	-3.617	0.00272625
LPAR6	1.48371	0.00274378
PLN	-5.3147	0.00274638
EGR3	2.10167	0.00274821
NEBL	-1.24826	0.00275527
NIPAL1	-2.40619	0.00277017
HAP1	1.62016	0.0027748
MOV10L1	-1.96269	0.00277799
-	2.88807	0.00280151
COL20A1	3.14667	0.002805
PDE1C	-2.05999	0.00281536
ST6GALNAC2	-5.62492	0.00282134
WNT4	-1.40723	0.00284446
CFAP73	-2.23634	0.00284446
VWA3B	-2.62722	0.00285433
-	-5.19847	0.00286159
ARHGEF10	-1.19592	0.00289025
CD44-DT	-2.22604	0.00289025
GGN	1.13673	0.00289283
THBS1-IT1	-5.42672	0.00289497
-	-2.56742	0.00290908
LINC03040	2.29855	0.0029091
HCN2	1.63373	0.00291091
HOMER3-AS1	2.12197	0.00291154
-	5.8358	0.00293362
KLF14	-3.69886	0.00293882
SGPP2	-2.32273	0.00297816
LINC01614	-2.30739	0.00298728
SYNPO2L	-2.70593	0.00298897
IQUB	-1.1428	0.0029909
SYP	1.32913	0.00301747
FOXL1	-4.98286	0.00301824
TEKTIP1	1.45882	0.0030393
ID1	-1.41625	0.00304391
SCN7A	1.76716	0.00305465
LBX1	2.76068	0.00308914
SHISA2	-1.604	0.00309129
HOXB6	-3.1204	0.00310332
CRH	5.09001	0.00311307
-	-3.66508	0.00313368
NXPH4	-1.05452	0.00314972
RAB27B	1.57372	0.00316081
-	3.07749	0.00316081
-	-1.2121	0.00320918
CYP26B1	3.52699	0.00322361
ARHGEF6	1.30543	0.00322361
NOTCH4	1.24472	0.00322361
NEK11	-1.48853	0.00325782
CDA	-4.65123	0.00325782
ADIRF-AS1	-1.5818	0.00326675
SLC44A3	-1.15426	0.00329226
CACNA1I	1.80653	0.00329972
SATB1-AS1	-2.41166	0.00329972
LDLRAP1	-1.06482	0.00333556
UGT2B4	5.16156	0.00333646
TMEM176B	1.96618	0.00333999
PDLIM2	-1.40851	0.00334575
TMEM106A	-1.26695	0.00335825
ABLIM3	1.5742	0.00339653
ENPP2	1.18512	0.00339933
GNG3	1.14785	0.00340134
SLC12A5	1.56099	0.00342396
RGS10	-1.25301	0.00343242
SHISA7	1.21946	0.00349212
BTBD8	1.08109	0.00351401
AKR1C2	1.50326	0.00351981
ADCY8	1.35746	0.00352779
-	2.74758	0.00363756
LINC00957	1.35673	0.00365111
MGARP	-3.1528	0.00367338
SAMD3	2.26967	0.00370146
MTTP	1.15923	0.00372573
LINC01806	-4.77912	0.00372605
TACR3	2.32771	0.00377476
JDP2	-1.12789	0.00380227
-	1.17416	0.00386661
ZNF385C	1.34418	0.00389257
-	1.50479	0.00391096
MCHR2	5.69256	0.00393448
UTS2R	-2.77665	0.003961
PCDH17	1.09989	0.0039755
HOATZ	-3.80464	0.00398049
UNC5D	1.23875	0.0040088
PMP22	-1.50384	0.00400884
TMEM191C	1.37674	0.00401018
ATP1A2	1.29667	0.00403724
RARA-AS1	-1.54983	0.0040732
CLXN	-2.36891	0.00409757
SCNN1G	-5.20445	0.00410563
MORN3	-1.25406	0.00414305
IPCEF1	-2.76282	0.00421432
GADL1	-5.48663	0.00427521
-	1.07668	0.00429411
MROCKI	4.89922	0.00432651
HS3ST1	1.77272	0.00436421
-	-4.53047	0.00439446
AKAP5	-1.09958	0.00440355
TSPO	-1.29993	0.00440793
LCIIAR	-1.69592	0.00442285
-	2.55435	0.00443088
NGFR	1.80767	0.00443341
TRAPPC13P1	1.62658	0.00446641
PLEKHG4	-1.07176	0.00448441
PICART1	-3.50911	0.00449521
ST14	-2.40367	0.00450038
SYN1	1.09623	0.00450042
KLHL14	1.79933	0.00463064
C20orf204	1.69276	0.0046691
LINC01091	2.0491	0.00469189
TENM2	1.09493	0.0047003
-	-2.29706	0.0047003
-	2.42493	0.00470471
-	1.56162	0.00475087
KCNJ15	-5.03885	0.00477876
ADAM19	-1.39578	0.00480568
SLC7A8	1.03137	0.00486898
SCDP1	3.08284	0.00487342
IRX5	1.20448	0.00493113
RHOJ	1.28518	0.00493261
MCOLN2	-2.87012	0.00493438
USH2A	2.34867	0.00493481
SYNGR3	1.16176	0.00494698
TENM2-AS1	-2.90201	0.00494722
-	1.7887	0.004975
GSAP	-1.51173	0.00500466
ACOX2	-1.53457	0.00501218
DBX2	4.19146	0.00501218
ZNF600	-1.50039	0.00501218
TICAM1	-1.68736	0.00503971
TCAP	1.49026	0.00507238
ADAMTSL3	-1.84799	0.0050899
LSAMP	1.24115	0.00512163
BTNL8	-4.36546	0.00513315
CFAP276	-1.40169	0.00516637
OTOF	-2.34949	0.0051674
SLC18A3	2.81978	0.00516899
LNCOG	-4.3291	0.0051726
ASPG	-4.58075	0.00521752
CHAT	3.23187	0.00522081
CLEC18C	-2.69254	0.00522081
TC2N	-2.08102	0.00522562
GALNT6	-1.92949	0.00523574
-	1.27316	0.00527027
-	5.15138	0.005276
ATP2A1-AS1	1.22367	0.00529374
STXBP2	-2.25904	0.00534814
SLC35F3	1.82555	0.00537812
LRRC43	-1.637	0.0053801
-	2.57204	0.00538798
THA1P	-2.33514	0.00541709
IGFBP5	-1.4426	0.00554089
FGFBP3	1.16872	0.00556714
FGF10	-2.09034	0.00556823
BCL3	-1.80312	0.0055755
SLC13A5	1.48168	0.00558122
CAMK2A	1.23188	0.00558396
-	3.5064	0.0055922
VWA5B2	2.14185	0.00563317
SLC40A1	-2.27007	0.00564298
-	2.69803	0.00566624
MATN3	-1.27377	0.00572431
SMIM43	-2.64985	0.00572431
NETO1-DT	2.44229	0.00579287
MYLK3	-1.93346	0.00584315
H2BC9	2.01977	0.00587945
ACCS	-1.5041	0.00592396
MBOAT1	-1.0979	0.00595539
RAB20	-1.75678	0.00596613
-	-3.07031	0.00596613
TYRP1	-4.54519	0.00599793
FHDC1	1.30974	0.00601819
ATP6V1FNB	1.29224	0.00604311
PEX5L	1.66725	0.00604924
RIPK4	-2.05486	0.00612647
PCP4L1	2.13627	0.00620902
[truncated: 670 more rows]

## Sheet: DEG hiPSC-NSC vs diff_14 SREBF1
Differentially expressed genes by RNA-seq betwen hiPSC-NSC and diff_d14 SREB1-deficient
Gene_symbol	log2FoldChange	padj
PCK2	4.55037	9.83444e-118
YARS1	1.34089	2.44449e-96
SHMT2	2.23077	2.44543e-95
PSAT1	1.31402	3.19283e-86
SPRY1	3.87903	1.23149e-80
SLC3A2	1.64547	1.31322e-79
XBP1	1.587	2.96546e-74
GARS1	1.2882	1.39257e-73
SESN2	2.27689	2.32359e-67
KDR	5.24244	3.41797e-59
FRZB	-3.24278	1.82181e-58
FREM1	4.08964	4.80389e-58
ETV4	3.6383	1.34747e-57
CA12	3.31892	1.66575e-53
NHLH1	-2.32243	4.59236e-53
SEPTIN9	1.5065	1.94699e-52
ABCG1	2.92861	7.86022e-50
EIF4EBP1	2.11008	9.77676e-48
WARS1	1.65845	1.70044e-46
STRA6	4.67161	9.72814e-46
ADM2	4.25989	7.8028e-45
ACSL3	1.35703	1.16597e-44
ETV5	3.03319	2.20658e-40
PACSIN2	1.34084	2.37001e-40
ABCA1	2.14573	1.67181e-38
SLC7A8	4.57229	3.87126e-38
SPRY2	2.51275	1.38954e-37
ROBO3	-3.35866	4.90072e-37
PHGDH	1.67317	1.18837e-36
SCD	1.58463	1.43532e-36
FGFR3	-2.17844	4.42036e-36
KLHL35	-2.69128	7.92025e-36
CEBPB	3.19312	1.12159e-35
SLC7A11	2.6158	5.3635e-35
CLIC1	1.94884	2.18365e-34
NTRK2	-2.15906	3.93123e-33
FABP3	3.47657	4.98187e-33
KIT	-2.02551	1.31439e-32
CNTN2	-2.83708	3.38746e-32
CHAC1	3.48515	8.96957e-31
MTHFD2	2.25949	1.07019e-29
NKAIN1	-1.29496	1.10065e-29
SLC1A5	2.56477	7.09702e-29
RGS4	-2.07581	5.27827e-28
SERTAD4	-2.57523	1.04063e-27
MTHFD1L	1.11431	2.78148e-27
PSPH	1.07063	2.84522e-27
IARS1	1.12241	1.22897e-26
IGF2R	1.09956	1.51924e-26
XPOT	1.05048	1.91836e-25
ST6GALNAC5	1.72182	2.89502e-25
NHSL2	2.17227	6.23594e-25
ERBB4	-2.00981	8.54895e-25
PLEKHH2	1.93579	4.2081e-24
SPRY4	3.08858	5.14815e-24
PLEKHG4B	-1.38798	1.29707e-23
PKIG	1.26257	1.3374e-23
LHX5	-2.54299	3.32845e-23
UNC5B	2.21891	1.21729e-22
-	3.20101	1.21729e-22
-	-2.65236	1.55287e-22
NMU	2.50186	3.45499e-22
SPRED1	1.6165	4.81822e-22
DUSP6	3.65974	9.4037e-22
EN2	2.33212	1.00371e-21
SPP1	4.24392	1.83495e-21
SLFN5	2.23007	4.64479e-21
ADM	3.18001	1.20676e-20
SLC7A1	1.18228	1.23542e-20
DLL3	-1.83475	1.38503e-20
SLC7A5	2.00858	1.57166e-20
COL24A1	-3.49463	1.03156e-19
ADGRL4	4.87166	1.30263e-19
CASTOR3P	-1.09185	1.47604e-19
CARS1	1.11557	1.76825e-19
AKNA	1.84575	3.55817e-19
PHF21B	-1.14642	3.884e-19
FIRRE	2.08105	3.884e-19
PLA2G3	1.75924	8.00908e-19
SREBF1	1.575	1.22486e-18
FREM2	2.60691	3.41483e-18
PIP5K1B	4.61628	9.87667e-18
DIRAS1	-1.28324	1.44393e-17
L3MBTL2-AS1	3.37016	1.44393e-17
CTIF	-1.19327	2.62676e-17
CAVIN4	-1.27286	2.88318e-17
SLC6A9	1.56014	8.8401e-17
BCL11A	-2.54648	1.22358e-16
DACH2	-2.90579	1.5132e-16
ELN	-2.97952	1.56794e-16
SARS1	1.03629	1.5817e-16
DDIT3	2.03255	1.5817e-16
ALDH1L2	1.84446	1.74134e-16
SGCG	4.45562	2.0463e-16
DISP3	-1.84951	2.0534e-16
TMEM255A	-2.30394	2.24969e-16
GPR153	-1.07754	2.39613e-16
KIF3C	-1.076	2.51009e-16
TRIB3	2.72748	2.88969e-16
DGCR5	-1.3069	2.89837e-16
AP3B1	1.15229	3.02948e-16
SPTBN2	-1.45781	3.97986e-16
PHYH	1.78738	5.01264e-16
PBX3	-1.7443	5.48345e-16
TGIF1	1.03845	7.86342e-16
IRX4	-3.97631	9.08931e-16
TMEM163	-2.56766	1.18405e-15
DLGAP1-AS2	2.43171	1.18405e-15
ARSG	2.48925	1.34486e-15
ULBP1	2.4889	1.54492e-15
WWC1	-1.7865	1.75169e-15
PRDM8	-2.33992	1.90402e-15
DIRAS2	-2.08469	3.28188e-15
COTL1	1.53702	3.44428e-15
TPCN1	1.61953	5.57186e-15
PDLIM1	-2.05198	6.13281e-15
ACP6	1.39503	9.54492e-15
ATF5	1.95852	9.74715e-15
COBL	-2.69052	1.29276e-14
PMAIP1	2.49882	1.53132e-14
GPX8	1.56285	1.94936e-14
NBEA	-1.07468	2.8977e-14
PAK3	-1.60608	3.29889e-14
SH2D3C	-1.67588	4.67822e-14
EBF2	-2.59033	5.38419e-14
F13A1	5.4261	6.61442e-14
CBFA2T3	-2.78419	7.15703e-14
THCAT155	-2.12285	7.90541e-14
NEMP1	1.02607	9.24316e-14
ST18	-1.86177	1.02859e-13
PYCR1	1.0043	1.03495e-13
REM2	-1.39623	1.20099e-13
KIF21B	-1.74867	1.20524e-13
EBF3	-2.14882	1.27207e-13
CA8	-2.43651	1.35656e-13
PLPPR3	-1.23082	1.48618e-13
SAMD11	-3.69785	1.56524e-13
INHBE	5.34349	1.65922e-13
LAYN	-3.34451	1.74025e-13
IL32	-3.90831	1.86796e-13
PPP1R1A	-1.68649	1.86796e-13
BAALC	2.83257	1.86796e-13
C1orf54	2.1209	1.88179e-13
HERC5	2.21054	1.99856e-13
MCC	1.04954	2.39107e-13
HES6	-1.46728	2.64538e-13
GJA4	11.2287	3.44672e-13
SLC44A2	1.7477	3.52072e-13
ZBTB18	-1.1527	3.56295e-13
TMEFF2	-1.49454	4.40235e-13
HES5	-2.08204	4.44703e-13
GPC2	-1.01373	7.12824e-13
RCAN2	-2.07962	7.18359e-13
SLC39A8	1.96187	7.74284e-13
CHST8	-2.7788	8.00889e-13
SFRP2	1.68642	8.00889e-13
INSM1	-1.77125	8.97843e-13
HMGCS1	1.18279	9.6341e-13
APC2	-1.17389	9.85357e-13
NKAIN4	-1.18169	1.00198e-12
OLFML2B	-2.41318	1.16909e-12
SLC6A1	-1.37598	1.40813e-12
GFAP	-8.54141	1.55862e-12
SCRT1	-2.7571	1.65069e-12
SEC14L1	1.04822	1.75106e-12
FOXL2NB	7.07799	1.75106e-12
DOCK6	2.02262	1.83093e-12
CABP7	-3.72398	1.91663e-12
DPPA4	3.14392	1.94731e-12
-	-2.08134	1.97222e-12
TNC	2.1536	2.16905e-12
MAMDC2	-3.8225	2.22952e-12
CTH	1.48562	3.05675e-12
EN1	2.77613	3.07462e-12
PAX2	-2.35663	3.35517e-12
TH	-1.93327	3.59245e-12
ITPRIP	1.62482	3.6376e-12
KCNN1	-1.42815	3.65635e-12
RGS8	-2.14152	4.05151e-12
SUSD4	-1.76131	4.53582e-12
EDN1	-3.81675	4.89882e-12
ITGB8	-1.2083	5.19368e-12
ELAVL3	-1.25123	5.61525e-12
COL5A3	-2.2529	6.04279e-12
PDE2A	-1.94902	6.09401e-12
FOXL2	5.35192	6.53278e-12
NIBAN1	2.04063	7.06334e-12
MIR9-3HG	-2.11088	7.06334e-12
RBPMS	1.41595	7.79956e-12
SLC43A2	1.87917	8.52388e-12
LAMC1	1.46913	9.11462e-12
ITGA9	2.26162	9.55135e-12
THBS1	-2.09629	9.86794e-12
KCNK10	-1.39681	1.01573e-11
CXCL14	-4.13672	1.07235e-11
GMIP	-1.3058	1.07988e-11
TLCD3B	-1.48169	1.30267e-11
SLC25A53	-1.03232	1.48132e-11
TFAP2C	-2.85233	1.5907e-11
TMCC2	-1.18765	1.62768e-11
GREB1	1.28812	1.73583e-11
NRXN3	-1.34249	1.81999e-11
LDAF1	1.21361	1.83419e-11
ANKRD6	-1.39372	1.85362e-11
NRG1	-1.91194	2.12351e-11
SLC16A3	3.08625	2.22022e-11
ASNS	1.73531	2.5094e-11
ABCB1	5.08472	2.60161e-11
DHCR7	1.04729	2.60161e-11
CPNE2	1.46004	2.61579e-11
TBX2	5.73675	2.74148e-11
LIMS2	-2.61115	3.23768e-11
DIPK1C	-4.35598	3.30349e-11
CALCRL	2.67868	3.34256e-11
TNFRSF10B	1.12376	3.34256e-11
MPP3	-1.23565	3.87038e-11
FHL1	-1.24078	4.38557e-11
SCRG1	3.87669	4.44581e-11
SLC16A9	1.45434	4.50784e-11
FAM111A	1.24262	5.49021e-11
FLJ16779	-2.00959	5.99138e-11
CUX2	-1.65114	6.72363e-11
TPPP3	-2.11642	6.72363e-11
GDF15	3.45734	6.79791e-11
PLCD1	1.95664	8.27492e-11
CLDN5	-2.43068	8.30482e-11
SMOC2	-2.37239	9.60352e-11
ATCAY	-1.83648	9.97193e-11
PLS3	1.44595	1.04161e-10
PDE1C	-4.13016	1.0996e-10
CDH23	-2.45925	1.45609e-10
CCN1	-2.47653	1.73946e-10
SH3TC2	-2.69355	1.77951e-10
ERAP1	1.05592	2.04742e-10
DNAJC1	1.71626	2.16442e-10
LINC02593	-4.4112	2.16442e-10
NOL4	-1.73845	2.29193e-10
-	2.81748	2.347e-10
GBP1	-4.58449	2.53748e-10
SLC13A5	3.47958	2.75232e-10
CRACR2B	2.39729	2.77254e-10
CNTN5	-2.85437	3.25857e-10
KCNH8	-1.915	3.50209e-10
NEDD4	1.77325	3.71541e-10
QPRT	1.16196	3.75014e-10
LHX1	-2.80781	3.87722e-10
WDR47	-1.14132	4.31215e-10
COL1A1	-2.48036	4.73434e-10
SSTR2	-2.16835	4.95665e-10
CCDC3	-2.51491	5.13983e-10
GSTO1	1.32024	6.51204e-10
ARHGAP45	4.02864	6.79879e-10
STAT6	1.81001	7.30163e-10
SEMA6C	-1.04399	8.97223e-10
NACAD	-1.14559	9.08693e-10
TKTL1	-3.05479	9.97319e-10
INA	-2.00807	9.98913e-10
PAFAH1B2P2	-3.94895	1.0231e-09
-	-1.90113	1.02953e-09
GAD2	-2.46719	1.23171e-09
FZD6	1.74131	1.25235e-09
NR5A2	4.32008	1.36572e-09
LMO3	-1.61318	1.54091e-09
PPDPF	1.20396	1.55215e-09
PPFIBP2	1.79705	1.65722e-09
CA14	1.81578	1.70159e-09
SLC7A3	2.83329	1.70329e-09
TUBB3	-1.31782	1.70329e-09
TEAD4	-1.26737	1.76363e-09
ALKAL2	2.81201	1.76945e-09
NEGR1	-1.54675	1.79579e-09
-	-2.60639	1.87598e-09
RGS5	-3.5032	1.98288e-09
ARG2	-1.17733	1.99813e-09
SLFN13	2.96521	2.05797e-09
LPAR6	2.83247	2.21741e-09
CDH13	-2.4925	2.38382e-09
ODC1	1.0062	2.4281e-09
TMEM45A	1.14049	2.51786e-09
STC2	1.82476	2.61836e-09
KCNA2	-1.80932	2.6543e-09
SLC6A5	-3.03461	2.86422e-09
ETV1	2.25182	2.96541e-09
C5orf34	1.16619	3.11443e-09
PHACTR1	-1.57387	3.23053e-09
GDPD5	-1.23783	3.23053e-09
KLF3	1.304	3.45776e-09
INHBA	-2.78546	3.73231e-09
CBS	1.62375	3.80429e-09
CTHRC1	2.83895	3.81949e-09
RAB6B	-1.67439	4.20694e-09
SULT1C2	5.03649	4.23223e-09
MDK	2.07423	4.24699e-09
MMP14	1.66423	4.29005e-09
HAP1	2.51039	4.47134e-09
MERTK	1.22533	4.77538e-09
GPCPD1	1.20036	5.01775e-09
PDE1B	-2.66185	5.7089e-09
-	-2.64847	6.58786e-09
VEGFA	1.42923	7.18451e-09
LHX1-DT	-3.27553	7.38614e-09
CALB1	3.31162	7.45368e-09
TCF4	-1.11967	7.71467e-09
RNF213	1.08091	9.21306e-09
LIPA	1.01933	9.31319e-09
ELAVL2	-1.48621	9.37314e-09
TMPRSS7	-2.89957	9.37314e-09
RIPOR3	-2.79695	9.53322e-09
CD34	-4.01411	1.02743e-08
PAPPA2	3.40658	1.07273e-08
CDC25B	-1.02209	1.11909e-08
CAVIN2	3.20632	1.11909e-08
COL13A1	2.93752	1.13888e-08
F2RL2	3.08756	1.22153e-08
GRM1	-2.53534	1.23901e-08
SDSL	2.08434	1.33746e-08
TMC6	3.03926	1.35668e-08
PLLP	2.96102	1.49987e-08
EGR1	-1.36983	1.49987e-08
BCL11B	-2.72273	1.54128e-08
MIR124-1HG	-1.99243	1.56029e-08
PMP22	-2.75669	1.66237e-08
PTX3	1.8809	1.66463e-08
MTMR7	-1.53275	1.93201e-08
SLC8A2	-2.57204	2.0215e-08
FOS	-1.63315	2.1304e-08
BAALC-AS1	1.97955	2.25305e-08
C9orf64	1.01535	2.37441e-08
CYB5R2	2.26578	2.61579e-08
SLC16A14	1.18336	2.71578e-08
CHD3	-1.06375	2.82006e-08
NYAP1	-1.12039	3.07686e-08
PCDH9	-1.82219	3.10735e-08
ADAMTS16	-2.87292	3.22276e-08
PCDH1	1.34425	3.38348e-08
ABCA7	-1.52861	3.70692e-08
ST6GALNAC3	1.38309	3.78468e-08
DCC	-1.13839	3.87016e-08
SYNDIG1	-1.69445	3.92713e-08
ALDH1A2	2.84812	4.00917e-08
SH3TC1	3.66306	4.19284e-08
GSN	2.24894	4.21428e-08
-	2.59073	4.21428e-08
ITPR3	2.6521	4.25947e-08
NRSN1	-1.86641	4.63569e-08
ABTB2	1.58947	4.86667e-08
SRRM4	-1.67136	4.89639e-08
RENBP	1.57218	4.99485e-08
LPCAT3	1.03574	5.0313e-08
GRM2	-1.62932	5.35968e-08
-	-3.129	5.63698e-08
PRSS12	-2.24383	5.72402e-08
XKR8	1.1446	5.92423e-08
BMAL1	1.01921	6.06864e-08
NEUROD2	-6.2193	6.16114e-08
CMTM7	1.85897	6.21329e-08
EFNA2	-1.14856	6.52678e-08
LIFR	1.37774	6.57339e-08
TC2N	-4.10871	6.77302e-08
SYNPO	-2.56129	6.79874e-08
FRMD3	-1.85625	6.86138e-08
LANCL2	-1.03449	7.46753e-08
NFASC	-1.54431	7.86864e-08
MIAT	-1.50593	7.86864e-08
PTPRO	-1.66021	8.07943e-08
CELF3	-1.88458	8.69151e-08
SPRN	-2.00381	8.70032e-08
ACSS3	1.84862	8.7345e-08
MATN3	2.46625	8.74039e-08
AFAP1	-1.14184	8.99225e-08
MYT1	-2.15172	1.0448e-07
FBLN5	-4.10275	1.0586e-07
GPR137C	-1.09989	1.05906e-07
HMGCLL1	-1.68161	1.07613e-07
AFF2	-1.38763	1.09349e-07
CHODL	-2.51077	1.23726e-07
CTSH	-2.35886	1.25155e-07
ARAP3	1.41596	1.25155e-07
SFRP4	-5.93929	1.26137e-07
FNDC5	-2.39103	1.26863e-07
LAMA2	1.64462	1.27611e-07
C4B	-3.35464	1.30312e-07
CPA4	-2.32506	1.31211e-07
PRPH	-3.58276	1.35337e-07
FZD4	1.29765	1.41287e-07
DOK4	-1.01312	1.45429e-07
GLP1R	2.62039	1.50933e-07
RGS10	2.81996	1.51603e-07
TRABD2A	-2.55741	1.52697e-07
TES	1.22791	1.54345e-07
UNCX	-1.8826	1.54462e-07
C1QL1	-2.90287	1.54667e-07
DISC1	1.13241	1.57574e-07
SLCO5A1	-2.08231	1.58473e-07
-	1.12197	1.60533e-07
ITPRID2	2.31173	1.61544e-07
SYNC	-2.2832	1.61894e-07
IFI44L	1.06038	1.67911e-07
PPP1R3B	1.50169	1.87036e-07
SGIP1	-1.92357	1.92184e-07
NEFH	1.32265	1.92825e-07
SARDH	1.5031	1.96319e-07
SLC26A9	7.70324	2.03274e-07
ERBB3	4.06481	2.052e-07
ZFHX2	-1.00617	2.05212e-07
-	3.33951	2.10623e-07
LOX	-2.30936	2.11899e-07
RHBDD1	1.15526	2.11899e-07
NTN4	-1.21192	2.19689e-07
ECE1	1.13391	2.34529e-07
ANXA11	1.32208	2.34529e-07
MYT1L	-2.623	2.48875e-07
ELAPOR1	-1.27597	2.6562e-07
CCDC33	3.85864	2.66827e-07
ATP8A1	-2.04825	2.7947e-07
PKHD1L1	-2.87273	3.0212e-07
ADCY1	-1.3111	3.05528e-07
IGFBP3	-2.07372	3.08246e-07
GAL3ST4	-1.02987	3.08246e-07
PLCB2	2.06496	3.0913e-07
NID2	3.05863	3.48864e-07
KCNJ16	3.571	3.52028e-07
CD93	3.3308	3.55095e-07
SMPD3	-2.1475	3.586e-07
FAM83H	3.12712	3.586e-07
TFAP2E	-2.00111	3.69748e-07
ABCC8	-1.48263	4.22171e-07
TENT5B	-2.06496	4.2448e-07
NEDD4L	-1.07708	4.28447e-07
MAST1	-1.65698	4.28447e-07
MMP9	3.51911	4.28692e-07
SYT2	-1.58448	4.40776e-07
DPYSL3	-1.02088	4.41947e-07
PALM2AKAP2	1.07014	4.41947e-07
ASCL1	-1.48971	4.49024e-07
LHX5-AS1	-1.98873	4.55982e-07
CT75	-2.8744	4.86298e-07
OSBPL3	1.21134	5.35616e-07
HERPUD1	1.20913	5.42941e-07
FBLN2	2.22708	5.47224e-07
AKAP6	-1.5672	5.54713e-07
WDFY3-AS2	-1.19232	5.88806e-07
TMEM37	3.941	6.13617e-07
BAIAP3	-1.99238	6.27101e-07
-	-2.52935	6.33669e-07
CLDN1	-1.26232	6.37686e-07
IL17RD	1.18259	6.61349e-07
ZDHHC22	-1.73062	6.61508e-07
ZBTB7B	1.04084	6.80895e-07
LPL	1.5406	6.94391e-07
ZCCHC18	-1.02899	7.09605e-07
TRIM71	1.10202	7.09605e-07
HSF4	-2.79706	7.28233e-07
SPNS2	-2.19276	7.89009e-07
MYLIP	2.08406	7.89915e-07
BCAT1	1.03485	7.97219e-07
DSC2	2.11745	8.34191e-07
TAGLN3	-1.5882	8.66607e-07
NFE2L3	-1.45816	8.73208e-07
LINC02487	-3.04384	8.81595e-07
LIMCH1	-1.41015	9.25354e-07
RGS9	1.83203	9.27989e-07
CELF5	-1.43044	9.75799e-07
WNT9A	-1.76518	9.82803e-07
TMEM209	1.07777	9.92439e-07
CILP2	-1.7593	1.07651e-06
TRPM4	1.84351	1.10204e-06
SLC24A1	1.24792	1.11716e-06
INHBB	-1.95142	1.11716e-06
NFIA	-1.74604	1.12577e-06
RPP25	1.5267	1.14985e-06
DUSP26	-2.16628	1.20899e-06
SPEG	-1.27096	1.23583e-06
RAB3IL1	1.76466	1.2761e-06
LINC00461	-1.88065	1.27997e-06
ICA1	1.47346	1.3979e-06
MGP	3.60244	1.46109e-06
LMCD1	1.41245	1.5354e-06
NTRK3	-1.76339	1.5432e-06
PPFIA3	-1.04625	1.63144e-06
SLC4A4	2.0835	1.65293e-06
TESMIN	1.80463	1.68437e-06
APLF	1.15825	1.7023e-06
RPS6KL1	-1.52831	1.71706e-06
MEIS3P2	2.20032	1.74663e-06
SLC16A6	3.22443	1.76841e-06
CELF2	-1.02707	1.80042e-06
SORBS1	-1.58064	1.82371e-06
INPP4B	2.3668	1.87092e-06
STX1A	-1.04591	1.87713e-06
MAPK8	-1.07536	1.90967e-06
EYA2	-2.03577	1.93889e-06
FST	2.95299	2.00136e-06
FAP	-2.60973	2.13146e-06
BDNF	-1.81794	2.211e-06
IGFBP5	2.32185	2.23502e-06
PID1	-2.22795	2.24088e-06
KLHL4	1.6249	2.28419e-06
NR4A3	-2.24068	2.29602e-06
SLC1A1	-1.43044	2.29727e-06
RND3	-1.2587	2.31607e-06
ISLR	1.966	2.34424e-06
EPAS1	1.75697	2.35038e-06
NRP2	1.70268	2.35163e-06
B4GALT1	1.31481	2.44825e-06
HMGA2	1.48421	2.51392e-06
KRTAP5-AS1	-1.50217	2.5361e-06
GAS2	1.72463	2.54302e-06
SMANTIS	-3.76351	2.55992e-06
SLC18A3	4.62879	2.68363e-06
GPC1-AS1	-1.83696	2.68563e-06
TRIM67	-2.24492	2.70949e-06
-	2.91731	2.77024e-06
PRIMA1	-2.24365	2.81824e-06
CCL2	-2.7411	2.92397e-06
RTL9	-1.70448	2.92397e-06
HS3ST5	-2.36087	2.95852e-06
OPLAH	2.21037	2.9658e-06
NSG1	-2.17102	3.00574e-06
LMX1B	-2.3013	3.02416e-06
SMAD9	-1.72921	3.06801e-06
YPEL4	-2.20829	3.14797e-06
AMPD3	2.09674	3.20827e-06
EHD2	-2.02434	3.29886e-06
FAT2	-3.65005	3.30984e-06
LRP5	1.02683	3.34896e-06
LMO1	-2.88063	3.39163e-06
SALL3	-2.59453	3.39998e-06
DLGAP1-AS1	1.4633	3.52578e-06
HLA-DPB1	1.39471	3.71697e-06
APOL4	-2.26439	3.78597e-06
FAM110A	-1.08159	3.81361e-06
CACNB1	-1.20594	3.81731e-06
MMP19	-2.89705	3.93313e-06
SLC30A3	-2.95471	4.09863e-06
-	3.11506	4.17978e-06
SERPINF1	2.45906	4.25144e-06
NRP1	1.305	4.26067e-06
RALGPS1	-1.01426	4.28227e-06
HDAC9	-1.15293	4.30913e-06
IRS2	-1.03515	4.46988e-06
APLNR	6.0363	4.54468e-06
PGGHG	1.0779	4.54468e-06
LITAF	1.38236	4.80995e-06
CASZ1	-1.73081	4.92581e-06
VGF	2.45722	5.19826e-06
SEMA3B	-1.50595	5.27024e-06
LGR4	-1.04581	5.27997e-06
CADM3	-1.88194	5.39927e-06
TAGLN2	-1.42752	5.44113e-06
MAPK8IP1	-1.11054	5.46658e-06
RGS14	1.30322	5.52473e-06
IL1R1	-2.75175	5.52745e-06
SERINC2	1.04602	5.52745e-06
-	-3.78127	5.77489e-06
SEMA3F	-1.17075	5.99681e-06
LEPROTL1	1.12887	6.01881e-06
SEPTIN3	-1.34943	6.02088e-06
RIMBP2	-1.78358	6.02118e-06
CLDN11	3.21392	6.18862e-06
NAV3	-1.18339	6.27077e-06
-	-1.78625	6.27077e-06
NSMF	-1.26976	6.27725e-06
KCNJ2	1.74009	6.41184e-06
ATP8A2	-1.36471	6.44874e-06
DCLK1	-1.27412	6.53171e-06
PRDM8-AS1	-3.62851	6.55366e-06
-	-1.96073	7.08169e-06
SLC29A1	1.42841	7.14704e-06
TLX3	-2.41511	7.31422e-06
PREX1	1.39483	7.31495e-06
LGSN	-3.00251	7.41594e-06
CRH	5.79964	7.4696e-06
MASP1	-2.03146	7.52523e-06
SMCO3	6.91096	7.62227e-06
FOSL2	-2.23605	7.6747e-06
PRSS35	-2.99473	7.6747e-06
SERPINA5	2.06036	7.82201e-06
PEA15	-1.03405	7.87558e-06
-	-1.90921	7.87558e-06
DUSP8	-1.57007	7.91615e-06
MBNL3	-1.49009	7.98902e-06
NNMT	-2.39542	8.01673e-06
NHSL1-AS1	1.3398	8.05644e-06
SYT13	-1.64378	8.14904e-06
GNG3	-1.6645	8.76008e-06
MUC12	2.01892	8.77208e-06
PPFIA2	-2.0635	9.05788e-06
GBP3	-2.15723	9.25478e-06
CDH15	-3.55538	9.31547e-06
ACKR1	-1.74913	9.46119e-06
MAFK	-1.39004	9.70448e-06
ELAVL4	-1.63023	9.8879e-06
ADAMTS2	1.88715	9.9772e-06
NKD2	1.64544	1.00777e-05
CDK5R1	-1.50325	1.01111e-05
GAS7	-1.00509	1.02277e-05
LRGUK	-1.60341	1.02755e-05
SERPINH1	1.14094	1.03804e-05
GFRA1	-1.28357	1.0854e-05
RUNX1T1	-2.21009	1.09404e-05
LGR5	-1.51177	1.12137e-05
ST6GAL2	-1.96213	1.16665e-05
POU6F1	-1.28223	1.16671e-05
BCAS4	1.02836	1.16948e-05
NEUROD4	-1.74178	1.18876e-05
CDH12	-2.37316	1.18876e-05
CASQ2	-2.75827	1.19641e-05
GRIA3	-2.10396	1.23583e-05
-	-6.58582	1.41912e-05
SLC43A3	1.39646	1.42941e-05
KIF5A	-1.33824	1.45828e-05
VASH2	-1.38061	1.45858e-05
ADGRA1-AS1	-2.56318	1.50739e-05
CACNA1B	-1.0934	1.5139e-05
WIPI1	1.3397	1.52674e-05
PLSCR1	1.05088	1.53523e-05
PURPL	1.22037	1.55641e-05
GXYLT2	-2.16618	1.55879e-05
DHRS3	-1.57536	1.61644e-05
FAM13C	-1.11049	1.65038e-05
NEUROD6	-7.64984	1.65161e-05
MMP17	-1.35762	1.66574e-05
RIN3	1.12372	1.72639e-05
SIX2	-4.04262	1.74065e-05
ARRDC3	1.36208	1.77605e-05
DCX	-1.59759	1.80014e-05
-	-1.60916	1.83468e-05
CFI	-3.71223	1.86948e-05
FBXO32	-3.18135	1.87922e-05
-	3.01803	1.91398e-05
SLC35D2	1.89974	1.924e-05
CCNT2-AS1	-1.31983	2.07231e-05
-	1.77922	2.09071e-05
SEMA4A	-1.30571	2.14371e-05
ITGB4	-4.29623	2.1603e-05
TMEM35A	-1.04498	2.22242e-05
TIE1	2.9971	2.28207e-05
CDH3-AS1	2.67479	2.31989e-05
FRMD5	-1.53797	2.34365e-05
PRDM13	-2.66651	2.37802e-05
NDNF	-2.25713	2.39593e-05
NHLH2	-1.79773	2.41889e-05
BRSK2	-1.09609	2.53309e-05
ADD2	-1.0662	2.55414e-05
GRIN2D	-1.92831	2.57663e-05
PDE4DIP	-1.0259	2.6339e-05
EPDR1	-1.36941	2.63962e-05
RAI2	-1.32794	2.63962e-05
IQSEC3	-2.47029	2.67393e-05
CDIN1	-1.03165	2.83836e-05
GPR88	-5.18081	2.89816e-05
DUSP4	1.79004	2.90394e-05
-	-1.78831	2.94213e-05
SLC34A2	-2.67412	2.95721e-05
AGT	-4.81697	3.03869e-05
ENO3	1.24936	3.1083e-05
OAF	1.87861	3.16143e-05
DMTN	-1.47783	3.1714e-05
NRG3	-1.59163	3.31107e-05
ENHO	-1.18696	3.32157e-05
BLVRB	1.44313	3.33613e-05
BHLHE22	-2.49421	3.3732e-05
BCAR3	1.46184	3.40821e-05
ADGRG1	-1.35023	3.55414e-05
CYP27A1	2.4574	3.60056e-05
ERC2	-1.0863	3.61079e-05
ZNF488	-1.4641	3.61079e-05
AJAP1	-1.25766	3.62373e-05
CDK5R2	-1.71229	3.62732e-05
PLEKHB1	1.38582	3.67361e-05
FAM167A	1.54755	3.67361e-05
SEPTIN4	-1.06779	3.67368e-05
TRIM38	2.2047	3.68953e-05
SH2B3	1.01252	3.72018e-05
LINC03010	3.82158	3.83909e-05
ASIC1	-2.05707	3.86935e-05
EPHA5	-2.76693	3.97018e-05
ID4	-1.23652	4.31119e-05
KCNQ1OT1	-1.11747	4.39257e-05
LRRC8C	-1.21219	4.40035e-05
CES4A	-1.24589	4.49771e-05
ADCYAP1R1	-1.22332	4.52202e-05
RNF112	-2.20011	4.52202e-05
APELA	5.70661	4.5439e-05
ASPHD1	-1.46729	4.61243e-05
ANKRD34A	-1.47192	4.61243e-05
EPPK1	-1.4893	4.64439e-05
RAB30	-1.16529	4.75438e-05
-	5.34475	4.76641e-05
KLHDC7B	6.8222	4.78868e-05
ADSS1	1.7445	4.84504e-05
STX1B	-1.04629	4.84692e-05
NKX3-2	3.55945	4.85625e-05
MAP3K9-DT	-1.18802	4.86446e-05
NMRAL1	1.127	4.89762e-05
ANK1	-1.18527	5.00042e-05
FAM124A	-1.96387	5.01786e-05
BTN3A2	1.52728	5.14275e-05
-	1.54667	5.14656e-05
EML5	-1.79288	5.16907e-05
KCNQ3	-1.91752	5.28118e-05
PLCH2	-2.05959	5.28292e-05
GUCY1A1	-2.3149	5.28746e-05
JDP2	1.56337	5.31583e-05
SNRK-AS1	-1.2474	5.31583e-05
LINC01122	-1.93517	5.37629e-05
CACNA2D1	-1.28055	5.44271e-05
CCR7	6.78333	5.57605e-05
SCN7A	2.30163	5.72883e-05
TLR4	3.75687	5.78942e-05
IFITM1	1.75774	5.78942e-05
LINC00654	1.71883	5.85634e-05
GDF6	-3.59124	5.99007e-05
LAMP5	-2.41036	6.05893e-05
CMKLR1	4.48318	6.05893e-05
LMTK3	-1.56112	6.09067e-05
HSPA12A	-1.16543	6.48183e-05
CAV1	-1.87366	6.50036e-05
PTGER3	-1.99468	6.7796e-05
ALDH1A3	3.20537	6.88918e-05
C3orf70	-1.0771	6.89596e-05
IGSF10	-2.55852	6.92273e-05
MAGEL2	1.22344	6.9454e-05
TSTD1	1.61796	6.99755e-05
PHLDB2	1.20977	7.04652e-05
TFF3	3.26468	7.12034e-05
KRT17	-3.40842	7.20706e-05
TMEM71	2.49021	7.27827e-05
LINC01508	-2.10681	7.33356e-05
NFIX	-3.10061	7.42485e-05
TMEM158	1.14879	7.59189e-05
PRR16	-1.83569	7.86183e-05
CRMA	-3.01032	8.03783e-05
RBFOX3	-2.06125	8.09666e-05
KCNE4	2.93059	8.16972e-05
LINC03007	-2.63454	8.39457e-05
CHCHD10	1.18351	8.43462e-05
SCHIP1	-1.21924	8.45818e-05
DNAJC5G	-3.88183	8.48655e-05
DDX60	1.65166	8.52748e-05
UBE2QL1	-2.29056	8.65387e-05
PGM2L1	-1.22963	9.02998e-05
KCNK5	2.66186	9.2387e-05
BCAN	-4.32187	9.33392e-05
SLC7A2	1.9124	9.49256e-05
BASP1-AS1	-1.4196	9.49256e-05
CRYAB	-3.44496	9.75842e-05
IL21R	3.42881	9.86118e-05
TUBB4A	-1.70816	9.87551e-05
KIRREL3	-1.82453	9.97328e-05
NTNG2	-1.08651	0.000100008
PDK4	2.43529	0.000100738
EVC2	1.5193	0.000102157
-	-1.91384	0.000103844
APOBEC3B	1.68032	0.000105572
CHRDL1	-1.48409	0.000106226
HECW1	-1.80103	0.000106748
SLCO1C1	2.41649	0.000109853
COL16A1	-1.85258	0.000110362
RND2	-1.00227	0.00011275
NPNT	-1.40076	0.00011275
MMP2	2.05584	0.000112779
S1PR2	1.14915	0.000114431
GRM8	-1.34131	0.000115202
DKK1	2.93583	0.000115736
SGPP2	-2.7742	0.000116441
EVA1C	-3.55689	0.000117245
ABCA5	1.50267	0.000117759
FERMT1	-2.91356	0.000118564
PLSCR5	4.79054	0.000119718
RAB3A	-1.65676	0.0001202
SH3BP1	2.05693	0.000123866
PRICKLE2	-1.34159	0.000123866
BRINP1	-1.42298	0.000124029
DUSP15	1.88313	0.000124186
KCNN3	-2.67567	0.000129252
COL21A1	-2.68915	0.00013006
MYLK	1.61919	0.00013018
LINC01852	1.84463	0.00013018
PRR19	-1.42157	0.000131024
FSTL4	-2.6761	0.000134465
OLFM2	-1.24431	0.000135575
EBF1	-1.45331	0.000136591
COL28A1	-1.37197	0.000137377
FRMPD1	-2.40829	0.000138888
ZCCHC12	-1.32516	0.000139849
C14orf39	2.60194	0.000140594
KCNAB3	-1.14718	0.000141971
MUC20	-1.40838	0.000143756
CDH8	-1.40331	0.000144417
LINC03061	-6.42279	0.000145688
PDLIM3	-1.09349	0.000145932
VCAM1	-2.25572	0.000148444
FILIP1	-1.56878	0.000150096
KRT80	-4.45792	0.000150115
FSTL5	-1.60421	0.000150219
CTNNA3	1.54479	0.000152426
LRRC2	-3.1391	0.000153565
STX3	1.22482	0.000154077
SAMD5	-1.67468	0.000154248
RAB34	1.1841	0.000155157
SHANK1	-1.08604	0.000156154
CCN2	-2.22918	0.000157246
CALCA	6.67775	0.000157678
SHC1	1.1318	0.000157966
-	-1.30182	0.000158052
SBSPON	-3.12089	0.000158231
TSPAN7	-1.40023	0.000158572
NR6A1	1.13295	0.00015873
SNCAIP	-1.38158	0.000158758
CNTN3	-2.35453	0.000162392
CSDC2	-1.15766	0.000163777
NGEF	1.41552	0.000164346
CCN3	-1.8612	0.000165508
SCUBE2	-1.37934	0.00016601
ACSL6	-1.74143	0.000169902
GBX1	-2.98335	0.000169902
GRIA4	-1.17939	0.000170488
ADAMTS6	1.29375	0.000171845
ITGA2	1.65745	0.00017609
ANO4	-1.18928	0.000177827
KCNK2	-1.37559	0.000181943
HSD17B11	1.13761	0.00018482
BEND4	-2.50844	0.000186595
EMILIN1	1.55366	0.000193514
DSCAML1	-3.33965	0.000194222
TP53INP2	-1.02058	0.000197492
WFDC2	2.42888	0.000198877
CEND1	-1.73985	0.000201028
LXN	1.11505	0.000201195
-	-1.8502	0.000205052
TAGLN	-1.74621	0.000205077
FGF14-AS2	1.14873	0.000205525
MCHR1	2.32029	0.000208773
AKAP14	-2.31386	0.000211035
WNT11	-2.87464	0.000213753
MCAM	-1.49008	0.000215597
-	-1.08581	0.000217098
PRODH	-2.09835	0.000217888
VRK2	1.09405	0.00022383
TRIM17	2.0913	0.00022383
LINC02200	-1.95864	0.000228882
CNTNAP3B	1.43147	0.000229529
FGF10	2.84203	0.000229801
SCRT2	-2.62339	0.000238431
SOX10	4.99699	0.000238633
SAT1	1.09126	0.00023904
MEG3	2.72861	0.000239953
CSPG5	-1.52825	0.000243471
DEPP1	-2.20789	0.000243471
TMPRSS5	1.1822	0.000244494
FMO1	-5.85869	0.000246609
TRIM47	-2.01068	0.000247364
CALY	-2.13612	0.000248485
SERPINE1	-1.96515	0.000250662
XKR5	2.1336	0.000255278
-	1.54565	0.000255739
GPRIN3	-2.17648	0.000257576
MEIS3P1	1.12948	0.00026116
SNAP91	-1.49644	0.000261609
STXBP1	-1.00681	0.000263147
NSG2	-1.90364	0.000263147
DKK3	-1.28946	0.000264968
RNF135	1.70577	0.000265083
NYAP2	-2.30984	0.000267427
LRRTM1	-1.62069	0.000276862
ISL2	4.69952	0.000279944
-	-1.45611	0.000282647
EDIL3	-1.55373	0.000293374
ASIC3	-1.48111	0.000293486
HES1	1.69502	0.000294426
PTPRH	2.83695	0.000295884
RBFOX1	-1.34885	0.000296067
CDH9	-2.20074	0.000297466
STING1	-1.89064	0.000299994
TGFB3	-1.44746	0.000302553
IRX6	-2.78373	0.000305298
-	-1.15471	0.000308038
LINC02972	3.78915	0.000308546
LRRK1	2.43007	0.000309431
PIPOX	1.15065	0.000310379
PTPRT-DT	-2.78972	0.00032006
RASGEF1B	-1.41749	0.000331609
MIR193BHG	-1.77029	0.000334777
-	-1.01545	0.000335548
ADAMTS4	-1.93235	0.000336325
LINC03053	1.93561	0.00033701
GLIPR1	-1.53075	0.000340353
ARID3A	1.41111	0.000353219
EPHA5-AS1	-3.14191	0.000362566
MFNG	-1.81714	0.000363689
IQCN	-1.30506	0.000368249
SHE	4.03252	0.000370863
PPP1R16B	1.5163	0.000373916
TPM1	-1.34198	0.000376247
PAK5	-1.59417	0.000377264
SYT5	-1.63993	0.000379754
NCAM1	-1.1682	0.000382921
XKR7	-1.09626	0.000391621
CNTNAP5	-1.93917	0.000400208
ATP1A3	-1.01387	0.000409083
CDH5	-3.11494	0.000432315
SERPINB1	1.09851	0.000432761
NPPA	-4.36373	0.000433066
-	-1.97896	0.000433066
SOX21	1.16306	0.000434443
ADCY2	-1.17163	0.000435915
PHACTR3	-1.60168	0.000437878
B3GALT2	-2.30651	0.000437878
GREM2	-1.64108	0.000437878
-	5.20836	0.000443656
ADAMTS16-DT	-1.57642	0.00044538
CD4	3.37763	0.000446044
ADAMTS20	1.3567	0.000455104
UNC79	-1.62173	0.000457549
-	-2.28343	0.000471047
FAXDC2	1.47201	0.000473128
COL23A1	2.06542	0.000476362
P2RX3	-1.93487	0.000480887
PLSCR4	-1.45585	0.000480887
ELK3	1.32471	0.000484201
STX11	-2.38366	0.000494427
CDH7	1.55188	0.00049484
LINC02488	-4.12549	0.000497608
NELL1	2.20659	0.000506245
CHRM2	-2.22065	0.000510844
-	-1.0421	0.000514628
THSD4-AS1	-4.46648	0.000514835
DISP2	-1.5788	0.000521049
EEPD1	-1.26191	0.00052365
FGFR2	-1.46629	0.000527566
GABBR2	-2.12842	0.000527566
P3H2	-1.81445	0.000529348
ADORA1	-1.58616	0.000532305
SLC17A6	-1.62666	0.00053669
CREB3L1	1.65482	0.000540916
OPTN	-1.02532	0.000547978
CACNA2D3	-1.69932	0.000550198
GPRC5C	1.87664	0.000550916
SYTL1	2.86313	0.000554924
TENM1	1.22796	0.000560297
LINC01896	-2.21032	0.000562421
RARA-AS1	-2.24154	0.000562421
PCSK6	1.08006	0.000563771
-	-2.19053	0.000565495
GALNT8	-1.38012	0.00056736
TMC2	-5.76723	0.000567537
GJD2	-2.95868	0.000567654
PLPPR2	-1.07788	0.000571426
KCNH3	-1.94712	0.000614112
DNER	-1.69068	0.000614112
-	-1.02982	0.000614112
THSD7A	-1.44529	0.000618656
ZNF804A	-1.55735	0.000622493
GADD45B	-2.23117	0.000627478
DBX2	-2.83547	0.000629892
HS6ST3	-1.4695	0.000631011
GRIK1	-2.02092	0.000636566
DMBX1	-4.64113	0.000655117
CAVIN1	-2.37222	0.0006594
PEX5L	1.94095	0.000660603
SHROOM1	1.54041	0.00066894
NKAIN3	-1.43993	0.000670104
ACTL6B	-1.81699	0.000671958
PI15	-4.01071	0.000680645
AKR1C1	-1.1788	0.000681242
ATP2B2	-2.28849	0.000685432
WAKMAR2	2.30508	0.000686648
TGFBR2	1.41076	0.000691717
PLAT	1.22857	0.000714004
TRIM54	-3.33731	0.000714004
AK1	-1.53268	0.000714359
TMEM108	-1.08107	0.000717489
TBC1D3L	-1.65716	0.000718224
PXDNL	2.19164	0.000722366
ADGRV1	-1.13292	0.000736926
HPCAL1	-1.10465	0.000743933
SYT3	-1.88257	0.000746072
CHRNA4	-1.76873	0.00076803
STMN4	-1.29548	0.000785751
-	1.75844	0.000790142
PLXNA2	-1.6608	0.000809149
-	-4.54007	0.000809326
HOMER3-AS1	2.59162	0.000825006
PCSK9	2.04031	0.000834705
KANK4	2.1166	0.000836339
MYRF	1.76239	0.000842588
LAMP5-AS1	-3.54376	0.00085566
PCDH17	-1.26204	0.000870342
SPON2	-1.02898	0.000870342
SLC12A7	1.01843	0.000885668
-	-2.27085	0.00090098
HSD17B14	1.72878	0.000919549
OPRD1	1.72632	0.000922029
TBXAS1	1.14101	0.000926023
IFI16	1.75357	0.000940538
DSC3	1.55838	0.000968826
SCN4B	-2.62816	0.000968826
CNGB1	-1.62999	0.000975327
SFTA1P	-3.37178	0.000978788
TAFA4	-2.39671	0.000979984
OSR1	-1.96329	0.000980868
JADE2	1.47931	0.000983878
CCN4	3.31015	0.000987336
KCNK6	-2.61109	0.00101719
-	-3.14343	0.00101986
ADAMTS18	1.44159	0.00102682
REEP1	-1.60922	0.00103697
ECM2	-2.86094	0.00106498
ART3	-2.68564	0.00107177
-	2.15518	0.0010896
CHD5	-2.38264	0.00109404
NCAN	-2.04801	0.0011066
PDE4DIPP2	-1.17096	0.00113223
GBX2	1.48801	0.0011682
SAMD14	-1.19842	0.00116883
LINC01152	2.29553	0.00117811
RNF207	-1.18425	0.00118273
TACR1	-2.57574	0.00118569
-	-2.8918	0.0011984
WNT4	-1.56379	0.00120511
GLRA1	-2.53858	0.00120589
MOCOS	2.14976	0.00120703
RND1	-1.07055	0.00120924
SLC18A1	3.37627	0.0012168
LAMC2	-1.66439	0.00121784
ACSS1	1.40227	0.00122529
AHNAK2	-1.90559	0.0012445
HRH1	-2.36487	0.0012445
ENTREP1	-2.22072	0.00125811
ARHGAP28	1.19956	0.00126448
LINC00877	1.93129	0.00126877
LBX1-AS1	-2.89446	0.00127541
PLXND1	1.22841	0.00128503
PKDCC	1.15292	0.0012918
GPR143	2.28257	0.00129766
BCAN-AS2	3.57752	0.00131941
CLU	-1.06152	0.00132012
CRYZL2P	1.8763	0.00134169
RASGRF2	-1.25866	0.0013431
SLC2A3	2.04142	0.00136092
APBA1	-1.47309	0.00136196
MAPT	-1.41958	0.00137906
SLITRK1	-1.12917	0.00138615
TRIM6	1.96655	0.00140667
CXCL3	3.02736	0.00140682
PDGFC	1.02052	0.00140843
ACKR3	1.4564	0.00142558
GNG11	1.02522	0.00143753
PLXNA4	-1.34458	0.00144325
ATP2B3	-2.29418	0.00145832
SCN4A	3.47643	0.00146667
TNFRSF11B	1.67419	0.00146667
GAS1	-1.75769	0.00146937
NR4A2	-1.4303	0.00150075
PAPPA	1.92765	0.00150922
HVCN1	1.36388	0.00151192
SNAP25	-1.47592	0.00151649
MRO	-3.4007	0.00154297
-	4.62274	0.00154918
MARCHF1	-1.36244	0.00155607
PSD2	-1.43885	0.00155918
STXBP6	-1.29666	0.00157727
PCGF5	-1.35401	0.00158471
CHMP4C	4.98067	0.00159365
FYB2	-4.70496	0.0015956
-	3.7139	0.0015956
TBC1D30	-1.72082	0.0015979
-	-2.22709	0.0015979
AQP4	-2.39827	0.00163336
GPM6A	-1.22803	0.00164747
ABCB11	-2.11153	0.00166301
XKR4	-1.78275	0.00166607
SLIT1	1.40731	0.00167389
RHOBTB3	1.15076	0.0016927
NEXMIF	-1.04444	0.00170376
GPR61	-2.12228	0.00170376
TMEM130	-1.87664	0.00170376
ANGPTL1	1.39343	0.001705
-	5.66452	0.00174305
TIMP4	2.90569	0.00174908
SAMD9	1.37036	0.00176946
RAB27B	-1.76241	0.00177533
ODC1-DT	1.464	0.0017879
PSMA2	-1.14399	0.00181695
VSTM2A	-1.07784	0.00181695
DNAJC6	-1.24687	0.00182661
-	-1.24226	0.00183617
SSUH2	2.93117	0.00186502
S100B	2.1868	0.00187504
PLEKHG4	1.35133	0.00187504
MBNL1-AS1	-1.11647	0.00187863
NFIA-AS2	-2.90333	0.00190229
VIPR2	-1.79129	0.00191819
LBX1	-2.92888	0.00191991
ABLIM3	-1.7033	0.00192301
TMEM144	2.00224	0.00192367
AMER3	-1.8184	0.00192809
SLC22A18	1.62574	0.0019598
MSX1	-2.92887	0.00196024
LINC00880	-5.56255	0.001975
KCNIP1	-1.38302	0.00199587
KCNJ2-AS1	2.02752	0.00199587
CPNE7	-1.29744	0.00200667
ALDH8A1	-1.83891	0.00201231
SIDT1	2.87682	0.00201604
KCTD14	1.54523	0.00201604
LINC00882	-1.35206	0.00205183
HABP2	4.95271	0.00205352
FOSB	-2.01666	0.00207729
SUSD2	-1.25365	0.00211062
LMX1B-DT	-1.64609	0.00211681
ADA	1.53051	0.00213269
CFAP90	-1.49435	0.00213269
CNMD	1.57994	0.002144
SRL	-1.92627	0.00217586
OMG	-5.53004	0.00218054
TNFRSF19	1.25498	0.00218095
ARPP21	-2.4619	0.00218113
CNTNAP3	1.04405	0.00221888
CCNA1	-1.50532	0.0022199
HES2	-2.19355	0.00222153
FLT4	1.70666	0.002272
-	-1.38453	0.00227344
CD47	-1.02339	0.00229195
CEACAM21	3.84448	0.00229826
-	-1.2442	0.00231581
GRM5	-2.31463	0.00231603
CSMD1	-1.7615	0.00233907
PLPPR4	-1.67503	0.00234899
POU4F1	-2.24503	0.00234899
SLC1A2	-1.17142	0.00235558
IL16	-3.61205	0.00240141
KCNH7	-1.73047	0.00244434
PLP1	-1.62347	0.00245993
ITPR1	2.03951	0.00245993
MAP2	-1.11394	0.00248091
RTN1	-1.63185	0.00248869
CHAT	3.48547	0.00249645
CPED1	3.19093	0.00251074
TIGD4	1.00152	0.00251957
JAK3	1.76726	0.00252162
MAPK13	-1.11878	0.00254289
PLP2	-1.93551	0.00254706
ITGA8	2.69629	0.00257651
FAIM2	-1.22514	0.00259329
RFTN1	-1.43465	0.00260647
ALMS1P1	-1.79856	0.00260647
RUNDC3A	-1.19821	0.00262404
RHBDL3	-1.0322	0.00262404
ALK	1.91225	0.0026722
CDH22	-1.7306	0.00267841
DOK6	-1.12281	0.00273391
MPZ	1.70575	0.00274384
MLIP	-2.78418	0.00275083
FOXP4	1.2287	0.00275325
PRDM16	-1.27042	0.00280177
WNT2B	-2.56471	0.00286754
SHISA9	-1.23869	0.00287917
SMIM43	-2.78949	0.00288454
AKAP5	-1.20824	0.00290703
KRT7	-4.68116	0.00292609
LINC00683	2.58273	0.00296065
TMEM229B	-1.9726	0.00296889
VAV3	-1.19229	0.00301035
PRND	-5.32472	0.00301117
-	-2.52768	0.00302243
LTBR	2.6356	0.00303099
CELF4	-1.86418	0.00304325
PLAU	-1.21627	0.0030541
GPSM3	1.64846	0.0030869
MEGF11	-1.37132	0.0031014
DLK2	-2.62278	0.00311903
SYN1	-1.15777	0.0031401
PDIA2	-1.60066	0.00315039
MIR4500HG	-2.18276	0.00317056
SLC32A1	-2.05506	0.00318055
KIF12	-2.79539	0.00318511
RD3	-2.74817	0.00323446
CARMN	-2.64383	0.0032767
SYT6	-1.61143	0.00330959
CRLF1	-2.39559	0.00334194
LINC01391	4.70109	0.00336776
FZD8	1.05591	0.00338073
NDST3	-1.24464	0.00338549
CCDC92B	-1.60482	0.00338753
SFXN3	-1.21854	0.00342476
RSPO2	-2.23241	0.00345374
PTPRT	-2.29935	0.00345374
NID1	1.05739	0.00345909
ANXA3	-2.26982	0.00357729
CCDC140	-3.01951	0.00359685
FHIT	1.32278	0.00360716
FKBP5	1.14129	0.00361118
NRXN1	-1.83213	0.00361118
AXIN2	-1.19241	0.00364374
TMSB4XP4	1.05581	0.00365523
ID3	1.53341	0.00366185
ATP2A3	-1.41358	0.00366527
CHST1	-1.19608	0.00374465
LSR	1.97773	0.00375846
PDZD7	-2.20935	0.00376762
GPA33	4.90448	0.0038155
L1TD1	3.8262	0.00382886
CHRNA3	-1.31575	0.00387783
SCG2	1.50859	0.00389306
CALCB	2.51242	0.00389365
LRFN5	-1.16112	0.00391296
DOK5	-1.28793	0.00391656
VSTM2B	-1.4293	0.00392048
SPTBN4	-1.4008	0.00392475
H2BC6	-1.49242	0.00392475
CMTM8	1.98154	0.00396446
LGI2	-1.59066	0.00396622
ADAP1	-1.71119	0.00399126
NUDT7	1.04094	0.00403255
C4orf50	-2.49665	0.00406961
LRP1B	-1.47396	0.00411445
FLRT2	1.50655	0.004115
CFAP57	-1.40958	0.00412973
DACH1	-1.24784	0.00418511
ZMAT4	2.10168	0.00419526
IL4R	1.42872	0.00419918
KLLN	1.21055	0.00419918
OGDHL	1.34789	0.00419924
BANCR	-3.35984	0.00420355
-	-1.05701	0.00420355
SOX15	2.49142	0.00421641
CSMD3	-1.89162	0.00422262
TBX15	2.04269	0.00422841
C5orf46	-4.62302	0.00425432
CARMIL2	-1.06623	0.00426211
OLFM3	-1.68503	0.0042842
PLAAT4	-2.95888	0.00429144
RHOJ	1.34347	0.00438713
PLCXD3	-2.18003	0.00439238
ABCB4	1.73661	0.00442173
-	-1.19864	0.00443522
FZD10-AS1	-1.22859	0.00444653
ARHGAP20	1.70786	0.00446166
SPAG1	-1.21624	0.00451454
P2RX6	2.40959	0.00456239
SHFL	1.34763	0.00459375
GLUD2	1.42922	0.00459548
-	-1.11722	0.00459548
RAG1	1.85304	0.00467237
CCDC85A	-1.75688	0.00475905
LINC01111	-4.90817	0.004784
NTSR1	-1.93834	0.0048557
TUNAR	-1.12109	0.00486031
PCSK1N	-1.05707	0.00486401
TMEM196	-1.615	0.00489392
NEK5	-1.85712	0.00492733
KIFC3	-1.36414	0.0051007
HGD	2.96974	0.00510704
IL6R	-1.70204	0.00513857
SELENOP	1.58058	0.00513857
GPR3	1.12656	0.0051555
DENND2C	1.11398	0.00515935
SHB	-1.01295	0.00520405
GRHL3	-2.59889	0.00520652
ENPP5	-1.25515	0.00528117
VDR	-3.13027	0.00533936
SLC16A5	1.79973	0.00533936
SGCD	-1.46314	0.00536476
ADGRD2	-3.30544	0.00548509
SLC25A48	-3.59943	0.00548574
PAX8	1.81935	0.0055031
ARHGDIG	-1.83984	0.0055031
CNTNAP3P2	1.98846	0.00551772
RASD2	-1.76887	0.00551875
ADGRG2	-2.60989	0.00555749
NECAB1	-2.21575	0.00557254
UNC5A	-1.84443	0.00561601
CACNA1C	-1.23317	0.00565797
C7orf57	-1.78332	0.00568386
FAM182B	-2.20598	0.00579066
ABCC3	-3.21878	0.00580944
CD177	5.33639	0.00586404
MAK	-1.90087	0.00588643
NPTXR	-1.70783	0.0058986
NPAS4	-1.71698	0.00591799
H2BC5	-1.02025	0.0059244
TTC9B	-1.77609	0.00593052
GSG1	-2.34279	0.00598701
HRC	2.17433	0.00600224
DENND3-AS1	2.57675	0.00600224
ITGA5	1.53575	0.00602098
ARSF	-3.38326	0.00604406
-	1.59101	0.00604406
SLC43A1	1.15886	0.00610371
PTCHD1	-1.82279	0.00611434
PDYN	-2.35774	0.00613884
KCNH4	-1.34515	0.0061554
FBXL16	-1.07735	0.00622865
SVOP	-1.56521	0.00622865
-	-4.45951	0.00623898
ELF4	1.54456	0.0062487
RASSF10	1.72718	0.00627911
ADAM19	-1.38939	0.00634134
LINC00620	-4.73909	0.00634664
SPRY4-AS1	2.33723	0.00636143
PCDH15	2.11331	0.00637772
LINC01285	2.21836	0.00644511
DIPK1A	-1.03007	0.00646143
TNFRSF12A	-1.10774	0.00647064
-	-3.05594	0.00653199
MDGA1	-1.50603	0.00659303
FHL5	-4.58608	0.00660323
SLC4A5	-1.42282	0.0066084
RAP1GAP2	-1.56407	0.00664427
SYTL3	-1.6549	0.00668956
CCDC65	-1.04415	0.00674246
FOXA2	2.48766	0.00690862
GRAMD1C	1.1167	0.00693341
SH3GL2	-1.57696	0.0069591
PRRT4	-1.7271	0.00706273
DSP-AS1	4.69505	0.00709417
PTPN3	1.48636	0.00710245
LINC01836	-3.37116	0.00711908
-	-2.29234	0.00714199
PTER	1.53448	0.00723322
CMPK2	1.15364	0.00726982
-	1.67566	0.00731501
CFAP52	-2.20885	0.00731831
MAB21L1	-2.02984	0.00740786
PDK1-AS1	1.90654	0.00741086
SKOR1	-1.67567	0.00746429
HAPLN1	-2.50962	0.00754921
-	3.03374	0.00757749
-	4.67999	0.00766262
ECRG4	-1.69821	0.00773358
NGF	-2.63445	0.00783997
HBEGF	-1.3707	0.0078602
-	-1.51051	0.0078602
CTXND1	-1.63783	0.00794626
ROR1	-1.5672	0.00799176
SCN3B	-1.05566	0.00822637
LAMP3	1.47675	0.00823501
C22orf42	-1.741	0.00826196
CLVS1	-1.50026	0.00832194
KCNK9	-2.69571	0.00835305
AGTR1	3.11943	0.00836012
LINC02731	-1.40957	0.00837645
REPS2	-1.38118	0.00841228
PODN	-2.39538	0.00841228
MIR137HG	-1.70036	0.00845562
MOB3C	1.0008	0.0084735
C5orf64	-1.89928	0.00848873
ARHGAP22	-1.47341	0.0084947
MYO3A	1.20905	0.00849899
AMOTL2	-1.00689	0.00849899
IL34	-1.97035	0.00852428
ARRDC3-AS1	-1.34907	0.00857132
OPRL1	-1.34683	0.00857875
PCDHGA9	1.12406	0.00863592
HID1	-1.10616	0.00864219
KLF4	1.85825	0.00874765
NOS3	2.21208	0.00876325
AQP1	-1.18452	0.00876879
PRRX2	3.67041	0.00886375
TPM4P2	1.7749	0.00887976
GDF5	-2.72803	0.00896311
LINC00682	-2.96177	0.00900978
NPR3	-1.82757	0.00901508
ZNF385D	-1.16836	0.0091339
VDAC1P8	-1.4792	0.00922427
SLC30A10	-1.16551	0.00924112
SLITRK6	-1.95796	0.00924257
ADRA1A	-1.68682	0.00924606
ALDOA	1.10506	0.00930229
SAXO2	-1.089	0.00932365
C4A	-1.51534	0.00937349
CADM2	-1.28602	0.00939506
LDLRAD4	-1.4319	0.00940428
MSX2	-2.48796	0.00945796
SLC15A2	-1.47081	0.00953332
LPIN3	1.49174	0.00954624
TXNIP	1.40829	0.00956666
-	-4.69972	0.00966589
RAB43	2.09093	0.00967091
SLC10A4	-1.04995	0.00968524
FNDC1	-2.1489	0.00970409
CDC42EP5	2.51033	0.0097438
F11R	1.22933	0.00979216
KSR2	-1.40618	0.00981587
BCO2	-1.09013	0.0098914
PHOX2B	-1.61916	0.00994925
TMEM59L	-1.29443	0.0100479
APOB	3.04529	0.0100612
TRIM48	4.84849	0.0100878
SYP	-1.20812	0.0100897
G0S2	4.46667	0.0101172
RBPMS2	1.54495	0.0101261
USP2-AS1	-1.68767	0.010151
TLCD1	1.22599	0.0102117
RPL36P7	-4.13066	0.0102117
PPP1R1B	-3.28096	0.0102838
GNAO1	-1.16259	0.0103393
FSTL1	-1.02866	0.0103611
TNMD	1.59526	0.0103648
PLAAT3	1.1724	0.010418
LINC01091	1.91908	0.0104453
COL12A1	-1.11702	0.0105023
MCHR2	5.30732	0.0105879
DYNC1I1	-1.68346	0.0106025
ZNF469	-1.68181	0.0106039
PCDH12	3.85547	0.0106171
ADAMTS9	1.58359	0.0106257
TRAPPC13P1	-1.36913	0.0106791
-	1.72827	0.0106973
PRRT2	-1.04244	0.0107452
SPEF1	-1.75717	0.0108358
THBS3	-1.07931	0.0108505
-	-1.14742	0.0108519
EMX2OS	3.30194	0.0108537
PRKG2	-2.58688	0.010864
METTL7A	1.14467	0.010864
FAM78B	-1.71855	0.010864
-	3.2172	0.0110834
DOC2B	-1.34208	0.0111142
S1PR3	1.54576	0.0111731
ITGA11	-2.02969	0.0111926
SLC4A10	-1.97435	0.0112566
LRRC8C-DT	-1.09314	0.0112566
LMOD1	-2.00133	0.0114585
GAP43	-1.02358	0.0114714
MRPL9P1	-1.96573	0.0114714
ANKRD1	-2.9996	0.0116714
CHGB	-1.26783	0.0117397
COL8A2	-2.21206	0.0117439
MCF2	-1.46257	0.0118499
RIPOR2	-1.01041	0.0118842
FES	1.31106	0.0118892
MAP3K5	-1.36404	0.0120835
OCSTAMP	2.18421	0.0121954
SYT16	-1.38581	0.0122327
AKNAD1	-1.97315	0.0124096
FGF1	-1.80828	0.0124963
GLB1L3	-3.10616	0.0124963
FABP7	1.71631	0.0125093
FAM111A-DT	1.1903	0.0126267
GPR160	4.16542	0.0126843
GPR26	-3.00762	0.0127558
DRD4	-1.10877	0.0128177
CCER2	-1.52041	0.012886
BCAN-AS1	2.33835	0.0130675
CPNE5	-1.67013	0.0131428
LUZP2	-1.51359	0.0131428
CTNNA2-AS1	-2.43369	0.0131533
LINC02762	-1.27203	0.0131573
AVPR1A	-2.92684	0.0132052
SHISA7	-1.08133	0.0132052
GABRP	-4.17142	0.0132681
CDON	-2.21606	0.0133267
ASIC4	-1.26163	0.0133882
SLC12A5	-1.38468	0.0133882
DENND3	-1.13144	0.0134635
DMGDH	1.6676	0.0135705
CLN3	-1.49568	0.0135705
PTGER4	-2.31196	0.0136387
OR51E2	-2.47353	0.0136891
-	-4.32407	0.0137199
SERTAD4-AS1	-1.99264	0.0137578
ADRA2A	-1.89736	0.0137666
CCDC9B	-1.81634	0.0137666
CPEB3	-1.18508	0.0138017
ADRA2C	2.6732	0.0138857
FXYD7	-1.73783	0.0139201
S100A3	-4.32089	0.0139202
-	2.00478	0.0139389
MRFAP1P1	-1.2439	0.0140203
NUTM2B	-1.36245	0.0140368
ARL4C	-1.03554	0.0140705
-	-4.90842	0.0141505
PRDM16-DT	-1.8526	0.0142762
ATF3	1.04837	0.0142869
-	-1.20389	0.0142971
FOXJ1	-1.20388	0.0143139
WNT7A	-1.06513	0.0143595
-	-2.73666	0.0144111
-	-3.01332	0.0144111
-	-3.87394	0.0144335
OLFM1	-1.13362	0.0144422
ERICH3	-2.06237	0.0144506
LINC02985	2.35162	0.0144506
KCNK13	-4.20548	0.0145559
-	-1.9858	0.0145802
-	-4.43352	0.0145823
DACT3-AS1	-1.88335	0.0146038
HOXD8	3.26821	0.0146048
BICDL1	-1.09321	0.0146439
-	-1.39638	0.0146439
LINC02885	-2.24565	0.0147285
NACC2	-1.12848	0.0147632
USP34-DT	-1.23973	0.0149241
FUT1	-2.34743	0.01501
SLC27A2	-1.53042	0.015264
CRHBP	-1.38675	0.0152782
DSG2	1.20782	0.0153266
RPH3AL	1.81048	0.0153266
CAMK2B	-1.44498	0.0153795
HNRNPA1P33	4.30189	0.0154948
PPP2R2B	-1.28072	0.0155371
LINC02073	3.40232	0.0155481
TENM3-AS1	-1.21269	0.0156394
TNS2	-1.44973	0.0156486
GP6-AS1	1.06029	0.0156931
RAB3C	-1.12081	0.015711
AVIL	1.0425	0.0157401
RHBDF2	1.09512	0.0158614
EEF1GP5	2.94247	0.0160257
RPS2P32	1.17635	0.0160639
FBN1-DT	2.08681	0.0162608
LHFPL4	-1.0791	0.0162792
BEST4	-2.0871	0.0162799
-	-4.17107	0.0163945
CEBPA	1.77343	0.0164099
TFR2	-1.04605	0.0164946
SLC25A45	1.36749	0.016589
STUM	-1.36128	0.0166951
-	2.74565	0.0167396
KLHL1	-2.49581	0.0168325
ANOS1	-1.40032	0.0168471
-	3.47788	0.0170988
PODXL	-1.0277	0.017123
CAMK2A	-1.11336	0.0171334
-	-1.86161	0.0171471
HCG22	-2.89056	0.0171681
CLDN23	2.84063	0.0172164
-	1.50086	0.0172841
FEZF1-AS1	3.54471	0.0173133
UCN2	-2.80972	0.0173246
-	2.60112	0.0173766
RNU6-1028P	-3.12912	0.01743
GRM3	1.19446	0.0175254
ESAM	-1.77623	0.0175389
RPL23AP49	1.1644	0.0175573
RIMS1	-1.05025	0.0177785
GRM3-AS1	-1.29308	0.0178342
RFLNA	1.28974	0.0178476
MAP3K7CL	-3.65777	0.0179685
-	-2.33969	0.0180184
TMEM100	3.06694	0.0180246
INHBA-AS1	-2.39426	0.0180564
PIRT	-4.17147	0.0180828
DRGX	-2.61066	0.0181493
STMN2	-1.64688	0.0182168
NABP1	-1.13878	0.0182298
PDE7B	1.34235	0.0185511
-	2.24608	0.0185511
TRPA1	4.27666	0.0186266
-	-2.17834	0.0187243
LINC00491	1.39675	0.0187861
THBS2	-1.26144	0.0188813
GGACT	1.11279	0.0189316
LRATD2	-1.31169	0.0189807
HGFAC	-1.12392	0.0189857
NEUROD1	-1.07072	0.0189857
KLHDC7A	-2.96167	0.0190054
AFAP1L2	1.8798	0.0191177
AKR1C2	-1.27324	0.0191422
MFAP5	-4.58766	0.0192587
GREP1	-4.05726	0.0193831
GRID2	-1.51271	0.0194202
CNR1	-1.37676	0.0194926
-	-1.23554	0.0195047
-	1.4125	0.0195555
COL5A1	-1.11173	0.0196148
ARL4D	-1.0116	0.0197949
CCDC177	-1.07781	0.0198407
GALNT14	-1.13738	0.0198728
CACNA1I	-1.55001	0.0200432
RBM47	1.49245	0.0200432
RYR1	1.59561	0.0200447
C7	2.43708	0.0200654
C1QL3	3.73161	0.0200749
-	2.08663	0.020238
-	-1.6737	0.0203039
PLEKHF1	1.35964	0.0204181
MAP3K19	-2.81428	0.0204412
CPT1A	1.52767	0.0204919
NXPH3	-2.03896	0.020596
-	-2.20984	0.02064
NCAM2	-1.24924	0.0206612
PHYHD1	2.7321	0.0206613
RGS6	1.03531	0.0207875
-	-1.18064	0.0208376
PARP12	1.42831	0.0208959
MIR9-1HG	-2.98196	0.0210442
SMIM18	-1.70733	0.0213201
CFAP221	1.07832	0.0214042
CDK15	-3.1362	0.0215951
FGF18	1.74433	0.0216021
LINC02982	2.86738	0.0216138
-	-1.32618	0.0217589
MXRA5	1.66984	0.021805
-	-1.37884	0.0218903
-	-3.93509	0.0219412
ADRA1B	-1.70302	0.0219978
OSTN	-2.22965	0.0219978
JDP2-AS1	2.12261	0.0220064
-	-1.93124	0.0220082
-	2.26764	0.0220322
-	1.4697	0.0220375
-	-1.09113	0.0222228
WT1	-3.80885	0.0222289
GASK1B-AS1	2.33439	0.0225068
-	-4.90529	0.0225325
GBP5	-3.56173	0.0225367
TFAP2A	-1.89839	0.0225512
PLPP2	2.09099	0.0227088
ENTPD8	-2.62694	0.0227348
ACTG2	-1.92424	0.0228591
GALNTL6	-1.81788	0.022887
RNASE1	3.05177	0.0229664
MGAT4C	-1.66046	0.0230278
ISG20	1.25709	0.0230529
EXOC3L2	2.49195	0.0231066
C1QL4	-1.42692	0.0232295
HOXA2	-1.12722	0.0232467
-	1.11591	0.023328
ADAMTS15	-1.39402	0.0234475
-	-2.3813	0.0235593
ADAMTS17	-1.24456	0.0236553
COLEC12	-2.12014	0.0236553
VILL	1.11998	0.0236673
PROC	-4.43137	0.0237921
-	-2.35562	0.0238438
COL11A1	-1.57673	0.0238954
BHLHE22-AS1	-4.56193	0.0240809
NUP62CL	1.0819	0.0243988
-	-1.38932	0.0245617
RTBDN	-4.03975	0.0245664
DAW1	-2.89736	0.0245801
CLEC2A	1.60334	0.0246203
LPAR3	-3.848	0.0246603
ADAMTS14	-1.04681	0.024833
SERTM1	-1.86594	0.0248343
ARSJ	-1.12842	0.0248343
GPR176	-1.20666	0.0249132
LEFTY1	-4.32364	0.0251156
CCDC102B	1.1203	0.025124
KCNK12	2.22713	0.025243
RASGEF1A	-1.28299	0.0254335
GNA14	2.87854	0.0255383
CRISPLD2	-1.31679	0.0255707
FREY1	-2.09438	0.0256165
-	-1.78319	0.0256165
RARB	-1.42369	0.025694
TERT	-2.60849	0.0257136
KISS1	-4.00024	0.0258538
SGCZ	-2.58401	0.0260231
A3GALT2	-1.85087	0.0261811
-	1.90911	0.0262031
-	4.33984	0.0262031
-	-1.22991	0.0262031
GYPC	1.15642	0.0262246
SLC45A3	-1.48016	0.0263019
ZNF114	1.11224	0.0263676
SLC17A8	-2.34376	0.0264541
EFCAB5	-1.62043	0.0264551
ESPNL	3.02802	0.0266201
ARNILA	-1.17427	0.0266242
-	-1.63722	0.0266242
-	-2.48497	0.0267421
NFATC2	1.09062	0.0267445
CEBPA-DT	2.0608	0.026758
KLHL6	3.41159	0.026766
BFSP1	1.30296	0.0268461
H2AC6	-1.10021	0.0269408
GREM1	-2.01055	0.0271201
GPNMB	1.88028	0.0271728
CLEC18B	-1.46004	0.0273013
SDK2	1.0819	0.0274587
PWRN1	1.2088	0.0276427
TAC1	-1.46095	0.0277389
CORIN	2.74812	0.0279318
SPACA6	-1.07716	0.0280439
-	-1.44183	0.028163
LINC02883	-1.29284	0.0283631
CAV2	-1.1861	0.0284254
TMEM119	2.0722	0.0284254
-	-1.58689	0.0284254
CFAP276	-1.1925	0.0284434
KIRREL2	-2.71657	0.0284516
-	-1.14975	0.0291058
-	-2.46237	0.029117
GNG8	-2.27481	0.0291714
TRBC2	-2.41654	0.0292091
SCARA5	3.54828	0.0296499
ZNF503-AS2	1.39981	0.0296512
LINC00857	-3.80803	0.0297581
-	-1.57952	0.029884
-	-1.57501	0.0301028
KCNMA1	-1.16805	0.0301505
NKAPP1	1.62788	0.0304975
LRRN4	-3.05526	0.0305866
LAPTM5	3.84635	0.0305866
PCDHB8	-1.81105	0.0305977
LEFTY2	-4.28281	0.0305977
OLFML2A	-1.72989	0.0305977
LINC02918	-1.00944	0.0306049
GRIN1	-1.75054	0.0306055
GJB3	4.2197	0.0306055
DOCK9	1.11387	0.0307056
-	-1.51093	0.0307056
VRTN	-5.32385	0.0307284
LINC01933	-1.58143	0.0308752
CPLANE2	1.00147	0.0310247
NXPH2	-1.02757	0.0311602
-	1.04635	0.0311919
ATP8B1	-2.18782	0.0313085
GARIN1B	-1.32629	0.0315694
FOXI3	3.35083	0.031586
DMC1	1.35084	0.0316582
MIRLET7BHG	-3.09632	0.0316849
IGF2	1.9472	0.0317397
-	-2.1117	0.0317862
AGBL4	-1.92792	0.0319007
MME	-1.06658	0.0320236
MIR3681HG	4.33663	0.0320394
LINC00486	-2.28725	0.032135
MTMR8	1.01865	0.0321503
APOLD1	1.5676	0.0322014
LINC01239	2.07545	0.0322113
SLC35F4	-1.69394	0.0322755
LCN12	1.75911	0.0323892
ENTPD2	-1.92895	0.0326055
PAPLN	-1.53551	0.0327668
LINC01965	3.98655	0.0332499
CAPSL	-4.46299	0.0332739
SFTPD	-2.03783	0.0334945
ITGB7	-3.84756	0.0335135
PARVG	2.10677	0.0336253
WDR86-AS1	2.38093	0.0336672
WNT3A	-3.84229	0.0337236
EBI3	-2.21778	0.0337438
-	2.14646	0.0338939
-	-1.16827	0.0340225
-	-2.65441	0.0340325
-	-2.04137	0.0342
RALYL	-1.25634	0.0342507
-	-1.10343	0.0342773
DNM3	-1.3881	0.0342836
KCNE3	2.07742	0.0344098
-	-1.64708	0.0345367
-	-1.95801	0.0345404
ADM-DT	3.94403	0.0345661
TCIM	2.42698	0.0346479
ZMYND10	-1.40415	0.0346985
F7	2.86779	0.034819
LRATD1	-1.50224	0.034819
RASGRF2-AS1	-2.38621	0.034819
HSPB8	-1.19606	0.0348441
-	1.72257	0.0351179
DDX19A-DT	1.04198	0.035159
-	2.53248	0.0354659
MIR217HG	1.30018	0.0355449
DLX4	3.88125	0.0357482
-	-1.50336	0.0363385
CYP39A1	1.01017	0.0365667
PCSK1	1.21286	0.0366218
TMEM154	1.15272	0.0367627
OAS1	1.74583	0.036909
UNC93B1	1.15496	0.0372834
ADGRG6	1.25696	0.0373282
-	3.29397	0.0373282
FOXS1	3.63707	0.0374779
EDN2	-3.23271	0.0375576
SPANXB1	-3.16082	0.0375646
L1CAM	-1.19791	0.0376475
-	-2.65174	0.0377074
SEMA6A-AS2	1.29352	0.0378509
CXCL5	2.10745	0.0379707
A4GALT	3.34503	0.0381824
CLDN4	2.56516	0.038449
SPANXA2-OT1	-1.98722	0.0385561
TSHZ3	-1.13158	0.0386087
FEZF2	2.58308	0.0386087
CPS1	1.74053	0.0386487
C10orf67	-1.49029	0.038834
-	-1.38031	0.0397129
HAPLN2	-1.46513	0.0397299
FEZF1	3.63264	0.0401404
EPSTI1	-1.912	0.0401404
ANKRD29	-1.38885	0.0404448
ADAMTSL4	1.57977	0.0405951
TYRP1	4.04626	0.0406596
PPL	1.43743	0.040821
JAKMIP3	-1.20046	0.0409715
GALNT12	1.37879	0.0411134
CD2BP2-DT	1.0169	0.0411926
SH2D4A	1.40217	0.0411999
NTRK1	-1.21021	0.0412798
RYR2	-1.59911	0.0413577
HMGA2-AS1	2.97292	0.0414217
CRIP3	-1.74379	0.0416045
FAM241A	-1.04759	0.04176
DIRC3-AS1	1.28876	0.041791
F3	1.00986	0.0419957
CYP21A2	-2.17947	0.0420119
LINC02803	-1.37245	0.0420171
EPHA10	-1.45178	0.0421562
CFAP77	-1.44838	0.0423787
VWF	-1.99583	0.04252
GUCY1A2	-1.04993	0.04252
H2AC15	-1.62524	0.04252
-	-1.34741	0.042551
-	3.25866	0.0426112
PZP	3.15883	0.0426376
CNTNAP4	-2.22531	0.0429475
MSTN	-2.29399	0.0430413
ECEL1	-1.54208	0.0430908
ME1	-1.60486	0.0431392
-	-2.34387	0.0432834
PAX3	-1.85071	0.0432954
RNU6-322P	-2.32169	0.043744
SLC6A16	-1.05105	0.0437598
RASSF10-DT	2.85995	0.0437659
LINC02966	1.63564	0.0437898
LINC01503	-1.16612	0.0441497
FIBCD1	-1.28499	0.0446449
-	-3.08632	0.0446449
SLC24A3	-1.11337	0.0447774
PCED1B	1.60342	0.0448285
FTLP3	1.53397	0.0449547
NOXO1	-2.01541	0.0450791
-	-1.45639	0.0451714
ST14	3.51357	0.0453214
CFAP100	-1.53508	0.0453764
LINC02980	1.27928	0.0455161
KCNJ3	-1.38027	0.0456304
IGFBP7	-1.49084	0.045688
HGF	-2.6581	0.0457772
GDF3	4.24716	0.0460286
SLC39A12	-3.74075	0.0463029
TDRD12	-1.454	0.0463231
FAM43B	-1.14117	0.0464262
GRIN3A	-1.68877	0.0464971
-	-1.52372	0.0465856
FSIP2-AS1	-1.45763	0.0466988
PEG13	-1.87019	0.0466988
PSEN2	-1.17133	0.0467377
PPP1CB-DT	1.14456	0.0467722
SNTG1	-1.40991	0.0467805
-	2.30628	0.0470505
CDK18	1.00662	0.0470675
EDIL3-DT	-1.18234	0.0470778
GABRA3	-1.10504	0.0475287
CD9	-1.27008	0.0476102
-	-1.78829	0.0476951
LINC02572	1.31479	0.0477782
-	3.38132	0.0481536
ADAMTSL1	-1.05383	0.0484104
AP1M2	-1.74978	0.0485519
KCNJ9	-1.42276	0.0485935
CER1	1.81556	0.0487016
-	-1.99106	0.0487016
-	-1.35105	0.0487016
-	2.91461	0.048904
-	1.91534	0.0490148
HSD17B2	-4.20437	0.0492368
-	-3.08691	0.0492368
-	-2.80422	0.0493841
RASL12	2.49703	0.0494321
GDF7	-2.429	0.0494321
-	1.31681	0.0494619
RPL5P30	-1.36255	0.0494952
CT45A10	1.34727	0.0497591
SBK3	2.64633	0.0498169
-	-1.21526	0.0498169
-	-2.11272	0.0499234

## Sheet: DEG SREBF1 vs CAS9 diff_14
Differentially expressed genes by RNA-seq betwen diff_14 SREB1-deficient and diff_14 Cas9-only
Gene_symbol	log2FoldChange	padj
NPNT	-7.94058	0
RDH10	-3.76667	2.59096e-195
ALDH1A2	-10.1238	4.23277e-113
KDR	-6.68551	4.62662e-97
OSR1	-5.55182	3.81974e-89
DOCK11	-2.53531	3.8117e-88
LRRN4	-8.05171	8.45066e-88
PROCR	-7.02913	2.20549e-66
COL16A1	-6.33847	9.68858e-60
ELN	-5.10991	7.56517e-59
PLS3	-3.25278	3.8711e-54
TINAGL1	-7.46694	2.64081e-52
BNC1	-7.76881	3.03152e-52
FGFR3	2.62662	3.92889e-52
SLC7A7	-7.23156	1.98004e-51
WT1	-8.69179	4.28949e-51
COL8A2	-5.84767	1.67888e-50
NKAIN1	1.66573	1.62782e-48
EPS8L1	-3.1373	8.11279e-48
CYBRD1	-3.46375	1.24425e-47
NHLH1	2.17531	2.30759e-47
SVEP1	-3.64176	5.00323e-47
PHF21B	1.80147	2.14305e-46
CLEC19A	-6.60524	2.72034e-45
CAPN6	-6.46515	9.85301e-44
SPRY1	-2.84409	7.09253e-43
SPSB1	-2.96031	1.40245e-40
TNNT1	-4.31576	1.49513e-40
PTGS1	-5.98724	1.81681e-40
RNF207	-3.24854	7.53449e-40
FSTL3	-2.69065	1.26435e-39
LY6E	-3.15233	2.01531e-39
RBP1	-2.741	2.4934e-39
MAP6	1.20428	3.273e-39
HES5	3.77017	9.48974e-39
GPRC5A	-5.72021	1.99164e-38
MGP	-8.66728	2.99445e-38
RRBP1	-1.88415	5.65458e-38
LHX5	3.34631	6.73997e-38
LAPTM4A	-1.16827	1.95181e-37
CARNS1	-6.38041	2.59937e-37
TFPI2	-4.17191	3.09796e-37
SEC24D	-1.70043	3.34678e-37
TNMD	-6.04165	7.87337e-37
TRANK1	-2.85795	6.55273e-36
CKB	1.40639	1.29983e-35
MYRF	-5.68358	1.57445e-35
SERPINB9	-4.27361	2.33098e-35
NEK7	-2.22415	3.7618e-35
PTGER3	-4.11326	5.05082e-35
SYNPO2	-4.63236	5.92269e-35
DPYSL4	1.17597	1.1023e-34
AQP1	-3.82213	1.79563e-34
CARD11	-4.74172	2.01063e-34
CLCN5	-1.30494	3.90888e-34
SSH3	-3.06788	3.90888e-34
IL1RAP	-3.71103	1.34502e-33
EPB41	1.40652	1.89704e-33
GAS2	-3.80824	5.98384e-33
THCAT155	3.39354	3.27364e-32
MTSS1	1.03916	3.84154e-32
GXYLT2	-3.3982	4.4862e-32
SMTNL2	-5.73955	6.85367e-32
DPP4	-5.22755	1.31316e-31
CDH3	-4.67537	1.96079e-31
MCC	-1.58816	3.34133e-31
SPINT1	-5.94424	4.03467e-31
PLEKHH2	-2.17243	7.32014e-31
BST2	-6.75572	1.02273e-30
ANXA11	-2.70204	1.08654e-30
KCNK6	-3.68986	4.00749e-30
PGM1	-1.47386	5.08059e-30
GNG4	1.23631	7.15381e-30
MMP14	-3.01827	7.87067e-30
PARM1	-3.57936	5.83452e-29
PCDHB2	-3.26291	6.2315e-29
ADGRA2	-4.08304	6.82136e-29
PCOLCE	-3.99536	1.27012e-28
CRABP1	2.37773	2.0196e-28
PLOD2	-2.39381	2.22054e-28
GATA6	-7.46909	2.41944e-28
NEFH	-2.53324	4.18381e-28
MYO1D	-2.48681	7.83825e-28
NRARP	2.34459	1.31318e-27
PAX2	3.58893	2.36948e-27
ANGPTL1	-3.82377	2.74158e-27
DHRS3	-3.29768	2.97687e-27
-	3.37616	5.64615e-27
PRMT8	2.52357	5.71724e-27
TTYH1	1.45982	6.68691e-27
CLDN1	-2.00603	7.28457e-27
CTNNA3	-3.72764	1.02552e-26
PLEKHA6	1.25643	1.28234e-26
PITX1	-6.43363	3.99958e-26
ISLR	-3.89072	4.32436e-26
CFI	-5.21307	9.3849e-26
QPRT	-1.83845	1.03175e-25
POGLUT3	-1.52386	1.71784e-25
ACVR2B	1.34136	2.41863e-25
KIF5C	1.23225	3.08897e-25
IGF1	-9.74109	8.61475e-25
PKIG	-1.28531	8.77692e-25
RARG	-2.63014	9.35696e-25
FGF5	-4.47369	1.23154e-24
ST3GAL1	-2.15507	1.44485e-24
HAND2	-7.48373	1.97474e-24
LHX5-AS1	3.85299	2.67853e-24
EIF4EBP1	-1.51234	3.03353e-24
LPL	3.06784	6.44404e-24
FAP	-2.69504	7.1455e-24
DCN	-6.68453	1.17462e-23
ESYT3	-4.14217	1.51557e-23
USP53	-1.79489	2.07204e-23
C1R	-3.67587	2.07204e-23
SBSPON	-4.06604	2.24822e-23
USP49	1.22827	4.28996e-23
PTPRN2	1.40542	4.46108e-23
MEOX2	-6.08588	4.83116e-23
EDEM2	-1.15518	6.49825e-23
C3	-12.2372	8.40427e-23
EMILIN1	-3.56513	1.93033e-22
OLFML1	-6.73022	2.07223e-22
KRT19	-6.33512	2.91591e-22
ALDH1A1	-8.23454	2.92687e-22
NHERF1	-1.61897	3.57659e-22
STK26	-2.59154	3.87282e-22
GPC3	-3.78666	5.2681e-22
PLEKHA2	-2.49647	6.41034e-22
MELTF	-3.28805	6.61366e-22
DIRAS1	1.42307	9.13139e-22
B4GALT1	-2.42514	1.87075e-21
MMP11	-2.04935	2.03745e-21
UPK3B	-8.73691	2.61716e-21
IGDCC3	2.25083	3.82427e-21
RCOR2	1.55712	4.2718e-21
KIT	1.59296	4.85594e-21
SEMA3B	-2.65337	5.57611e-21
BCAM	-3.38925	6.35314e-21
KIAA1210	-8.51917	6.81423e-21
TGFBI	-3.59833	7.44971e-21
RUSC1	1.24396	1.16678e-20
REM2	1.75568	1.19503e-20
GPR153	1.20665	1.20975e-20
COL6A3	-3.18094	1.33015e-20
VAMP8	-3.28991	1.38648e-20
LXN	-2.3582	2.34721e-20
FKBP14	-1.48855	2.61663e-20
SLC12A8	-2.47571	2.61663e-20
FIRRE	-2.12041	3.58887e-20
MKX	-4.19303	3.96247e-20
-	-2.77152	5.4248e-20
OTUD6B-AS1	1.21553	5.56872e-20
TBX18	-6.64603	5.83885e-20
RASSF7	-1.95196	9.81617e-20
UACA	-1.46312	9.81617e-20
ATL3	-1.34448	1.0466e-19
UNC5B	-2.04391	2.07197e-19
DLL3	1.76331	2.09823e-19
JPH1	-2.36703	2.12492e-19
TLCD3B	1.92614	2.29822e-19
PPM1M	-2.32317	2.43188e-19
AMPH	1.01675	3.95756e-19
IGFBPL1	2.02287	3.95756e-19
MCTP2	-5.94968	4.17585e-19
GPC2	1.22921	4.6771e-19
PLSCR4	-2.71542	4.77648e-19
KCNQ2	1.35153	5.75768e-19
LLGL2	-3.36081	6.09618e-19
P4HA2	-3.00551	6.31052e-19
LRRC1	-1.43333	7.23317e-19
TNS1	-2.06489	7.77697e-19
STAT5A	-3.37308	7.77697e-19
MAP3K1	-1.58954	7.88446e-19
SH2D4A	-4.43577	8.83515e-19
-	4.45371	9.61762e-19
ADGRG6	-4.28262	1.36736e-18
TBC1D8B	-2.63464	1.60969e-18
WNT7A	3.376	1.61948e-18
GPR19	1.98689	1.74532e-18
RNF135	-3.45862	1.84849e-18
PDZD2	-2.57203	1.99387e-18
KIF21A	1.08078	2.40589e-18
TMEM37	-6.33485	2.63822e-18
EPS8L2	-2.29677	2.63822e-18
ZFHX4	1.24268	3.48522e-18
ST18	2.13591	3.67226e-18
STING1	-3.26192	4.71888e-18
KRT18	-4.02799	5.52526e-18
PKP2	-2.92754	7.55693e-18
CAVIN4	1.27201	7.87952e-18
LAMA5	-2.06022	1.01833e-17
TOX3	1.56835	1.18415e-17
PITX2	-7.07665	1.28823e-17
KRT8	-3.82945	1.5834e-17
ATP7B	-2.20865	1.59273e-17
DSC3	-3.54663	1.62435e-17
FMOD	-6.46282	1.71153e-17
ELAVL3	1.50693	1.73733e-17
RIN3	-1.97809	2.046e-17
GPX8	-1.7017	2.11586e-17
DAPK1	-1.09928	2.53247e-17
CEBPB	-2.24365	2.58335e-17
HMGB3	1.57792	2.75439e-17
SLC39A8	-2.23994	3.0282e-17
IRX4	4.14	3.05552e-17
FCGRT	-1.72646	3.07307e-17
TMEM169	2.1185	3.07307e-17
PIK3C2B	1.25511	3.51683e-17
RNF157	1.15107	4.40602e-17
PDIA5	-1.20276	4.64772e-17
LINGO1	1.42813	4.65278e-17
TMPRSS5	-2.34325	5.00542e-17
ANXA4	-2.01734	5.27141e-17
H6PD	-1.15348	5.27458e-17
COL12A1	-3.07962	7.41794e-17
FOXP1	-1.35821	1.05021e-16
SALL4	2.41762	1.09814e-16
IGLON5	1.35794	1.32107e-16
PLOD1	-1.87045	1.33103e-16
HLA-A	-1.38174	1.34617e-16
KANK4	-4.49	1.51614e-16
TMEM45A	-1.49214	1.52049e-16
CASP4	-5.57908	2.52278e-16
PGGHG	-1.77988	2.92148e-16
AHR	-2.62475	3.63974e-16
AEBP1	-2.34476	3.75363e-16
C1RL-AS1	-3.10929	3.83645e-16
SLC7A8	-2.98024	3.88785e-16
EDNRA	-3.88598	3.94476e-16
PPP1R1A	1.83442	4.02543e-16
FGF9	-1.47593	4.38674e-16
NFKBIZ	-1.88907	4.59358e-16
DNM3OS	-6.10329	6.20445e-16
KCNN1	1.63924	6.50578e-16
FZD4	-1.86644	7.31957e-16
C1S	-2.74028	7.8325e-16
DMKN	-7.27009	8.13487e-16
HAND2-AS1	-8.95172	8.13737e-16
LAMB1	-3.43497	9.10535e-16
TMBIM1	-3.11552	1.01782e-15
DIAPH3	-1.1663	1.02997e-15
PDE3B	1.28238	1.02997e-15
SLC10A3	-1.58579	1.03411e-15
RGMB	1.12182	1.1424e-15
LTBP3	-1.96069	1.18218e-15
SUMF2	-1.12036	1.26348e-15
GXYLT1	-1.21666	1.31466e-15
MICAL2	-2.12015	1.35079e-15
MME	-2.93439	1.41116e-15
MYCL	1.39888	1.42791e-15
ARSI	-3.61739	1.51192e-15
CREB3L1	-3.36238	1.55099e-15
MYO10	-1.4758	1.55149e-15
NR6A1	2.38501	1.86517e-15
FBLN2	-3.31381	2.01453e-15
KLHL35	1.67022	2.16277e-15
C1QTNF6	-2.2388	2.28014e-15
OPLAH	-3.45324	2.34126e-15
MARVELD1	-2.04999	2.34146e-15
CYP2T1P	-3.30319	2.37415e-15
ASPH	-1.04511	2.45755e-15
PPP2R5A	-1.04152	2.66324e-15
STAT6	-2.23524	3.20007e-15
GRB7	-5.938	3.6483e-15
-	9.06768	4.16434e-15
PLK3	1.23043	4.35477e-15
IGF2	-5.84932	4.78651e-15
CD164	-1.48573	4.87294e-15
GREB1	1.48965	5.5848e-15
RHBDF2	-2.79753	6.71668e-15
COL6A2	-1.98315	8.65263e-15
TNFAIP8	-2.882	8.65263e-15
LTBR	-5.72686	8.65845e-15
SULT1B1	-9.88043	8.89377e-15
ARID3B	1.38855	8.98198e-15
TPD52L1	-3.94595	9.08302e-15
MMP17	-2.19026	9.2331e-15
IGFBP2	-1.10769	1.03375e-14
PCDH19	1.50907	1.15141e-14
SLC35F2	-1.95759	1.23724e-14
C6orf132	-5.37513	1.44906e-14
HOXA11	-7.33535	1.65497e-14
-	-9.90814	1.68871e-14
CA9	-4.81296	1.85135e-14
GLMP	-1.46354	2.11795e-14
PATJ	-1.5916	2.21506e-14
DCBLD1	-1.20323	2.35304e-14
CP	-2.85053	2.40691e-14
SSPN	-1.93698	2.82057e-14
HES6	1.50478	2.85279e-14
IFITM1	-3.049	2.85537e-14
NALF2	1.68065	3.73536e-14
COL1A1	-2.91343	4.4647e-14
-	-9.76933	4.58332e-14
TMCC2	1.30306	5.22587e-14
SLC16A3	-3.38717	6.0379e-14
SLC22A3	-6.09535	6.31861e-14
GRM2	2.19102	6.95963e-14
HSPB7	-5.17201	7.87306e-14
HLA-E	-1.68904	8.35307e-14
DSC2	-3.02475	9.22052e-14
CCBE1	-4.63856	9.36261e-14
SERPINB6	-1.62778	1.01561e-13
PDE2A	2.08624	1.02001e-13
CTSC	-1.56312	1.14882e-13
ARHGEF5	-4.8209	1.17212e-13
SCTR	-9.58819	1.23798e-13
CASP6	-1.41973	1.24888e-13
TRIM71	1.6356	1.26272e-13
KANK2	-1.13701	1.28225e-13
ITPR3	-3.42942	1.30884e-13
SBK1	1.03292	1.30884e-13
FLRT2	-3.38768	1.50263e-13
POU2F2	2.65448	1.52326e-13
TBX3	-6.22577	1.55011e-13
AOX1	-3.46922	1.56148e-13
PRR36	1.2167	1.56148e-13
INSM1	1.80219	1.64553e-13
TMEM121B	1.60653	1.69333e-13
GRN	-1.18755	1.81634e-13
SH3D19	-1.38917	1.89185e-13
SULT1E1	-9.44636	2.04703e-13
ATP1A3	1.97879	2.07161e-13
SPRR2F	-9.50504	2.08167e-13
SEC23A	-1.16911	2.14292e-13
CHD7	1.05222	2.27152e-13
NBL1	-1.78529	2.58024e-13
ZDHHC11B	1.41796	2.76258e-13
EML3	-1.7524	2.81019e-13
PRRX1	-2.78923	2.86204e-13
LURAP1L	-4.17692	2.93566e-13
PTER	-3.39281	3.15749e-13
RAP2C	-1.22346	3.21895e-13
-	-3.51578	3.77909e-13
COX6B2	-3.79897	3.98205e-13
SH3TC1	-4.60613	4.1051e-13
ERMP1	-1.57334	4.51394e-13
KCNH8	2.15937	4.52236e-13
MXRA5	-4.41402	5.45671e-13
ZNF875	-9.29753	6.1901e-13
CPVL	-1.25649	8.66913e-13
TRIM38	-3.47922	8.66913e-13
SLC16A5	-3.80456	8.95281e-13
PYGM	-2.89417	9.18166e-13
FKBP10	-1.12261	9.78421e-13
PTK7	-1.17804	1.00105e-12
DIO3OS	2.46814	1.00105e-12
FYCO1	-1.09502	1.06753e-12
MMP2	-3.48562	1.06816e-12
SPSB4	1.36185	1.0788e-12
ACVR1	-1.36251	1.15863e-12
SAMD9	-2.64784	1.15863e-12
DLL1	1.96179	1.2213e-12
LRRK1	-4.22837	1.34604e-12
CCDC80	-2.36301	1.39224e-12
PLAT	-2.30831	1.41501e-12
TNFAIP3	-1.46524	1.42613e-12
CPB1	-9.15832	1.45848e-12
OSBPL10	-2.49607	1.46084e-12
HFE	-2.26488	1.4857e-12
EN2	-1.75422	1.51637e-12
NOVA2	1.30188	1.53861e-12
BAG2	-1.57758	1.56284e-12
C1RL	-2.48741	1.64381e-12
BDKRB1	-9.1465	1.78114e-12
C1orf21	1.00125	1.7955e-12
CRMP1	1.17676	2.09932e-12
MCOLN3	-5.87019	2.10245e-12
SERPINH1	-1.70469	2.1674e-12
-	-2.3725	2.27158e-12
ANXA8L1	-9.20358	2.33318e-12
PRICKLE1	-2.60321	2.33948e-12
SOX11	1.14431	2.50244e-12
RBM43	-1.76268	2.52721e-12
PCSK5	-1.56383	2.56336e-12
SLC18B1	-1.4106	2.95819e-12
PPFIBP2	-2.00974	3.05203e-12
JAG1	1.79342	3.06616e-12
PPM1E	1.19007	3.24178e-12
NEUROG1	4.24003	3.42115e-12
TWIST1	-5.28634	3.6203e-12
GLT8D2	-2.11444	3.64093e-12
NPR1	-8.93641	3.73364e-12
MSI1	1.07821	4.10433e-12
RIMS3	1.01683	4.4185e-12
B2M	-1.7721	4.50542e-12
WNT5A	-1.52853	4.81736e-12
SGK1	-2.78066	4.97474e-12
CLDN11	-4.60042	5.17379e-12
NRG1	1.93891	5.47799e-12
CAVIN2	-3.7269	5.97947e-12
EVC2	-2.40656	6.11539e-12
STRA6	-2.41513	6.1296e-12
FRAS1	-1.79059	6.28535e-12
ZFHX4-AS1	2.00056	6.57989e-12
WT1-AS	-9.23496	6.60877e-12
PPP1R14C	1.13349	6.94498e-12
FZD6	-1.91553	7.17805e-12
CTDSP1	-1.15851	7.22025e-12
CECR2	1.38555	7.27295e-12
TOR4A	-1.89566	8.37616e-12
PGBD5	1.49427	8.58154e-12
MIR124-2HG	1.59747	8.83352e-12
NRN1	1.83454	8.83381e-12
-	1.737	8.83381e-12
ESRP2	-5.91868	1.01698e-11
NECAB2	2.38518	1.07785e-11
TRIM36	1.25266	1.15274e-11
DIO3	2.40774	1.22533e-11
TCF21	-7.6402	1.27249e-11
TENT5A	-2.16304	1.28123e-11
GATM	-1.27676	1.301e-11
NANS	-1.11896	1.38678e-11
ABHD14B	-1.77953	1.51557e-11
ELF4	-3.31386	1.51835e-11
PCK2	-1.48717	1.59363e-11
ANO4	-1.53867	1.66311e-11
TES	-1.50744	1.69394e-11
LHX1	2.96127	1.76947e-11
SEMA6C	1.12104	1.79285e-11
SLC6A5	3.35219	1.90579e-11
GAS7	-1.4091	2.06163e-11
CYP2S1	-8.71214	2.07521e-11
KDELR3	-1.98096	2.16905e-11
SPTBN2	1.20068	2.41651e-11
SMARCD2	-1.26814	2.48092e-11
SERINC5	-1.80487	2.55148e-11
FAM114A1	-1.67301	2.76213e-11
PNCK	2.02986	2.84211e-11
ZSWIM5	1.59922	2.96712e-11
CELSR3	1.23396	3.02814e-11
SMOC1	2.34132	3.29005e-11
PDLIM4	-1.4797	3.54353e-11
BTN3A2	-2.28592	3.76893e-11
IFI44	-1.91235	4.0109e-11
COL9A3	-3.71409	4.20052e-11
C4orf47	-1.63699	4.45554e-11
ZFHX3	1.19474	4.48612e-11
SLC6A13	-3.97	4.72046e-11
RBMS1	-1.86596	4.76388e-11
MIR219A2HG	2.96327	5.14579e-11
HSBP1L1	-2.96692	5.2663e-11
KLHDC8A	1.41155	5.28949e-11
ITGA3	-2.85242	5.53602e-11
JADE2	-2.60189	5.53602e-11
FAM43A	-1.45687	5.55743e-11
ADAM33	-3.94474	5.69634e-11
PRR15	-8.6878	5.69634e-11
LINC02593	-2.27312	6.80934e-11
PAK3	1.37763	7.62687e-11
OSMR	-2.94063	8.67386e-11
GAD2	2.58178	9.78871e-11
RAMP2	-2.19647	1.03854e-10
-	-6.41985	1.04622e-10
CACNA2D2	1.53125	1.04696e-10
SIRPA	-1.02817	1.05256e-10
HMGA2	-1.93756	1.10528e-10
B3GNT9	-2.67927	1.14727e-10
SEMA6B	1.95005	1.20992e-10
SERPING1	-1.5242	1.29356e-10
WNT7B	2.68131	1.30881e-10
PDE7B	-2.97729	1.31748e-10
LRRC32	-5.08038	1.35415e-10
ANXA8	-7.48352	1.35707e-10
NEUROD4	2.44987	1.4331e-10
KLHL31	-3.81124	1.4464e-10
ELAVL2	1.62058	1.45443e-10
FBLL1	1.38906	1.46699e-10
TRIP10	-1.54036	1.49636e-10
MEDAG	-3.60164	1.71048e-10
HECTD2	1.14732	1.74505e-10
NHLH2	2.57999	1.7725e-10
S1PR5	-5.41381	1.78624e-10
GATA6-AS1	-6.22992	1.85189e-10
LRP1	-1.2226	2.219e-10
PODXL	-2.33688	2.40123e-10
ARHGAP28	-2.11373	2.61363e-10
RDH14	-1.05843	2.61866e-10
TNFRSF1A	-1.05537	2.62148e-10
FBLIM1	-1.43999	2.73721e-10
LINC01414	2.44232	2.77946e-10
P4HA1	-1.82021	2.85921e-10
IL6ST	-1.29825	2.95376e-10
ABO	-6.42673	2.98692e-10
SYDE2	-1.55002	3.05275e-10
ATP10A	-3.56155	3.29423e-10
TIMP1	-1.34468	3.31418e-10
MARK1	1.02023	3.34672e-10
EGFL7	-2.02992	3.41646e-10
SSC4D	-4.46069	3.43405e-10
LINC02381	-3.649	3.63449e-10
KCNK10	1.27595	3.73234e-10
CACNA1B	1.50462	3.89804e-10
ABCC8	1.78164	3.92349e-10
ERICH5	-4.30672	3.97926e-10
FAM83G	-1.67646	3.98707e-10
MYADM	-1.42	4.057e-10
CAMKV	1.85965	4.31093e-10
MYO1C	-1.59823	4.41936e-10
DDR2	-3.13494	4.49938e-10
BNC2	-2.86928	4.49938e-10
CRISPLD2	-2.84671	4.67237e-10
PLD2	-1.37653	4.85138e-10
MYL7	-6.28898	4.90904e-10
PRKCB	2.15451	5.08344e-10
TNFRSF11B	-2.89846	5.27389e-10
SMARCA2	-1.27084	5.46309e-10
TANC1	-1.39892	5.60706e-10
PPFIBP1	-1.47265	5.6311e-10
NES	1.66986	5.69845e-10
CTSL	-1.18208	5.82694e-10
KCNE4	-4.24395	5.93151e-10
LAMA2	-1.8667	5.96505e-10
TRAM1	-1.0543	5.98674e-10
KRT8P3	-3.1422	5.99258e-10
CLU	-1.8453	6.14834e-10
DCC	1.24806	6.14834e-10
MATN2	-1.89275	6.40928e-10
FAM151B-DT	-1.47983	6.43197e-10
DRAXIN	1.30968	6.61942e-10
CBFA2T3	2.28713	6.80557e-10
GCA	-1.16764	6.81606e-10
FZD9	2.06724	7.26314e-10
ARRDC4	-1.16693	7.3712e-10
RGS4	1.15882	7.40933e-10
NET1	-1.48388	7.68236e-10
TFDP2	1.01357	8.06495e-10
PNPLA4	-1.13709	8.42692e-10
COL25A1	-2.59372	9.26452e-10
KCNC1	1.59324	9.32869e-10
SPIRE2	1.11359	9.53405e-10
FES	-2.57093	1.14356e-09
MLLT11	1.18702	1.18307e-09
DBX1	5.04566	1.19592e-09
KCNJ13	-5.505	1.32172e-09
KLF10	-1.19059	1.33221e-09
MOB3B	1.06606	1.36104e-09
ENG	-2.52597	1.37762e-09
SALL3	3.28288	1.45533e-09
PSD	1.33292	1.47697e-09
RMDN2	-1.33199	1.52888e-09
CTBS	-1.46771	1.54318e-09
CRTAP	-1.06652	1.54318e-09
BRSK2	1.48721	1.55093e-09
FLT1	-3.02433	1.55145e-09
RHOD	-2.81972	1.60396e-09
FRZB	-1.14471	1.61915e-09
RGS10	-3.11974	1.62894e-09
FAM210B	-1.35444	1.71762e-09
TNK1	-3.01675	1.72042e-09
KIF21B	1.42603	1.76774e-09
IGFBP3	-2.33014	1.80752e-09
RNF165	1.32284	1.8516e-09
INHBA	-2.2992	1.92117e-09
MIR325HG	2.31422	1.95716e-09
PIPOX	-1.7607	2.02515e-09
DISP1	-1.57575	2.04013e-09
EFNA2	1.24253	2.1149e-09
MAP2K6	1.21418	2.11585e-09
ONECUT2	1.96024	2.11863e-09
LAMC1	-1.29007	2.13459e-09
TMSB15A	1.40573	2.17417e-09
NYNRIN	-1.36822	2.2435e-09
SH2B2	1.80228	2.28591e-09
ARHGAP23	-1.18116	2.36196e-09
FGF13	1.46027	2.5163e-09
KCNJ5	-3.49293	2.56421e-09
TOX-DT	1.22181	2.64406e-09
FLNC	-1.62013	2.78005e-09
SRRM3	1.12061	2.94766e-09
S100B	-3.76439	2.9598e-09
SPARC	-1.46233	2.98326e-09
IFI44L	-1.16297	3.13466e-09
TBX2	-5.1127	3.1903e-09
LRRIQ1	-1.30293	3.332e-09
CGN	-1.87099	3.41587e-09
LOX	-2.457	3.42231e-09
ANKRD6	1.22371	3.51932e-09
FAM20A	-4.60442	3.61066e-09
RAPGEF3	-2.3437	3.67758e-09
MAMDC2	3.15758	4.19232e-09
TRABD2A	2.81618	4.41238e-09
PLCL2	1.29242	4.47795e-09
SCRT1	2.29404	4.47795e-09
CAPN5	-1.07612	4.58834e-09
NKD2	-2.06059	4.74942e-09
PXDNL	-3.47249	4.74942e-09
PLAAT3	-2.32892	4.74942e-09
TIAM2	1.37099	5.03989e-09
GHR	-2.19588	5.61089e-09
SLC2A10	-1.21365	6.04656e-09
SH2D3C	1.27175	6.09414e-09
GDAP1L1	1.44828	6.09414e-09
ERG	-3.81272	6.14561e-09
RCAN2	1.67545	6.24878e-09
PTPRQ	-4.20554	6.44778e-09
IQGAP1	-1.06101	6.5014e-09
PPM1L	1.11729	6.52364e-09
MATN3	-2.60601	6.52533e-09
DRD2	2.49975	6.74169e-09
C4A	-2.79426	6.99741e-09
DISP3	1.31177	7.08065e-09
FBN1	-2.4765	7.36459e-09
APOL4	-2.31181	7.41217e-09
SMPDL3B	-7.02385	7.44455e-09
RHBDL3	1.795	7.56583e-09
NEFM	2.30564	7.58989e-09
SP140L	-2.21027	7.58989e-09
ZFHX2	1.08995	7.66057e-09
-	1.35773	7.99083e-09
BTBD17	1.06342	8.00108e-09
ARG2	1.11095	8.04172e-09
PAX6	2.20719	8.18504e-09
MOCOS	-3.39775	8.54281e-09
TXNRD3	-1.07683	8.6614e-09
DAAM2	-1.98696	8.77916e-09
THBD	-3.29384	8.90855e-09
TUBB3	1.23858	9.11344e-09
IGFBP6	-4.13413	9.12214e-09
GATA4	-8.13477	9.26038e-09
DOK7	-3.41404	1.00889e-08
BAALC-AS1	-1.98609	1.0963e-08
HOXA13	-7.86035	1.10077e-08
TLR2	-4.63892	1.12673e-08
TLN1	-1.07928	1.1482e-08
CDHR1	1.67052	1.18785e-08
FAM111A	-1.08191	1.20263e-08
GNG12	-1.28322	1.20451e-08
BAMBI	-1.92401	1.26568e-08
LGALS3BP	-1.93054	1.33264e-08
SCUBE1	2.80825	1.36937e-08
CNTN2	1.42699	1.40143e-08
ABCG1	1.38962	1.41249e-08
HCLS1	-3.10205	1.47079e-08
PHETA2	-3.55093	1.49111e-08
IFITM2	-1.94238	1.53044e-08
-	-8.1341	1.56246e-08
GPR37	-1.53494	1.57423e-08
DYNLT5	-3.15176	1.62667e-08
NRXN3	1.12396	1.69853e-08
GJB2	-4.92122	1.75259e-08
ROBO3	1.56662	1.77068e-08
ARHGEF3	-1.7055	1.81699e-08
C3orf52	-1.52559	1.81785e-08
PLEKHG4	-2.15854	1.84949e-08
HEXB	-1.14611	1.87835e-08
SLC22A5	-1.41032	1.87853e-08
FGFBP1	-7.84616	2.04993e-08
TSPAN4	-1.11128	2.06788e-08
LINC01266	-7.03651	2.07056e-08
NR3C2	-2.81485	2.12457e-08
RHOF	-1.27052	2.2144e-08
PPM1H	-1.26267	2.2551e-08
ADM2	-1.87268	2.30866e-08
PRDM8	1.65583	2.35325e-08
ASTN1	1.62666	2.43406e-08
PCDH17	1.94852	2.43823e-08
NFIA-AS2	-2.68267	2.45069e-08
LINC01515	3.42329	2.49055e-08
-	-4.93833	2.50132e-08
GDF11	1.12054	2.51341e-08
B3GNT2	-1.13065	2.56694e-08
GATA5	-8.06761	2.57458e-08
PLSCR1	-1.28135	2.65956e-08
FAM83H	-3.32316	2.77608e-08
ADAMTS6	-1.77612	2.81899e-08
DHRS9	-8.00801	2.82304e-08
GSTM2	-1.13795	2.90709e-08
RPL23AP49	-2.24121	2.91276e-08
TNC	-1.71691	2.95002e-08
FRMPD3	1.36173	3.09199e-08
ELK3	-1.93424	3.42216e-08
-	2.53114	3.78117e-08
SPRY2	-1.14748	3.83222e-08
SERPINA5	-2.39922	4.3203e-08
RNF213	-1.02053	4.32383e-08
STXBP5L	1.44757	4.33657e-08
NIPAL3	-1.26747	4.47917e-08
ITGB5	-1.85097	4.50997e-08
C2CD4C	1.39339	4.51501e-08
SDC4	-1.48336	4.51745e-08
SYNE3	-1.63894	4.55331e-08
TPPP	1.68167	4.61105e-08
-	1.89539	4.61994e-08
SFRP2	1.33759	4.65014e-08
OGFRL1	-1.38862	4.73047e-08
FAXC	1.01384	4.73047e-08
PARVB	-1.524	4.75875e-08
MXRA5Y	-4.18843	4.80291e-08
TMEM132B	1.69859	4.94634e-08
VPS9D1-AS1	-2.41078	4.95156e-08
PPIC	-1.71379	4.9684e-08
AJAP1	1.58365	5.15738e-08
ACOX2	-3.12256	5.2094e-08
SPATA20	-1.15098	5.2295e-08
DNAJC1	-1.47446	5.2295e-08
PLCD3	-1.13708	5.32103e-08
FURIN	-1.11151	5.35058e-08
C4B	-2.75613	5.42671e-08
TMEM200B	-2.81168	5.59797e-08
CBLN3	-2.0383	5.73479e-08
DSG2	-2.35467	5.75388e-08
SRRM4	1.63655	5.76069e-08
CD55	-1.61373	5.77373e-08
PROS1	-2.12034	5.86169e-08
OLR1	-7.57379	5.92008e-08
KREMEN2	-2.34807	6.01359e-08
DBX2	7.26023	6.29203e-08
PHOX2B	3.50455	6.49569e-08
ZNF286B	1.12978	6.5124e-08
SAMD11	-2.24174	6.58601e-08
CDH13	-2.17318	6.74702e-08
PGM2L1	1.60112	6.99702e-08
HLX	-5.04722	7.35958e-08
B4GALNT1	1.14033	7.5206e-08
-	-2.43527	7.631e-08
NFATC2	-2.15495	8.09895e-08
MYLIP	-2.20188	8.43759e-08
FAM110A	1.21629	8.55941e-08
NKD1	-1.88923	8.63173e-08
DACT2	-2.99413	8.63173e-08
GLDC	1.04092	8.71267e-08
TMEM87B	-1.20756	8.979e-08
COPZ2	-2.42421	9.18114e-08
ITPR2	-1.4532	9.4035e-08
TP53I11	1.09945	9.93509e-08
NEFL	1.74633	9.94964e-08
SP100	-2.70885	1.00985e-07
SILC1	1.23233	1.02454e-07
GLYCTK-AS1	1.54442	1.0258e-07
BMP2	-1.42296	1.0435e-07
GCNT1	-2.90982	1.0435e-07
NR4A2	2.30835	1.05291e-07
MEST	-1.14453	1.05612e-07
DPP7	-1.44518	1.0756e-07
TMEM106A	-2.56699	1.10949e-07
MAP3K21	-1.59502	1.14038e-07
FGF10	-3.82037	1.15166e-07
PPFIA3	1.12405	1.16249e-07
VWA1	-1.31357	1.18093e-07
OLFML3	-1.85591	1.19183e-07
SMOC2	-1.78624	1.23778e-07
SYT2	1.62195	1.26448e-07
IL13RA1	-1.28933	1.3086e-07
TNS3	-1.38984	1.35294e-07
VSIR	-3.86806	1.37161e-07
TPPP3	-1.58334	1.49952e-07
CCDC122	-1.6363	1.52725e-07
PROKR1	-3.21181	1.57603e-07
RARRES1	-3.19723	1.58812e-07
BAIAP2L1	-3.67139	1.70706e-07
OSTF1	-1.10491	1.77476e-07
LINC01133	-7.85572	1.77476e-07
LSR	-3.19511	1.88605e-07
SOCS3	-1.72186	1.90846e-07
TTYH2	1.60504	1.90956e-07
DACH2	1.82027	1.92187e-07
IFITM3	-1.71855	2.03552e-07
HNMT	-2.20686	2.03609e-07
GSX1	4.2818	2.0744e-07
HSD3B7	-1.79945	2.13107e-07
SLC24A1	-1.29408	2.13712e-07
GJA1	-1.50933	2.17141e-07
GMIP	1.0035	2.17365e-07
ACBD4	-1.35977	2.21102e-07
PBX3	1.14553	2.21287e-07
ZNF583	-6.88875	2.21737e-07
GPRIN1	1.24984	2.25682e-07
FAM167A	-1.85046	2.36778e-07
LINC03077	2.71343	2.42676e-07
MAPK8IP2	1.35826	2.52311e-07
ANO9	-6.0132	2.54737e-07
HCN4	1.53563	2.54895e-07
TMC6	-2.75016	2.56294e-07
EOGT	-1.22282	2.66457e-07
POU3F2	1.28663	2.7503e-07
DSE	-1.43265	2.78446e-07
PAXIP1-AS2	-3.80813	2.7999e-07
NFE2L3	-1.29586	2.88052e-07
ALPK1	-2.08568	2.98107e-07
IGFBP4	-1.87242	2.98107e-07
ETV5	-1.26155	3.00782e-07
VILL	-2.12292	3.03293e-07
SLC1A6	1.67308	3.0446e-07
RAP1GAP	-1.34536	3.06405e-07
CREB3L2	-1.38408	3.08797e-07
GPNMB	-3.69278	3.11882e-07
RBPMS	-1.07907	3.1391e-07
PLXDC1	-1.57799	3.1391e-07
PRICKLE3	-2.49016	3.14441e-07
PIRT	-4.22888	3.15771e-07
DLC1	-3.45394	3.16207e-07
RGMA	1.12443	3.24406e-07
RAC2	-3.77943	3.30712e-07
-	-7.66851	3.45403e-07
PACSIN3	-1.09134	3.47709e-07
LAMC2	-2.1436	3.50332e-07
BTN3A1	-1.37302	3.61172e-07
LMX1B-DT	2.82346	3.69547e-07
CNMD	-2.35897	3.78568e-07
METTL7A	-2.00739	3.82355e-07
AFDN-DT	1.27245	3.84774e-07
MYO15B	-1.96759	3.857e-07
IRX3	2.36795	3.88733e-07
MITF	-2.74796	3.88966e-07
CNKSR3	-1.296	3.94314e-07
KRTAP5-AS1	1.57712	4.00634e-07
HMCN1	-2.04288	4.09913e-07
IGFBP5	-2.42254	4.11926e-07
ITM2A	-2.64221	4.15476e-07
KCNH2	1.34208	4.18883e-07
CPED1	-4.76127	4.20843e-07
WNT2	-6.1327	4.2295e-07
NIPAL2	-1.46267	4.25307e-07
PPP1R3B	-1.43685	4.35391e-07
NFIC	-1.7605	4.56386e-07
SLC16A9	-1.12797	4.81582e-07
SH3D21	-1.5352	4.91368e-07
GNG3	1.82625	4.92762e-07
ELAVL4	1.79683	4.93401e-07
-	7.58647	4.93401e-07
PRR5L	1.63109	4.94482e-07
ST8SIA3	2.52893	4.95297e-07
NNMT	-2.26177	5.05757e-07
INA	1.65876	5.08762e-07
PCBP4	1.46475	5.2224e-07
IQCA1	-1.9951	5.37179e-07
ITIH3	-5.87049	5.37325e-07
LHX1-DT	2.80218	5.39523e-07
ATCAY	1.4367	5.48262e-07
LINC02331	-7.26377	5.69591e-07
SERPINB7	-6.77853	5.88537e-07
CDH3-AS1	-3.00752	5.91553e-07
WIF1	-4.55416	6.08464e-07
ATP8A2	1.46704	6.1109e-07
GPR87	-6.99126	6.20509e-07
TRIM67	2.32563	6.39148e-07
GJA3	-7.19751	6.41244e-07
GRAMD2A	-5.70826	6.43118e-07
FAM222A	1.39034	6.71376e-07
SUMF1	-1.1016	6.76885e-07
TMCO4	-2.75332	6.83604e-07
IFI16	-2.43893	7.05869e-07
GBGT1	-2.86027	7.09247e-07
VEGFA	-1.2267	7.09451e-07
FREM1	-1.37408	7.25425e-07
TAP2	-1.42128	7.31681e-07
SNHG18	-2.26455	7.38974e-07
GPR50	3.48402	7.40471e-07
DIRAS2	1.31309	7.40471e-07
OGN	-6.17508	7.43492e-07
CALHM2	-4.84341	7.75047e-07
SPEF2	-1.18617	7.83869e-07
PLB1	-2.15848	7.83869e-07
TSTD1	-1.89651	7.8854e-07
APOL2	-1.18706	7.90247e-07
NELL2	1.12564	8.62206e-07
AP3B2	1.37764	8.76629e-07
SH2D3A	-5.81939	9.00444e-07
HCG11	-1.29502	9.03776e-07
TCIRG1	-1.80777	9.14067e-07
SCARF2	-1.34477	9.14067e-07
-	-1.92808	9.30396e-07
HOOK1	-1.8735	9.35254e-07
NEUROD1	2.03354	9.41307e-07
SORL1	1.20781	9.49021e-07
ASS1	-1.64278	9.54785e-07
NKX1-2	-3.42911	9.7438e-07
IFNLR1	-2.31148	9.86621e-07
MOB3C	-1.62516	9.90268e-07
ZBTB47	-1.00101	1.01237e-06
ABHD4	-1.19699	1.05493e-06
PIEZO1	-2.11615	1.09181e-06
SHD	1.57049	1.092e-06
LINC00960	-2.1057	1.12718e-06
RAB34	-1.44471	1.14603e-06
PLAAT5	-2.03388	1.17544e-06
GABRB3	1.36516	1.17691e-06
ITGA1	-1.93677	1.18822e-06
BHLHE40	-2.25016	1.19016e-06
UBA7	-2.04861	1.19016e-06
SLC44A3-AS1	-2.82676	1.21626e-06
TMEM35A	1.15494	1.23362e-06
ABHD3	1.39535	1.26293e-06
AKR1C1	1.58052	1.33768e-06
-	-7.53141	1.36596e-06
TRAPPC13P1	2.50924	1.37461e-06
INHBE	-3.65169	1.38866e-06
ADAMTS18	-1.95888	1.39914e-06
LAMA3	-2.50296	1.45506e-06
STOM	-2.2264	1.49221e-06
SIL1	-1.07704	1.50574e-06
LPAR1	-1.7332	1.50968e-06
ACOT11	-2.5049	1.52559e-06
PABPC4L	-2.28933	1.55083e-06
PCAT14	-6.87576	1.57469e-06
PEAR1	-3.43226	1.60026e-06
JDP2	-1.77729	1.6226e-06
ADAM12	-2.19838	1.68327e-06
CELF3	1.67441	1.76737e-06
NLRX1	-1.10961	1.76737e-06
WDFY3-AS2	1.11145	1.76737e-06
AGPAT2	-1.7538	1.80176e-06
ARHGEF35	-3.39217	1.84696e-06
MDFI	-1.64176	1.86862e-06
PLA2G12A	-1.19569	1.87702e-06
LINC02984	-1.25932	1.87702e-06
LINC03013	-3.41813	1.97788e-06
TGM2	-4.26654	2.00896e-06
STK32B	1.95116	2.00923e-06
FAM111A-DT	-1.93401	2.05432e-06
RBFOX1	1.68264	2.10591e-06
HMSD	-2.44048	2.15967e-06
RAB38	-1.79388	2.18633e-06
GBX1	3.65407	2.18633e-06
PRIMA1	2.21787	2.18633e-06
PRSS16	-2.12243	2.22996e-06
NMNAT2	1.32035	2.2331e-06
FOXS1	-6.83683	2.39377e-06
HOXC8	-4.33101	2.39823e-06
SEPTIN4	-1.05067	2.39823e-06
GDPD1	1.04626	2.39823e-06
MERTK	-1.00206	2.4733e-06
MIR124-1HG	1.66316	2.49311e-06
PTPRU	-1.40453	2.59695e-06
NID2	-2.79947	2.66386e-06
PTGIS	-2.25697	2.8193e-06
DPF1	1.42417	2.96976e-06
LINC00639	-3.06265	3.00219e-06
SLC6A8	1.34216	3.02296e-06
FGD4	1.24721	3.08209e-06
C7orf57	-2.17784	3.28779e-06
KANK1	-2.0381	3.3142e-06
SPINT2	-1.51465	3.31791e-06
ZDHHC11	1.17264	3.37837e-06
IL33	3.73714	3.38561e-06
FBN2	-2.62138	3.42761e-06
STX3	-1.42891	3.50088e-06
TMEM145	1.29856	3.55298e-06
SLC6A15	1.27711	3.84208e-06
SV2C	2.06478	3.89819e-06
ARHGEF34P	-5.06907	3.92767e-06
FHOD3	1.05688	3.93347e-06
OTULINL	1.37591	4.18972e-06
ITGA8	-3.77784	4.22852e-06
COL5A1	-1.92867	4.24646e-06
HEPH	-1.1017	4.31157e-06
WNT16	-6.90285	4.47527e-06
SLC25A35	-1.38382	4.50986e-06
MYT1	1.85117	4.5722e-06
INF2	-1.09147	4.62697e-06
-	-4.93677	4.63537e-06
HOXA-AS2	-1.94408	4.71852e-06
FAM110C	-3.02292	4.87776e-06
CCN4	-4.23072	4.89342e-06
ITPRIPL2	-1.29111	4.92965e-06
PPL	-2.73832	4.93131e-06
HOXA10	-4.26371	5.05942e-06
BICC1	-1.15856	5.24421e-06
PDGFC	-1.35542	5.24421e-06
PHYHD1	-4.54168	5.35788e-06
BDNF	-1.53466	5.51004e-06
FUT9	1.12287	5.58075e-06
MIR22HG	-1.37611	5.58622e-06
MTMR11	-1.16326	5.67822e-06
KIRREL1	-1.10995	5.79776e-06
CELF5	1.31155	5.88688e-06
SYN2	2.07671	5.9644e-06
GNAO1	1.84887	5.96842e-06
PCDHB9	-1.0088	6.0467e-06
-	-5.97018	6.15021e-06
TRPS1	-1.04721	6.29316e-06
IGFN1	-3.11402	6.33814e-06
LINC00842	-6.38019	6.52438e-06
ART3	-2.1704	6.54063e-06
NTF4	-6.591	6.56346e-06
RERG	-2.8419	6.81394e-06
CORO1A	1.05782	7.11893e-06
RIMS4	1.7174	7.29027e-06
SLC32A1	2.92956	7.29027e-06
CYP4F29P	1.06751	7.41524e-06
ZBTB16	2.741	7.42507e-06
ROR1	-2.34763	7.76866e-06
-	1.29661	7.82118e-06
ETS1	-1.82877	7.92908e-06
LINC01993	-2.02001	8.09783e-06
VWA5B1	-1.65256	8.29781e-06
BTN3A3	-1.99115	8.33375e-06
HEG1	-1.74332	8.44154e-06
MSLN	-4.50104	9.21264e-06
FRMD6	-1.21268	9.24118e-06
RAB3IL1	-1.60815	9.56668e-06
MYBL1	1.47746	9.56668e-06
CHN2	1.05415	9.71695e-06
ABCB5	-6.89326	9.73098e-06
-	-1.75722	9.94518e-06
PLBD1	-2.34461	9.97364e-06
SLC41A2	-1.28944	1.00026e-05
LINC01896	2.72292	1.02308e-05
-	-3.01064	1.02355e-05
VEPH1	1.52689	1.02844e-05
RGS16	1.75386	1.03224e-05
MYO3A	-1.81444	1.0421e-05
MXD1	1.02906	1.05046e-05
FBXL16	1.59124	1.08101e-05
MRPL9P1	3.26246	1.09583e-05
FREM2	-1.39526	1.10522e-05
KCNJ5-AS1	-2.65188	1.10526e-05
-	1.49603	1.11886e-05
SYT4	1.18107	1.16469e-05
LMX1A	4.00839	1.17509e-05
KLF2	-2.83247	1.1954e-05
CAMK2N2	1.323	1.2056e-05
TLCD2	-1.85429	1.21246e-05
TMEM132D	2.29762	1.2142e-05
RUNDC3A	1.62127	1.21462e-05
MAST1	1.43075	1.21747e-05
TOX	1.54243	1.21896e-05
PHLDB2	-1.28707	1.26189e-05
FAM83B	-3.58742	1.26189e-05
MEGF10	2.07885	1.26494e-05
-	-7.51686	1.26703e-05
DGKG	3.79919	1.26956e-05
SELENOM	-1.42785	1.27852e-05
BMP6	-1.3521	1.29862e-05
MFAP4	-3.72833	1.31848e-05
FAXDC2	-1.7382	1.33088e-05
S1PR1	1.51095	1.33088e-05
EMX2	-4.68469	1.37073e-05
LBX1-AS1	3.678	1.39603e-05
CDKN1C	1.40877	1.40259e-05
LINC01139	-3.39724	1.41051e-05
TDO2	-3.93768	1.45286e-05
ADA2	1.67366	1.45351e-05
SLC47A1	-3.51802	1.46695e-05
ATP10D	-1.16015	1.49511e-05
CRYZL2P	-2.33584	1.52497e-05
TGFBR2	-1.69856	1.54339e-05
ACSS1	1.83882	1.57805e-05
MGAT5B	1.05184	1.69551e-05
DCX	1.57227	1.72045e-05
NABP1	-1.70562	1.72045e-05
RPP25	-1.35082	1.72475e-05
CHST1	1.65481	1.74122e-05
LRP10	-1.1841	1.7471e-05
PLPPR5	1.55177	1.76357e-05
DBNDD1	1.36332	1.78097e-05
ANO5	-1.04098	1.78997e-05
LINC01036	-2.67807	1.84256e-05
CTSZ	-1.391	1.84284e-05
BSN	1.26559	1.8983e-05
MECOM	3.45088	1.90312e-05
-	1.38152	1.91558e-05
TAGLN3	1.37811	1.91765e-05
FILIP1L	-2.31898	1.92624e-05
SCRG1	-2.61186	1.95495e-05
MFAP2	-2.02735	1.97805e-05
GBP3	-1.65085	2.01348e-05
KCNB1	1.17268	2.03577e-05
TIGD3	1.28795	2.05957e-05
POP7	1.02936	2.07641e-05
FHL2	-1.11622	2.09289e-05
POTEF	-3.78145	2.12852e-05
NFASC	1.23369	2.14301e-05
KCNA2	1.30668	2.23774e-05
CHRNA4	2.11979	2.25414e-05
ST6GALNAC3	-1.08231	2.26649e-05
DPP10-AS1	-1.56251	2.28243e-05
PTPN14	-1.0501	2.29346e-05
RBP7	-3.71871	2.29407e-05
NFIB	-1.02667	2.35322e-05
OTX2	4.29746	2.392e-05
SLC8A3	2.24621	2.42e-05
KLC3	-4.57576	2.46048e-05
ZBTB46	1.03468	2.47412e-05
ALPL	2.87748	2.50863e-05
ADGRE5	-1.92381	2.51981e-05
CNGB1	2.00577	2.61189e-05
PLA2G2A	-6.84689	2.66376e-05
-	2.85538	2.66376e-05
ZCCHC24	-1.21866	2.67118e-05
ANK1	1.19525	2.68233e-05
RHOBTB3	-1.4436	2.70917e-05
PLAAT4	-3.07581	2.75032e-05
TRAF5	-1.8375	2.77462e-05
INMT	-5.24845	2.77462e-05
TRIL	-1.30339	2.7874e-05
MIR762HG	1.34622	2.7874e-05
SYT6	2.14678	2.78823e-05
-	1.58425	2.79054e-05
DOC2B	2.02075	2.86534e-05
PLEKHF1	-2.11521	3.00915e-05
PLIN4	3.11659	3.00915e-05
KLK5	-6.67193	3.02614e-05
CD34	2.84204	3.02833e-05
S100A10	-1.74772	3.10703e-05
GRASLND	1.28943	3.11499e-05
RARB	-2.23458	3.14636e-05
CHPF	-1.11409	3.17648e-05
SLC66A3	-1.34905	3.18253e-05
SPTA1	-6.25505	3.19577e-05
SLC38A3	-1.69099	3.20327e-05
TBX15	-2.69717	3.24896e-05
EEF1AKMT3	-1.12512	3.26553e-05
C21orf62	-1.77515	3.26553e-05
PLEKHB1	-1.36667	3.28155e-05
STX1B	1.04408	3.31324e-05
TMEM163	1.35169	3.34123e-05
EDIL3	-1.69084	3.35325e-05
SGMS2	-1.28539	3.35357e-05
RAMP3	-3.17405	3.37945e-05
LAMP5	2.42969	3.45396e-05
-	-5.34928	3.50823e-05
PARP14	-1.38892	3.54206e-05
KLF5	-1.81722	3.55593e-05
VIPR2	2.29177	3.55871e-05
ASPN	-3.52552	3.56666e-05
ADAMTSL2	-3.11458	3.56666e-05
CASC2	-1.10953	3.59664e-05
ITGA11	-2.92325	3.64835e-05
HOXA3	-1.67553	3.66844e-05
CARMIL3	1.23446	3.69178e-05
RIPPLY2	3.14578	3.69178e-05
SLC25A43	-1.29571	3.71961e-05
RPS6KA6	1.04335	3.74165e-05
SELENOP	-2.14029	3.77377e-05
-	-1.37255	3.78223e-05
FBXL21P	-3.43452	3.79152e-05
TGFB3	-1.50454	3.85541e-05
ASPHD2	1.05171	3.86683e-05
USP44	2.40961	3.91176e-05
EMX2OS	-4.81783	3.91176e-05
PPP1R3B-DT	-5.10938	3.9739e-05
DTX3L	-1.69786	3.9767e-05
ROM1	-2.15103	4.08688e-05
ONECUT1	2.36181	4.20934e-05
VASN	-2.50865	4.35266e-05
CNGA3	1.28473	4.39029e-05
H2BC21	1.35653	4.5431e-05
SSC5D	-1.18663	4.55516e-05
CDC42EP5	-3.58193	4.57405e-05
CDK5R2	1.6532	4.60965e-05
DAPP1	-3.58508	4.68989e-05
KLK10	-5.26824	4.7981e-05
-	1.12097	4.87159e-05
LAMA1	1.23874	4.88308e-05
TMEM9B-AS1	-1.02929	4.93819e-05
PARVA	-1.0943	4.94532e-05
VAT1L	1.01341	4.98837e-05
MMP15	1.05753	5.02373e-05
TRMT9B	1.38965	5.02378e-05
SMIM5	-3.54276	5.12629e-05
NPR3	-2.50212	5.23302e-05
DAB2	-1.78599	5.23422e-05
JHY	-1.073	5.26619e-05
SLC1A4	1.32827	5.26619e-05
TOGARAM2	-1.82977	5.26619e-05
-	2.53922	5.39145e-05
TRIM17	-2.20151	5.55648e-05
LCN12	-2.81823	5.59024e-05
TRIM6	-2.33042	5.60076e-05
ECHDC2	-2.36504	5.71185e-05
CA13	-1.257	5.71537e-05
PCOLCE-AS1	-4.56264	5.73694e-05
CDH23	1.57698	5.75901e-05
PDE1B	1.87968	5.76729e-05
MAPK11	1.04278	5.80082e-05
DPYD	-1.82771	5.84806e-05
LGI4	1.13452	5.85867e-05
UNCX	1.44945	5.88391e-05
PRKCQ	-1.71564	6.01436e-05
SLFN5	-1.02999	6.08454e-05
TM4SF1	-4.12799	6.24361e-05
FZD1	-1.32656	6.25186e-05
SYT13	1.46547	6.31471e-05
SCN8A	1.14639	6.3356e-05
RIC3	1.18311	6.37439e-05
NRK	-2.20418	6.43743e-05
CD83	-1.53215	6.46331e-05
TLL2	1.34598	6.51239e-05
SMAD6	-2.18006	6.65086e-05
COL5A3	1.34917	6.6759e-05
FLNB	-1.12883	6.754e-05
WNT8B	5.38913	6.97407e-05
TRPV4	-4.17187	6.97407e-05
PYGL	-1.09967	6.99221e-05
OTUD7A	1.21303	7.00685e-05
F2RL1	1.44624	7.07867e-05
TMEM119	-3.28775	7.10146e-05
SKAP2	-1.30536	7.15592e-05
RGS2	1.11976	7.18136e-05
GRIP2	1.46529	7.18136e-05
CCDC162P	-1.69564	7.18787e-05
CARMN	-2.06893	7.50804e-05
LRRC23	-1.2618	7.64175e-05
BCO2	-1.31862	7.64175e-05
ANXA3	-2.7839	7.65688e-05
HOXC6	-4.00296	7.69487e-05
ARHGAP6	-2.31816	7.7221e-05
LIN28B	2.04634	7.79366e-05
LY6G5C	1.3045	7.80947e-05
SCNN1A	-4.9418	7.81215e-05
TMEM263	-1.13503	7.82807e-05
TMEM63A	-1.15996	7.82807e-05
GSDMD	-2.19431	7.86924e-05
ASCL1	1.17143	7.90932e-05
-	-2.27331	7.90932e-05
DUSP19	7.16667	7.92023e-05
CADM2	1.79921	7.92023e-05
SLC24A3	1.94373	7.93247e-05
LINC00887	-4.63996	8.05492e-05
SMCO3	-6.08498	8.18159e-05
EYA2	1.66226	8.20241e-05
-	1.16686	8.2165e-05
CFAP70	-1.37709	8.22156e-05
LOXL4	-2.82408	8.28155e-05
-	1.92809	8.33461e-05
CACNG5	-2.44399	8.36366e-05
LBX1	3.51125	8.43584e-05
HCP5	-3.84878	8.43584e-05
SLC30A3	2.49607	8.64396e-05
-	2.15116	8.66429e-05
DMRT2	-3.69637	8.76562e-05
DPEP1	-4.78385	8.81393e-05
LAG3	1.28167	8.9184e-05
NFATC1	-1.85652	8.92676e-05
SPTSSB	4.57771	8.98446e-05
KIAA1755	-1.68672	9.10538e-05
OPRK1	1.9332	9.13754e-05
SYT3	2.0982	9.15125e-05
ALOX15	-2.96026	9.17239e-05
CCDC184	1.08854	9.21209e-05
STK31	-1.27931	9.33926e-05
-	1.32683	9.33926e-05
LGALS8	-1.00275	9.43766e-05
-	3.85535	9.44708e-05
ARHGEF37	-1.60246	9.4533e-05
KLK6	-6.0278	9.54818e-05
NMRK1	-1.1677	9.60397e-05
MR1	-3.07278	9.67482e-05
-	-1.06466	9.67482e-05
CASQ2	2.30756	9.75211e-05
TNNT2	-5.89035	9.8278e-05
DOC2A	1.11982	0.000101812
CBR1	1.82156	0.00010211
-	2.76931	0.000102367
CD24	1.22611	0.000103986
TSPAN18	1.93308	0.000105224
NUAK2	1.71472	0.000105537
AVPR1A	5.35933	0.000106504
ZAP70	-3.27222	0.000107918
CFAP43	-1.62937	0.000107918
SOX3	1.99528	0.000110323
ZC3HAV1L	-1.03856	0.000112082
NEUROG3	3.46175	0.000113221
TLL1	-1.51027	0.000115069
-	-1.18086	0.000115481
CDH12	1.99899	0.00011565
POU3F1	2.20015	0.000117628
CASZ1	1.45796	0.0001184
F2RL2	-2.1749	0.000120291
MCF2L	1.23973	0.000120805
EYA1	-1.64511	0.000120853
-	1.41803	0.000122068
CLIC5	-3.04905	0.000122728
SLC25A45	-1.9313	0.000122728
STXBP1	1.02947	0.000123838
FOXL2NB	-4.12158	0.000126618
POU2F2-AS2	3.84398	0.000126911
ASPHD1	-1.25259	0.000127081
PPP1R13L	-1.12296	0.00012886
FGF14	2.49728	0.000130883
DRAM1	-1.45517	0.000130883
IRX5	1.55959	0.00013093
AFF2	1.01676	0.00013254
MAP7D2	1.59525	0.000134817
OTUD6B	1.20118	0.000134935
PLIN5	1.769	0.000136929
TUBB4A	1.6414	0.000137718
MANEAL	1.11502	0.00013824
GALNT13	1.26	0.000138967
CASKIN1	1.02656	0.000139355
KCNIP4	-2.90082	0.000139784
DMD	-1.14445	0.000140695
PTPN6	-1.56855	0.000141606
PAX7	2.90326	0.000142694
LGI2	1.97298	0.000143633
VMAC	-1.04105	0.00014401
LINC02615	-1.27276	0.000144064
ZNF850	-4.93498	0.000144322
LINC02985	-3.23935	0.000145239
TMEM151A	-2.55102	0.000146516
ARHGEF7-AS2	1.73309	0.00014688
CASP8	-2.11776	0.00014881
CDKN2B	-2.14799	0.000149335
-	-6.49663	0.000149966
NR3C1	-1.44161	0.000150993
EPHB1	1.11882	0.000152632
PRKG1	-1.21111	0.000152967
COL5A2	-1.47176	0.000154026
GRM3	1.76678	0.000154919
NRG4	-5.1921	0.000155242
LYN	-1.46183	0.000155242
TUNAR	1.4078	0.000155281
APOBEC3C	-1.25794	0.000156391
COL15A1	-1.4978	0.000156404
PHACTR3	1.66488	0.000159865
AK5	2.0705	0.00016158
-	-2.73863	0.000163642
BEX1	1.27033	0.000165619
SERPINF1	-2.03034	0.000166205
TWIST2	-2.23876	0.000166932
RAB3A	1.58932	0.000168874
LINC02861	-2.41604	0.00016932
RBFOX3	1.92847	0.000169453
TACR1	2.86074	0.000172268
KHDRBS2	1.3567	0.000172349
CAVIN3	-1.50659	0.000172766
BHLHE22	2.23084	0.000172789
BTNL8	-6.14539	0.00017428
DRC7	-2.09054	0.00017428
DNAH6	2.54844	0.000174379
C22orf42	2.4492	0.000175541
ARHGAP8	-3.58052	0.000175985
CHRNB2	1.18195	0.000176896
TMEM179	1.28973	0.000178046
AMZ1	-2.83193	0.000178882
LMNTD2	-2.3137	0.000179801
KIAA2012	-1.50048	0.000182235
SPON2	1.11222	0.000182434
NPY5R	-2.96627	0.000184485
COBLL1	-1.35722	0.000186221
UNC5A	2.37197	0.000186233
NT5C1A	-2.59435	0.000193044
LIPG	1.36107	0.000193791
PDZD4	1.34865	0.000195132
SHISA7	1.4924	0.000199053
ACSS3	-1.32248	0.000200097
PERP	-1.09753	0.000201784
CPNE7	-1.26553	0.00020291
ST14	-5.52956	0.000203764
ZDHHC22	1.30382	0.000203884
FOXN4	2.29101	0.000204252
CPA4	-1.52592	0.000207759
IGF2-AS	-5.16345	0.000208705
CT75	1.99713	0.000210613
RAMP2-AS1	-1.47759	0.000212873
HRH1	-2.27593	0.000214777
PPP1R16B	1.71767	0.000215436
FN1	-1.58556	0.000215436
DTWD2	-1.01857	0.000215436
EFS	1.39392	0.000215976
PTCH1	1.41879	0.000217874
GAP43	1.37613	0.000218684
AMER2	1.32877	0.000218902
LINC01899	6.12103	0.000222079
TMEM151B	1.03674	0.000226343
NTRK1	2.06831	0.000226958
EGFEM1P	1.28019	0.000230831
UGT2B4	6.16566	0.000231188
ACVRL1	-3.63752	0.000231284
CTSO	-1.12892	0.000232264
CDC42EP1	-1.80823	0.000233246
TCEA3	-1.46614	0.000234317
PAMR1	-2.45951	0.00023558
NOS3	-2.80311	0.00023558
SLC16A4	-1.29748	0.000237572
KCNC3	1.32177	0.000237951
CFAP221	-1.54507	0.000241902
C1orf54	-1.14627	0.000242335
SPIN4	-1.0462	0.000245077
IL18	-4.00126	0.000247059
TLR3	-2.04293	0.000248824
TEK	-2.11165	0.000250261
REG1A	3.25719	0.000251586
VRK2	-1.06139	0.000253264
FOXC1	-1.68476	0.000253297
LINC01638	-2.50135	0.00025574
RAB17	-5.15822	0.000259532
IQANK1	-1.65018	0.00025992
ACCS	-1.93973	0.000260752
SYTL5	-2.09559	0.000260752
CLVS2	1.08842	0.000261118
TSPAN12	1.01042	0.000262811
OR51E2	3.48398	0.000263561
ADAMTS5	-2.17594	0.000265495
ENHO	1.03232	0.000270413
NGF	-2.46564	0.000272808
MEGF6	-1.42428	0.000273251
CPLX2	1.9816	0.000273953
ZFPM2	-1.93525	0.000276884
GALNTL6	2.67673	0.000276884
CD74	-2.69371	0.000289766
PANX3	7.45415	0.000292557
GALNT9	-2.46997	0.000295207
FGFR2	1.48635	0.000297894
GALNT6	-3.4292	0.000304668
RNF217	-1.07144	0.000304668
HTRA1	-1.42902	0.000305641
ABCC9	-1.36348	0.000307159
-	1.92235	0.000307159
PROM2	1.24292	0.000315733
SP110	-1.23885	0.000317545
LINC00857	-2.91436	0.000327806
STOX1	-1.24179	0.000327855
-	-2.46105	0.000327959
CSGALNACT1	-1.79809	0.000330885
ADAMTS17	-1.54278	0.00033249
GALNT14	1.6125	0.000333172
RIMS2	1.12577	0.00033761
DSP-AS1	-5.76753	0.000342827
PTN	-1.14098	0.000348574
ACSL6	1.62197	0.000355541
HES3	4.68426	0.000355541
-	-3.19002	0.000358543
HOXB4	-2.31531	0.000363368
DAB1	1.10318	0.000364268
GREM2	1.62004	0.000367549
SALL1	1.27185	0.000371438
-	-3.90736	0.000378804
COL4A5	-1.52568	0.00038829
ATP1A2	-1.54875	0.000391788
KCNK2	1.27775	0.000392295
MUC16	-3.40676	0.000393044
LINC03007	2.17101	0.000394103
CALCRL	-1.5334	0.000397962
-	2.05213	0.000397962
PTPRN	1.64685	0.000398094
-	-2.79273	0.000398094
NXPH2	-1.45066	0.000399418
-	4.12492	0.000400129
DNAI4	-1.05888	0.000405964
DNAJC5G	3.20353	0.000410539
ABCA13	1.70607	0.000417216
PLA2R1	-1.8424	0.000418237
PDGFRL	-2.17399	0.000419959
ZNF185	-1.71527	0.000427031
ZNF582	-5.20513	0.000428036
MIAT	1.02153	0.000428847
-	4.4834	0.000442061
HES1	-1.61557	0.000444593
MMP28	-3.49575	0.000451494
HAP1	1.84121	0.000452811
ZNF521	1.25832	0.000454792
SNCG	1.61612	0.000463394
ENPP2	1.37456	0.000466734
-	-2.45667	0.00046688
EPHA6	2.05934	0.00046766
ITGB1BP2	1.55602	0.000473452
CD99	-1.24302	0.000479768
CGNL1	-1.51309	0.000481224
INPP4B	-1.77634	0.000485048
LNCOG	-5.20481	0.000485993
TAC1	2.09895	0.000489594
SMPD3	1.50868	0.000495196
LPIN3	-1.8585	0.000495196
EPHA5	2.33521	0.000513324
TACR3	2.6891	0.000513868
IMMP2L	-1.05015	0.000513993
LINC03061	4.62392	0.000515967
MATN1-AS1	-3.25135	0.000519706
STMN4	1.30176	0.000519802
-	2.03809	0.000522101
THSD7B	2.55088	0.000526474
KSR2	1.77104	0.000526892
GABRB2	-2.16896	0.000527246
TLCD4	-1.15586	0.000527497
LINC02200	-1.48609	0.000532994
LUM	-3.18088	0.000544308
SGIP1	1.31106	0.000552718
AP1S3	-1.34124	0.000553832
CDK5R1	1.19009	0.000553832
CFHR1	-5.75491	0.000554273
L1CAM	1.77877	0.000554801
SLC7A2	-1.68538	0.000555856
TXNDC5	-1.41092	0.000555891
F11R	-1.52422	0.000558686
INSYN2A	1.69796	0.000562494
BLVRB	-1.20868	0.000567593
TNFRSF8	-5.15502	0.000567593
LOXL1-AS1	-1.17712	0.000569526
VSX1	3.69437	0.000576587
SCN3B	1.28568	0.000579835
FUT8-AS1	1.60877	0.00058523
SH2D5	1.71842	0.00058657
MAP3K6	-1.2923	0.000587411
OAS1	-2.537	0.000587536
PDCD6IP-DT	-1.14836	0.000592576
CAST	-1.046	0.000606014
ONECUT3	5.63954	0.000606042
ARHGEF35-AS1	-3.17504	0.000621934
FGFBP3	1.39055	0.000630829
-	-1.50433	0.000642987
IL6R	-1.82895	0.000644247
SSXP10	-1.25151	0.000644247
EPCAM-DT	1.55852	0.000644247
SLC8A2	1.60607	0.000658327
ANGPT2	3.40663	0.000660152
TMEM144	-2.10542	0.000662658
UNC79	1.54476	0.000668267
HRH3	2.71562	0.000670576
-	5.11653	0.000670576
IGFBP7	-2.22962	0.000671163
ZBTB7C	-1.43523	0.00067527
TBC1D2	-1.08392	0.000677777
ADAMTS20	-1.29114	0.000681227
CKMT1A	2.02217	0.00068165
PLBD1-AS1	-3.91491	0.000683585
RAB3C	1.45424	0.000685902
CYB5R2	-1.46276	0.000689271
FST	-2.15696	0.000716061
SPATA6L	-1.53542	0.000729432
NLRC5	-1.45321	0.000730266
-	1.15053	0.000732978
NINJ2-AS1	-1.46992	0.000738891
FBXO4	-1.41625	0.000745433
RFLNA	-1.67784	0.000750059
SEPTIN3	1.02503	0.000750392
GDF10	-3.28018	0.000751096
GPC6	-1.02821	0.000751436
PTPRH	-2.61738	0.000752775
CPA3	-5.06569	0.000754224
TMEM220	-1.39682	0.000756131
MARCHF1	1.40163	0.0007578
MTARC2	-1.02153	0.000758018
MRGPRF	-1.95825	0.000758444
ABHD15	-1.13564	0.000764006
-	2.85506	0.000767591
SHFL	-1.51415	0.000774709
PROSER2	-1.86188	0.000787941
ZC3HAV1	-1.05644	0.000794425
HOXD8	-4.13632	0.000796003
DUSP8	1.19713	0.000796003
HMGCLL1	1.05007	0.000799066
CEBPD	-2.34297	0.000799102
AKR1C2	1.68447	0.000803323
SPANXB1	-2.27657	0.000806112
ID1	-1.56959	0.000810536
SPAG8	-1.32528	0.000826788
GGACT	-1.43935	0.000833026
KIAA1614	-1.01575	0.000833026
C2orf50	-1.24464	0.000833026
IGFL2	-2.69457	0.000842624
DNAI7	-1.37697	0.000843966
LINC01550	-4.05491	0.000845443
APOE	-2.57369	0.000846196
NAALADL2	-1.28789	0.000848619
ITGA5	-1.76176	0.000855065
GSN	-1.43142	0.000855272
BCL3	-2.12986	0.000861026
TRIM54	3.15143	0.000869373
-	-4.2958	0.000869709
UNC13A	1.23035	0.000870813
N4BP2L1	-1.28221	0.000874439
-	2.81726	0.000882829
DMTN	1.18419	0.000890061
SHE	-3.72631	0.000903172
IGSF10	-1.61747	0.000906081
HSPG2	-1.27567	0.000916788
CLIC3	-5.74828	0.000924057
C5orf63	7.3581	0.000925485
TNFSF13	-3.33919	0.000929909
SLITRK3	1.01046	0.000934486
-	1.60972	0.000935179
GOLGA2P5	-1.56906	0.000936916
LINC02525	2.13713	0.000938572
HS3ST4	-1.37019	0.000939423
L1TD1	-4.15993	0.000939639
CSRNP1	-1.22618	0.000947971
ATP2A1-AS1	1.40269	0.000960778
ARC	1.61882	0.000961668
COL1A2	-1.32292	0.000961925
EPHX2	-1.0465	0.000962021
SLC12A5	1.72252	0.000966976
REC8	-1.56464	0.00097332
IPCEF1	-3.51436	0.000981276
TPM2	-1.06985	0.000988283
RIMKLA	1.77087	0.000994187
CGB7	-6.17331	0.000997126
LGSN	-1.61284	0.00102553
-	1.10107	0.00102655
EPHA4	1.1074	0.001027
CALCR	4.07185	0.00103135
HOGA1	-2.3088	0.00103135
SH3BP1	-1.77292	0.00104277
OTX1	3.84043	0.00104804
-	1.41272	0.00105414
DISP2	1.4664	0.00105535
STPG1	-1.00561	0.00106084
SAMD14	1.17744	0.00106474
FAM81B	-1.99296	0.00106675
N4BP3	2.00484	0.00107105
DPF3	-1.38011	0.00108276
LINC02334	-1.52209	0.00109497
-	-5.04829	0.00110299
-	4.92349	0.0011203
PRDM8-AS1	2.47744	0.00112051
CDCP1	-1.68704	0.00112925
HIC1	-1.66061	0.00112933
SVOP	1.76793	0.00113702
PYCARD	-3.25892	0.0011412
LINC01315	1.2967	0.0011412
HSPA12B	-3.651	0.00114324
LINC02348	5.83278	0.00116094
FHIP1A	-1.74348	0.00116536
CNTNAP2	1.67649	0.00116726
DHX58	-3.29161	0.00118102
NPPB	-4.06633	0.001183
CLEC4GP1	-6.49684	0.00119018
C15orf39	-1.05984	0.00120183
KCNH7	1.78138	0.00121919
TMEM196	1.7719	0.00122103
VWA3A	-2.58421	0.00123189
GAD1	1.8035	0.00123355
RASAL1	-4.99109	0.00125146
-	-1.42204	0.00126419
KIAA0513	1.03216	0.00126564
PRDM1	2.35852	0.00126578
C20orf204	1.88001	0.00126868
C10orf105	-2.59983	0.00127215
PID1	1.55118	0.00127829
SYN1	1.21362	0.0012841
ARSL	-1.14928	0.00129408
DNMT3B	1.36251	0.00129912
CNR1	1.75036	0.00129959
GPR143	-2.22672	0.00130783
IL18R1	-2.5863	0.00131139
FRMD5	1.18257	0.00131234
PTPRE	1.44943	0.001322
CKMT1B	1.43653	0.00132516
TRPM3	2.62275	0.00132614
ID3	-1.62519	0.00133276
LGALS2	-4.84619	0.0013363
RAB11FIP4	1.14683	0.00133835
PRR29	-1.44354	0.00135433
EPHA5-AS1	2.66346	0.00135627
MBP	-1.66872	0.00137487
LINC03010	-3.04574	0.00137505
PLAC9	-1.55026	0.00138337
CMYA5	-1.21246	0.00138601
BCL11A	1.06055	0.00138713
CSPG4	-1.71337	0.00139316
HAS1	-5.82352	0.00139582
RRAS	-1.2962	0.00140083
NXPH4	-1.12987	0.00140083
DNAH12	-2.13151	0.00141034
THSD7A	1.33025	0.00141109
COL24A1	1.23357	0.00142816
UTS2R	-3.49303	0.0014297
SLC44A3	-1.24565	0.00143247
SPINT1-AS1	-5.46356	0.00143256
COL26A1	-1.36293	0.00144169
ASPG	-5.97842	0.00144417
CNTFR	1.28298	0.00144973
-	-1.14005	0.00146788
ANKS1B	1.28016	0.00146919
LINC01119	-3.71051	0.00147756
NEB	-1.04621	0.00149128
SERPINE3	-6.06457	0.00150262
MSRB3	-1.54064	0.00151836
-	-2.69756	0.00153817
-	1.91972	0.00155002
ERICH6-AS1	-1.29008	0.00155043
SLC46A3	-1.33494	0.00157088
TRBC2	4.10511	0.00157131
OR51E1	-5.51559	0.00157241
CADPS	1.23321	0.00159769
SYNPO2L	-3.04536	0.00161901
AIM2	1.20563	0.00162274
-	1.09987	0.00164052
LINC01270	-2.64973	0.00164565
PCSK9	-1.89437	0.00165159
TBX4	-5.05885	0.00165507
GASAL1	-2.46176	0.00166477
DSC1	-5.27956	0.00168885
NUPR1	-2.95877	0.00169403
-	2.75366	0.00169948
KCNH4	1.47796	0.00170257
ARHGEF10	-1.26077	0.0017067
RIMBP2	1.2671	0.00171563
C2orf74-DT	-1.15745	0.00171563
-	2.18495	0.00172542
ANO1	-1.84626	0.00172726
OSMR-DT	-3.43116	0.00176304
SHANK2	1.16149	0.00176645
PDE6B	-1.18284	0.0017693
CFAP157	-1.96433	0.00179457
NRXN2	1.00184	0.00180115
FIGNL2	1.76731	0.00180609
C7	-2.98873	0.00182326
DRC3	-1.47885	0.00187434
PRND	5.40056	0.00187639
GFAP	-3.72421	0.0018797
CAMK1G	2.29172	0.00190412
CFH	-5.09465	0.00190563
ASIC4	1.4979	0.00191301
-	1.44374	0.00193495
LTBP2	-1.13541	0.00196225
TPK1	-1.18198	0.00196225
RUNDC3B	1.11739	0.00201306
-	-4.39997	0.00201448
IRF8	3.44967	0.00202178
TMEM74	1.24399	0.00202382
CDC42BPG	-1.36547	0.00202382
LINC00682	3.67497	0.00203188
LARGE2	-3.17584	0.00204772
C10orf82	-1.51145	0.00205015
DDX60	-1.3175	0.0020636
KLF14	-4.62367	0.0020659
BHLHE40-AS1	-1.95811	0.00206846
COL22A1	-1.13666	0.00208491
SYT5	1.41483	0.00209264
PDGFD	-1.02787	0.00209393
ANGPT1	-1.79935	0.00212047
CXCL16	-2.53181	0.00214516
SYTL1	-2.54312	0.00219841
-	-5.6757	0.0022115
PLD5	2.33136	0.00221539
RGR	3.44023	0.00221811
NCKAP5	1.01371	0.00221928
HLA-DRB1	-4.16995	0.00222365
GOLGA8O	-2.38079	0.00222856
-	1.19084	0.00223918
SLIT3	-2.20717	0.00224036
KRT8P36	-5.0506	0.00225619
TSPO	-1.37761	0.00225761
ZBBX	-1.19074	0.00226359
GABBR2	1.86285	0.00226797
HOXB3	-1.78399	0.0022756
PABIR3	1.26302	0.0022756
DELEC1	-3.43446	0.00227725
SLC52A3	-4.6276	0.00228071
-	-2.77388	0.00229101
SP8	1.86584	0.00230779
SOX15	-2.54802	0.00230941
TBC1D3L	1.47382	0.00231111
RTN4RL1	2.08565	0.00236219
SYNPO	-1.48734	0.00237196
PTGIR	-5.01266	0.00237206
TRIM47	-1.46467	0.00239547
ALDH1A3-AS1	-4.93023	0.00240171
TYRP1	-5.36288	0.00241088
CSMD1	1.7101	0.00241088
OLFM1	1.32163	0.00241896
TRIM14	-1.20326	0.00243206
GAS6	-1.44322	0.00244481
TRPC3	1.1293	0.0024686
RAB43	-2.29368	0.0024923
GDF6	-2.55903	0.00249451
EFEMP1	-2.88303	0.00249825
WNT11	-1.85006	0.00250776
-	-4.62046	0.00252607
SLCO5A1	1.24362	0.00253359
TRIM22	-1.08429	0.00256359
B3GNT7	-2.11555	0.00257579
-	2.09183	0.00257579
CDH11	-1.49604	0.00257765
LRIG3	-1.52786	0.00259756
ITPRIPL1	-1.75803	0.00259756
IQSEC3	1.78782	0.0026061
SHOX2	2.28793	0.00262386
MED15P9	-4.91855	0.00263621
CLEC18B	-1.80401	0.00263919
-	1.32464	0.00264613
NPW	-3.2542	0.00265443
DDX60L	-1.44589	0.00266262
CNTN3	1.88523	0.00266835
-	-1.08381	0.00267463
-	1.00948	0.00268231
CHGB	1.42724	0.00274846
ZNF600	-1.58925	0.00274883
FAT2	2.15208	0.002761
SLC31A2	-1.09937	0.00276414
RTN4RL2	1.70494	0.0027788
TP73	2.65908	0.00280321
PUS7L	1.43466	0.00280886
PAK5	1.33768	0.0028221
SHISA9	1.20597	0.00282354
WFIKKN1	1.42893	0.00282387
TICAM1	-1.78744	0.00286489
-	2.03224	0.00287243
-	1.69536	0.00287613
BMX	-5.62118	0.00291718
GRAMD2B	-1.41506	0.00293997
ILDR2	1.14542	0.002952
-	-1.08555	0.00295693
LINC00968	-3.27278	0.00296874
LAMP5-AS1	2.73689	0.00297209
ESPNL	-3.70064	0.00297662
BEX5	1.26245	0.00310351
CELF4	1.8127	0.00311
HPSE	-2.89919	0.00311972
KLHL14	1.85806	0.00313065
KRT7	-1.91756	0.00313304
GRID2	-1.7409	0.00315199
LINC01619	1.75903	0.00315217
OBSCN-AS1	-1.5693	0.00316192
NEK5	-1.74745	0.00316506
-	1.3976	0.00317256
KCNE3	-2.60046	0.0031847
ESPN	1.6928	0.00318602
-	-4.16259	0.0031901
ARHGAP22	-1.48689	0.00321362
CDKN2A	-1.296	0.00321704
PARP12	-1.69392	0.00322639
NEXN	-1.0872	0.00322854
FHDC1	1.38252	0.0032383
-	1.42499	0.00325155
CFAP74	-1.83276	0.00327085
IRF1-AS1	-1.41704	0.00329179
MYCBPAP	-3.31776	0.00329888
HMCN2	-2.0508	0.00331171
SCN3A	1.15787	0.00331845
HES2	2.0132	0.00332011
-	2.41806	0.00333144
FXYD5	-1.89473	0.0033478
LAD1	-4.80397	0.00335749
CRB3	-4.61952	0.00338142
LINC01239	-2.58005	0.00338465
ATP2A3	1.37375	0.00340353
HNRNPA1P33	-4.83379	0.00340636
RILP	-1.49771	0.00346031
-	1.18649	0.00346031
EBF2	1.09389	0.0034893
HLA-DPA1	-2.00862	0.00350686
RAB11FIP1	-1.12189	0.00351476
COL4A1	-1.06595	0.00352909
-	-1.58162	0.00353743
PLEKHG3	-1.21877	0.00357513
-	1.98228	0.00359434
COLEC12	-2.51501	0.00361811
STXBP6	1.16988	0.00363186
CNTNAP5	1.59807	0.00364274
LRRC9	-1.20916	0.00366038
SYNC	-1.26715	0.00371395
NOTCH4	1.2282	0.00372248
C1QTNF1	-2.5927	0.00375597
ISLR2	1.43621	0.00384362
LCAT	-1.32602	0.00387062
PGR	-2.50823	0.00388001
JCAD	-1.62195	0.00388822
IRX6	2.21254	0.00388931
CACNA2D3	1.41626	0.00389892
LINC02082	1.30267	0.00390819
ZBED2	-4.77088	0.00392928
FBN1-DT	-2.33292	0.00398763
CCDC177	1.25178	0.00398763
ENO4	-1.15001	0.00398913
OAF	-1.34657	0.00400273
HS3ST5	1.45992	0.00402394
PWWP3B	-1.49795	0.00404424
CD248	-2.33006	0.00405186
-	-1.61792	0.00405707
ADSS1	-1.27754	0.00408491
GRIN3B	-2.81068	0.00409728
ADGRG2	-2.40308	0.004123
KLRG2	-4.50767	0.00412353
ITGA9	-1.05449	0.00412635
TSPAN15	1.14315	0.00413919
-	-1.70805	0.00419868
PKHD1L1	-1.61848	0.00426595
-	1.68783	0.00426595
CPLX1	1.47292	0.00428095
FOSL1	1.52536	0.00428095
S100A11	-1.1052	0.00431789
MIR137HG	1.76946	0.00433278
SPNS2	1.31192	0.00435321
LINC01806	-4.69304	0.00435768
-	-3.10795	0.00437095
SNHG26	-1.97127	0.00445308
RASGRP3	-2.35309	0.00445416
PDK1-AS1	-1.9413	0.00447583
COMP	-4.64879	0.00449389
MAP2	1.02948	0.00451773
TNFSF4	-1.71828	0.0045688
DACH1	1.20484	0.00459324
-	-1.25643	0.00460289
CSRP1	-1.03	0.00462973
MDGA1	1.51644	0.00467269
GPC1-AS1	1.07487	0.0047201
PTGS2	-2.4289	0.00484056
GADL1	-5.40055	0.0048412
SPTLC3	-2.47058	0.00490371
TPRG1	-1.76988	0.00490371
SLC12A4	-1.20022	0.00495316
-	-2.29435	0.0049582
GGT5	-2.05238	0.00498559
-	2.06517	0.00499974
LPAR5	-2.75912	0.00506164
-	1.14363	0.00506257
-	1.85017	0.00506397
LINC01748	-1.63883	0.0050912
DKK1	-2.19767	0.00510803
LMX1B	1.44833	0.00514342
GPA33	-4.66155	0.00516039
VGF	1.6171	0.00517581
PECAM1	-3.01736	0.00519374
RASGRF1	2.7808	0.00520689
KIAA1522	-1.01679	0.00527163
RPL17P50	-2.18486	0.00527163
ITLN1	-5.77476	0.00527338
RET	2.35356	0.00530267
DSG4	-6.1961	0.00532744
HAPLN1	-2.03513	0.00533491
DRD4	1.18606	0.00534928
C1QTNF7	-5.44845	0.00535096
BDKRB2	-2.66533	0.00535307
TRPM8	-2.95612	0.00538441
KCNA1	2.97584	0.00538839
GRHL1	1.16262	0.00539263
PAX8	1.83796	0.00539754
MMP19	-1.08992	0.005407
H2BC6	1.39855	0.00541337
LHX8	-4.8025	0.00543159
PTPN3	-1.48516	0.00543472
KCNJ15	-4.95277	0.00546255
DNER	1.38148	0.00552505
LINC00513	-4.94289	0.00555868
DLGAP3	1.45408	0.00558941
CGB8	-4.31706	0.00558941
PICART1	-3.4227	0.00558941
FAM3C2P	-1.38599	0.00560194
ZNF527	-4.58185	0.00562303
KLRK1-AS1	-3.79561	0.00564289
ADAMTSL4	-1.95421	0.00567526
POU6F2	1.34182	0.00567625
ARHGAP36	3.53583	0.00569367
KCNE2	3.91616	0.00569367
MOV10L1	-1.81999	0.00569596
SLC2A1	1.69541	0.00569939
LRRC37A6P	-1.41797	0.00570107
CMKLR1	-3.25032	0.00573805
EDARADD	-2.28107	0.00576891
-	-4.64522	0.00581862
PJA1	1.07577	0.00584361
RHBDF1	-1.01685	0.00585275
PARP9	-1.54817	0.00585604
AMER3	1.59565	0.00587931
-	-4.2754	0.0058867
TNNI1	-2.57293	0.00591943
OLFM3	1.5815	0.00596448
SYP	1.24316	0.00597194
SLC6A17	1.75898	0.00597813
PLCH2	1.41505	0.00603875
PINLYP	-1.19849	0.00606836
NALCN	1.18819	0.00606872
TRDN	-3.73217	0.00606922
RGS11	-1.32918	0.00606956
HSPB8	-1.40705	0.00608628
-	2.31527	0.00608628
TENT5B	1.16369	0.00617508
NPAS2	-1.72638	0.00618515
BTC	-2.12097	0.00620951
-	-1.5919	0.00621326
DOCK9	-1.31255	0.00623823
STMN2	1.80912	0.00624594
HTR2A	-1.69124	0.00625242
LMO1	1.73211	0.00626062
-	1.31154	0.00626597
NPAS4	1.6488	0.00628162
-	-4.64407	0.00629018
SHISAL1	1.06041	0.00632828
AK8	-1.64906	0.0063901
-	-2.30289	0.00644201
AKAP14	-1.45069	0.00645439
BEND6	-1.00773	0.00653077
PYROXD2	-1.19267	0.00656123
GPR141	-2.8516	0.00656724
PCED1B	-1.96566	0.00658576
CAMK2A	1.20692	0.00661275
AFAP1L1	-1.45707	0.00667762
MVP	-1.75104	0.00669458
JAK3	-1.57591	0.00670353
RASGEF1A	-1.17837	0.00673667
SYNJ2	-1.17551	0.00674759
ARPC1B	-2.50344	0.0068359
CAV2	-1.32449	0.00684461
CCDC92B	1.43381	0.00694779
CRNDE	1.01151	0.00694841
-	3.07105	0.00698834
ABI3BP	-1.8611	0.00700112
HCRTR2	4.10659	0.00707465
CCDC194	-4.97588	0.00721597
TPM1	-1.03263	0.00724482
NKX3-2	-2.48615	0.00724973
TBC1D22A-DT	1.05702	0.00725145
OTOF	-2.2612	0.00725263
FIBCD1	-1.39983	0.00726534
-	1.41892	0.00730331
CALB1	1.70566	0.00733368
MYLK	-1.17202	0.00734289
TYMP	-2.60019	0.0073662
HMGN2P15	-2.35957	0.00737627
TGFB1	-1.01096	0.00741811
-	2.62808	0.00750403
STXBP2	-2.17436	0.00755081
NFATC4	-1.19312	0.00758005
NQO1	1.00224	0.00758005
[truncated: 641 more rows]

## Sheet: GO UP hiPSC-NSC CAS9 (vs hiPSC)
GO analysis of up-regulated genes in hiPSC-NSC Cas9-only (vs hiPSC)
Category	ID	Name	q-value Bonferroni
Pathway	MM14503	REACTOME_NEURONAL_SYSTEM	2.284e-52
Pathway	M735	REACTOME_NEURONAL_SYSTEM	4.664e-51
Pathway	MM14502	REACTOME_TRANSMISSION_ACROSS_CHEMICAL_SYNAPSES	1.648e-29
Pathway	M15514	REACTOME_TRANSMISSION_ACROSS_CHEMICAL_SYNAPSES	6.911e-27
Pathway	M27617	REACTOME_PROTEIN_PROTEIN_INTERACTIONS_AT_SYNAPSES	5.407e-18
Pathway	MM14501	REACTOME_NEUROTRANSMITTER_RECEPTORS_AND_POSTSYNAPTIC_SIGNAL_TRANSMISSION	5.941e-16
Pathway	M752	REACTOME_NEUROTRANSMITTER_RECEPTORS_AND_POSTSYNAPTIC_SIGNAL_TRANSMISSION	2.548e-14
Pathway	M48109	WP_CELL_LINEAGE_MAP_FOR_NEURONAL_DIFFERENTIATION	2.964e-14
Pathway	M27616	REACTOME_NEUREXINS_AND_NEUROLIGINS	4.305e-13
Pathway	MM15327	REACTOME_PROTEIN_PROTEIN_INTERACTIONS_AT_SYNAPSES	2.115e-12
Pathway	M27454	REACTOME_CARDIAC_CONDUCTION	1.052e-11
Pathway	M13380	KEGG_NEUROACTIVE_LIGAND_RECEPTOR_INTERACTION	3.234e-11
Pathway	M39373	WP_SUDDEN_INFANT_DEATH_SYNDROME_SIDS_SUSCEPTIBILITY_PATHWAYS	8.395e-07
Pathway	MM16641	WP_DRAVET_SYNDROME_SCN1A_A1783V_POINT_MUTATION_MODEL	8.801e-07
Pathway	M4281	REACTOME_NEUROTRANSMITTER_RELEASE_CYCLE	9.452e-07
Pathway	MM14499	REACTOME_NEUROTRANSMITTER_RELEASE_CYCLE	9.452e-07
Pathway	MM15196	REACTOME_CARDIAC_CONDUCTION	2.113e-06
Pathway	M1073	REACTOME_POTASSIUM_CHANNELS	2.113e-06
Pathway	M5485	REACTOME_MUSCLE_CONTRACTION	4.825e-06
Pathway	MM15326	REACTOME_NEUREXINS_AND_NEUROLIGINS	5.999e-06
Pathway	MM14545	REACTOME_POTASSIUM_CHANNELS	8.872e-06
Pathway	M27455	REACTOME_PHASE_0_RAPID_DEPOLARISATION	1.659e-05
Pathway	M47947	KEGG_MEDICUS_REFERENCE_CA2_ENTRY_VOLTAGE_GATED_CA2_CHANNEL	2.852e-05
Pathway	MM14852	REACTOME_DOPAMINE_NEUROTRANSMITTER_RELEASE_CYCLE	4.409e-05
Pathway	M12627	REACTOME_DOPAMINE_NEUROTRANSMITTER_RELEASE_CYCLE	4.409e-05
Pathway	MM14907	REACTOME_ACETYLCHOLINE_NEUROTRANSMITTER_RELEASE_CYCLE	9.539e-05
Pathway	M93	REACTOME_ACETYLCHOLINE_NEUROTRANSMITTER_RELEASE_CYCLE	9.539e-05
Pathway	MM14702	REACTOME_SEROTONIN_NEUROTRANSMITTER_RELEASE_CYCLE	0.0004959
Pathway	M27043	REACTOME_SEROTONIN_NEUROTRANSMITTER_RELEASE_CYCLE	0.0004959
Pathway	MM15277	REACTOME_LGI_ADAM_INTERACTIONS	0.0005578
Pathway	M27564	REACTOME_LGI_ADAM_INTERACTIONS	0.0005578
Pathway	M39369	WP_GABA_RECEPTOR_SIGNALING	0.0009371
Pathway	M5539	KEGG_AXON_GUIDANCE	0.001378
Pathway	M48097	WP_NRXN1_DELETION_SYNDROME	0.002904
Pathway	M39763	WP_PHOSPHODIESTERASES_IN_NEURONAL_FUNCTION	0.004016
Pathway	M746	REACTOME_SIGNALING_BY_GPCR	0.008179
Pathway	M2890	KEGG_CALCIUM_SIGNALING_PATHWAY	0.01701
Pathway	M47948	KEGG_MEDICUS_REFERENCE_SKELETAL_TYPE_VGCC_RYR_SIGNALING	0.02147
Pathway	M47949	KEGG_MEDICUS_REFERENCE_CARDIAC_TYPE_VGCC_RYR_SIGNALING	0.02147
Pathway	M927	REACTOME_GABA_SYNTHESIS_RELEASE_REUPTAKE_AND_DEGRADATION	0.03734
Pathway	MM15523	REACTOME_GABA_SYNTHESIS_RELEASE_REUPTAKE_AND_DEGRADATION	0.03734
Pathway	M976	REACTOME_GABA_RECEPTOR_ACTIVATION	0.04449
Pathway	MM15708	REACTOME_GABA_RECEPTOR_ACTIVATION	0.04449

## Sheet: GO UP hiPSC-NSC SREBF1(vshiPSC)
GO analysis of up-regulated genes in hiPSC-NSC SREBF1-deficient (vs hiPSC)
Category	ID	Name	q-value Bonferroni
Pathway	MM14503	REACTOME_NEURONAL_SYSTEM	4.366e-20
Pathway	M735	REACTOME_NEURONAL_SYSTEM	8.738e-19
Pathway	M48109	WP_CELL_LINEAGE_MAP_FOR_NEURONAL_DIFFERENTIATION	2.421e-11
Pathway	MM14502	REACTOME_TRANSMISSION_ACROSS_CHEMICAL_SYNAPSES	3.529e-11
Pathway	M15514	REACTOME_TRANSMISSION_ACROSS_CHEMICAL_SYNAPSES	1.055e-09
Pathway	M5539	KEGG_AXON_GUIDANCE	4.696e-07
Pathway	MM14501	REACTOME_NEUROTRANSMITTER_RECEPTORS_AND_POSTSYNAPTIC_SIGNAL_TRANSMISSION	5.55e-06
Pathway	M752	REACTOME_NEUROTRANSMITTER_RECEPTORS_AND_POSTSYNAPTIC_SIGNAL_TRANSMISSION	0.0001948
Pathway	M27454	REACTOME_CARDIAC_CONDUCTION	0.002558
Pathway	M39853	WP_CHOLESTEROL_METABOLISM_WITH_BLOCH_AND_KANDUTSCH_RUSSELL_PATHWAYS	0.009923
Pathway	MM15920	WP_CHOLESTEROL_METABOLISM_WITH_BLOCH_AND_KANDUTSCH_RUSSELL_PATHWAYS	0.01982
Pathway	M27455	REACTOME_PHASE_0_RAPID_DEPOLARISATION	0.03178
Pathway	M1073	REACTOME_POTASSIUM_CHANNELS	0.03511

## Sheet: GO UP d14 CAS9 (vs hiPSC-NSC)
GO analysis of up-regulated genes in diff_d14 Cas9-only (vs hiPSC-NSC )
Category	ID	Name	q-value Bonferroni
Pathway	M610	REACTOME_EXTRACELLULAR_MATRIX_ORGANIZATION	5.39e-28
Pathway	MM14572	REACTOME_EXTRACELLULAR_MATRIX_ORGANIZATION	3.387e-21
Pathway	M26969	REACTOME_ELASTIC_FIBRE_FORMATION	8.782e-10
Pathway	M631	REACTOME_COLLAGEN_FORMATION	9.826e-10
Pathway	MM14601	REACTOME_ELASTIC_FIBRE_FORMATION	6.032e-09
Pathway	M42563	WP_PLEURAL_MESOTHELIOMA	8.898e-09
Pathway	MM14573	REACTOME_COLLAGEN_FORMATION	3.201e-08
Pathway	M587	REACTOME_DEGRADATION_OF_THE_EXTRACELLULAR_MATRIX	1.374e-07
Pathway	M27134	REACTOME_MOLECULES_ASSOCIATED_WITH_ELASTIC_FIBRES	3.584e-07
Pathway	M27103	REACTOME_ASSEMBLY_OF_COLLAGEN_FIBRILS_AND_OTHER_MULTIMERIC_STRUCTURES	1.003e-06
Pathway	M26999	REACTOME_COLLAGEN_BIOSYNTHESIS_AND_MODIFYING_ENZYMES	1.551e-06
Pathway	MM14796	REACTOME_ASSEMBLY_OF_COLLAGEN_FIBRILS_AND_OTHER_MULTIMERIC_STRUCTURES	1.698e-06
Pathway	MM14854	REACTOME_MOLECULES_ASSOCIATED_WITH_ELASTIC_FIBRES	2.501e-06
Pathway	M16441	REACTOME_INTEGRIN_CELL_SURFACE_INTERACTIONS	3.26e-06
Pathway	MM14637	REACTOME_COLLAGEN_BIOSYNTHESIS_AND_MODIFYING_ENZYMES	5.574e-06
Pathway	MM15850	WP_PROSTAGLANDIN_SYNTHESIS_AND_REGULATION	3.849e-05
Pathway	MM14867	REACTOME_INTEGRIN_CELL_SURFACE_INTERACTIONS	0.0001118
Pathway	M39505	WP_ADIPOGENESIS	0.0002151
Pathway	M27812	REACTOME_COLLAGEN_CHAIN_TRIMERIZATION	0.0002474
Pathway	M27219	REACTOME_ECM_PROTEOGLYCANS	0.0003042
Pathway	MM14982	REACTOME_REGULATION_OF_INSULIN_LIKE_GROWTH_FACTOR_IGF_TRANSPORT_AND_UPTAKE_BY_INSULIN_LIKE_GROWTH_FACTOR_BINDING_PROTEINS_IGFBPS	0.0004657
Pathway	MM15538	REACTOME_COLLAGEN_CHAIN_TRIMERIZATION	0.0007587
Pathway	MM15970	WP_ADIPOGENESIS_GENES	0.0009904
Pathway	M39402	WP_FOCAL_ADHESION	0.001547
Pathway	M27772	REACTOME_MET_ACTIVATES_PTK2_SIGNALING	0.001999
Pathway	M27870	REACTOME_SIGNALING_BY_RECEPTOR_TYROSINE_KINASES	0.002634
Pathway	M18	PID_INTEGRIN1_PATHWAY	0.003113
Pathway	M7098	KEGG_ECM_RECEPTOR_INTERACTION	0.003368
Pathway	M7253	KEGG_FOCAL_ADHESION	0.005364
Pathway	MM14571	REACTOME_DEGRADATION_OF_THE_EXTRACELLULAR_MATRIX	0.006899
Pathway	M65	PID_FRA_PATHWAY	0.007886
Pathway	M27218	REACTOME_NON_INTEGRIN_MEMBRANE_ECM_INTERACTIONS	0.01309
Pathway	M27285	REACTOME_REGULATION_OF_INSULIN_LIKE_GROWTH_FACTOR_IGF_TRANSPORT_AND_UPTAKE_BY_INSULIN_LIKE_GROWTH_FACTOR_BINDING_PROTEINS_IGFBPS	0.0177
Pathway	M27609	REACTOME_INTERLEUKIN_4_AND_INTERLEUKIN_13_SIGNALING	0.02126
Pathway	M39355	WP_PROSTAGLANDIN_SYNTHESIS_AND_REGULATION	0.02983
Pathway	M27778	REACTOME_MET_PROMOTES_CELL_MOTILITY	0.04758

## Sheet: GO UP d14 SREBF1 (vs hiPSC-NSC)
GO analysis of up-regulated genes in diff_d14 SREBF1-deficient (vs hiPSC-NSC)
Category	ID	Name	q-value Bonferroni
Pathway	M735	REACTOME_NEURONAL_SYSTEM	5.15e-16
Pathway	MM14503	REACTOME_NEURONAL_SYSTEM	3.449e-14
Pathway	M15514	REACTOME_TRANSMISSION_ACROSS_CHEMICAL_SYNAPSES	3.951e-07
Pathway	MM14502	REACTOME_TRANSMISSION_ACROSS_CHEMICAL_SYNAPSES	3.32e-06
Pathway	M48109	WP_CELL_LINEAGE_MAP_FOR_NEURONAL_DIFFERENTIATION	9.032e-06
Pathway	MM16641	WP_DRAVET_SYNDROME_SCN1A_A1783V_POINT_MUTATION_MODEL	3.942e-05
Pathway	M39373	WP_SUDDEN_INFANT_DEATH_SYNDROME_SIDS_SUSCEPTIBILITY_PATHWAYS	4.419e-05
Pathway	M42572	WP_NEUROINFLAMMATION_AND_GLUTAMATERGIC_SIGNALING	0.02813
Pathway	M610	REACTOME_EXTRACELLULAR_MATRIX_ORGANIZATION	0.03183
Pathway	M1073	REACTOME_POTASSIUM_CHANNELS	0.03859

[truncated: 2 more sheets: GO UP d14 Cas9 (vs SREBF1), GO UP d14 SREBF1 (vs Cas9)]
