# Supplementary material for: Human iPSC-derived neural stem cells displaying radial glia signature exhibit long-term safety in mice
Source: Nat Commun. 2024 Nov 1;15:9433. doi: 10.1038/s41467-024-53613-7 (PMC11530573; doi:10.1038/s41467-024-53613-7)
Supplement: Supplementary file 9 — Source Data [file 41467_2024_53613_MOESM9_ESM.xlsx]

## Sheet: Fig.1 panel 1C
Fig.1 panel 1C	Bar plots of pathways upregulated (red bars) or downregulated (blue bars) in hiPSC-NSCs vs. hiPSCs.
Pathway UP-regulated genes in hiPSC-NSC Log2Fold ±1 padj 0.5	Neuronal System	Transmission across Chemical Synapses	Cardiac conduction	Neurotransmitter Receptor Binding And Downstream Transmission In The Postsynaptic Cell
Q value (Bonferroni test)	3.75e-11	4.32e-09	6.46e-05	0.0104
Pathway DOWN-regulated genes hiPSC-NSC Log2Fold ±1 padj 0.5	DNA Replication	Extension of Telomeres	M/G1 Transition	G2/M Checkpoints
Q value (Bonferroni test)	1.08e-10	2.34e-08	5.94e-05	0.000275

## Sheet: Fig.2 panel 2B
Fig.2 panel 2B	Gene ontology enrichment analysis of up- and downregulated genes (log2 fold change ± 1.5 for enhancers and ± 1 for SEs, adjusted p-value < 0.05) close to and potentially contacted by cell-specific enhancers and SEs (400 kb window) in hiPSC-NSCs (red bars) vs. hiPSCs (blue bars). Bar plots show the biological processes (BP, left plots) and pathways (middle plots) enriched in enhancers and the path…
BP hiNSC-specific enhancer (vs hiPSC) 400KB FOLD 1.5 P0.05	Synaptic signaling	Neurogenesis	Synapse organization	Generation of neurons	Neuron differentiation	Gliogenesis	CNS development
Q value (Bonferroni test)	3.84e-10	7.59e-09	3.26e-08	2.1e-07	3.98e-06	0.000253	0.00104
Pathway hiNSC-specific enhancer (vs hiPSC) 400KB FOLD 1.5 P0.05	Neuronal System	Potassium Channels	Ensemble of genes encoding ECM and ECM-associated proteins	Transmission across Chemical Synapses	Wnt signaling pathway
Q value (Bonferroni test)	4.52e-05	0.00104	0.00148	0.00697	0.0491
BP hiPSC-specific enhancer (vs hiPSC-NSC) 400KB FOLD 1.5 P0.05	Regulation of cell proliferation	Tube development	Positive regulation of cell proliferation	Stem cell differentiation
Q value (Bonferroni test)	9.67e-06	1.14e-05	1.48e-05	0.000109
Pathway hiPSC-specific enhancer (vs hiPSC-NSC) 400KB FOLD 1.5 P0.05	DNA replication	POU5F1 (OCT4), SOX2, NANOG activate genes related to proliferation	S Phase	Transcriptional regulation of pluripotent stem cells	Extension of Telomeres
Q value (Bonferroni test)	9.55e-06	4.12e-05	0.000671	0.000932	0.0148
Pathway hiNSC-specific SE (vs hiPSC) 400KB FOLD 1 P0.05	Diseases of glycosylation	Acetylcholine Neurotransmitter Release Cycle	Serotonin Neurotransmitter Release Cycle	Norepinephrine Neurotransmitter Release Cycle
Q value (Bonferroni test)	0.00621	0.0354	0.0451	0.0451
Pathway hiPSC-specific SE (vs hiPSC-NSC) 400KB FOLD -1 P0.05	Validated targets of C-MYC transcriptional activation
Q value (Bonferroni test)	0.038

## Sheet: Fig.3 panel 3A
Fig.3 panel 3A	Gene ontology enrichment analysis of RNA-seq data in the comparison of hiPSC-NSCs vs. hfNSCs (log2 fold change ± 1, adjusted p-value < 0.05). Bar plots represent the biological processes (BP, left plots) and pathways (right plots) upregulated (red bars) or downregulated (blue bars) in hiPSC-NSCs as compared to hfNSC
BP UP-regulated in hiNSC vs hfNSC log2fold ±1 padj 0.05	Neuron differentiation	Neurogenesis	Cell-cell signaling	Neuron development	Cell projection organization	Central nervous system development	Synaptic transmission	Locomotion	Pattern specification process	Regionalization	Neuron projection development	Canonical Wnt signaling pathway
Q value (Bonferroni test)	1.56e-32	9.76e-32	3.58e-27	5.7e-21	8.95e-21	9.08e-21	3.18e-20	5.11e-19	9.83e-18	2.57e-16	9.05e-16	7.38e-06
Pathway IP-regulated in hiNSC vs hfNSC log2fold ±1 padj 0.05	Neuronal System	Extracellular matrix organization	Transmission across Chemical Synapses	Class B/2 (Secretin family receptors)	Collagen formation	Collagen biosynthesis and modifying enzymes	NCAM1 interactions	Potassium Channels	Cell-cell junction organization	Axon guidance	Cell junction organization	Assembly of collagen fibrils and other multimeric structures	Transmembrane transport of small molecules	Developmental Biology	Nitric oxide stimulates guanylate cyclase	Platelet homeostasis	L1CAM interactions
Q value (Bonferroni test)	2.68e-11	1.31e-08	4.22e-07	7e-05	0.000155	0.000224	0.000384	0.000469	0.00061	0.000833	0.000983	0.00234	0.00421	0.00558	0.00791	0.0201	0.0343
BP DOWN-regulated in hiNSC vs hfNSC BP log2fold ±1 padj 0.05	Biological adhesion	Cell adhesion	Synaptic transmission	Transmembrane transport	Ion transport	Gliogenesis	Neurogenesis	Sphingolipid metabolic process	Defense response	Synapse organization
Q value (Bonferroni test)	4.14e-09	8.56e-09	1.33e-07	7.46e-07	8.74e-07	1.14e-06	3.32e-06	3.8e-06	3.13e-05	4.86e-05
Pathway DOWN-regulated in hiNSC vs hfNSC log2fold ±1 padj 0.05	Chondroitin sulfate/dermatan sulfate metabolism	Sphingolipid metabolism	Mucopolysaccharidoses	Glycosaminoglycan metabolism	Phagosome	Glycosphingolipid metabolism	Transmission across Chemical Synapses
Q value (Bonferroni test)	8.43e-06	0.000124	0.000438	0.000438	0.00299	0.00338	0.00694

## Sheet: Fig.3 panel 3B
Fig.3 panel 3B	Gene ontology enrichment analysis resulting from the integration of ChIP-seq and RNA-seq datasets in the comparison of hiPSC-NSCs vs. hfNSCs. Bar plots show BP (upper plots) and pathways (bottom plots) of upregulated genes in hiPSC-NSCs (red bars) or upregulated genes in hfNSCs (blue bars) (log2 fold change ± 1,5, adjusted p-value < 0.05) close to cell-specific enhancers (100 kb window).
BP hiPSC-NSC-specific (vs hFNSC) enhancer-100kb fold ± 1,5padj < 0.05	Movement of cell or subcellular component	Cell morphogenesis involved in differentiation	Neurogenesis	Neuron differentiation	Negative regulation of cell differentiation	Generation of neurons	Cell migration	Embryo development	Cell-cell signaling	Cardiovascular system development	Circulatory system development	Sensory organ development	Skeletal system development	Collagen metabolic process	Protein phosphorylation	Cell projection organization
Q value (Bonferroni test)	1.49e-08	4.81e-06	7.66e-06	2.87e-05	4.47e-05	0.000159	0.000641	0.000791	0.000797	0.0015	0.0015	0.00325	0.00337	0.00393	0.00536	0.00988
Pathways hiPSC-NSC-specific (vs hFNSC) enhancer REACTOME-100kb log2fold± 1,5padj < 0.05	Extracellular matrix organization	NCAM1 interactions
Q value (Bonferroni test)	0.00149	0.00164
BP hfNSC-specific (vs hiPSC-NSC) enhancer-100kb log2fold ± 1,5padj < 0.05	Neurogenesis	Gliogenesis	Generation of neurons	Cell adhesion	Central nervous system development	Neuron differentiation	Synaptic signaling	Lipid metabolic process	Behavior	Regulation of extracellular matrix organization	Glial cell differentiation	Head development	Defense response	Cell migration	Cellular lipid catabolic process	Ammonium ion metabolic process	Glycosaminoglycan biosynthetic process	Regulation of cell projection organization
Q value (Bonferroni test)	1.72e-08	5.67e-07	3.35e-06	7.03e-06	1.2e-05	4.01e-05	7.84e-05	0.000118	0.000162	0.000246	0.000268	0.000773	0.00117	0.00157	0.00299	0.0035	0.00497	0.00847
Pathways hfNSC-specific (vs hiPSC-NSC) enhancer-100kb log2fold± 1,5padj < 0.05	Lysosome	Glycosaminoglycan metabolism	Chondroitin sulfate/dermatan sulfate metabolism
Q value (Bonferroni test)	3.06e-05	0.000193	0.000526

## Sheet: Fig.5 panel 5D
Fig.5 panel 5D	Gene ontology enrichment analysis of upregulated (red bars) and downregulated (blue bars) genes in hiPSC-NSCs vs. GSCs (D) and hfNSCs vs. GSCs (E) (log2 fold change ± 1, adjusted p-value < 0.05). Bar plots in each panel show selected biological processes (BP, upper plots) and pathways (bottom plots). Analyses were performed in hiPSC-NSCs: clones HD 1.1 (p3), HD 1.3 (p5), HD 2.2 (p3), and HD 2.3 (…
BP DOWN-regulated genes hiPSC-NSC (vs GSC) log2fold ± 1 padj < 0.05	Oxidative phosphorylation	ATP biosynthetic process	Purine ribonucleoside triphosphate biosynthetic process	Cell cycle phase transition	Oligodendrocyte differentiation	Macromolecule catabolic process	Gliogenesis
Q value (Bonferroni test)	1.04e-13	2.57e-13	4.04e-13	0.000137	0.000434	0.000705	0.00293
Pathway DOWN-regulated genes hiPSC-NSC (vs GSC) log2fold ± 1 padj < 0.05	Respiratory electron transport, ATP synthesis and heat production by uncoupling proteins.	The citric acid (TCA) cycle and respiratory electron transport	Selenocysteine synthesis	L13a-mediated translational silencing of Ceruloplasmin expression
Q value (Bonferroni test)	4.26e-10	2.54e-07	0.000586	0.00127
BP UP-regulated genes hiPSC-NSC (vs GSC) log2fold ± 1 padj < 0.05	Cell-cell signaling	Chemical synaptic transmission	Cell adhesion	Neurogenesis	Generation of neurons	Ion transmembrane transport	Regulation of membrane potential	CNS development	Action potential
Q value (Bonferroni test)	8.24e-30	1.48e-24	4.05e-24	9.65e-24	2.16e-23	9.49e-20	8.73e-15	4.98e-11	1.08e-09
Pathway UP-regulated genes hiPSC-NSC (vs GSC) log2fold ± 1 padj < 0.05	Neuronal System	Extracellular matrix organization	ECM-receptor interaction	Collagen chain trimerization	Chemical Synapses	Collagen formation	Assembly of collagen fibrils and other multimeric structures	Calcium signaling pathway	Potassium Channels
Q value (Bonferroni test)	4.87e-15	2.42e-10	7.74e-06	6.28e-05	0.000108	0.00174	0.00179	0.00222	0.00228

## Sheet: Fig.5 panel 5E
Fig.5 panel 5E	Gene ontology enrichment analysis of upregulated (red bars) and downregulated (blue bars) genes in hiPSC-NSCs vs. GSCs (D) and hfNSCs vs. GSCs (E) (log2 fold change ± 1, adjusted p-value < 0.05). Bar plots in each panel show selected biological processes (BP, upper plots) and pathways (bottom plots). Analyses were performed in hiPSC-NSCs: clones HD 1.1 (p3), HD 1.3 (p5), HD 2.2 (p3), and HD 2.3 (…
BP DOWN-regulated genes hfNSC (vs GSC) log2fold ± 1 padj < 0.05	Mitotic cell cycle	Cellular response to DNA damage stimulus	Microtubule cytoskeleton organization involved in mitosis	Neurogenesis	Generation of neurons	Neuron differentiation	Cell cycle checkpoint signaling	Embryo development
Q value (Bonferroni test)	1.19e-31	8.2e-14	3.85e-06	1.42e-05	0.000132	0.000233	0.000259	0.00116
Pathway DOWN-regulated genes hfNSC (vs GSC) log2fold ± 1 padj < 0.05	Cell Cycle	Selenocysteine synthesis	L13a-mediated translational silencing of Ceruloplasmin expression	Selenoamino acid metabolism	PLK1 signaling events	Activation of ATR in response to replication stress	Transcriptional Regulation by TP53
Q value (Bonferroni test)	3.18e-27	1.85e-13	9.99e-12	1.69e-09	1.56e-06	2.49e-05	0.000256
BP UP-regulated genes hfNSC (vs GSC) log2fold ± 1 padj < 0.05	Cell adhesion	Cilium movement	Cell projection organization	Circulatory system process	Neuron development	Extracellular matrix organization
Q value (Bonferroni test)	2.57e-06	1.2e-05	3.19e-05	0.000344	0.012	0.0267
Pathway UP-regulated genes hfNSC (vs GSC) log2fold ± 1 padj < 0.05	Ensemble of genes encoding core ECM including ECM glycoproteins, collagens and proteoglycans	Ensemble of genes encoding ECM and ECM-associated proteins	Genes encoding structural ECM glycoproteins
Q value (Bonferroni test)	8.998e-05	0.000394	0.02157

## Sheet: Fig.6 panel 6B
Fig.6 panel 6B		Bar plot showing the percentages of engrafted hiPSC-NSCs in the brains of transplanted mice (n = 8 animals; HD 1.1 (circle), HD 1.3 (triangle), and HD 2.2 (square)). Human cells were stained with hNuclei antibody. The percentage of engraftment was expressed as: [total number of engrafted cells (hNuclei+ cells in one series of coronal/sagittal sections × number of series) / total number of transpl…
	Mice	% engraftment
	#5 ND2.2 p1	573
	#9 ND2.2 p3	100.48
	#8 ND2.2 p3	410
	#6 ND2.2 p1	819.63
	#4 ND1.3 p2	23.838
	#6 ND1.3 p2	15.651
	#9 ND1.1 p2	305.343
	#11 ND1.1 p2	338.274

## Sheet: Fig.6 panel 6C
Fig.6 panel 6C		Bar plot showing the percentage of Ki67+ proliferating human cells detected in the entire brain (TOT) and spitted in selected regions (CTX; CC; SVZ: sub-ventricular zone; STR: striatum). Each dot represents one mouse (n = 8 animals; HD 1.1 (circle), HD 1.3 (triangle), and HD 2.2 (square)).
		Mice	%Ki67+ cells/human cells per region
			TOT	CTX	CC	SVZ	STR
		#4 ND1.3	4.02	0	0	6.52	16.67
		#6 ND1.3	2.8	0	2	6.25	0
		#8 ND2.2	2.54	0.23	1.19	7.2	1.56
		#9 ND2.2	4.06	4.19	2.3	7.69	4
		#9 ND1.1	8.35	8.72	2	7.59	15.85
		#11 ND1.1	3.85	2.56	4.9	10	1.75
		#5 ND2.2	5.4	4.37	7.56	12.96	0.78
		#6 ND2.2	4.23	1.31	4.41	8.33	4.52

## Sheet: Fig.6 panel 6E
Characterization 10 months	Fig.6 panel 6E		Bar plot reporting the quantification of the engrafted cells (hNuclei+ or STEM121+) expressing the cell-specific markers shown in (D). Data reports the quantification performed on the total brain (TOT) and in selected regions (OB, CTX, CC, SVZ, and STR). Percentages are calculated as: (number of cells expressing cell-specific markers) / (number of cells expressing human cell markers) × 100. Each …
		Mice	% cell-specific markers/human cells per region
			Oligodendrocytes GSTp						Neurons TUJ1						Astrocytes S100b						NSCs hNestin
			TOT	OB	CTX	CC	SVZ	STR	TOT	OB	CTX	CC	SVZ	STR	TOT	OB	CTX	CC	SVZ	STR	TOT	OB	CTX	CC	SVZ	STR
		#4 ND1.3	70.71	72.46	86.84	81.11	51.85	56.67	0.74	0	0.58	0	2	1.39	54.32	66.67	71.79	54.76	44	29.55	2.09	0	0	0	13.33	0
		#6 ND1.3	62.91	47.22	61.11	78.57	42.31	80	1.2	0	0	0	3.03	4.55	61.38	62.16	61.54	66.67	61.11	41.18	6.38	1.59	0	12.28	7.14	5.66
		#8 ND2.2	63.68	58.75	80.49	53.85	54.55	66.67	3.67	1.89	5.88	0	4.76	9.76	34.19	58.97	50	26.03	62.5	20	3.91	1.54	4	2.5	12.73	0
		#9 ND2.2	95.36	98.39	96.72	90.07	95	96.43	0.5	0	0.86	0	4	0	69.14	70.5	59.09	79.67	50.7	71.56	3.41	0	0	3.43	14.1	1.95
		#9 ND1.1	92.32	100	89.6	94.59	81.43	97.69	1.1	4.76	0	0.51	18.18	0	66.67	81.82	69.51	59.38	48.72	79.66	24.36	4.88	0	40.34	59.62	17.57
		#11 ND1.1	94.81	72	98.78	97.62	78.31	99.24	0.55	0	0	0.46	8	0	80.87	84	78.4	74.03	80.95	92.25	29.85	20.59	16.79	39.75	38.71	29.11

## Sheet: Fig.6 panel 6F
Fig.6 panel 6F		Stacked bar graphs of the relative composition of the human cells (hNuclei+, hMito+ or STEM121+) expressing the cell-specific markers detected in the engrafted brains at 1.5, 3 and 10 months post-transplant (n = 5-6 animals/time point). Percentages of cell composition are calculated as: (number of human cells expressing cell-specific marker) / (total number of cells co-expressing human and cell-s…
	Time (m)	%(relative composition) of human cells expressing cell-specific markers
		GSTp						S100β						β-TUBULIN III						Nestin
	1.5 m	mice						mice						mice						mice
		#1.11 HD1.3	#1.12 HD1.3	#1.13 HD1.3	#4.11 HD1.1	#5.7 HD1.1		#1.11 HD1.3	#1.12 HD1.3	#1.13 HD1.3	#4.11 HD1.1	#5.7 HD1.1		#1.11 HD1.3	#1.12 HD1.3	#1.13 HD1.3	#4.11 HD1.1	#5.7 HD1.1		#1.11 HD1.3	#1.12 HD1.3	#1.13 HD1.3	#4.11 HD1.1	#5.7 HD1.1
		50.3401	57.047	51.8987	46.7533	64.6209		3.40136	9.39597	18.9873	6.49351	2.16607		32.6531	26.8456	25.3165	26.8398	17.6895		13.6054	6.71141	3.79747	19.9134	15.5235
	3m	mice						mice						mice						mice
		#1.89 HD1.3	#1.10 HD1.3	#4.10 HD1.1	#4.12 HD1.1	#4.13 HD1.1		#1.89 HD1.3	#1.10 HD1.3	#4.10 HD1.1	#4.12 HD1.1	#4.13 HD1.1		#1.89 HD1.3	#1.10 HD1.3	#4.10 HD1.1	#4.12 HD1.1	#4.13 HD1.1		#1.89 HD1.3	#1.10 HD1.3	#4.10 HD1.1	#4.12 HD1.1	#4.13 HD1.1
		43.5331	72.5738	51.3513	59.375	70.0422		33.7539	21.097	9.90991	19.1406	13.5021		15.142	3.79747	15.3153	8.20312	10.5485		7.57098	2.53165	23.4234	13.2812	5.90717
	10 m	mice						mice						mice						mice
		#4 HD1.3	#6 HD1.3	#8 HD2.2	#9 HD1.1	#9 HD1.1	#11 HD1.1	#4 HD1.3	#6 HD1.3	#8 HD2.2	#9 HD1.1	#9 HD1.1	#11 HD1.1	#4 HD1.3	#6 HD1.3	#8 HD2.2	#9 HD1.1	#9 HD1.1	#11 HD1.1	#4 HD1.3	#6 HD1.3	#8 HD2.2	#9 HD1.1	#9 HD1.1	#11 HD1.1
		65.0485	47.9798	68.8172	52.8302	50.7339	52.8061	32.0388	44.9495	21.5054	43.9966	34.6789	33.0782	0.970874	1.0101	2.41935	0.25729	0.550459	0.255102	1.94175	6.06061	7.25807	2.91595	14.0367	13.8605

[truncated: 27 more sheets: Fig.7 panel 7A, Fig.7 panel 7B, Fig.7 panel 7F, Fig.7 panel 7G, Fig.7 panel 7H, Fig.7 panel 7J, Suppl.Fig.1 panel 1B, Suppl.Fig.1 panel 1E, Suppl. Fig.2 panel 2A, Suppl. Fig.2 panel 2B, Suppl. Fig.2 panel 2C, Suppl.Fig.3 panel 3B, Suppl.Fig.3 panel 3C, Suppl.Fig.3 panel 3D, Suppl.Fig.3 panel 3E, Suppl. Fig.4 panel 4A, Suppl. Fig.4 panel 4B, Suppl. Fig.4 panel 4F, Suppl. Fig.5 panel 5A, Suppl. Fig.5 panel 5B …]
